# Supplementary material for: RNA-Seq Transcriptome Profiling of the Queen Scallop (Aequipecten opercularis) Digestive Gland after Exposure to Domoic Acid-Producing Pseudo-nitzschia
Source: Toxins (Basel). 2019 Feb 6;11(2):97. doi: 10.3390/toxins11020097 (PMC6410316; doi:10.3390/toxins11020097)
Supplement: Supplementary file 1 [file toxins-11-00097-s001.zip › File S1.fasta]

>ci|000000964|Bact|Sample_C|2
AAAATCTTTATTCATCCTAACAATATTACAAATATATATGAATATGCAAAATTCTATCGA
TAGATATTTTATTTACTTATCTACGCTCGGTGAATGATATGTAATGCATCACATTAGGTG
AGGTAAGACTAGAATGTTATTTGGCCTTTAAATGGGGGTTGTATCTAGCTCCGACACAAT
GGCGTCCTCCATCCACGTAGAAGAAGTTCCCGGTACTATAGGATGATAGATCACATGCAA
GGAAAGCTACAGCATTGGCGACCTCCTCGGGAAGTCCTAAGCGACCTAGCGGGTGTTCAG
ATACCACGCTCTTCATAACATTCGAGACATTTTGTCCGAAGTCGACATCATATAAACCAG
TATGCATCGTCGCAGGACGCACTGAATTNNNCGTCGCAGGACGCACTGAATTTACACGCA
CTCCAAATTCAGCAAGCTCTAATGCAAGCACTTTAGTGAAACAGTCGATACCGGCCTTAG
ATACACAGTAAACGCCTGCAGCTGCTACCGCCTCTTCTGCTACTATACTTGAGAGATTCA
CAATTGTTCCTTTAGTCTTTTTGAGGTAAGGGACCGCCAGCTGTGATAGGAAAATTTGAG
CCTTAAGATTGACGTCCATTAAAAACTCGTACATGTTATTGTCTGCTTCTAACAAACTCT
GTTTCCTGTAGACGCCTGCATTATTTATCAAAATGTCAATCCGTCCGAACGTCTTCACAC
ATTGATCTACAACATTTTTCCTGTCTGCATCTTTTGTTATGTCACATTTGACAGGCAACA
TCTCGCTCTGTTTGCTGCCATTGGTGACACACTCCTTGGCGACAGATTCTGCTCCAGGCA
GATTCATATCAGCAAGAACGACCAACGCTCCATATTTGGCGAAGAGGAGGGATGTGCAGC
GT
>ci|000001785|Bact|Sample_C|2
CATTGGACAAAGAAAGTATGCATGTACATGTAACAAGTCAAAGCCTGACATAGAAGCTAC
ATTTTATGGTGAAATTACAATAGTTGTCGGTCAGTCTTCTATGACTAATGTTTCGGTAAA
ACAGTAAAAAAAATCTCGGGAAATCCGTTATCTATTCAGCTGTGGAAAATAGAAAAAAGT
TGGGAATCTCAGATCAATCAAATGCTCCCGGATATTACTATAGGTATCTAGAGCTGAGAA
AAATAAATCCGGAAAACCTACCGGTCTTTTTCCGTAAGTTATTTCCATAATTATTAGTTC
GACTAGCACAGGCTTGTAACACACCAATATTTCGATTGATGCAATCGCTGTAGCACCATG
AAAACATGCAAGATCGCCGGATTGCTTATGAAAGTAAATGCTGCGCCTGAGCCTCAAGCG
GCGTAACAATAACTAAGGCTATGTCAATGTGTAAGTGGTAGGGGTTTTTCACAACAATGT
TCAACTGAATTTAAACTCTATCAGGAGTTTGGTAATAAGATAATCCTTTCAATATGTTTA
TTATCACATACAATGTATTCATACATTTTATCGGAGTTAAAACAGGCTTGTAATATTATT
TTCTTAGATGTATGATTGACAACATGAAGTTAGAATAATGATATTTGCTCGTTTTTTGTT
ATTTTCCAATTTCACAGTGCTTGTATGATTATAGTCAGCAGCATAGGTATTGGGAAATTT
AAACTAATTTCTTGATGATAAGGAATTTATTATTTGTAAAGGATATTTTGTTTTTGAGTA
ACATTTCTTTTTTCATTTGCTACTTTTCACTTTAATCGAACTAAATGTTCAGACATATGT
AATTTCATCACATGAGAGTNNNNNNNNNNNNNNNNNNNNNNNNNNNNNNNCATCACATGA
GAGTCCAAACATCATATGAACGGACCTGTTATATCACTCACTCAAATTGAAAATTAAAAC
TTGAATCCTTCATATTTTCCTCATACACCTTGTCAAAGTATTCGTTTTGTGCAACTGTAA
AATAATTCTTCCAATCGCCTATTTGTCCTTTCCTATAAATTGGAAGAGTTTTTGTTGATG
TTACTTCTTTCCATTGTTCGTCAGGCTTAAATGCTTTTGTGGCTTCTGCAGCCATATTAC
TGAATGTACACTTTTCCGTCACAAGGTCCAAAAATTCCTTCCTCGTATCAGCTTCAAGGA
ATGAAGCCATCTTTTCTACATGTGACCGGAGGTCCTGTTTCATATCCTCGTATATCAGAT
ACATGATATTGCTGCCTTTGTATTCATTCTTCGTTTTGTCCCAAGCCTTTATATGATCAA
ACCAGGAACCGTAGACCATTTTTCCTGTCAGGAAGAATTTAATGAGACCATCCCACGAAG
CGATGACGTCAGAGTGGTCAAGTTTCTTGATGAACGTATGGAGAGAGACAACGACGTCCT
TAGGGTTTCGGAATACAGCCACAATCTTCCCCTTTCCCTCCCTCGCCTGCTTCGGTAATC
GGTCAAAGGTCATGTGTGTCGCGAATATACGAGGAGAAGGCATGTTTTTCAACATCTCCA
TCTCATTGAAGTCGAGGAATGTTGGTGATCCGTGATAAGATGTATCCC
>ci|000002402|Bact|Sample_C|2
CACTGAGAGACGTAATAGTGACTTTAGCCTTGTCATATACGCCGAGAAACACAGCGCCAC
CTATAGAAATCCACGTCACTCTTGGGACAACTCCGGCAAAGAGACCTCTGACACCCTTTT
CAGTGTAAATTGTCCTTAGTGCAAAACCAATATTAGCAGTAGCAAGTGGAGTTCCAGCCT
TTGCTAACATGATTCTTGTCTTGGCCACATCCAGAGGTGTTGTTAGACCCGNNNNNNNNN
NNNNNNNNNNNNNNNNNNNNNNNNNNNNNNNNNNNNNNNNNNGAGTTCCAGCCTTTGCTA
ACATGATTCTTGTCTTGGCCACATCCAGAGGTGTTGTTAGACCCGCACCAACACAACCTG
CCATGGATCCACAAACTGCAGACTGCCAGGGGTCAACCTTTCTACCTTGATACAATGACC
ATCGCAACTTAAGATATTCCCATATTGGGAACTGAATGAACGAGAATGGCATCTCCCGGA
TTACAGTAGAAGTGTAGCCACGGAACAAACCGGGGAATCCCTCATGTTTTAGAGTGGAGA
AAAGTATAGACTTGGATGTGAGGTTAGGATTGGCTTGGGCTCTCTGTTTAATCACCTCCA
CTGGAACTCGGATAAGACAGGCTGAAACTTCGGCTAATGAGGCCCCGGCCATCTGTGATG
CGGTGGTCCAGTTTTCTCCCATGGTATTTCTGATCGTTGACTTTGTCACCTCATACGTAC
AGAAAAACAGAGCAGCTGTTGGTGCTGATCCAATCACAACTGGAAGGAGACCTGAATAAA
TTCCTCGGAATCCACCAGACTTCAAAAAACCTTGCTGACTTTGTAGACGGGTCTTGATGG
TATCCAATGGAAACAGAGACAGGTCGACAGAAACGCCAGCTGCTGCTCCAGACAGCAGGG
CCACTTTGAAGTTAGTCTCTGCCATGGTGT
>ci|000004760|Bact|Sample_C|2
ATTCATAACCATCCACGTGTGTACGTTTGGTTCATAGTTAGTGTATGTGTTGTCTTCCCT
TGTGGAACTCTTCTGTGTAGAAGTGAATACAAGTTTTGGAATGGAAGAAGATTGTTTTCA
CATTGTTCCTCTCACAGCCAAGAAAGAGTTTATTACCCCAACCAAATTGATCTGAATCAC
TACACTTTCAATGTATACAGAAAACAACTACATTTAGTGAGCTGGAAAAAATACCTGAAC
CCCCTACTATTGGTTATATCCTCTGAAGCCAATCGGTTTTGTCACATCATGTAAATGCTT
CGAGTGACGAAATGACTTGAACCAGACTAGCAGATTATGCGAGCTGTGTACTGTATTTAT
GTTCGTTCAAACATAAAGGATTCTGGATGTAGCTGTTCATGTAACATAATACAAATAATG
GTCTAAATTTAAATAAGATTGTGTTTGTTTGTTCGCCAGCAGTGTCTACCAATCTGATTA
AGGTTCATGTTAACTCTTAATGAAGTTAAAGGTTAGAAGACACGAGTGAGATACATTACT
GAAGATACTGGCATGGATCAAAGAAGTAACGTTAATGATAATTTCCAAGTTACACAGGAT
CTTTTAAAACGAATGTTTGCAGGATACGAGTTACTTGAAATGTTAAACAGGCACAATGTT
TGACATCTACGTCGTACACAAAACTAAAGATGTGCAATGATATTTTCATTGTTTATTATA
CATATTTATAGATATCCAAATACTGTTGACAAGCTATTGGTCACTATTTATAACATTGTT
TTCAGTAATAGTTTACGAATGCGGCGAATATTTTTTATAATGTTCACAACCGATCGCGCA
GCACTAGTCGTAAATATGATAAAATAATGTTGACACGAGTGAGATACATTACTGAAGATA
CTGCAGTACATGGGTTAAAGACGTTAACGATAACTTCCAAGCTACACTGGATCTTTTAAA
ACGAATGTTTGCAGGATACGAGTTACTTGAAATGTTAAACAGGCACAATGATAATTCCAA
ACTGTGGACAGCTTCTTCATGAAGACACACATACACAGAACACTTACATAATACTACGAA
TACAATGGGGTATGCTACATTGCTGGGCTTACATAATACTACGAATACAATGGGGTATGC
TACATTGCTGGGGAACATAAAACAGTTACACAGTAGACTATACATATAATTCAAATAAAA
TCGATCATGAAAACCGTAAACCCTTCGGCCGTATGGGCCGTATGCCGAATGTAGTCATTA
TAATAAACATGGCATGTTCTAGGCTGGCTAGAACGCTTTGTGAGTGACGGTTACGATATT
TGAATGTATTCCGAATTTAAAGACTGATGCCGAGATGGCATCGTTAGTACTGACAGATTT
ATATTTCACCAAAATATATATCCAGACAGCTTTAAACGTTCCCAATTAT
>ci|000005592|Bact|Sample_C|2
CGTCAACAAAATTATATTGTTATTGCTAATAAGGTTATATTTGCAATATTCAACCTTTCC
ACAAATGATATAAACAAACATACAACATAAACAATGCTTTAAAGTTGCACCCCTTTGATA
GTGTCGTCTTTGGTAAACAAAACAAAAACGGTTGTTTTGTAATTATATTAAGTTTTTCAG
GTAGATAAAACACTTTGCCATTAATTCTACTGAAGCAAGGAGTGATAGTTATTAGTATTT
AGTCGACGTTGGTGATAAATAAGATTACTAGTATCACATGGTAGTGTTGAACTATCAGAT
AGTATTCTATATTTTAGATGTAATATAAAGGATATAAGATAGCACATTCACCTATAATTG
TAGTTGATGATCAATTTGGTGAAGAATAAGATTACTAGTATCACATGGTGGTGTTAGATG
TAATATAAAGGATATAAGATAGCACATTCACCTATAATTGTAGTTGATGATCAATGTTGT
TATCAGTTTATCCATCCGTATTCTAATATACCATTCTTTGACCAAAACGAACACAATTCG
TTCGGATACTTGGATACAAAAGAAATATTATCGGATAAAAGAGCAGTGACGTCACGTGAA
TAGGGCTGCCAACCTGCGGAAGATGGCGCACCAGTCCGAACAAATGATAAAACTTCTCGC
GTAACTATGGCTTGAAAATTGCGATCAGAAGGAGCAGGCGGTTTAATATAGTCTTTGATT
GTATCGAAAAATGCAAAAGCATCCCACATATGGAAGGCATACGATGAAGGAAAAGGCGCT
CCGAGTACATGGACAGGTTCCGAAGGCTTTGACGTCACGACATATCTATACACCGGTGCT
TTCATATTTGTGCTGATAACTCTAGACATTTGATCATTCGGACATCCAACGCGGATGTCG
GCACCCATTCGTGTGTACTCATATTCTGGCGACGTCACATTTACAGGGTATAATTTCAAT
GCTTCGTCAGCTATATTTGCTCCAAATGTTCCCAAATGGTTTTTCACTTGTCGCTGATAT
TCAGTCCAATTCCATTTGTTCAATGATAAAAATTTAGGAAAAGCATCAACCTCGTTAGCA
GTGGTACCGATCATTAAAGGTACATCTATAGCGATACCCTGTTCCCAGGCCTGGTAAGGC
TGATACGTCACGACATACCCGTCTACAACAGCTATTGCGCCATCAAAGTGGTCTCTTGTT
GGTAGGTCACTCTGTTCTGACATTGCCCAATACGGATATACGTCCCATGGTACCGCTTTG
ATGACCTCTGAACTCGAGAGGGTATACAGGCAGGATATATTTGTACATCCGGTATTTTTC
AGGAAGACAATGTTATCTTCGGAAGCATCGTGGGATGTTTTGTTGAAGACTGCAGAGGCA
CTCATCATCCAGGCCTTATGGAACAAACCTCTGGCTGGTTCGGAGGCCAGCAATGCAATT
ATACTGGTTCCTCCAGAACTCTGCCCGAATATCGTCACTGAACCCGGATTTCCACCAAAA
TTCCTGATATTATCCCGGACCCACCTCAGGACCAGAATTTGGTCCATGAATCCGTAGTTC
CCGGAAGTATTGGTAGGAGACTGTTCTGATAACAATGTCAAGGCCATGAAACCAAAAGCA
TTGAGGCGATAATTCATAGAGACGTAGACAATATTGGTGTCCTTTGCTAGCTGTTCTGAA
GGACAGTAAGTTGGCCAATTTCCATTCGAGTCTTGTAAACTTCCCCCATGGATCCATACC
ATAACATCTAGGTTAGCACTACTGTTTGTAGTTGGTGTCCAAACGTTAAGGTAAAGACAA
TCCTCACTTCCTTGGATTATTGTATGGTTTGACGGATTCCTCTGCATGCATGTATTTCCA
TAGTTATAAGCTTTGAACAGTCCATTCCAACAGTTTCCAGAAGATTTGTTGAGGGAAATC
GGTAGTTTCCATCTTCTACTTCCTACAGGAGGCAGTGCGTATGGAATCCCACGGAATGCA
TACCCGACGCCATTGAACTTCCCTTCTACGAAGCCACACGTCGTCTCGACTATAGGTGTT
GATTCGCCGAAGGCATACTCACAATATATAACAGCGAAGATTAAAAAGAACGAATATGAA
ACATGCGACATAGCTCTTGCTCG
>ci|000006489|Bact|Sample_C|2
TTTTTTTTCATGTTTTACGCTTTAATGCTGAAATATTTTTTTACAATTTGTGTTTCATTT
TCCGGACGATGGACAATGACAAGCGTTGTCAGAACACAACCATATACGAGTAGGGCAGCG
GTCGTTTGAATGTATAACACGACAGTGTTGGCTACTAACGCATTCTATCGGGTGCACGTG
ACGACAGGTACATATATCGTCTACACACGATAATTTCGAACCGCCAGCACACACGCGTTG
TCAGAACACAACCAAATACCAGTAGGGCAGCGGTCGTTTGAATGTATAACACGACAGTGT
TGGCTACTAACGCATTCTATAGGGTGCACGTGACGACAGGTACATATATCGTCTACACAC
GATAATTTCGAACCGCCAGCACAAGAAGTATGTGAGCACCCGTTGTTGGCAATGACAACG
GTACAATTATCGGCAGTAATGGCAACAATTACAGCGCAAAGGAAAATTCCGAGTGTTAAT
CCGTTCATATTGAACTGCTAACAGTCAAACCAGGG
>ci|000010419|Bact|Sample_C|2
ACGGTTGTTTTGTAATTATATTAAGTTTTTCAGGTAGATAAAACACTTTGCCATTAATTC
TACTGAAGCAAGGAGTGATAGTTATTAGTATTTAGTCGACGTTGGTGATAAATAAGATTA
CTAGTATCACATGGTAGTGTTGAACTATCAGATAGTATTCTATATTTTAGATGTAATATA
AAGGATATAAGATAGCACATTCACCTATAATTGTAGTTGATGATCAATCTGATAGTTATT
AGTATTTAGTCGAAGTTGGTGATGAATAAGATTACTAGTATCACATGGTGGTGTTAGATG
TAATATAAAGGATATAAGATAGCACATTCACCTATAATTGTAGTTGATGATCAATGTTGT
TATCAGTTTATCCATCCGTATTCTAATATACCATTCTTTGACCAAAACGAACACAATTCG
TTCGGATACTTGGATACAAAAGAAATATTATCGGATAAAAGAGCAGTGACGTNNNNNNNN
NNNNNNNNNNNNNNNNNNNNNNNNNNNNNNNNNNNNNNNNNNNNNNNNNNNNNNNNNNNN
NNNNNNNNNNNNNNNNNNNNNNNNNNNNNNNNNNNNNNNNNNNNNNNNNNNNNNNNNNNN
NNNNNNNNNNNNNACCAGTCCGAACAAATGATAAAACTTCTCGCGTAACTATGGCTTGAA
AATTGCGATCAGAAGGAGCAGGCGGTTTAATATAGTCTTTGATTGTATCGAAAAATGCAA
AAGCATCCCACATATGGAAGGCATACGATGAAGGAAAAGGCGCTCCGAGTACATGGACAG
GTTCCGAAGGCTTTGACGTCACGACATATCTATACACCGGTGCTTTCATATTTGTGCTGA
TAACTCTAGACATTTGATCATTCGGACATCCAACGCGGATGTCGGCACCCATTCGTGTGT
ACTCATATTCTGGCGACGTCACATTTACAGGGTATAATTTCAATGCTTCGTCAGCTATAT
TTGCTCCAAATGTTCCCAAATGGTTTTTCACTTGTCGCTGATATTCAGTCCAATTCCATT
TATTCAATGATAAAAATTTAGGATAAGCATCAACCTCGTTGGCAGTGGTACCGATCATTA
AAGGTACATCTATAGCGATAGCCTGTTCCCAGGC
>ci|000012351|Bact|Sample_C|2
TTTTTTTAGAATAAAATAACTGCGTTTTTATTTGATATTATTGCACAGTTTCTATTGTTC
AGTATTCAAAAAGCAATAAAGTAAGTAGAGCTTGAAACGTCACATAAACATTCATTCAAC
ATTCACTTTCAACAATTTTGAGAGTCACCAAAAGTCCTATACAAATAAATTGCATTCCTC
TCAATATACTGATATAATGCCAAGCAATTTTACTTGCTTCCTCACTTATAGAACACCTCA
TTTCAATGGAAAGAAAATAATTGTGTAGATTATCAGTTAAACGGAGAGAGAGACAAAAAA
AAAGAAGGAAAATGGAAGATTTGATGAAGCTTTTACATGTAGCTTAACAAGAGCATTTCT
TGCGAGTGCAATGATACTAAATTAAGCTTTGATGTAAAGTAAACACTTATTTGTGTATTC
AAAGTTGTAAAAGTATAGGAAATAGATAAAGAAAATATACATAAATTTGGTACACATGGC
TTGATAAAAAAGGCATGTCTTTGGTCGAATATATAAAAAATTATGATGTTGATGCCTTTA
TGAAAATAAATAAATCATATATATAAATATATTCACTTTTAAACAATAGATTCTTATTAC
ATAGTATCGCAGTGTACTATAGAGCACCAGACTAAACATGGCAACAGTCTATCACTCGTC
ATAATCAAATGTTTAAAGTCAGTCAAAATTTGTTGGTCATTACGTACAGTCATTTCACTG
GAATGTATTTCTCAAACAGGCAAATAAAAATAGAAAACCAAACAAACAAATATCTTATTA
CCATATCATATTCTATAAAAAGTAAATTTATATATTAAATCAATAAAAGGTATTTTTTGA
TCGTATCATGCCCATGTACATGTTATACTCCTTTCTTACGTTAGTGGCCATTGGGTCATG
TATAAGGACGTACTTATACAATGTACATGTTATACTCCTTTCTTACGTTAGTGGCCATTG
GGTCATGTATAAGGACGTACTTATACAATATTTATCTCCAAGGACTCATTCTATAGAGAA
TAACTGATATCATCTGTTGAGGAGCATTCACCTCTATACAGAGACTGTCTCTATAAAGTG
ACCACCTCTATAAAGACATCACCTAAATAAAGAGATCACCTCTATAAAGAGATCACCTCT
ATTAATAGACCACCTCTATAAATAGACCAC
>ci|000012738|Bact|Sample_C|2
AGGTAGAGCAGCCTTGACCTTGAATCTTGTTCCAATAATAAAGCGTACTGCTATGGGTAC
ACCCGTTAGGTCCGCCATTGTGTATCCTTGCGTAACTTTCACAGTTATGGGCACACCCTG
AATATCCTATATATCTGGCCATGTACGACTGGATGCAGCTTGAGGAGCATTGTAGGTTGG
AAGCACACGCAGCCAATGATCCTCCTGGACGTCCACAGTCCTGCCAGTATACTTCCTTCA
GCTGGAAATATCCACACGANNNNNNNNNNNNNNNNNNNNNNNNNNNNNNNNNNNNNNNNN
NNNNNNNNNNNNNNAGCCAATGATCCTCCTGGACGTCCACAGTCCTGCCAGTATACTTCC
TTCAGCTGGAAATATCCACACGAGTTCGAGTTGACATCCCAGGCACACCCTAATGGTCTA
CATCCAGATTCGGCCTGGCAAATACACTGTAGACAATGTTGAGAAATTAAACCTGAAGCA
TAGGCGCGAGTTGCGGCTCCAGATCTTGTAGAAACACTGCAGTGTGACGCGGAAGACGCC
ATGAGAAAGTTTCCGTCAACCCAAACTCTGTCATGTCTGTGTACATCCTTAAGTTCATAC
CAATGGTATCCGTCGCGTGTTAAAATTCCACCATTGAACTTATAGCATTCGTTGGAGTTC
AAGGTAGCCACTATAGAATGACTTAGACCAGCTTCGTTCCTGGCATCCACATTATCCGTT
GTGACACAGAGACATGCTCCGGATGAGATGTGACCGGATTTACTTGCCGAAGTAATTCCA
ACAAGTACCAAACAAAAGAGTAACGTCTGCAACATGTCTTCTGTTT
>ci|000017692|Bact|Sample_C|2
GAAATGAATAATAAATTGAATTCCGTACTATTGTGATATACAAAACCTTCATAAGGTTGA
TGACACGTACTTTTTTTGTAATAGAAAATTTCACCAATACACACATTTTTATGTTTCTGT
AGCCGATTACAAATTGTAGAAACGACGTGAAAGATGTATTTTTCTCTATTACAATTTGAT
ATGTACAGTCTACTTTAAAGAAGTTACGAAATAGCCCATGTAAAATTTCACAATCACAGA
AAAGTACATAATTATATTGATTTTCAAAATATTATGTATTTAAGATTGACATGCAGCGTT
CTCAAGGCTTTGTTGAATTNNNNNNNNNNNNNNNNNNNNNNNNNNNNNNNNNNNNNNNNN
NNNNNNNNNNNNNNNNNNNNNNNNNNNNNNNNNNNNNNNNNNNNNNNNNNNNNNNNNNNN
NNNNNNNNGTGTGTAGTAGATCAAAGTTTGTTACAGTCAATGGATGATGGTCAGACGCTA
TAGTGGACAATTCGTTGGCGTCTAACCTATCACCGATGCCGATAGCAAAAACTTTGTCCA
CGGTGTGTTTGAGAGCAGCAGCTTCTTTTGCAGTGTCGGTCGGATCCGCAGATTGTCCAT
CAGTGATTACTATCACAATTTGGGTAGCATTTTGTCGACCACCATTTGC
>ci|000022645|Bact|Sample_C|2
GAATTTCTTTATTCAAGACTTAACAAATCATGTGAAGATTTTTGTGAAAAGTATTAATTT
TGATAAATCTTTCTATCAGTGATAAGAAATAAAGCAAGAGCACCAATAACATCATCATCA
AACAAACATAAAGAATCAATACAAATTCCCTACCTACATCTACCTGTATATTACACAGAC
TCAGAGAAAAGCTATTGTGTCAGTCCCTATGGTAAAACATGTTAAAATATGACTATAGAC
AGTTTTTCCTATTTTTATGAATGTCCTTCCAATCACACCTTTGTGTATAACAGAAAAACA
TTGAAATGCTGATTTTTTTTCACTGATAATATAGAGAAATAGACCTGAGTATAAAGTTTA
ACACTACCATATTTAACCCAAGAAGTGTCCCTCACCAGTTTAATCTTTTATAGAATAAGC
CTTTAATTAAATTCAGTACCTAAAATTTACTCACATTTTCCGTACACAATTCAGAACTTT
CTCAAGCATAACTATTTTTGTGTAATTTTACACCACACACTTATTGGGTTTAATATGGTA
CTTGTATATGGAATGTTTTACAATATTCCAGCATTAGAACACTTTATAAGTAAACCTAAA
ATGGCAGTGCAGACAATATTTAACTGGTAAATGACAATACATTCTCTATATGAAAAATAT
TACAGTTGAATTTTCACCACAAACACAATTTCCATTGCATAATCTTAGCTCCTGATTTAA
CACATACAGTCAAACCTGCCTTAAAGGCCACCTGCATATAGCAAAACCCTGTCCATAAAG
ACCACCTGTTTTGGTTCCCACTGTAACAGAATTCATTGCAAATGAACCTGTCTATAAAGG
CCACTTTTCTCTGGTCCCTTGAGTGACCTTTATAGACAGGTTTACTGTACCTTGGTATTG
GTCACTTGTTTTTAGAATACTAAAATATTCAACACAATTTAGATGGATGTTTTTTATCTT
TACATTATTTCTGATTCTAAGATTCTAACTAGGGGAGATAATCTAACATTAAAACTGCGG
CCATCTATGTTGACAAAACCGTTACATTACCATGTTACTCATTTTTTATTTAAAATTTTT
AACAATTCTGAAAACTTCATCACACTTAAAATTTCTCCAACAATCAGCGCTAGGATATGA
TGTTGTTATCAGGTCCTATTGAGGTCAAGGTCGCGAGTCAAGGTCACAATCTGATTACAT
GTACATTGCATAAACAAATCAATATACTTAGATCCCTGTTTTAGGAAAAAGTCATGGTTA
CGTTTCAAGTAAATGGTTATTCCAGATTTGATGCTGTTTTTTGAAAATATCCATCATATT
ACCTCATAAAACTTAAAGATATTGACATGTATTACATAGGGTCATGACTAAAACCTATTG
AAGACAAAACTATTTTCTTCTTTGATAAATACAATCTTAGACATACATGTGTAAATATTT
ATATCACTTATACAACTTTTTTTCTATTTTTGTTAAGCATAGCTCTATATGCTCATATCA
AGCCTATGGTGTTCCTGGTGACTTAAGTTTCCTCAGTATATATACCTATAACATCTTTGG
AACATTCTATAAAAATATTTTTTCTTAAACATACAACTCATTCAATAATACTAAATATGT
TTGAATCAAAATAAAATCATGATCAATTGTGTATACAGCAATCAATGACGTCATAAATGG
TGATAAAGTTATAACCATCGGTGATCACCTCCTTTGGCGTTTCATAACAATCTTCCACAA
TTAGAAGGTTCCACTTACTGAGTAGATCTTAAATCAATATTTCATATACATTGTACGTTT
TAATTCATTTAATTTCAAATTTCATTTTGACACATATAGTTTATTATAAGACATTCATAC
TACAACATTCCAAATGCATAATTCTCCTTTTATTTACATTTGTTTTTCATTCTTCATGAA
CTAAATTTTCTCATAATACACTATAAAACTTTAACAGGTTAGTAACAAATTTATTAAGAT
ATTTTGTTTCTATGGGGAAAATACAAAATATTTAACCTCTGTTGCACACATACCAGTAAT
ATATTATATGATATCGAAGTTTTCAAAATGAAAAAAGAAATTCAATAAATTTGATTTACT
TATCTACAGTAGTAGATATGTAATTCATACTTAACAATGATGATGCCTACACTATATACA
ATCTGATGACTAGATACTCCACGCTGGACACGGTTAAATTCAAATTAATCTGAAATATGA
AATTATTGTATGATGTGTAGATCGAAACTTTAGTGTATCAATATCTTCATTCCTCTAAAA
CAATATAATCATACATACACAAACATCACAACTTTCCAATACATACTTTGCAATAAATAT
GTACACATTATTAGTGAAAACCACCATTAAACTGCATCGGTGCTTTTGAAGAAAAATAAA
AATACATTATGTAATTCTTTAAAAAAGATATGAAAATAAGCATCTGATGTGAGAGCTAGC
TACTCAACAAACCACTTTATTCTGTATTAAAAGGTATCAAATTCTACTAGGCTAAGTGGT
GAAGAAATAACTTCATATATAAAACAAACCATTTGCATACACAGATTACCTCCCTTTACT
CACACTCTTTTGGGCCGATTTAGTTTATATTGATCAATTGGTTTAAAAATCAGATAATTC
AGATCCAATGGGTTCAACCAGTCAAACCTATAAACCAAATATATAGCCCAACATTATACT
TTTAAAATAGAATAAATATTTGTATGCAAAAAGAGACAGAGATTTAAAAAATAAGTCCTA
ACTTTGAGGAATATTGTTGACTAAATCATGCAAGTCTGACCTGGCAGTTATAATTAATTG
TTGAATAAATAATGAGATGATTGCAAAGAAGCAAATAATTCAAAGGTTTTGGCAGTGAAG
ACGACCAGCTATAATACTTAGTAACTAGTCAAAACATCATATGTTTAGGCAGTGTCGGGA
AGAATATGTACCCTGTTCGTGACTAGAACACTTCAAAGCTATCTTACTAATATCTCAAGT
TACAATTAATATACCTAGCAACTACGTACCAATACATACTACATACATTATGTAACTTCT
GACACATGTATTTTATCAGGGAAATGATAAAGTCAATAATGCTATAGTCCATTCATTCCT
TATAATACATTTCAGTTCATCTAATTAACATTAATAAAAGCGACTGGTAAATGAAAACAA
TATTTAACCCAATCGCCAAAAAGATGCAAATAAAAAACAAATGCAGAATTTTTAGTCTCT
TTTGGCGGAGACTAAACATAATTTACACAGAATTTATCTATAAACGTCTGATATAAATAC
AAATGTACACATATCTTAATTTAGACCAATTTCAAAAATATTTGTTACCAAGATACTCCT
ATAGGTGTACTAAATAAGATCTGCATTCAAGTATAAGGAAAGTTAATCAGCACCATTAAA
CAACTCGCATCATGTGGCTTAATACAAAGTCAGTTACAAACATATCTCTATCTCTTCAAA
TAGTTCCAAAATTTCGATTCTAAAATCTTATTAGTTTTTACAGTATTATAACTCGTCGTG
TTTTGGTCCACTGAACTCTTCATGTGAGATAAAACCATCTTTATCAGCATCCTCGTGTTC
GAAGATAGACTGGATTACACTGGCATGTTCTTTATCGTCTAAATCTTCATCTGACCCTGC
CTGAGCAACCATAAACTCGGATACCTCATCCTGAGAGAGTGCGTTATCACCATTTGAATC
AATCTGTTTAAAAATGTTCTGTGGGGCAGAACCTTCTGTAATCTTCTCAAGTTCAACATC
AAATACAAGGGTGGCTTTCCCGGGAATCTTGTCACCAGCTCCTTTATCTCCATATCCAAG
ATGAGGAGGGATGGTCAATCTTCTTTTCTCTCCCACACACATGTCTTCCAGACCTTGTTC
CCATCCTTTGATCACCTGTCCGATGCCCATCTGGAACTCGAACGGTTGTCCATGGTCACG
GCTGGAATCAAATTTAGTCCCGTCTGTTAAATAGCCTGTGTAGTGCATAGACAACACATC
ATTCTTCTTCGTTAGTCTCTCACATTTTTCGGGTACAGCTACCTTTTCTACTTTCAATTC
GGTAACATCTTCGACTCCGGATGGCGGTCCGGGTTCTGAATCTGCTGCGAATACAGCACA
TATGCACAGGAAAAGCACTACAGATGTGGCAGCCATATTGCGGATGCTTGTGAATGAGTT
GTCGACAGAACAATAGCTCGTTTAAAGCAGTCTAATGATAAGTATAAGGTAAGTTTGAGA
CGTGGCAGTGCCTAGTGCTGTCCTC
>ci|000027377|Bact|Sample_C|2
ATCTGTCAGAAGTAAATTAAGGTTCCTGTTCAATTTAAAAAGATAACAAAACGTCAGATA
TAATCATGCTATTTGATAATAAAATGAACTTGCATCACTATTCTTGTTGGCTCCATTAGA
ATAGTGAAAGGTCGTTTTTATTGTGGGAGAATCTCGGAAACCTAGATGACCCCTCACCTT
TTCATATTCAAAGGGGGAAACTAACTTTGGACATCTAAGTAAAATTAAGTGAGTGTGAGT
GGCAGTNNNNNNNNNNNNNNNNNNNNNNNNNNNNNNNNNNNNNNNNNNCGGGGGAAACTA
ACTTTGGACATCTAAGTAAAATTAAGTGAGTGTGAGTGGCAGTGTCACCCAACCATCCAT
TTAATTTTGAGACCAATATATATGCATTAGAGAACAGAATTGCTGAGCCTTCCCATTAAA
AACTGGAGCATGTTTGTGATTAAATCCACATCTCCAATATAAAACATCAAGAGATTCCAG
AGGGATCTTGTTGCCCACCATTGTACAATCAATATTCATCAAATGACAGACCAATTTTAC
TTTCCAAGAACTAGCAATAACAAACTTCCAGTGTCAAAATCCAAGATGGTTGTCTGTTGG
CCATCTTGTTTTCTGATCAGTCTAAAAATGCAATATGCACAACTAGGGAAC
>ci|000027547|Bact|Sample_C|2
TCTCATTTTTCTCTGACGCGAGTTCCTCTTCCGTTTCGGAGGGAGCTGGTGGTTTAAGGA
TACACTCTCCTTCCTCCTCTATATAGCCTGTATCACAGTCACAGGAGAACGTCCCCTCCA
GGTTCACACAGCTCCTGTGTTCTCCTGTACATAGTTCAGCTGCCTGATCTTCTGTACATT
CATCTATATCTTTACATTTATCTTCTTCCAATCTATAGCCATCTTGACATTTCTCACATT
TATCTGGTCCAAACCCAGAACAGCCACTACATGATTTGTGACATGATGTGCAATAGTAGG
ATCCCTCAGAATTGGAACAATATTTGCCTTTTTCACATGGAGAGGTTTCAGCAGAACATT
CATCAATATCTTGGCACCCCTCCTCCTCAGACTGGGTGTATCCTGTCCGACACTCATCAC
ATCCTTTAGGCCCCTCCTCCCAGCATGTTGATTGACAGGATTTGTGACACGCTTTACATG
TAGTATGGGTGTCATTTTTAGATTCTTCAAAATATGCATCTTTACAGCTGTCACACAAAT
CACCCTCATAACCTGCATTACAGTTACATTTTCCTGTTCCTTTCCTGGTGCCATCTCCGT
CACAAGCACCGTTGCCTGTACAGGGTCGCTCCTTACCACCGGGACAATCACGACATGTTG
GGCCATATGTATTTTCCGGACAGCAAACTTTCATATTTGATATNNNNNNNNNNNNNNNNN
NNNNNNNNNNNNNNNNNNNNNNNNNNNNNNNNNNNNNNNCCACATCTTCAAATCTTCCTG
TGCCCCTTTAGCATAATATTTAAACCAGTATTTTTCTATAAGTTCTTCGCTTTCTTCAAG
TATAGTGTGACATTTTTTATCTTCACCTTCACAAAGTCCCTCCACAACTTCTACAAGTCT
TGTCTCACTTGTGGCAAAACTTCCAAGACGGCTTTCCTCCCATTTAGTATTTCCACCTCC
AAAATTGGATTTTGCTGTTTTTTTAAGACCCTTATCAAAGTTATTTACAATAGCGTTACA
TATGTCACATTTGGACTTATCAGCCACCGCTTTCATGCCATTCCAATCAATGATTATAAT
AAATGTCAACAAAATATTCGTCAATCTCAAATCCATGTTGTCGCTCTCTTATGGTCTGTC
ACCGGAAATCTAGCTTATTNNNNNNNNNNNNNNNNNNNNNNNCGTCAATCTCAAATCCAT
GTTGTCGCTCTCTTATGGTCTGTCACCGGAAATCTAGCTTATTAGATCTAGACCACTCTA
TAACAATAATGGCAAGGGTGAAGAGCACACAGTTTCATAAAGAAGTTGTTCAATATTAAT
GTGTGTAGTAAAAAGACCTCACGTCAACTTGATCAGCTGATAGGCCGAACTCTCAACAAT
AGTTGGCCTAATGCAAACCGGCGAGACCTCGCTAGCTTCCAGGCTTACGTTACCGATAAA
TT
>ci|000027977|Bact|Sample_C|2
GCCAGCAAAGTTATAAATTGCACCACATAACATTGCAGTGAGAATTGCATGGTCATCAGG
GAATTGTAAGTATAGATATGTACTTGAACAACAGTAACAAGGTTTTAACAAGTGAATATT
TAAAAATACTATGGTATTGCAAAAATAACAATTGAATTCTGACAATATCATAAAATGATA
CCAAGGACCATTGTTAAGAAAAGCTACATGTAAGTTCCATATTAGCCATGATTNNNNNNN
NNNNNNNNNNNNNNNNNNNNNNNACCAAGGACCATTGTTAAGAAAAGCTACATGTAAGTT
CCATATTAGCCATGATTAGCACCAAAACGGCCTAAAAATTTCAATAAGTTCAAAGTGGGT
GCTAATAAGGATAACAAAACAGACTTCTGAACAAAAGAAATAAGGAGCCTTAATAAATTT
GTTTCAAAGCAGTTGCTAATTGGATTAACAAAATTAATTTCTGGACAGAAAGTAATTTTT
CTAAAGGCAGTCAAACTTAAGTCTGTGGATCTTAATTATTTAAAATGCAAGTATCAGAAT
ATAAGTATAAAATGTATATTGTATAATTATTTGTTCATGAATATTTCAGTTCAGTAAACT
CAAACGAAAAGAGCAAGGGCACTAATCATGGCAAATATGTTATCTGATAGGAGAATAATT
TTCATCACAATAGATGTGCAAATCAATAACATCAAACACACACTTCAACAATTGCCAGTC
ACTCATAGGTGGTGAGAAATTCACAAACATAAAAAAAAATGTC
>ci|000028105|Bact|Sample_C|2
AGTTATTAAGGACAAATGACAGTATAATGGAGAAACTATCGCATAATTTGGTTTTACCAG
CAGTGAATCATAATGAAGCTAAAACGAAGTTAGGGAAGATGTTATATAACAAGTGTCGTT
TAACAAGAATAAATGGCACAACTTTTGATAATGTGATAAACACGATCTTACATTCGTTTT
CATTTCATATAATGCAAGATCCTATATATATAAATTATACCCATATTTATAAATAACGTT
CGTTGCCGAATTTATTCACATTTGTTGGTCAAAATACATGCATACAGCTGNNNNNNNNNN
NNNNNNNNNNNNNNNNNNNNNNNNNNCCATATATATAAATAACGTTCGTTGCCGAATTTA
TTCACATTTGTTGGTCAAAATACATGCATACAGCTGAACTTTGTAATTCAATGATATTTT
TAATTTTAGTCTTCGCAATATCGATCGGCTTTTGTGGCTGTTCTATGGATGGGCAAAATT
ATGACATATCAAACTTATCATGCAAAAACGCATTATTAAATTATGGGCATCAATTGTTAA
TAATTATAATACATATATGATCGAATCTCGTCAACACGAAATCCGTGGGACCGCGGTAAA
CCTAGGATTTATCCAATTATTCGAATTGATTTATTGGTATGTTAAATGTGAAGTGATATG
AAAACAAAATGAAACATAGCTTTAAGGGTTAACAAAGTTCAGCCGTAATTATAAATGTAA
TGTCTACATTAAGTTTNNNNNNNNNNNNNNNNNNNNNAGCTTTAAGGGTTAACAAAGTTC
AGCCGTAATTATAAATGTAATGTCTACATTAAGTTTAAAAAACACGAAACATTCTAGCAG
TCTCACTTTTCAAATTTTGAAAATACTGATACATCATTTCAATAAATCGCAATATACAAT
AATATTCTTGTCCATCTTATAATCATAAATTATCAAAAATAGTAATCCTAGAAGATTCTC
ATACAAAATAATTTATGTCCAAAAGCTTCATTTTTTGACGAAGTGAAAGTAGGCGGCTGC
TCCAGCAGCAGTACCAGCAAGTAATGACGTCACACCCATGATTTTGAGGAAGGCTGGAAC
AGAGGGAGCGTTTCTCTCCCAGAATGTTGAGTGGAAAGGCAATGGCTTCACATGCTGGTT
TACCGGTTCCTCTTGCCATATCTTATATTCAGGTATACGTTTCTCAGCACAAAGGATCTC
TCTGGCTGCCCGTTCTCCAGCCTGGACGGTTCCTCTTGCCATATCTCATATTCAGGTATA
CGTTTCTCAGCACAAAGGATCTCTCTGGCTGCCCGTTCTCCAGCCTGGACGGCTCCCTCC
ATATAACCGGACCATTGGGTCGCGGTCTCCGTACCAGCAAAGTGGCATCTACCCACTGGC
TTACGTATTTCTCTTCCAAACTTTGTCAGGAATCCCGGGGGCATCATGACTGTGTAGCAG
CCTCCGGACCATTGTTCTTCCATCCAATTCTTTTCCTCATAATGCACGGGATATAAGGCC
TCTGGTGATTGGAAGACTTTGGAATAAAGTTTGCTAATTCGTTGTTTTCTTTCTTCTTTT
GTCAGCCTACATAGCGTTCTGGCCTTGTCGGCCAAAATAAATCCCATTAGCGCAGGAAGG
TCCTTTTTATCGCCAGGTTTAACGTCATCCATACTAAACCCTACTATGCAGTCTTCGTCT
ACAATAGCAGAAGACCCGCAATATCCTTTCTCCCTCCAGAATGGCGACTTGTAGTAGACA
AATGTTTTGATAACAGACCCCATGGGGACCCTCTGTATCAGTTGGTTCCGTAGACATGGC
AACGGTGGTTCGTACGTGATTTTGTTTTGGAGCGGAAGTGGTGTGGCTACTATCACGTGT
GTTCCCTGGTACTTGTTGCCGTGGATATCAGTGACCATCACTCCTTCGGAATCCTGGGAA
ACACTACACACGGGCTGGCCTAGTAATACTTTATCTTTACCAAGCTTCTTTGCTATACAA
TTGCTAATCTGTTGAGATCCGCCTACAAATTTCCTTTCCTGGCCTCCATTCGTTGTGGAA
AATATTCGATCCAGTCCTCCACATTGTTTCACATACCACAGAAACCATAGCAACGAACAT
TCATATGGTTCTGACGTCACATTCACGTTGATGAACTTTGTAGTAAAACGTCTGACGGCC
TTTGTCCACACATGTTTGTCGTAGAACTCTTGCATTGTCATACTATCCCATTCTTCCGCA
TGTGGTGCTTTCCAGGGAGCATCCGCTGGTATCTCTTCGCCCATCTTGTCCATCAGCCTT
AATATATTATTCATATCTAAGTTAGCCAGAAAGCTGCCCATCGTCGGGAAGGCATCATGG
AATCGAGAGGAAGTTCCATTGTGGTAATA
>ci|000030340|Bact|Sample_C|2
ACACATCATCAAAATAGGATCAACCTCATGACCCAAAACTTGATTCTAAACCCTCAGAAA
TCTGTTCTTGTTTAGAGTTACTGTCAGTTTTCACTGTAAATTGTTCTTGTCTAAGTTGTT
CTGCTCGTTTTAAAAGTCGTGTGGTAGCACTCTCTTCCTCTGGAAGTTTATACCGTTCAG
GGTCCGGGAAGGATGTGACATTGTTTATGGGATCTTTGAAGAGGAAGGGATGCCATACAC
CCTGTATACTTGGTGTATCTGTGTGCCATGTCTTTCTCAATCTNNNNNNNNNNNNNNNNN
NNNNNNNNNNNNNNNNNNNNNNNNNNNNNNNNNNNNNNNNNNNNNNNNNNNNNNNNNNNN
NNNACTTGGTGTATCTGTGTGCCATGTCTTTCTCAATCTCATTACGTCCACACCGGATCT
CGTTCTCATCGACTCCACCCATTTACAAATGTCCTCCTTCGGTAAGTTAGACATGTTGAG
TGTCTGTGTATTGCCATTTATAAATGTTGCTACAATTCTTGGTGATCTATGCCTCCTAGG
CTTCAAGTACACCACAACTCCCGGATTTGCTTTTGCAAAGTCCATTAAGTGATGTTCAAT
AAAATCCCTCATTCCTAGACTGCC
>ci|000031350|Bact|Sample_C|2
TTTTTTTTCTGTTTTCAAAAATATATTTATTTTCCCTGTTTTGATTACTTGTACACCCAT
GGCCAAGTAAGTACACTATTTTCTCCTTCCAACAAATCAACTTCAGACTTAACAAACTTT
CTACATTCTAACATATCAATTTCAGGTTGACCAACCACAGGTCCTGTGGACCAAAAAGCA
ACCAACTGATTTGGCAATCTTTTCTATACCGACTCGGGTCAAGTTTACAGAACACTTTCA
ACAAATCAACTCAAGATTTAACAATGATTTCTCATTCCAATTTTCCAATTTCAGTCTTGA
CCAAATGATTNNNNNNNNNNNNNNNNNNNNNNNNNNNNNNNNNNNNNNNNNNNNNNNNAA
CTTTCCAATTTCAGTCTTGACCAAATGATTCATTTCACATAATTTCTGCATGATTCAAAT
TCATTGTTATTATTTCACACGTGCACACGCTAATTCTAAATATATACCATGCACCCATAT
GCCAACTGAGCTACAACCTTGGGAATGTTTTGGGCATTTGAAATATTGATCCAGGCAACC
AAGTTGACAGATACTTTTACTATAGACAATCTCAATTATTTAGTACTGTAAAGAAAGCAG
TATGAATGT
>ci|000035596|Bact|Sample_C|2
GTTTTACCAGCAGTGAATCATAATGAAGCTAAAACGAAGTTAGGGAAGATGTTATATAAC
AAGTGTCGTTTAACAAGAATAAATGGCACAACTTTTGATAATGTGATAAACACGATCTTA
CATTCGTTTTCATTTCATATAATGCAAGATCCTATATATATAAATTATACCCATATTTAT
AAATAACGTTCGTTGCCGAATTTATTCACATTTGTTGGTCAAAATACATGCATACAGCTG
NNNNNNNNNNNNNNNNNNNNNNNNNNNNNNATATATATAAATAACGTTCGTTGCCGAATT
TATTCACATTTGTTGGTCAAAATACATGCATACAGCTGAACTTTGTAATTCAATGATATT
TTTAATTTTAGTCTTCGCAATATCGATCGGCTTTTGTGGCTGTTCTATGGATGGGCAAAA
TTATGACATATCAAACTTATCATGCAAAAACGCATTATTAAATTATGGGCATCAATTGTT
AATAATTATAATACATATATGATCGAATCTCGTCAACACGAAATCCGTGGGACCGCGGTA
AACCTAGGATTTATCCAATTATTCGAATTGATTTATTGGTATGTTAAATGTGAAGTGATA
TGAAAACAAAATGAAACATAGCTTTAAGGGTTAACAAAGTTCAGCCGTAATTATAAATGT
AATGTCTACATTAAGTTTAAAAAACACGAAACATTCTAGCAGTCTCACTTTTCAAATTTT
GAAAATACTGATAAATCATTTCAATAAATCGCAATATACATCATCAAATGTATAATAACA
TTCCATTCTTGTCCATCTTATAATCATAAATTATCAAAAATAGTAATCCTAGAAGATTCT
CATACAAAATAAATCGCAATATACAATAATATTCTTGTCCATCTTATAATCATAAATTAT
CAAAAATAGTAATCCTAGAAGATTCTCATACAAAATAATTTATGTCCAAAAGCTTCATTT
TTTGACGAAGTGAAAGTAGGCGGCTGCTCCAGCAGCAGTACCAGCAAGTAATGACGTCAC
ACCCATGATTTTGAGGAAGGCTGGAACAGAGGGAGCGTTTCTCTCCCAGAATGTTGAGTG
GAAAGGCAATGGCTTCACATGCTGGTTTACCGGTTCCTCTTGCCATATCTTATATTCAGG
TATACGTTTCTCAGCACAAAGGATCTCTCTGGCTGCCCGTTCTCCAGCCTGGATTCCTCT
TGCCATATCTCATATTCAGGTATACGTTTCTCAGCACAAAGGATCTCTCTGGCTGCCCGT
TCTCCAGCCTGGACGGCTCCCTCCATATAACCGGACCATTGGGTCGCGGTCTCCGTACCA
GCAAAGTGGCATCTACCCACTGGCTTACGTATTTCTCTTCCAAACTTTGTCAGGAATCCC
GGGGGCATCATGACTGTGTAGCAGCCTCCGGACCATTGTTCTTCCATCCAATTCTTTTCC
TCATAATGCACGGGATATAAGGCCTCTGGTGATTGGAAGACTTTGGAATAAAGTTTGCTA
ATTCGTTGTTTTCTTTCTTCTTTTGTCAGCCTACATAGCGTTCTGGCCTTGTCGGCCAAA
ATAAATCCCATTAGCGCAGGAAGGTCCTTTTTATCGCCAGGTTTAACGTCATCCATACTA
AACCCTACTATGCAGTCTTCGTCTACAATAGCAGAAGACCCGCAATATCCTTTCTCCCTC
CAGAATGGCGACTTGTAGTAGACAAATGTTTTGATAACAGACCCCATGGGGACCCTCTGT
ATCAGTTGGTTCCGTAGACATGGCAACGGTGGTTCGTACGTGATTTTGTTTTGGAGCGGA
AGTGGTGTGGCTACTATCACGTGTGTTCCCTGGTACTTGTTGCCGTGGATATCAGTGACC
ATCACTCCTTCGGAATCCTGGGAAACACTACACACGGGCTGGCCTAGTAATACTTTATCT
TTACCAAGCTTCTTTGCTATACAATTGCTAATCTGTTGAGATCCGCCTACAAATTTCCTT
TCCTGGCCTCCATTCGTTGTGGAAAATATTCGATCCAGTCCTCCACATTGTTTCACATAC
CACAGAAACCATAGCAACGAACATTCATATGGTTCTGACGTCACATTCACGTTGATGAAC
TTTGTAGTAAAACGTCTGACGGCCTTTGTCCACACATGTTTGTCGTAGAACTCTTGCATT
GTCATACTATCCCATTCTTCCGCATGTGGTGCTTTCCAGGGAGCATCCGCTGGTATCTCT
TCGCCCATCTTGTCCATCAGCCTTAATATATTATTCATGTCTAAATTAGCTAGAAAGCTG
CCCATCGTCGGGAAGGCATCATGGAATCGAGAGGAAGTTCCATTGTGGTAATATACCAAA
TCTTCAACCTCATTGGTTAAGTATGTTTCCACCCCAAACTCATCAGCCAATCGCAGTATT
CGGTTCTGTGTGGGTCCTACATACGCTCCACCCAAATCCACGTAATTTACTGTTTCGTTA
CGTTCTGTAAATGTTCGTCCTCCGACTCTGTCTCTCGCCT
>ci|000037583|Bact|Sample_C|2
CTATTCAGGGTAACACATGAACTGGTGTATTAACTAAATCGCAACTTTGCAAGCCAAGGG
TTACTCCATATGATAATCTCTGTCTCATGTAGATTATTATATTGAGTAATATAACCTTGG
CTTGCAATGTTGCTTACATTGTTCTGATGGTAGGGCAGGTATTTTTTGCCTTTTCACTGT
TGGTGAAACATACATCTTATGTAGTTAAACGTTAACTATATATTATTTAAATGACATGGT
ATCGTTTCATAAAGAGGGTGTAAAATTACGAGTGGGTGGGCGTAGAAACGTACGTGTACG
TAGGTCTCTGTTCGTAAATTACGTATGGGCCGTTTCACAAAACTGTCCCCATATTGTTTC
TTTGGTATCATGTACAAGTACCTGTTTATCACATCAAATGTATCCAAAAAGCCTGGTTAG
ATTTAACATCCTAACATGAAACATGAAGAAGTTAACACGGTACAAATCAAGCTACCGTAT
TCATTGTTATTAGCACCCTTGACACATACAACTCTGTTTCAATAGGGACACTTATATAAC
TATATAACAAATATCAGCTCTATATATAGACATCAAGTTATCTTGTTAGGCAATAAGTAC
AATGGATTGCAGCCAGATAAAATTTGCATTCCTAATCATTGTGAGTACAGCTAATTTGAT
ATTGATAAAATCAAAGTTGTGAATGTACATGTATGTACACTGTACTGTAATATTGAATAC
TTTGGTTGTTTCATGATGAGAGTAATATAATTGCAATAGCTCTACAGAAACAAGGAGCAC
ATACAATGAAAGGGGTGCTAATTACAGTAAATATGGTAACAATGTTTGGTCAACATCGTN
NNNNNNNNNNNNNNNNNNNNNNNNNNNNNNNNNNNNNNNNNNNNNNNNNNNNNNNNNNNN
NNNNNNNNGAAATAACCCCTGGATTGTATATAATGACAGGTAAAGTTGAATCAATACATT
CTAAAGTTAGGTAATACAATGATTATGTAATCTATCTCTTTACATACCTCCACCCCCACA
CACCCATTTATTATGGCTAGTACATCACTTACATGATAAGTCAATCAAAGCAGTTTTATT
TCCCACAACCATAAACATATTCATTACTCACTCATTAATAACACATATTTCTGTATGATC
ATTTAGATGAAGTTGTTTGAAGTTTATTCATGTTAGTGTCAG
>ci|000038329|Bact|Sample_C|2
TTTAAAATGTGAAAAGGGGTTGTGGACATTACACGGTGGAAGGTTGTACATCATCATAAC
ATTAACCAACAGGGATCATGATACTAACATTAGACAAGTTTACAAAATGTATTCTATAAC
TAAATAATAACTCGATAAAAATATTGAATATGGTAACAAACTTCACAGTTTATACAACAT
TGATATCCAAATGATAGGTTAATATTTAGAATATAGTAAATACTTTAAACATTTGATGAT
TATGTAAAGCGGAAAAGTCCCTTAAAACACAATGTTTATTCACTTTTTTCGATGACAACC
TCAGTCAAAATGAGATACGGTTTGTGGTCTGAGTGTTCAAATGCGTACTCTTGTAATCTT
TGGAAGTACTGGTCAATGATCCACTGTTTCTCGTCCTTGGTCCGGGATATTGACAATCCT
CTGTATATTACATGGTAAAACCAGGGGTAAACTGAGTCTACTACTCTATGTGAATACTCC
AACCTTTCTGCTTCGCTTTTGTTGACAATATGAAACACTTGATGTGGGATGTACTGTTTA
ATGCAGTTCACGGAGACAACCTTTAATCCTAGTTCCACAACCTCTGGTATTGCACAACAA
AAAGGTTCCATAAAATCGTCTGCAGATCTCATAAAGTGGTTCGGGAAGTTAGTGGCAAGA
TATTCTTCCTTCGTGATGACACCTTCTCTAGCCATATCAGACACGAATGTGCCGAGGTAA
GGGGTGCCTTTGTCTATGTGAGAGGCAAAGCCATTGTTTTCATCTAGTGACGCGTTCAAT
GTGATGAGGACACCTCCTAAAGCGAAAAACAATAATTTGAAATTAGGTCAATGTGGAAAT
ATTGTTCTCATAGTAGTTTTAAATGTTTGTGTTCGCACTGTATGATGAACACATTTTATA
CAGATGTTATATGGAAGTGCAGATACCGCTACCCAGCATTGGAAGTAGTAATTAACAACA
TGACAGTCACAGTCCAAGTAGTTCCATATCAGTTTCTGATGGACATTTAAAGTAGAGACA
ACGATTAATTTTNNNNNNNNNNNNNNNNNNNNNNNNNNNNNNNNNNNNNNNNNNAGTTTC
TGATGGACATTTAAAGTAGAGACAACGATTAATTTTACTCACAAGTCATGCTAAACAAAA
AATCAACAAAAACAATGTGTACCGATAATTGATCTGCTGAAGCATCAAATGAAACCGCTA
AAACGTTAACCGAATGAATTTAATTTGCTTCGGAGTGGAGTACATCGTGAGTGATCACAT
TATTTCACATACCAGGTTTTAGCTCACGCCCTNNNNNNNNNNNNNNNNNNNNNNNNNNNN
NNNNNNNNNNNNNNNNNNNNNNNNNNNNNNNNNNNNTTGTCTATGTGAGAGGCAAAGCCA
TTGTTTTCATCTAGTGACGCGTTCAATGTGATGAGGACACCTCCAGGTTTTAGCTCACGC
CCTCTCGAAATAACAAAGTTTCTCCAATCTGATTTGGCTTGTATTTTCATCAAATTCTGT
TCGCCTTCCTCTGCTTCATCCATAAACACACCATTCTTAATTTTAAAATCTTTTGAAAGA
TAATGTGTAGCAACGCTGGAAATGGCTAGATCCAACGTACGATCGGGAAGACACTGTTCA
TACATGTTCTTTGGGACGATTACTGGGTAGACGTTGGTTCTCTCCGACATTTCCTTGTCA
CCTGCAATGACTTTGTGAAGAAGGTTAAAGTCATTTTCTGCTTGATCATTGTAGTATACG
ACAACAGCTTGATGCTTTCCCAGGTCTGTCTGAATGATATCTATTATTTCATTGATGAGA
GAAAGTGAGCTTTTTCCATCGGCAGTTCCAAAATCTGCGATACTCACTGGACCATCGTTT
AGGGATCGAGATTCGATTAGTTTTCTGGTAATTGAAATGATGGTTTCACGGCACCGGTTC
AACGCATGTCCGTGAGCATTGTACATACCATCTTCCGCACTGTAGTCTATGTTGTACAAG
TTCATGGTGGGGAAATAACTCGACATTGTTCTGCCTTGAAAAGATGTTGTTTGTTCAATG
TCAGATGCAGCAAATTATGAGTGCATTAATTCCGGAAGACGGTCAGTCGATCTTATACAA
ATGTAGTGCACGTGGCAGTAACTGAATTCGCTGACTCTAAACTCATGACCACTGTTATCA
GGACGACGTTAGCAAACATCAGCTTTTGACATTAAGAGTCGTTGACACCGCTATCTTATC
TCGACATTGTTCTGCCTTGAAAAGATGTTGTTTGTTTTTATATTTTCCAAGATAAAAGCT
ACTTACTCTCCGATTTCCATAGAACTTTTAGCATTTTGGAGCACATTATAACATACCTGA
ACATTTTCCATCTTTGAAATGTCAACAAAAGTATGCATAGCCCTAACTTTTACTTTTT
>ci|000040445|Bact|Sample_C|2
TTTTTCATTTTGATTAAGTTAATTTATTGTTCAGTCAGCATTTTGCAGTTTTACATATAA
AGTTCTCACAATCATTATACACACACATTCAAACATACACCTTGACACACATATTCCAGT
ACAAACTGTTTTACATGAAACATCATAAACTTCGAGTCTAGTGTTAAAATTATCGCAGAC
TCCAGAACAAACTCGCCCATTGCAACACGGAAATTTAGGACTAGTGGTAGAATGACACTT
GCCGATATTTCACTTTCAGCTAATGAAGCCCTGCAGATGTGGATGGATGGTNNNNNNNNN
NNNNNNNNNNNNNNNNNNNNNNNNNNNNNNNNNNNNNNNNNNNNNNNNNNNNNNAGAATG
ACACTTGCCGATATTTCACTTTCAGCTAATGAAGCCCTGCAGATGTGGATGGATGGTAGC
AAAATGTCCAGCACCATGTAAGTTAAAGACTGGGGCACTACAGCTCCGAGGTGCACGGTG
AGTGGGAGAATGTCAGACACCTCAACTAGTCGGCCACCATATGTACGGAATGATTAATTA
CAAGTATAGATGTGAACATGTATATGTGATACTAACCAATACAATCACATTTGATATCTA
ATGGAATATAGT
>ci|000040647|Bact|Sample_C|2
ATCGAAAAATGCAAAAGCATCCCACATATGGAAGGCATACGATGAAGGAAAAGGCGCTCC
GAGTACATAGACAGGTTCCGAAGGCTTTGACGTCACGACATATCTATACACCGGTGCTTT
CATATTTGTGCTGATAACTCTAGACATTTGATCATTCGGACATCCAACGCGGATGTCGGC
ACCCATTCGTGTGTACTCATATTCTGGCGACGTCACATTTACAGGGTATAATTTCAATGC
TTCGTCAGCTATATTTGCTCCAAATGTTCCCAAATGGTTTTTCACTTGTCGCTGATATTC
AGTCCAATTCCATTTGTTCAATGATAAAAATTTAGGAAAAGCATCAACCTCGTTAGCAGT
GGTACCGATCATTAAAGGTACATCTATAGCGATACCCTGTTCCCAGGCCTGGTAAGGCTG
ATACGTCACGACATACCCGTCTACAACAGCTATTGCGCNNNNNNNNNNNNNNNNNNNAGG
CCTGGTAAGGCTGATACGTCACGACATACCCGTCTACAACAGCTATTGCGCCATCAAAGT
GGTCTCTTGTTGGTAGGTCACTCTGTTCTGACATTGCCCAATACGGATATACGTCCCATG
GTACCGCTTTGATGACCTCTGAACTCGAGAGGGTATACAGGCAGGATATATTTGTACATC
CGGTATTTTTCAGGAAGACAATGTTATCTTCGGAAGCATCGTGGGATGTTTTGTTGAAGA
CTGCAGAGGCACTCATCATCCAGGCCTTATGGAACAAACCTCTGGCTGGTTCGGAGGCCA
GCAATGCAATTATACTGGTTCCTCCAGAACTCTGCCCGAATATCGTCACTGAACCCNNNN
NNNNNNNNNNNNNNNNNNNNNNNNNNNNNNNNNNNNNNNNNNNNNNNNNNNNNNNNNNNN
NNNNNNNNNNNNNNNNNNNNNNNNNNNNNNNNNNNNNNNNNNNNNNNNNNCCATGAATCC
GTAGTTCCCGGAAGTATTGGTAGGAGACTGTTCTGATAACAATGTCAAGGCCATGAAACC
AAAAGCATTGAGGCGATAATTCATAGAGACGTAGACAATATTGGTGTCCTTTGCTAGCTG
TTCTGAAGGACAGTAAGTTGGCCAATTTCCATTCGAGTCTTGTAAACTTCCCCCATGGAT
CCATACCATAACATCTAGGTTAGCACTACTGTTTGTAGTTGGTGTCCAAACGTTAAGGTA
AAGACAATCCTCACTTCCTTGGATTATTGT
>ci|000041474|Bact|Sample_C|2
TTTTTATAACAAAAAGTTTATATTAAAATATCCCTGTTATATGGTTTAATATTTTTATTT
GATAACCAGGTCAGTACCCTGTTGTTAAATATTGACAAATCATTAAATGCATAGTCTCTT
CAACTGTATTTTCCAGTTAAATTTGCAAGGATTCGCTTCTGATCAAAAATTTTCCTGATA
TTGCCAAACACAACTTTGGGTGGCTGAGATGCGTCGATTGCGGTGTGGAGGTTTCGCTTG
CTGTAGTAATCCACCAGAGGCTTGGTCTGATTGTGGTAGGAATCAAGTCGCTTCATTAAA
GCTTGTTCATTGTCATCTGACCGACGTATTAGAGGCTCACCTGTAATATCGTCGGTCATT
TCCTTCTTTGGAGGGTGAAATTCTACATGATAAGATCGTCCACTCTTTACGTGGATGAGA
CGTCCAGTGATCCTTCTAACCAGCAGGGAGTCGTCTATAGAGAACTCTACACAGGCGTCC
AGCTTTGTTTTCCTGCTGTACAGTAGGCCGTCCAAAGCCTCTGCCTGTTTGATGGTACGT
GGAAATCCGTCCAGCAGAAATCCATTTTTACACTCAGGTTTGCCGAGGTTGTCTTCTATG
AGTTCCACCACTAGACTGTCAGTGACAAGTTTTCCCTCGTCGATCACACCCTTTATACGT
TTCCCTAACTCTGAGCCTGATGATATCACTGCTCTCAGCATNNNNNNNNNNNNNNNNNNN
NNNNNNNNNNNNNNNNCCCCCGTCGATCACACCCTTTATACGTTTCCCTAACTCTGAGCC
TGATGATATCACTGCTCTCAGCATGTCTCCTGTAGACAAATGACAAACTTTGTACATATC
GGCCAGCATTGGAGCCTGTGTGCCTTTCCCTGAACCGGGAGGTCCAAGCAGGACGGCATT
TACACCGGTCTTTTGTTTTGCTCCAGCATCTGGAACTGGTGCCATTTTCTTTCTGTAGT
>ci|000049234|Bact|Sample_C|2
TATCTGAGAGCAATTTCCAATGTGAAACATTTCAGCAAATACAAAAATGTATAATGAATA
ACATATCTATGCCTGGAATGCCATTGCAATAAGGAATGGTGATTAAATAAAATTAAATAA
TTGTTCAACATCATCGACTTCCGGTTCCGTAATTAGCGCCACCTGCTTTCATAACTTCCT
GTTTTATCGTTTCCACGTCCAGTTCCTTTTTCTCACTGGCTACTATTTCTATGGCAAAAC
TCTTGAATACATCTTTCACAATAGCTTTGNNNNNNNNNNNNNNNNNNNNNNNNNNNNNNN
NNNNNNNNNNNNNNNNNNNNNNNNNNNNNNNNNNNNNNNNNNAAACTCTTGAATACATCT
TTCACAATAGCTTTGTCTGTGCCGACCTTTGCTCTCTTCAGTGTCCCTACACCTGACCCT
ATAAAGGATACTAGAGCGAACTTCTTCCGTTTGCTCATTTCGTCTCCTGTCTCGATCCTA
AGAAAGGCAAATCCCCTGTCGTCATCTGAAAATTTGTCTTTAAACTCATCATAATCTTCT
CCGGTTGAATCAATAACTATTTCTTTGNNNNNNNNNNNNNNNNNNNNNNNNNNNNNNNNN
NNNNNNNNNNNNNNNNNNNNNAAAAAGAGTTACCTGAAAATTTGTCTTTAAACTCATCAT
AATCTTCTCCGGTTGAATCAATAACTATTTCTTTGCCTTCATATTTTAGAACTGCCCAGT
TTGTGTCAGTTTTGTCATCTCGTACATCCTCGTACGCCTTAAATGCAGCGTCTTTATCCA
TTTGTGAGATTTTTTTAAAACTTGTTTATCTTGCTAAGTAAATTGAAACTTAACAGCCGT

>ci|000049824|Bact|Sample_C|2
CACGTCTCTATTTAATGTATTGTGTACTTATAAATTGATAAACTGACAACCAAACAAATA
AGTACTTAGTCACTACAAAATTGTTCACTGATAATGAATATTACAAAGAGAATACAAAAA
AATATTATTATGCAAGAGTCATAAAAATTATTGTCATGACCCTTGTTTTAAGGCCAATTA
ACCACGCATATAACTGCTTATTNNNNNNNNNNNNNNNNNNNNNNNNNNNNNNNNNNNNNN
NNNNNNNNNNNNNNNNNACCCTTGTTTTAAGGCCAATTAACCACGCATATAACTGCTTAT
TATCAATAATTGGTCTTAGTATAGTTACCATTGTAGAGACAAGTTTTTTCAGTTTAATAC
TTCTATTTTTGTCATGGATAGACTAGGATTGTGAAAAATATTTACTATTTGTAAACATAT
TAAGGGAAGTGTTAAATACACGATACCTTTAATCCAATATTGTAAGTTGACTCAATTCTC
CATCAGGTGAGATCACAGCCAAATCATCATCTTGACACTACAGTATTTTGTTAGCCTAAG
ACTTAATACAGTGATAACTATAAAAATAAAACAGTGCAATGGATTTTCATACTAGTTAAA
TACTGTACTACAAAATAAAGCTAATTCTATTACTTTGAATTTAACAAAAAGTGTTTTAGA
TAATAAAAATAAACATAAAGAATAAGAGCATTTATTTAATAACTAAGATTTNNNNNNNNN
NNNAAAGTGTTTTAGATAATAAAAATAAACATAAAGAATAAGAGCATTTATTTAATAACT
AAGATTTAGTTCTATAATTCGTCCTTTGGTAGATATCCCCCATAGTTAGTTGCCTGACTA
CCAACAAACTCATCATGTTTATCGACCATTTCTTCCTCCGTGAGTCGTCCATCCTTGTCG
GTATCTGCGTGCTGTATAAGATGTTGTGCCTCCTCTATGGCCGCCTCCCGGTTGCTAGGT
AACACCCACTCCATGATTTCCTCACGGTTTAGTTTACCGTCACCGTCTCGATCATAAGAA
CCAAACTGTTCCTCCTCGTAAATCTCTATCTCACGATCAGCCTCACCATCTTTTTTAACA
AATTCTAATTTGGATATGAATCCATCTCCATCCTTGTCGTAGTCTTTCTGTGCTCTGATA
AGTTCTATCTCATGCATGTGTTCGTAGTCGTACGGATGTGTGAATGCTCTGTATTCAACC
TCATCTAAAACTTCATCTTTATTTATGTCAGCAATGTTGAACTTTTCATGATCATCTGAT
ACCACCTTGTTGNNNNNNNNAAACTTCATCTTTATTTATGTCAGCAATGTTGAACTTTTC
ATGATCATCTGATACCACCTTGTTGAAGTCTTCCAAGTCCTCTTCATTGAGTTTGTTGAA
GTCTTCCATGTCCTCTGAGTTGTAACCATAAACTTCTCCAATATACTCATGCCACGTCAA
TTTTCCATCTTGGTCTTTATCCTGCTTCTCAAATTCTTCCAGAGAGTCTTCTGCATCAAG
CTTTTTGAAGGATCCCATGACCCACTTCATAAGTTCCTCTTCAGTGACAAAAGCATCTTT
ATCATCATCCATTTGTGTGTACAGCAGTCGAAGCCTCCTTTTAGCCTCCTCGGGGGCTAA
TGTATCAAACTCCTCTTCTAGCTCCTTAGATCCTAATATTGCTTCATGGTCGAAGTGGGC
ATTGTGTTGTCCTTCCACATCAAAATGGTGAGAATCTGACTGGGTGTGGTGACTACCNNN
NNNNNNNNNNNNNNNNNNNNNNNNNNNNNNNNNNNNNNNNNNNNNNNNNNNNNNNNNNAA
ATGGTGAGAATCTGACTGGGTGTGGTGACTACCATGATGAGCATGTTCCTGCTCTCCACT
GCTCCAGTGACAGGAGGCCAGTAACAGGATGGTGCAACACAGCAGCTTCATAACTGCCCA
ACTTCTCACTTGGTCCTTTAATGCACTTGGTTCCTCCTCGCGGCGTATATCTCTCTTCCG
GTTCAATGTGTATTACACGTGGTTCAAGATACAATCGTTATCATCCGGTG
>ci|000050095|Bact|Sample_C|2
TTTACCAGCAGTGAATCATAATGAAGCTAAAACGAAGTTAGGGAAGATGTTATATAACAA
GTGTCGTTTAACAAGAATAAATGGCACAACTTTTGATAATGTGATAAACACGATCTTACA
TTCGTTTTCATTTCATATAATGCAAGATCCTATATATATAAATTATACCCATATTTATAA
ATAACGTTCGTTGCCGAATTTATTCACATTTGTTGGTCAAAATACATGCATACAGCTGNN
NNNNNNNNNNNNNNNNNNNNNNNNNNNNNNNNNNNNNNNNNNNNNNNNNNNNNNNNNNNN
NNNNNNNNNNNNNNNNNNNNNNNNNNNNNNNNNNNNNNNNNNNNNNNNNNAAATTATGAC
ATATCAAACTTATCATGCAAAAACGCATTATTAAATTATGGGCATCAATTGTTAATAATT
ATAATACATATATGATCGAATCTCGTCAACACGAAATCCGTGGGACCGCGGTAAACCTAG
GATTTATCCAATTATTCGAATTGATTTATTGGTATGTTAAATGTGAAGTGATATGAAAAC
AAAATGAAACATAGCTTTAAGGGTTAACAAAGTTCAGCCGTAATTATAAATGTAATGTCT
ACATTAAGTTTAAAAAACACGAAACATTCTAGCAGTCTCACTTTTCAAATTTTGAAAATA
CTGATACATCATTTCAANNNNNNNNNNNNNNNNNNNNNNNNNNNNNNNNNNNNNNNNNNN
NNNNNNNNNNNNNNNNNNNNNNNNNNNNNNNNNNNNNNNNNNNNNNNNNNNNCAAAAATA
GTAATCCTAGAAGATTCTCATACAAAATAATTTATGTCCAAAAGCTTCATTTTTTGACGA
AGTGAAAGTAGGCGGCTGCTCCAGCAGCAGTACCAGCAAGTAATGACGTCACACCCATGA
TTTTGAGGAAGGCTGGAACAGAGGGAGCGTTTCTCTCCCAGAATGTTGAGTGGAAAGGCA
ATGGCTTCACATGCTGGTTTACCGGTTCCTCTTGCCATATCTTATATTCAGGTATACGTT
TCTCAGCACAAAGGATCTCTCTGGCTGCCCGTTCTCCAGCCTGGAACCGGTTCCTCTTGC
CATATCTCATATTCAGGTATACGTTTCTCAGCACAAAGGATCTCTCTGGCTGCCCGTTCT
CCAGCCTGGACGGCTCCCTCCATATAACCGGACCATTGGGTCGCGGTCTCCGTACCAGCA
AAGTGGCATCTACCCACTGGCTTACGTATTTCTCTTCCAAACTTTGTCAGGAATCCCGGG
GGCATCATGACTGTGTAGCAGCCTCCGGACCATTGTTCTTCCATCCAATTCTTTTCCTCA
TAATGCACGGGATATAAGGCCTCTGGTGATTGGAAGACTTTGGAATAAAGTTTGCTAATT
CGTTGTTTTCTTTCTTCTTTTGTCAGCCTACATAGCGTTCTGGCCTTGTCGGCCAAAATA
AATCCCATTAGCGCAGGAAGGTCCTTTTTATCGCCAGGTTTAACGTCATCCATACTAAAC
NNNNNNNNNNNNNNNNNNNNNNNNNNNNNNNNNNNNNNNNNNNCTACTATGCAGTCTTCG
TCTACAATAGCAGAAGACCCGCAATATCCTTTCTCCCTCCAGAATGGCGACTTGTAGTAG
ACAAATGTTTTGATAACAGACCCCATGGGGACCCTCTGTATCAGTTGGTTCCGTAGACAT
GGCAACGGTGGTTCGTACGTGATTTTGTTTTGGAGCGGAAGTGGTGTGGCTACTATCACG
TGTGTTCCCTGGTACTTGTTGCCGTGGATATCAGTGACCATCACTCCTTCGGAATCCTGG
GAAACACTACACACGGGCTGGCCTAGTAATACTTTATCTTTACCAAGCTTCTTTGCTATA
CAATTGCTAATCTGTTGAGATCCGCCTACAAATTTCCTTTCCTGGCCTCCATTCGTTGTG
GAAAATATTCGATCCAGTCCTCCACATTGTTTCACATACCACAGAAACCATAGCAACGAA
CATTCATATGGTTCTGACGTCACATTCACGTTGATGAACTTTGTAGTAAAACGTCTGACG
GCCTTTGTCCACACATGTTTGTCGTAGAACTCTTGCATTGTCATACTATCCCATTCTTCC
GCATGTGGTGCTTTCCAGGGAGCATCCGCTGGTATCTCTTCGCCCATCTTGTCCATCAGC
CTTAATATATTATTCATGTCTAAATTAGCTAGAAAGCTGCCCATCGTCGGGAAGGCATCA
TGGAATCGAGAGGAAGTTCCATTGTGGTAATATACCAAATCTTCAACCTCATTGGTTAAG
TATGTTTCCACCCCAAACTCATCAGCCAATCGCAGTATTCGGTTCTGTGTGGGTCCTACA
TACGCTCCACCCAAATCCACGTAATTTACTGTTTCGTTACGTTCTGTAAATGTTCGTCCT
CCGACTCTGTCTCTCGCCT
>ci|000050885|Bact|Sample_C|2
TTTTTTGAGTCTAAAATTAACCATTTATTGACTAAATATCACACTACAGATTGTAGTTAT
AGAAATATATATAAAATTACAATAGAAGAGGGACATATATACACAGTATATGTAAATAGA
ATATCATGTAACAACTTGTCTAGAATAGGATGGACACATACACACATAACAAAGTGGATT
TCTAGTACACAGGTATACCACACAAAATACACAAGGTCTGAATATAGCACTTCTAATGAG
ACACAAATAATAAAACTCTGAATTTCTGTGGCTTTATATTACATGTATATGTGTAACAGT
GTTTGAAATATTTTTGANNNNNNNNNNNNNNNNNNNNNNNNNNNNNNNNNNNNNNNNNNN
NNNNNNNNNNNNNNNNNNNNNNNNNNNNNNNNNNNNNNNNNTGTTACTTATATAGTTATC
TGTTCCATGAATGAACATGGCTTAATGCAAAATATATGTGAAGTACTGTACTTTGCAAGT
ATCTCACCGAAGTTTACATGCCACCTTCTAATACAACATTGATTTGTGTAAGTTATCTCC
CCTTAAGAATACAGATTACCCTATGGTAAATTCTTAACTTTGTATTTGAACAAGATTGTG
AGTAAGTATTTATACATTTTCACTGCACTAATTTTGGCATGTGATTGACACTTCATTTTA
CCTAGAGTTCAAAAATTCTATGATAACTTCAGATATAGCTCAACAAAAGCTATCCCGAGC
ATATGCTGCTCAATAAAAGATGTTTTGATGGTGAGACTTTACGTAAGATTTGATCCAATG
ACAATATCAAAGTATTATCAGACATTCTAGAATGTCCATGAACATTCAATGTAGAAAATA
GCACACACACATACCACACTATTACGTAGTAAT
>ci|000054153|Bact|Sample_C|2
TTGACCTCAGCGTCACTCAAGAACACAATCACGACAAAATAGTTGTATAATGTAGCTTCT
TTTTTTAACAATTTTCTTGCAATGAGTACAAGAATCATATGCACAGTCTTCTGACAGATA
ACAACTTAAGACGATGAAAATAAGAAATGTTTCATAGATGATCGACTAGTCGACCTCTAG
TATTGTCTAGTGCTATTGTGATATTCAGTGAGAAAATCAAAACGAACATGGTGCAGTATT
ATTGTACATTTTATAAAATGTCTCCTGGCAACCAATTTNNNNNNNNNNNNNNNNNNNNNN
NNNNNNNNNNNNNNNNNNNNNNNNNNNNNNNNNNNNNNNNNNNNNNNNNNNNNNNNNNNN
NNNNAAATGTCTCCTGGCAGAATGCACTGATGTCTAACTTAGTGATAAAAAGCAAAAATA
GTTCGCTAATATTGCGAGAAGATAACGATAGCTCAACTTGAAGATGTATTTTGTTTTAAA
TACAATAAACAAACAAACGAACGAATATCTGTATTAACAAAATCACAGAATGTTTCTTGA
TTCAGAATCCCAGACATCCAATGTTTATCCATTACGTTGTTTAAAGCACAGTTTCTGGTT
GATAAGATGTAGTAAATTTGTCATTGCTGGAAAATTATTGACAGTTTGAGCAGAAACATC
TTTTTTTACGAATTCTATCTTTTTTACGAATTTTTCTGTGGAATCTTCACGATCACATTC
TTCACTTCTGTATATTCTTGCACTCCATATTCGCCATTTGTCATTGCTCGAAAATTATTG
AGTTTGAGCAGAAACATCTATTTTACGAATTCTTCTGTGGAATCTTCACGATCACATTCT
TCACTTCTGTATATTCTTGCACTCCATATTCGCCTAGTTCACGACCGAGTCCGGACATCT
TGAATCCCCCAAATGGAGCCTGGTGGCTGATCCAGTTGTAACAGTTGATCCATACAGTTC
CGGCCTTCACAGCTTGAGCGAATGTGAATGCCTTGTCGATATCTTTGGTGAAGATTGCAG
CACATAAACCATAGTCTGTTTTGTTGGCCCGTTTTATCACTTCGTCCATTGTCTTAAACT
TGATAATTTGCTGTACAGGTCCAAAAATCTCTTC
>ci|000055887|Bact|Sample_C|2
AAATAGTTCAGATTAATCCTGAGTGGTTCCAATGTCCAGTGTGGTCCCCTGAAGAGGCCG
GAGGTTAGAGGTCACATGGAGTATAAGAGGTCAGTCAGACTCGCGCACATTCAGCAGTGT
CCATATTTCATGTATAGAGATAGGTTAGAAATCTTGCTGTGTCAATCAATTTCGTAAAAC
CTTGCGAGCGAACTCTGGTAATGTGAATGCCCCTCTGTGTACTTCAGCGTTGTAATATCT
CNNNNNNNNNNNNNNNNNNNNNNNNNNNNNNNNNNNNNNNNNNNNNNNNNNNNNNNNNCC
CCTCTGTGTACTTCAGCGTTGTAATATCTCAGCTTCAATCGTATATGTTCCTCTTCTGTA
AATTTTCTCAGTGGTTCAGAGAATGATGTGTCAGGGTTAAGACTACAGAGGATGAATCCA
ATCTGACCACTAGGGTAGGTTGGGATGGTGGTGTAGGCATAGTCCACTACGGGGTACAGG
TTACGACAGAAGTCCTGCATAGACTTGATGAGGTCGAGGTGTAACCACAGACACTCTCCT
TGACAACACAAAATGCCAGTTGGATTTAAGGCTTTCTTCATCAACTCGTAGTAGGACTTC
TCAAACAGACTAGAGNNNNNNNNNNNNNNNNNNNNNNNNNNNNAAATGCCAGTTGGATTT
AAGGCTTTCTTCATCAACTCGTAGTAGGACTTCTCAAACAGACTAGAGGCAGGACCTATT
GGGTCCGATGAATCTGTGATGATGACATCAAACTCTCCCTGATGTTTTTTCATATACTCA
AACCCATCTCCTATATGCAACTTCAGTTTTGGACTTTCAAACCCACATGCCATCTTTGGA
AGGAATTTTTTTGAGACATCTATAACTTTCTCGTCGATTTCGCACATTTCTACTGAAACA
ACCTCTGGATGTTTGACCACTTCCCGAAGTACACCACCATCTCCTCCTCCGATAATTAGC
ACCTTCCTGGGGTTAGGATGAGAGTTTAGAGGGAGATGAGCCAGCATCTCCTGGTAAGAA
AATTCATCTCTTTCTGTACATTGTATAACTCCATCTAAGA
>ci|000064068|Bact|Sample_C|2
TTAGTTATTAAGGACAAATGACAGTATAATGGAGAAACTATCGCATAATTTGGTTTTACC
AGCAGTGAATCATAATGAAGCTAAAACGAAGTTAGGGAAGATGTTATATAACAAGTGTCG
TTTAACAAGAATAAATGGCACAACTTTTGATAATGTGATAAACACGATCTTACATTCGTT
TTCATTTCATATAATGCAAGATCCTATATATATAAATTATACCCATATTTATAAATAACG
TTCGTTGCCGAATTTATTCACATTTGTTGGTCAAAATACATGCATACAGCTGNNNNNNNN
NNNNNNNNNNNNNNNNNNNNNNNNNNNACCCATATATATAAATAACGTTCGTTGCCGAAT
TTATTCACATTTGTTGGTCAAAATACATGCATACAGCTGAACTTTGTAATTCAATGATAT
TTTTAATTTTAGTCTTCGCAATATCGATCGGCTTTTGTGGCTGTTCTATGGATGGGCAAA
ATTATGACATATCAAACTTATCATGCAAAAACGCATTATTAAATTATGGGCATCAATTGT
TAATAATTATAATACATATATGATCGAATCTCGTCAACACGAAATCCGTGGGACCGCGGT
AAACCTAGGATTTATCCAATTATTCGAATTGATTTATTGGTATGTTAAATGTGAAGTGAT
ATGAAAACAAAATGAAACATAGCTTTAAGGGTTAACAAAGTTNNNNNNNNNNNNNNNNNN
NNNNNNNNNNNNNNNNNNNNNNNNNNNNNNNNNNNNAGCTTTAAGGGTTAACAAAGTTCA
GCCGTAATTATAAATGTAATGTCTACATTAAGTTTAAAAAACACGAAACATTCTAGCAGT
CTCACTTTTCAAATTTTGAAAATACTGATACATCATTTCAATAAATCGCAATATACAATA
ATATTCTTGTCCATCTTATAATCATAAATTATCAAAAATAGTAATCCTAGAAGATTCTCA
TACAAAATAATTTATGTCCAAAAGCTTCATTTTTTGACGAAGTGAAAGTAGGCGGCTGCT
CCAGCAGCAGTACCAGCAAGTAATGACGTCACACCCATGATTTTGAGGAAGGCTGGAACA
GAGGGAGCGTTTCTCTCCCAGAATGTTGAGTGGAAAGGCAATGGCTTCACATGCTGGTTT
ACCGGTTCCTCTTGCCATATCTTATATTCAGGTATACGTTTCTCAGCACAAAGGATCTCT
CTGGCTGCCCGTTCTCCAGCCTGGACGGCTCCCTCCATATAACCGGACCATTGGGTCGCG
GTCTCCGTACCAGCAAAGTGGCATCTACCCACTGGCTTACGTATTTCTCTTCCAAACTTT
GTCAGGAATCCCGGGGGCATCATGACTGTGTAGCAGCCTCCGGACCATTGTTCTTCCATC
CAATTCTTTTCCTCATAATGCACGGGATATAAGGCCTCTGGTGATTGGAAGACTTTGGAA
TAAAGTTTGCTAATTCGTTGTTTTCTTTCTTCTTTTGTCAGCCTACATAGCGTTCTGGCC
TTGTCGGCCAAAATAAATCCCATTAGCGCAGGAAGGTCCTTTTTATCGCCAGGTTTAACG
TCATCCATACTAAACCCTACTATGCAGTCTTCGTCTACAATAGCAGAAGACCCGCAATAT
CCTTTCTCCCTCCAGAATGGCGACTTGTAGTAGACAAATGTTTTGATAACAGACCCCATG
GGGACCCTCTGTATCAGTTGGTTCCGTAGACATGGCAACGGTGGTTCGTACGTGATTTTG
TTTTGGAGCGGAAGTGGTGTGGCTACTATCACGTGTGTTCCCTGGTACTTGTTGCCGTGG
ATATCAGTGACCATCACTCCTTCGGAATCCTGGGAAACACTACACACGGGCTGGCCTAGT
AATACTTTATCTTTACCAAGCTTCTTTGCTATACAATTGCTAATCTGTTGAGATCCGCCT
ACAAATTTCCTTTCCTGGCCTCCATTCGTTGTGGAAAATATTCGATCCAGTCCTCCACAT
TGTTTCACATACCACAGAAACCATAGCAACGAACATTCATATGGTTCTGACGTCACATTC
ACGTTGATGAACTTTGTAGTAAAACGTCTGACGGCCTTTGTCCACACATGTTTGTCGTAG
AACTCTTGCATTGTCATACTATCCCATTCTTCCGCATGTGGTGCTTTCCAGGGAGCATCC
GCTGGTATCTCTTCGCCCATCTTGTCCATCAGCCTTAATATATTATTCATATCTAAGTTA
GCCAGAAAGCTGCCCATCGTCGGGAAGGCATCATGGAATCGAGAGGAAGTTCCATTGTGG
TAATATACCAAATCTTCAACCTCATTGGTTAAGTATGTTTCCACCCCAAACTCATCAGCC
AATCGCAGTATTCGGTTCTGTGTGGGTCCTACATACGCTCCACCCAAATCCACGTAATTT
ACTGTTTCGTTACGTTCTGTAAATGTTCGTCCTCCGACTCTGTCTCTCGCCT
>ci|000064191|Bact|Sample_C|2
GAACTTTAAAATGTGAAAAGGGGTTGTGGACATTACACGGTGGAAGGTTGTACATCATCA
TAACATTAACCAACAGGGATCATGATACTAACATTAGACAAGTTTACAAAATGTATTCTA
TAACTAAATAATAACTCGATAAAAATATTGAATATGGTAACAAACTTCACAGTTTATACA
ACATTGATATCCAAATGATAGGTTAATATTTAGAATATAGTAAATACTTTAAACATTTGA
TGATTATGTAAAGCGGAAAAGTCCCTTAAAACACAATGTTTATTCACTTTTTTCGATGAC
AACCTCAGTCAAAATGAGATACGGTTTGTGGTCTGAGTGTTCAAATGCGTACTCTTGTAA
TCTTTGGAAGTACTGGTCAATGATCCACTGTTTCTCGTCCTTGGTCCGGGATATTGACAA
TCCTCTGTATATTACATGGTAAAACCAGGGGTAAACTGAGTCTACTACTCTATGTGAATA
CTCCAACCTTTCTGCTTCGCTTTTGTTGACAATATGAAACACTTGATGTGGGATGTACTG
TTTAATGCAGTTCACGGAGACAACCTTTAATCCTAGTTCCACAACCTCTGGTATTGCACA
ACAAAAAGGCTCCATAAAATCGTCTGCAGATCTCATAAAGTGGTTCGGGAAGTTAGTGGC
AAGATATTCTTCCTTCGTGATGACACCTTCTCTAGCCATATCAGACACGAATGTGCCGAG
GTAAGGGGTGCCTTTGTCTATGTGAGAGGCAAAGCCATTGTTTTCATCTAGTGACGCGTT
CAATGTGATGAGGACACCTCCAGGTTTTAGCTCACGCCCTCTCGAAATAACAAAGTTTCT
CCAATCTGATTTGGCTTGTATTTTCATCAAATTCTGTTCGCCTTCCTCTGCTTCATCCAT
AAACACACCATTCTTAATTTTAAAATCTTTTGAAAGATAATGTGTAGCAACGCTGGAAAT
GGCTAGATCCAACGTACGATCGGGAAGACACTGTTCATACATGTTCTTTGGGACGATTAC
TGGGTAGACGTTTGTTCTATCCAACGTACGATCGGGAAGACACTGTTCATACATGTTCTT
TGGGACGATTACTGGGTAGACGTTGGTTCTCTCCGACATTTCCTTGTCACCTGCAATGAC
TTTGTGAAGAAGGTTAAAGTCATTTTCTGCTTGATCATTGTAGTATACGACAACAGCTTG
ATGCTTTCCCAGGTCTGTCTGAATGATATCTATTATTTCATTGATGAGAGAAAGTGAGCT
TTTTCCATCGGCAGTTCCAAAATCTGCGATACTCACTGGACCATCGTTTAGGGATCGAGA
TTCGATTAGTTTTCTGGTAATTGAAATGATGGTTTCACGGCACCGGTTCAACGCATGTCC
GTGAGCATTGTACATACCATCTTCCGCACTGTAGTCTATGTTGTACAAGTTCATGGTGGG
GAAATAACTCGACATTGTTCTGCCTTGAAAAGATGTTGTTTGTTCAATGTCAGATGCAGC
AAATTATGAGTGCATTAATTCCGGAAGACGGTCAGTCGATCTTATACAAATGTAGTGCAC
GTGGCAGTAACTGAATTCGCTGACTCTAAACTCATGACCACTGTTATCAGGACGACGTTA
GCAAACATCAGCTTTTGACATTAAGAGTCGTTGACACCGCTATCTTATCTCGACATTGTT
CTGCCTTGAAAAGATGTTGTTTGTT
>ci|000071650|Bact|Sample_C|2
CGGTTTGTTCAGTTCCACCACAATCTTTCCTAAATTTTTCTTCGTGTACATATACTCAAC
TGCATCAGCAATTTTCTCGAGACCAACAAACGGACCAGTAGAAGTTGTACCTCCATTATC
AACAGTACTTTGAAGTGAACCCTGGCTGTACAAGTCGGACAACTTAGAAGCAGATTTCAT
CCAATCTTTCTCAAAATGGGGTAGAAAAAATCCTCTTACACATGCTGACTTCTGAAGCAA
CCTGACAGGAAGAGAGACCATGGTCCTGGATGGAGTGAATCCCAAGTCAGACTCGTACCC
GGATATAAACCCAATAACAATGAGGCGACCTTCAGTGGTGAGACTATTTAAACAGGTGTC
AAATGTTTCTCCTCCAACTGACTCGTACACCACATCAACTCCTTTCTTGTATTCTGTCTT
CAGTACATCGCTCAAATCCTCTTTTTTGTAGTTGACAGGTCTGTCACATCCTAATTTCTT
TAGAAATTCCACNNNNNNNNNNNNNNNNNTAATTTCTTTAGAAATTCCACTTTTTCTTCC
GTAGAACATGTTCCAATAACATGACAACCAGCTTTCTTTGCCAATTGCACAGCAAACTGT
CCTGTTCCACCAGCAGCAGCTGTCACCAAAACAGTTTCTCCTTTTTTCAAGTCTCCAAAC
TTTTGTAAGGCCACAGCAGCAGTTGGTCCACTTAGTTGGAATGGTAGGAACTCTGGAGAG
GCAGACGGAATCTTGGTGAGAAGTTTGGCTGGTACTCTCACATAGTCAGCAAAGCTTCCA
TTTCTACAATACATGACTGCTTGTCCGGGCGAGATATTGACCCCTGACCCCACACTGACG
ACCTCACCAAGGCCCTCCATTCCGCAGACAAACGGTGGTTTAATGGATGGATCATACCTC
CCAGCAGTGTAATTGATGTCCGAAGCATTGATCCCTACATACCTAGTCTT
>ci|000072007|Bact|Sample_C|2
CAAACATAAAGAATCAATACAAATTCCCTACCTACATCTACCTGTATATTACACAGACTC
AGAGAAAAGCTATTGTGTTAGTCCCTATGGTAAAACATGTTAAAATATGACTATAGACAG
TTTTTCTTATTTTTATGAATGTCCTTCCAATCACACCTTTGTGTATAACAGAAAAACATT
GAAATGCTGATTTTTTTTTCACTGATAATATAGAGAAATAGACCTGAGTATAAAGTTTAA
CACTACCATATTTATAGAGAAATAGACCTGAGTATAAAGTTTAACACTACCATATTTAAC
CCAAGAAGTGTCCCTCACCAGTTTAATCTTTTATAGAATAAGCCTTTAATTAAATTCAGT
ACCTAAAATTTACTCACATTTTCCGTACACAATTCAGAACTTTCTCAAGCATAACTATTT
TTGTGTAATTTTACACCACACACTTATTGGGTTTAATTTACACCACACACTTATTGGGTT
TAATATGGTACTTGTATATGGAATGTTTTACAATATTCCAGCATTAGAACACTTTATAAG
TAAACCTAAAATGGCAGTGCAGACAATATTTAACTGGTAAATGACAATACATTCTCTATA
TGAAAAATATTACAGTTGAATTTTCACCACAAACACAATTTCCATTGCATAATCTTAGCT
CCTGATTTAACACATACAGTCAAACCTGCCTTAAAGGCCACCTGCATATAGCAAAAC
>ci|000073063|Bact|Sample_C|2
TGCAATCCCTTGCCAGCTATACAAGACTTGTCAAACATTGTAATCCCTTGCCAGCTATAC
AAGACTTGTCAAACATTGTAATCCCTTGCCAGCTATACAAGACTTGTCAAACATTGCAAT
CCCTTGCCAGCTATATATACACAAGACTTGGCATACATTGTTGTATTGGTAAACTTGGAC
TATTAAATGTTTATAGAAATCTTACATGAGACGCTCCCCTATTTAACAGACAAATCTTTC
GTACCCAATCTATTGCACATCAAACTTCAATTAAAAATTATCTAGCACTTTTTTCTGTAC
TGGTAGTACACATAGTCATAAGACTGAAATGTTATATACAAACATGACATTCAACATTAG
GATTAAAGTTAGCACTATAACCTGCTGGTAGAGCCCAGATAATATTATATCTTAGGCTTA
AAAGTATATACAAGACTCCTAAATAAGAGTCAAACATCTATTCTTTCATACACAGACTCA
CATCGTCCCCATTCACACAGTAACACACAGTTGG
>ci|000074075|Bact|Sample_C|2
TAGATGGATGTTTTTTATCTTTACATTATTTCTGATTCTAAGATTCTAACTAGGGGAGAT
AATCTAACATTAAAACTGCGGCCATCTATGTTGACAAAACCGTTACATTACCATGTTACT
CATTTTTTATTTAAAATTTTTAACAATTCTGAAAACTTCATCACACTTAAAATTTCTCCA
ACAATCAGCGCTAGGATATGATGTTGTTATCAGGTCCTATTGAGGTCAAGGTCGCGAGTC
AAGGTCACAATCTGATTACATGTACATTGCATAAACAAATCAATATACTTAGATCCNNNN
NNNNNNNNNNNNNNNNNNNNNNNNNNNNNNNNNNNNNNNNNNNNNNNNNNNNNNNNNNNN
NNNNNNNNNNNNNNNNNNNNNNNNNNNNNNNNNNNNNNNNNNNNNNNNNNNNNNNNNNNN
NNNNNGATAAATACAATCTTAGACATACATGTGTAAATATTTATATCACTTATACAACTT
TTTTTCTATTTTTGTTAAGCATAGCTCTATATGCTCATATCAAGCCTATGGTGTTCCTGG
TGACTTAAGTTTCCTCAGTATATATACCTATAACATCTTTGGAACATTCTATAAAAATAT
TTTTTCTTAAACATACAACTCATTCAATAATACTAAATATGTTTGAATCAAAATAAAATC
ATGATCAATTGTGTATA
>ci|000074351|Bact|Sample_C|2
CCAAAAGCTTCATTTTTTGACGAAGTGAAAGTAGGCGGCTGCTCCAGCAGCAGTACCAGC
AAGTAATGACGTCACACCCATGATTTTGAGGAAGGCTGGAACAGAGGGAGCGTTTCTCTC
CCAGAATGTTGAGTGGAAAGGCAATGGCTTCACATGCTGGTTTACCGGTTCCTCTTGCCA
TATCTTATATTCAGGTATACGTTTCTCAGCACAAAGGATCTCTCTGGCTGCCCGTTCTCC
AGCCTGGACGGCTCCCTCCATATAACCGGACCATTGGGTCGCGGTCTCCGTACCAGCAAA
GTGGCATCTACCCACTGGCTTACGTATTTCTCTTCCAAACTTTGTCAGGAATCCCGGGGG
CATCATGACTGTGTAGCAGCCTCCGGACCATTGTTCTTCCATCCAATTCTTTTCCTCATA
ATGCACGGGATATAAGGCCTCTGGTGATTGGAAGACTTTGGAATAAAGTTTGCTAATTCG
TTGTTTTCTTTCTTCTTTTGTCAGCCTACATAGCGTTCTGGCCTTGTCGGCCAAAATAAA
TCCCATTAGCGCAGGAAGGTCCTTTTTATCGCCAGGTTTAACGTCATCCATACTAAACCC
TACTATGCAGTCTTCGTCTACAATAGCAGAAGACCCGCAATATCCTTTCTCCCTCCAGAA
TGGCGACTTGTAGTAGACAAATGTTTTGATAANNNNNNNNNNNNNNNNNNNNNNNNNNNN
NNNNNNNNNNNNNNNNNNNNNNNNNNNNNNNNNNNNNNNNNNNNNNNNNNNNNNNNNNNN
NNNNNNGGCTACTATCACGTGTGTTCCCTGGTACTTGTTGCCGTGGATATCAGTGACCAT
CACTCCTTCGGAATCCTGGGAAACACTACACACGGGCTGGCCTAGTAATACTTTATCTTT
ACCAAGCTTCTTTGCTATACAATTGCTAATCTGTTGAGATCCGCCTACAAATTTCCTTTC
CTGGCCTCCATTCGTTGTGGAAAATATTCGATCCAGTCCTCCACATTGTTTCACATACCA
CAGAAACCATAGCAACGAACATTCATATGGTTCTGACGTCACATTCACGTTGATGAACTT
TGTAGTAAAACGTCTGACGGCCTTTGTCCACACATGTTTGTCGTAGAACTCTTGCATTGT
CATACTATCCCATTCTTCCGCATGTGGTNNNNNNNNNNNNNNNNNNNNNGACGGCCTTTG
TCCACACATGTTTGTCGTAGAACTCTTGCATTGTCATACTATCCCATTCTTCCGCATGTG
GTGCTTTCCAGGGAGCATCCGCTGGTATCTCTTCGCCCATCTTGTCCATCAGCCTTAATA
TATTATTCATATCTAAGTTAGCCAGAAAGCTGCCCATCGTCGGGAAGGCATCATGGAATC
GAGAGGAAGTTCCATTGTGGTAATATACCAAATCTTCAACCTCATTGGTTAAGTATGTTT
CCACCCCAAACTCATCAGCCAATCGCAGTATTCGGTTCTGTGTGGGTCCTACATACGCTC
CACCCAAATCCACGTAATTTACTGTTTCGTTACGTTCTGTAAATGTTCGTCCTCCGACTC
TGTCTCTCGCCT
>ci|000076068|Bact|Sample_C|2
TTTTTTTTCAATTAAAAAAATTCTTTATTAGGGGTGTTTTGTACATGTAATCACCACATT
TCAGGTTATTGCATTTCAGGTCTATTTGAAAGTTTTGATAGTATAGCTTCTGTACTTGAA
CATACTGTACATACTTGGCCTGCCAATTTAATCTAATCACGAAAGCGAGTATTAATCAAA
TTTGGTGGAAAGAACGAGTTACGTCCCTTATTTTAATGTTGAAATTTAAACGAAATGATC
ATTATTAAACAGATTTATTGATGATTATTTAAGCTAATTTCTTTTTGCGTAACATCATAA
TTAAAATATGTTTTTTATGCTAATTTCTTTTTGCGTAACATCATATTTAAGATATGTTTG
GGTAAGTCATTGTGCTGACAAATATTCAAAGAGCTATTTTATACGTGTGTAGCAGAAGGT
CATGTATACGTGCTTATAGTGTGTCATTATTGAAATATAATTCTTACTCTACTGCAGTGT
GATGCGGTGTTAGTTTAAAGTCCAATGTGTAAACCCTGAAAACTCGCGAAACATTCTTTA
GGGATTTGAGTATGAG
>ci|000076100|Bact|Sample_C|2
CTATAAAGTGACCACCTCTATAAAGACATCACCTAAATAAAGAGATCACCTCTATAAAGA
GATCACCTCTATTAATAGACCACCTCTATAAATAGACCACCTCTATAAAGTGACCACCTC
TATAAATAGACCACCTCTATAAAGAGACCACCTCTATAAAGAGACCACCTCCGGTAAGTA
ACTTAATGATCCCTGAAGCAAGCCAACAAGTAGTTTGATTTCTAATACCCTGAGTATACA
ATTGAAATTGTAAACTGTAACTATAATACTCCTAAAACCTTATTTATATTTTAAAAATGA
GCTAAGATTTTAGTGACAAAAGCAGTCTCTTT
>ci|000094481|Bact|Sample_C|2
GGATGATAGCGGCCATCTTTTATTTTGAATTAATCCGCAAAAAACTACAACACATAATCA
GCGCCTTTGTTGTCAGTGCTAATATCGGGTTCACTGTTTAGAACTTTAAAATGTGAAAAG
GGGTTGTGGACATTACACGGTGGAAGGTTGTACATCATCATAACATTAACCAACAGGGAT
CATGATACTAACATTAGACAAGTTTACAAAATGTATTCTATAACTAAATAATAACTCGAT
AAAAATATTGAATATGGTAACAAACTTCACAGTTTATACAACATTGATATCCAAATGATA
GGTTAATATTTAGAATATAGTAAATACTTTAAACATTTGATGATTATGTAAAGCGGAAAA
GTCCCTTAAAACACAATGTTTATTCACTTTTTTCGATGACAACCTCAGTCAAAATGAGAT
ACGGTTTGTGGTCTGAGTGTTCAAATGCGTACTCTTGTAATCTTTGGAAGTACTGGTCAA
TGATCCACTGTTTCTCGTCCTTGGTCCGGGATATTGACAATCCTCTGTATATTACATGGT
AAAACCAGGGGTAAACTGAGTCTACTACTCTATGTGAATACTCCAACCTTTCTGCTTCGC
TTTTGTTGACAATATGAAACACTTGATGTGGGATGTACTGTTTAATGCAGTTCACGGAGA
CAACCTTTAATCCTAGTTCCACAACCTCTGGTATTGCACAACAAAAAGGTTCCATAAAAT
CGTCTGCAGATCTCATAAAGTGGTTCGGGAAGTTAGTGGCAAGATATTCTTCCTTCGTGA
TGACACCTTCTCTAGCCATATCAGACACGAATGTGCCGAGGTAAGGGGTGCCTTTGTCTA
TGTGAGAGGCAAAGCCATTGTTTTCATCTAGTGACGCGTTCAATGTGATGAGGACACCTC
CAGGTTTTAGCTCACGCCCTCTCGAAATAACAAAGTTTCTCCAATCTGATTTGGCTTGTA
TTTTCATCAAATTCTGTTCGCCTTCCTCTGCTTCATCCATAAACACACCATTCTTAATTT
TAAAACTAAAAATGGCTCATATAATTGACACGAAATATAATAGCATATCGCATGCAAGCA
TCAATAATAAGTCATCTTATAATTTATATTTTCCAAGATAAAAGCTACTTACTCTCCGAT
TTCCATAGAACTTTTAGCATTTTGGAGCACATTATAACATACCTGAACATTTTCCATCTT
TGAAATGTCAACAAAAGTATGCATAGCCCTAACTTTTACTTTTTACACTACCTGTCCTTA
ATTTTGCGAAATATCTACATTGTATTCATTTTGAAATTGTATTTCTCTCAAATGTCATAA
AAACATGTGTCCCAATTCAATTATTAGCATTTTGGAATGATGACTATACCAAAAAGTCAA
AGTCTTGAAAACACATATTAAAACTCTTCGGAAGTTCTACAAGTGCTATTGAGCTGAATC
TTGCTAGAAATGATCCTAAAATGGTCTTGACTAAGTGTTCTAATTATTCGGATTTGACCG
TGAACACTGAACATATCATCATCCACACTGTAGTCTATTTCATGGTGGGGAAATAACTAA
CAGAAACAGGACGAATCATGAAAACGTTTGAGTTGAGTTGTAAAACATACTGATTTTTGT
TTTAAATTTTGATGTACATGTAAAACCACGTCCCGTAGGGATATTCCTCTAAACTTTAAA
AGGCACGTGTATTTAGCAATTAAACTAGAGCACGAAGTAAAACGTCCCGTGTGACTCAAC
TTCATTCATGCGGTTTGCTGGACACGAAAATGGATTTTGGGAGCCCTCAATTTTACTTTT
TACACTACCTGTCTTAAAGTGTGAGAAATGTTTACATTTTGAAAAGTTAAAGTGATCAAA
CCGTTGGATTATAACCTTTGTCTACAATTTAAAACTATTAAAAAGTAATGCTATTATCTA
TACACACTGTTAAAGAGGCATTCCTTTGTTCGGACATCAGGCTCCAAGATCATAAAAACA
GTCTTAAGTCTAAGATTGTCTTAAGT
>ci|000102440|Bact|Sample_C|2
GTTGTATATGAATTCTGTTCTGTTTGACGGGGCACCAGTTTTCAGGCTCTCCCATTGGTC
AATTCCGTCAATTCCGGGAAGCTCCGTTTCTGGATTTCCGCCAGCAGCTGACAGTATGGT
TGGCATCCAGTCTACGGCGTGCATCATGCCATCGTATGTATATCCTTTCTTTTGCAGCAT
TGCACCACTTATAAACGCGGTGGCCCTAGTACCACCCTCATAGATTGTGATTTTACCTCC
CCGGAGTGGGTAATTGTTCCCGTGAAATTGAGTCCATCCGCCGTTGTCGGCGGTGAAGAC
AAATAGGGTGTCGTCATACATCCCGTTCTCCTTCAGGGCGGCCGTCACATTGCCTACAAG
GTCGTCCATGGCCGTCACCATACCACAGTATTTCCTTCTTCCTTCATTCTGTATGTTGCT
GTATTTATCCTCGTAGAATTT
>ci|000000144|Bact|Sample_DA|2
CAAGGAATTATGTTTGAAAACCATCTGACTGTCTTATCTAGATATTTATTAATATTGGCA
ATCGTATCACCGTGAGATCGACTGACATCTACATGTTTTTACTATAGGTAAGACAAAACA
CTATAATATTTGTTAACTCCAGTTTGAAAATTTAATTTGACAACTTTCTACTATATTTAT
CATAAATTGAACCTGGTAGCAATTAAACGTTCGTTAACTGGGCCTAACTACTGAGTTATC
TGTATATCGACCCAAATCATGTTACGTTGTTTCGCTGTATAAGCTAGCAGATTGCCCATA
GGAATGCCTTATATAATATTGATCGATTACTGAAAAAAAATTACTGGAAGATTAGCGCAG
TATCTGAATAAGCTATCATTGACATCGACAATGTAACGATCGATACGTCATAGGTCTTGT
ATCACCTTTTACCTATTCAAACAACACTAATCCATAAATAAGTTAGATTAATTACCCTAG
GTTGGGCAGATGATATTGCGTGGTTAGCTTTACAGACTAGGGAGAGATTTGTTTACAGTA
TAAATCATATTTGATTTTTTTAGATAGTGTGTAAAGAAGCTTCCTTTTCTATGCTTAAAG
TGTTTGAATTTGATAAAGTAACGATAACATGTTTTTTTAATACTTTCGGCCTGTGTAAAT
AAAACTGCATCGACAATTAGGCGCTATAATCGTATTGAAATTGTTATTGCAGAACTAGTT
AAGTTCTTCATTGATATGCTATACTTGTTATAACCAGTAAAGTTTTAAAATTTGAATTTT
CGAAATAATGTAACCTAAAATGGGGCATCTTGTTATGTGATATACTTGTTTTAACATAGC
CTTTCACCTGAAGGTCGCGAGTTCGAGGCTAACTTTGGACATTTGCCAGGTACTGATCGT
AGGTTGATGGCTTTCCTCCGCGACAAAAACAAAAACGCGATGTATCAGTTTGAAATCATA
CCGTTTCTAAACTCATATCAGCTGTTATGATTATTATTATCATTATAATGTTATATACAA
ACTACATTGTAATTGATTAAACTGTAACATTGCATATCCAAAGGCACTGCGGAAATTGGT
GTCAACGCTTAGAGATGCACAGCAACAAACTCACTGTTGACCAAAGGTCCAACAAACCTT
CCAAATCCATTCTGACATTTAAATGATACTATCGTAATGTCGTGAAGACCTAGGTTAACA
AAGGTTAGGTTAACAAAGGTTAGGTTAACAAAGGTTAGGTTAACAAAGGTTAGGTTAACA
AAGGTTATGTGACCGGGTTATTGACATTGATCTATATCAGGTACAGTTATAGATGGTAAC
ACAAATATCGGTTACAAAATAATTACCGTCATTTATCAAGATATTCAATTTTGAAACGTT
CTATAAATAAACGTAAGGAACTTATATAGGGCATGTCATAACACAAACTTAACAACCTTT
TAATATGAAATACACTAAGACGTACTGGGGTTAAAAATAATATCGACCAAGTTAAGATCT
ATTTGAGCGAACCTTTCTGCCAAACCTAATTAGAGTTGCGAAAAGAATCGACTAAAATGT
CTCTATATCTATATTGAATTTAAATTGGTAAAAGAATACGAACAGTGGATCACAAATACA
CAGTTAGTGATAACGTGCGTATCAGTAACACTATTTAAATAATTGTTTTTGTGTTGAAAA
ATACAAAAAAAACTGCCTCGCTATCAGATCAGACACAAAAACACCAAACCATAATGAATC
TATACACATACGTGTATACGTGGAACCCATATTGTTAAGTTGGACAGGAATACATATGTA
CCTACATCAAGTAGTCGGGTAGTACCACAATGGCGATCATCAGAATGTTTGTGTTTTAGA
CGTCATGGTTTTGAACAATTATATTGTATTTATCGTAATTATCTGATATTTAGGCGATTT
GTGTTAACAATATCCGTACTTCAATATCTAAATGGCATACAAAGCAGTACGTGTGTTTAA
GCATATAAAGACGATGACAGGTTGAATTTCGCAAGTGCCCAAAATGAAATATAGATTCTT
TGTAATAAAATAATACGTAGTGATTAAGAGAACAGGTTTTAAAAAAGAAAAAGTGGTTTC
CTTATTGATTTTTGTTTGTTAAATACATCCTAGACATGTCATTTCTTTTCTAAATCCCCT
AAAACAAAAAACAACAAACAAACAAAAAAGAAAAAGAAAAGAAGAAAAATAAGGTAGATT
ACGTGTGTTATACTCTAACATACTGCTATAGCAATTTATTTCTAATTGGTTAACTAAGAG
AGTGCAAAGTTAAAGACCACATGTAATTGTATAGTATACAATTTGCAAATCCGTGTTGAG
CGTTTATCATGATTAATGTCACACATGACCAAACAATAATTAAAAGTTGTCAGGTATTAA
GCATGACTCGACGGAGTTAATCAACCGAAGCTCTAACGTTATCGATATTTGGCACCTCCT
TACTCCTGTTCACATACGTAATGGTCGGTTGCACTCATTAATCCTTGCATAGTTTCATAC
ATTAACTTCAAAAAGTAGTAGCTATGCATACATGTACTTATGTTCCAGCATTGTCAAAAT
CACACAGTAACATACTGTTGCTGTCGTTGTTCTTTACGGTTTAGGATGCTTCTTGAATAT
TCTCACTGATGTTAGGTTTTTCCCCTCGGCGATAAATGTCACTGCCATGGTGTCATCATC
AACTTTTGTCCTCGTGATTTTCGAATTCACATCTCCGGATTTTGTTCCGTTTTGGTAGTG
GACAAGTGAATCATTTTCTATCATAAATTTTGACTTACAATTTCTTCCGTCGGGAGTGAC
TTCATCAAAATCTTCTCCAATCTTAAAATGCAGATGGTTATTTTTAAATGTAGAAGTCAT
GTGCATTACCCATTCGTCGCCATCTTGTACTATCTCTTCATAACTTGTAAGGCTGTTTCC
AACTTTACGGAGTACAAAGTTGACCCCGACAGTCTTCATATACTCATCCCAGTGTTCATC
ATTCTTCTCTAGTTTCCAGTAACCTAAAACTGCAGTCATGACTTCAGTCTATAGTAAGGT
GTGGGAAAATATCAGAACCACCAACCTCCTTTAGGTCTCAGTTGATTTTTGGCCTATATT
GGTGCCGTAATTTCTCCTCGGACGTTTTTCCTGGCCTAACTTGTACTCTATAAGCCCCAG
TAGATTTACCTGTGGTTAGGACAGTTTAAGTTAAGCAGATATCTCATTGCTGGGACAGAG
ATATACCTAGGGGAAACCCTTAGACTTTAAACAGTTGGTCAATAGTGATGAGAGATAAAA
AGCTGTTTGGTTGATAAGGGCACTGTGGTTCAATATAGTGGTGTTACGTGTCCTTAAATG
ACCACGTGGTAATCAGTCTAAACAAATTGTATGTAAACATTCAAGGTCAGTACAGTCTCA
GTCTAAGAAACAATAATCCGTTATCTGTTGCTTTACACCCAAGCATCATCCCACAGTAAC
TAAATCACAGACATTCAAGGT
>ci|000000370|Bact|Sample_DA|2
ACGTGTATATACATTACAGCTGTGCTTACTGTATAGTTGCTTTTTTCGCGGATATTTAAT
TTCGCTATATTCGCGGTTTAGGTAATATCCGCGAAATTGAATACCCGCGAATATTTCATA
TTAAGATAACCCGTACTAATTTACTTCTGTAAGAAAATTGAAAATGTGCGAAATTTTCTC
AACGCAAAATTAAACATTATGAAAATACGTTTTCATTGAAAAATCTTAAATCCATTAAAG
CGCTTTAAATAAGTGTGCTAATTTCAACTATTCTGTGATCCCTCCGTAACATGAAAATCA
TGCAATTTTGTATAGATAAACCTTCAGGTGAATATTGCAACCCCTCCTTTATCAAATCTA
TATTTAGCATTGATGTAATGCACTTTTCCTGTTTAGTCTTGTTTCATCTATTTTGACTAT
TTAACATTTGGCTGCCTTACATGATAAAACACTTTTGATCATTAGCATTACTGCTTAGCC
TTAGAAGAACAAAACACTTCAAGTTCATCTATTTCATTCTATTTTACTTTTAAGTGGTTT
GACGTATGCTTTTGAACCGTAGGGTAAGGTCGTTAAGCACACGGACTATTGTAAATTCAT
TTTTACAAATGTTTTTCATACCCGTCTTCTGTGCAATCCAGCTATTATTCTCTTTAAATA
AAAATGATTTATGGGAATGTCAATAATGTCTACACATTTCTCTCGACCATAAACTCCAAA
ATAGTATGGGACAAAACACTTTAAGTTCATCTATTTCATTATATTTTACTTTTAAGTGGT
TTGACGTATGCTATTGAACCGTAGTGTAAGGTCGTTAAGCACACGAGCTATTGTAAATTC
ATTTTACAAATGTTTTTTTATACCCCGTCTTCTGTGCAATCCAGCTATATTCTCTTTAAA
TAAAAATGATTTATGGAAATGTCAAAGATGTCTACACATTTCTCTCGGCCATAAACTCCA
AAATAGTATGGGACCGTGGTTAAGTCGGGTTGCGGTGAGTGAATTTTAAACAGTGGTAAC
ATTGACATTTGCAAACATATCACAAACGCAAACAAATAACATATAAAAGTTCGATATCAC
TGCTTCTATTATAAACAAGGCGTAACATTCATACCGCTCGCTCAATTTTGACAAATCATT
TGTAAATATGAAGCGTATAGATGGGGTTAAGGATTGGTTTCCCTAACCACAGTAAAAATG
TAATAATGATGATAATGATAAAATAAATTATGAAAATCTTACCTGACAGAAAGTCATTTC
AATGTCATGGACTACATCGTTATTCTCTTTTCTTACTTCATTAATAATTTCAGTTTCCCG
TGTACAACTTGAATTTAATTGAATATCTTGCTGAAACGAGTGATAAATACCTATACAGAC
AAGGCGTAACATTCATACCGCTCGCTCAATTTTGACAAATCATTTGAAAACATGAAGCGT
ATAGATGGGGTTGGTTTCCCTAACCACAGTAAAAATGTAATAATGATGATAATGAGAAAA
TAAATCATGAGAATCTTACCTGGACAGAAAGTCATTTCAATGTCATGGACTACATCGTTA
TTCTCTTTTCTTACTTCATTAATGATTTCAGTTTCCCGTGTACAACTTGAATATAATTGA
ATATCTTGCTGAAACAAGTGATAAATACCTATACAGTAACATAATATACCTCACCCAATT
TTTATTCTATATGCTTATACTTATCATCAACACAGCTACAATACGGGAAATTACAACAAG
GTTGCATATGGGGTCGCCATAGCAATTTGAAAAAGTTAAGTCTGCAATCAACTGGAACTA
TTGAAGCTTTGTGTTCGTCTGTAGCTTTTATCATGACCTCGGCTATGGCCTTGACCTTTT
CATCACTGTTGATGTCGATTGGTTTATTTTCTCCCGGATCTGATGTAATATCGTAAAGGT
GAGGCTGATCGAATTTGATGGCATCCCTGCAGTTACAGACGAACCGGCACCTCTGTGTGC
CAGGTAAGTATTCGGGTTCCTCATAAACAAGCTTCCAAACCGTTGAACCTGAGCGTGGTC
TGTAACGCACTGCTTGGACAGTCGCACCACAATAATGGAAGAAAAACTCTTGTGGACTAA
TTTTCTTCTTTCCTTCCAGAAGTGAGTACATATCCCGTCCATCAATAGACCGGTCACGTG
GAACATCTCCACCAATCAAATTCGTTATAGTAGTGAACATGTCCATTTGCATGGTTGGCT
CGTCGATCACCGTAATGGAAGAAAAACTCCTGTGGACTAATTTTCTCCTTTCCTTCCAGA
AGTGAGTACATATCCCGTCCATCAATAGACCGGTCACGTGGAACATCTGCACCAATCAAA
TTCGTTATAGTAGTGAACATGTCCATTTGCATGGTTGGCTCGTCGATCACCACATTAGAA
GGTAGTTTCCCTGGATACCAGACTGAGGATGGTACTCGAATGCCCCCATCGACAGCACGA
TGGGCCTTTCCACCTTTAAGAATCCCATTCGATCCCCCATCACTGTTGCCATGGGCATCC
GNNNNNNTGGTACTCGAATGCCCCCATCGACAGCACCATGGGCCTTTCCACCTTTAAGAA
TCCCATTCGATCCCCCATCACTGTTGCCATGGGCATCCGACTCTTCCAAATGGGCACCGT
TATCAGATGTAAAATATACTAAAGTGTTCTTTCCTATATCCGTTTTCTTTATTCTGTTCA
TGATTTCACCTGTTCCCCAGTCAAGCTCTATAACTGAATCTCCATATCGCCCGTGTTTTG
AACGACCTTTGAACTCTTTACTTGTTCTCATCGCCGTGTGAACGTGATCCCACGAAAGGA
GTAATAGAAACGGTTCCTTGTCCTTCTCACGAGCATCCAGAAATTCCATACCTTCTTGAA
CATATCGCTTCATCAGACTCTCCAATTTGATTGGTTGTTCCACCACCTCGTGATTTCTCA
TGACAATGCCATTCAAAATTCTAAGCGTGTTGAAGATGAAGACAAAATAGATGACAGGGG
AAATAATGAGAAGAATTCCAATCACCATTGATATCTTACCAATGTATTTCTTTTTGTATA
ACCAAACGAACAGGAGAATGCCAAGCGAGAGTATAAAAAACACATTATAATATATTCTCG
GCCGTTGTGATGTTAGGACTCGTTCGCCATCTGGACTGAAGTCTTTCATGTTGGTCAATA
TATGCCCGTAGTACTGGTCAAAGCCTTGGTTCAGTGGGTGCAATAGATGATCCCCATAGG
TGTCCTTACTGAGGCCCATGTGCCATTTTCCAACAAGAGCAGTTTTGTATCCCACGGATT
TCGCAACTTCCGCCAATGTTGTTTCGTTCGGAAGCATTCCTGCTCTGTTTGCGACAAATA
TGTTCACTCTGATAAGTCCAGCCGGTACCATACCGGAACGGATCGGGTAGCGGCCTGTCA
ACAGAGCGGCTCTGCTTGGCGTACAGACACTAGCTGCTGCTAGATGGTGGGTTAACTTCA
CTCCCTCCGACATCAACTGATCAATATGAGGGGTCGGCAGGGTGGTGTTTCCAAACCCGC
TCAAGTCTCCGAACCCAAGGTCGTCTGCTAGCATGATAATGATGTTCGGTCGCTTGTCGG
CTGCGTGAGCACCACCAACCACAAAGCAAAGAAGAACCATGCGACATATCGCTCCAGGTA
TCATGGCGCCGCTCCTAGTGCCTAGTCGTTTAAAAGCTCACGTGGTACAGCGGTCGTAGG
CGTTGTTTTTCTTCTTGGAACTCTGGTT
>ci|000000642|Bact|Sample_DA|2
GTTCCACCCTAGCCCACGATCTCTAAGTTGTTTCAACAGCTTTTCCTTGGCTAACATAAA
TATAGAAGTCCATGGTGACTGCTGAAAAAAATATTAAAAAATATAACCAGGTCCTCCGGA
AGAATAAGTGTTCTCTGCTTCAACGATAACACTCGTCATACAGATCTAGGTCAAATCCTG
TTAAAGTCAAATTTTGGAGGTGACAACGAAACCAACAAGGCATATTTGTAAGTACCAAAC
TATGGTGACTGCTGAAAAAAATATTAAAAAATATCACCAGGTCCACCGGAAGAATAAGTG
TTCTCTGCTTCAACGATAACACTCGTCATACAGATCTAGGTCAAATCATGTTAAAGTCAA
ATTTTGGAGGTGACAACGAAACCAACAAGGCATATTTGTAAGTACCAAACAAGTCTGACT
TCATATCACAGTGGGAAACATAATATTTCCCAATGAGATCATGATGCCGACTAAAATCTT
TCCCACAGTTTTCGTCAACCTGAATTTTTGAAACCATCTGTCACGAGAATCGTGGTAGCA
GGAACAACATATTAAGCGTTAAGAGTAGAGGTTGTGATAGGGTTGTGGGTAATTCACCTC
TTTGTCGATATTCGAAATCATCTCAGGTCACCTACATATTTCAATATCGCAAAATATTGT
TATTTTCCATTGTTTTACGTGGATGTAAACCATTTTGAGTTGAGTTAAGATTCGGGTCGT
GATAGCTACACATATCTGTTGATGAATCCATCTACAATGTACCACGGATATCACTATTTA
AAATCATTGAAGTTTGTCTTAAATATTTCCAAATCGCAAATATGCTTTTGTTATTCTTTC
TTGCTCTCCATTTATTTACGTAAATATCAACTATGTGAATGTAGGTGACGGTTGTTTGAC
AACAATATCATACATTTAGTAGCTTATCCGTCATTATTTTTTTCTATTCATTGAAATGAA
GTTGAATATTTCATATTTCCATATTGCAAATACATATTTGATGTTTTCCGAAACCATTGA
CGTTGATGTAAATCGGGCTGAGAGGTGACTGTAACTACACGTCTCTATTGATAAGTAGAT
TTGTCATAACGTTGTCGCTATAATTGTTTCAATATAGAGTTGACGCCATATACCATATAA
TAATTGTTCATGTCTTAAAATAGTCTTTTACAGTTTTCCAGTGTTTTCCTTACTTGCTTC
ATTCTCAGCTGCAGGAGTGTGGTAAAAAGAAGCAAACAATTGAAACCTTCAGCGATTAGT
TTATTCACGCAAAATTGAATTAACGATCTTTAACTGTAAACAGTTGAAAAATGTAAATAA
GATGCATGTCCGAGTGGTCCATCAAACAGTCGGGTAGCTTGCCTGTGTAGCTATTCCGCA
CATGTTACCAGCATTACGAGCGATTTTGATATATCCTTCCATCCCCCATTTTGTTCCCCA
GCTACAAAGCAGAAACAATGCATATCAAATATCTTTTCGCTGTATATGGATATAAAATCA
CTCAAAAACAGGTCTACTTTGCTTTACAAAGCGAAAGAAGAAAAGAGTATCAACGAATAA
TATAGATAAACATGGATACATTTTATCTAAATGAAAAATATAGTGTTGCTAATCAAATGG
TAAGTACTGAAGAGAACCTGTTATCTGCTTTTAGTGGATTGATTATTCGAACATGACATG
GAATAATATCTGTTATAGTATCACTTTGTTATTTTCTCTCTATATCATTATCATAAGCAA
TACTAGTCCGAAGGTTTCTGATGCTATATCGGCCTTTAAAAAAATGGTGAGGCATGTAAA
TATGCACGTGTTCTCCCCGTCCGACGATAATTTATAGTTGGAATCGTTCTACGACGCGCG
ACCTCAACCCGGGTCGCGCATTCCCCCTCTTTTCACTATAGGAGTTCTGATGTTAATCGA
CCAAATTTCAGATTTTTTAAAGGCCGATATAACATCAGAAACTTTCGGATTAAAGCAATA
CATGCAGTTTTTCATAGAGTAATGTTAAATCGGACAAATCTTGCCTATTCTTCACCAGCC
AATAGTCCTGTCCGTTATCTGTTCCGTAACCTACAACTAGAACTCCGT
>ci|000000681|Bact|Sample_DA|2
TATTGAAGTATACATGGTATACAAATATCAATTACATTTGTAATTAGCATGACTTCTAGT
TTAGTCCATGGTTCAGTCTGACTACAATCCAGAGGCTATTTATCACTGTTTTTCATATAC
CCCGTTTAGTAGCCATCAGATTCACTGCAGCATAAATGCCATCACTAAATTTCTGTCTGT
TATAAAAATGAAATGATTAGTTGTATCAGGACGAGTTAATAGATCATTTCAATACTACAC
AGAAAGATTCAGTCTGACTACAATCCAGAGGCTATTTATCACTGTTTTACATATACCCTG
TGTAGTAGCCATCAGATTCACTGCAGCATAAATGCCATCACTAAATTTCTGTCTGTTATA
AAATGAAATGATTAGTTGTATCAGGACGAGTTAATAGATCATTTCAATACTAAAAGTATA
CATGGTATACAAATATCAATTACATTTGTAATTATCATGACTTCTAGTTAAGTCCATGGT
TCAGTCTGACTACAATCCAGAGGCTATTTATCACTGTTTTACATATACCCCGTGTAGTAG
CCATCAGATTCACTGCAGCATAAATGCCATCACTAAATTTTGGTCTGTTATAAAATGAAA
TGATTAGTTGTATCAGGACGAGTTAATAGATCATTTCAATACTACACAGAAAGAGGAACT
TATTGAGGCAAATACAGTATTATTTCTCGACCACAATCATATACATATCTTACAGTGTTC
ACAACATCAGACAGTATACACAAAACTTAATGAAAAGGAACATAATTCTATAACACTAGA
CTTACAAGAACAGAAATATCACACAGGCTTCAGCAGATAGAAAATATTACAAGCACTACA
CAAACATGTATTTGCAAATAAAAAATATCTAGACATACATGTATTACAATATTTAATATA
TCAGCAAACAGCTGGCATAACAGTAATTTGTTCTCAGTTCAATTTACACTTACATGTTCC
ATTTATATGTTTTTGGTTATAGGATGCAAGAATGGCATATTACCAATAAATATTATATAA
ATTGGGAAATTCTGTTCTTTTCTATCAAAGATAACATCAATTTGTTCCAGTTGTAATTGT
TTCATACTATCGTAACAACTGCATATTAAATAAAATAGTAGGTTGCTTGTGTGGAGTTTT
AGGTTGATAGTGTACTATCCCTCCTGTCATCAATGATTACATAGTCTAAACACATGAATG
GAATAATCAGCCAGTAATAAGTAGTTGGTTGCTTGTGTGGAGTTTATATGATTCATGTAT
TAGTACCTAGATATGAAATGAATGTTAAAATGGGATTTGTATATCAAGTAAAAATCTTTT
GTACATTTTATTGTAAAATAAATTAAATATATATTATAGGGTTTTGAAATGAAAAAATCT
ATGATGAATGTAGCTGCCCAATGCAGACTGGTTTTCATAAGAACAAACATTTTTTCTCAT
CCAGATACTTTATATCAAAACTAACATTATGCCATTATTTAAAGCCATTCCTGAAATTGA
TTAGGAAAGTGAAATTTGTCTCTGTCCAATCATCCTAAAGGGTAAGTTGACGGTTTTTGA
TGTCATGGGTTTTAGATCGGGGGTTTAATTCCCAGCATTATTTTTTGTCAAAGCTTCCAT
GATCAGGAGTTCCTTCTCAGACTTCTTCTTGTTCCTTGTTTGGTACTGGAGCCTAAAACA
GAGCCTCCAAAATCTTCAATTCTTTTTCTGACTTTTTCTTGTTCCTTATTTGGTATTCTA
GTCTGTGGGCGATAATTCTCTCTATTATATTCCTGGTAGTCAGCTCATTGTTACTCTCCA
GGGTCTTAAACTTTCCAAGCTTCTGAGGAATACTATAGGGATCTGTACCATCATCTGCAG
GCATTACTGGCGTCGTACCGTGGCAAACCATGTCAACCTTAAAATGATCCAGCAGATCCT
TAGTGACATCATAGGGAGCTCCAATCACAACCTCCGACACATACTTACAAGCCAGGACAC
TTAGCACCCTCTCATTGAGGTTCATTATAGGGTAGTTAGCTCCCTTGTATCGATTCACTA
CAGGGTCAGTGTGGAGTCCTACAATGACAAAGTCACCTTCCTTCGCGGCTTTCTCAAGGA
AGTCGAGGTGTCCAACATTGAAGAGATCAAACGCTCCTGCCACATAGACAATGCGGTCTG
TTGGTTTGGGCTCCTTCCCCTCAGAGAACTGGATTATTTTGTTGGATGTTTGTAGGAACT
GGGAAACTCCAGTGTACGGACTGTGGCCAGTGCTGGACATGGAAAGCTTCTGTCCTATTT
CCGAGACTTCCGCCTTTTCTACACTTTCTTCATCAGGGTGGTGATGATTCTTAGTTACCA
GTAACATCCTCCCTACCAGGTCTGTTGTAGATACACCAGCTGTTCTTTTACACTCCTTAT
AGCGGCCAGCAGCTTTCACTATATGGTAGGAGTCTGTGCCGTCAGCAGTCGTTGTTATGT
CGTCTCCATGTACACAAAAATCACAATTGTATTCGTCTAGTGTCTCTAGTGTGGTAACAT
AGGGTGCTGACTCCACCACCTCATCCACCCATTTAATGGCTCTGACCATCTTGTACCGCT
CCTCTTGTTTAAATACTGGAGGCCCCTTGTGCTTGGCTATTTCCTCATCTGAATGTACCC
CAACTACCAGATAATCACCCATCTTCTTTGCCTG
>ci|000001148|Bact|Sample_DA|2
TTTTTTTTTCGGGGTTTCATTTTATTTTATCTATCCAGACTAGGAATCAACACTTAGCAC
TTATTGAATATGAACAGTTTGAATAATACTGCAGTGATTCTATACATTCATGAACAAATT
GTTCAACAGATATAATATAAATAACGTTCACGTACCGAACATTAAATACAAAAACTTGGT
CTACTTACATGGAAAAGTTACATGTAGCAGCGATATGTTGTCATCACATTCAGCGATCGG
AAGTTTTTTTTCCTAATTATAAGGCCCTTATCAAACACAACCAAAAACCTAAAGAAATCT
GTATCAGCATATCAACTCGCACAGCGGGAAGATCTGTCGGTAGGGGTAGGCGCAGACCTA
TACGTCACAAAAAATAATTGTGATATGATGAAAAAAAAAAAGAAATTTACGAGTAAATCG
CATTTTTTCCCCATCTGGCAATTATTTTTTGTGACGTTGGTCCGCGCCTACCCTCTGTGT
TAATTTATAATTGCGTACATGCATATATATGGAAGAACATGGATACTACGCGAATTCACT
ATATTTACGTAGGTCTTAATGAGGTACTATATTTTATTTATAAGTGCATGCATTGTTGTA
TTTTATTTGTAATTGTATGCATTGTTGTATTTTATTTGTAAGTGTATGCATTGTTGTATT
TTATTTGTAAGTGTATGCATTGTTATATTTTATTTGTAAGTGTATGAATTGTTGTATTTT
ATTTATAAGTGCATGCATTGTTGTATTTTATTTGTAAGTGTATGCATGGTTGTATTTTAT
TTATAAGTGAATGCATTGTTGTATTTTATTTGTAAGTGTATGCATTGTTGTATTTTATTT
ATAAGTGCATGCATTGTTGTATTTTAGTTGTAAGTGCATGCATTGTTGTATTCAAACTTA
ACAAAACATGATTAACTATTCAATTTGGCGTGTAAATTGCCGTCATACACATTGGCACGA
GAAGAGTTGTCGTTCCTTACACTCACGTGCATAGTAACTAAATCATGAAAGTGCATTTAG
ATTTGTGACACTCTCGTTACTTCTTGTCCACACACGTTTTTTATTGTCTAAATTAACAAA
AATTATTGACGTCCAATCGTCACTTTCAGTTGATTTTAACAGCCTTGACCTTATAGTCGG
GTGGACCAGTTTGTATTCCGGTTGACGCCATTCCAGTTGGCATTTTATCTGGAAACTCAG
GGTGCAGCTCAAATCTCTGTATCAGTGTTGTCAAAAAGAGGAAAAGTTCCAACCTGGCTA
ATGACTCTCCTAGACACACGCGCCTCCCTAAAGAGAAAGCGAGCACTAGTTTTTCTTTTC
CGTTTAGTTTTCCATCCGCTCCTAAAAATCTATCTGGGTTAAATTTTGTTGGCTCCTCAA
ACACAGTCGGGTCGAAATGAACAGAATCCAAGTTGGCTATAATTGTAGACCCTTTTGGTA
TTGTCATTCCTCTGAACTCAATGTCTTTTCGTGTCCCATGTGGAACGCTAAATGGAGCAA
TGTTTCCAAACCGCAAGGCCTCTGTTATTACAGCCTCATAATATGGCATGTTGTGTTTGT
CCCCGAGGGTCGGGAACCTGGAAGTACCGACCACGTGCTCTATTTCTTTCCGGAGCCTGT
TCTGGACATCTTGATGATACATCAGTTGTAGAATGGTCCATCGAATCGTCGTGGCTGTGG
TCTCGGTACCGGCCACAAACAAATTCAGGATGATCACTTCTAAATTAAAATCTTCAAAAA
CTGCATTACTTGAAGTTTGTTGACCCTGTTCCTTGATGAAAACGTCGATGAAATCTCTTG
GATTCTCTTTATCAAACGTGCTTTTATGTTCAGTTAGTTGTTGTTTCATATAATCGGTTA
ATTCGTACAAGTTATCACGAACTCTTTTCATTTTAAAATAGTCTCCAGGCAGATATCTTA
ACCATGGTATGTTGGAGGCGGCAGAATTCGACCTATTCAGTCGGAAGGATTCTTCCAAAA
GTTCAACAAGTTTCCAAAATTTTGCATCATCGTGATCGAATCTTTTACCAAACACAATAT
TGCAGATGATGTTTGAAATGCTTATTTGAATGACATTTTTTGGGTCATAAATCTTTCCGT
TTTGATCTCCTATTACTTCCAGGAACACGTGGATTTCCTCCATTACGCGGGCTTCAAGGG
ATTTCTTTCCGAATCCGAATTCTCGTAGAGTACTAAGAGCGAAAGTCCGAGTGAGCTTCC
AGTGTTGTCCCGAGGCCTGGACTATCCCTCTCCCTTTCATGAGTACAGTACTCCGATATG
AGTCTGGACGATCCGAGAAGTCTTCTGCTCGTTTGATAAACGCTTCTTTTAATGCATCCG
CGCCGTTTATAACGACCATCAGTTTCTGACCCAGCATTAAACTGAACACGTCCCCAAATT
CAGCACGGAGTTTTCGGAAAGTATCCTTGAGTTTTCCTGGTCTCTGCACAAGTGGTAAAC
TTCCTACTATTGGATATCCCGTCGGACCAGGCGGGAGTTTCCCTGTCCATTGTCTTGACC
GCTTGACCAATAGGACCAGTAATAGGACCACAATTCCAACAGTGAAACCATTAACACTCA
ACAACCAGCTCAAAACCATGATGGAAACGCATGGAACTGCAAGATATGTACTGCGCTAGG
GAAAGAGTATATGTATGGTTTATACACAAAATATGTGTACACCATTATTG
>ci|000001693|Bact|Sample_DA|2
ACCATCAAACTGCGCACGTATTCCTTCCTTTTTCCACATTCGACCCATATATAAACAATA
TTTGTTCTAAGCCGCATTCAAATGCCTTCATATAAACGTCAACGACAATATCCAAATTTG
TTATCCTCTTTTCTTCTTGGATGGACTGATGAAGGTGAAATATATAAATCCCACTATTGA
TAGAATGTGTATATGAAATCCCAAGGACATCATCAGTTTAAAACCAGCTGTGAGCTCAAG
TAAACAGAAAGGCGCCATTAGATAACCTCCGGCTACTTTTGTAACTACAAATGTTACACA
ATCGTAGCCAAACTTCATTGCATCTGATGTCTGGAAATGGTGACGTATGTTTCTCCTCGC
CAGTCTGGCGGCCATCACGGCGAACGCTGCAGAGAAGAATGTGACGTAATATCCGGGATA
TAGTCCGTGCCAGATACCACTACATACAAACACTGCTAACGTGTTGTAGGACGGCGGTGT
CCGGTCATATATCACACGGCGGAGCCAAATACCGGTATTTAAATTCCAAGAATCTATGAA
TACTTTTAAACTTGTAGAAGTCTCTAACTTCCATATGTTTATGTTGGGCGGCCATCACGG
CGAACGCTGCAGAGAAGAATGTGACGTAATATCCAGGATATAGTCCGTGCCAGATACCAC
TACATACAAACACTGCTAACGTGTTGTAGGAAGGCGGTGTCCGGTCATATATCACACGGC
GGAGCCAAATACCGGTATTCAAATTCCAAGAATCTATGAATACTTTTAAACTTGTAGAAG
TCTCTAACTTCCAAATATTTATGTTCGTCAGCAAATCCCATTTTTCTTTCCCTTCATCAT
CGTAACCTCTAAATCCGAGTCCTGCTCCAAGATTTGACAGCTCGCCTAATTTCCAGGCAA
AATAATATTTTGATCTGTGTAGAGATACTGCTAAGATCATGTAAATATTTCGGTATATAA
AATTCGTTTCGTATAAAAATTCGTCATCTGCCATTCTGAAAATGGGAAACAATTTCGGAC
TAAGAAGCATCAATATTCCAGTTACTGCTGCAATTATAGATGTCTCCCGCATGGCTGAAT
TAGGTGACGGTTCACAGGCCTTGCTGTTGTGATTATTATCCTGTTTTGGCGGTGGGATTT
TGATACTAGAACCATCTATAAAACTGAGGTAGTCCGAATAAAACACTAAAGGACCGACCA
AACTGTTGTGGAATGAAAACATGTAGCTATAGTACTCCAAAAAGGAAGGCTTCGTCCTGA
TGCAGTTTTTCCGTTGGTCCTCTGATAGTTTTTCATCTGGAACATCCATCCCATCGTGTA
AAGAGAACGCAACAGCCGTTACCTTTTGTGTCATCACCATCATCGGTCCGGTAACATCCA
GTGAGAACCCTCCATAGTCGTAGTATAGACGATAGGCATGTATTATACAGATATACAAAA
AGGCCACAGCGAACACCAGAGTATGGTAGTATTGTCTCGGACCGTACAGCATCAGGAGGT
AAGGCAGCGTCGTGTATAATACCATGTGTATCAGCTGGTATCCGAAGCAGAAATAGTGTA
AAGCTAGGCCTAGCAAGAACTCCAATATATGTCGCTGGGTTACATTCTCCCTGCCTGCAG
GGAGGACCTTTCGCATCAATATTCCACTGGAAAAGGCTATAATGAAACTGGCAAGGAAAT
TGATCTGGTCTATGGGTAACCCTATGATTCCACAGAAAGGCTGTAGAAGGTCAGAGCCTT
GGTAGAATTTTCCAACCTGGACCATTTTCCCTCTGTTTCGTTACATCCAATGACTAATGT
GTTAGAAGTCTAGTCGCCTGTTTGATAAAAATGTAATGGTACGGAGCAGAGGGCCAATCA
TGTTACTACCGACTCTGT
>ci|000001761|Bact|Sample_DA|2
ATACTAAAACAAAAGAAAAGCCTTAATAAACCTTATAATCACATACTCTTTCTGGCTAGG
ATACAATGTACATTGTATATATCGCTTAAATAGAATTCTAGGTAAACATAGCAGGTACAC
AAATATGTCCATCAGTTCGGTAGGTTTTCGTGTTTAACTTAAAGAAAATCATAAGTTATT
TGTGATGCCATACTACGGTGACAAAGTTTTCGATTTATAATGATAATACATACTCATGTA
ACCAAGATATCACATCATATGATCTTTAACAGTAAGAATTATAGTTCATTAGAATTTTTG
AAATTTATAACATCCATATCTATAGAATAGCTTCTATTATCCCTCGTTTACGACTCATTC
CGAAATCGTTCAAGCCAAGACCNNNNNNNNNNNNNNNNNNNNNNNNNNNNNNNNNNNNNN
NNNNNNNNNNNNNNNNNNNGGTTTGTAGTTTTCTGGTCCAGCATCTCCAAAGTACATGAC
CGTGTTATCATACAGAATATATAGACGCTCCGGCACAGCTGCATACTGAATTCCGTTCTG
GTTATCCATGGGATCAACCAGTATGGGACACTTAAGATCAAAGTCCCGGAGCATTTCTGC
GGCCTCAACCCTGTCCTCCAGAGTTCGGTGATCCTTCATATCTTGAAATTGGTGTCCGAA
AATTTGCCATCCTTCCACGGGATGTGCCTCTCGGATGTAGATGGTCAAGAAATCAGCGAT
GTCAGCAAAGTCGCGGATGATCTT
>ci|000001805|Bact|Sample_DA|2
ATGTACAGAAAAACAAGTTACAGTCATTGAAATAATATACACATATCATCAAAACATTCA
TATACAATCAATTTTTCTACAATGCAAGAGTCGTAAACATTGTACAAGATGTCAGGATTA
TACAGGGTCACCTGTCGTATATAGGGTACAAGTTCTTTGAAAATACATCCCTTCAATTGA
TACAAAATATATGTATATTGAGTTGATGGCCTAGATATATGCATTGGATTTATTATTTCA
GAAATGANNNNNNNNNNNNNNNNNNNNNNNNNNNNNNNNNNNNNNNNNNNNNNNNNNNNN
NNNNTTGGATTTATTATTTCAGAAATGAATGATGTATATCGTAAAGAAATCCTAGAGTCA
ATTGTAAACTCCTTGTTTTCCTTGAAACCTTTCTTAAACATTTTTACTGTTAACAATGTA
TATATTAATCATATTCCTTTGTGTGAAGTAATCAGATTATCATAGTATCAATGATTTCAA
GAAGAATACTTGTACAGACAGAACTAATGAAGTAATGTATTCACTGGCATTGCTAGCTAG
ACAAACACTGAAAGTTCTGACGAAAATTTCAATGGTTACTGTCGTATGTATTGTGATCAA
TTACATCATACAGTTATAACTGGCATGCATTCATCTATCTATCCAGATTTGATTTTTTTT
ATCAATTAAAATTAGTTATCACAAGTTTTGAAGCTTGAAGTCTTCGCTATAAGGTGTAAA
TACTGGAATATAGAATAATTTATTTCTCTCACTTAATTGCATTGCCTCTACATAAATGGA
GAGAGAGTATATAAGAAATCGGGTACCAATTTTGGTGAATACAGTATAAATGACTTTAGT
ATTAATGGTCTTGGCTTAAAGAAGTCTGACCTATAATATAAACTATAATTAAGATGAGTT
TGTCTGCTACATATATCTTAAAACTTCATTAATATTCTCTGCATACATATTAAATTACGG
TAAAAGCAATTTAAACAGGTGATTTTGACTTTGGAAATTTGCTGTATCAGTAACCAGACC
AGATATCGCCATGTTAAAAGTTTACACATAGAAACTCATCAGAGTTCCTATAACATATTT
AATGCTCCCACATATAGCAGGCTATTTCTGCGTCACATTGACTCACAAATGATAATTCAG
TGGTTTTTAACAATGCCAGTATATCACACCATTGTTAATATTCTCTGCATACATATTAAA
TTAAAAGCAATTTAAACAGGTGATTTTGACTTTGAAATTTGCTGTATCAGTAACCAGACC
AGATATCGCCATGTTAAAAGTTTACACATAGAAACACATCAGAGTTCCTATAACATATTT
AATGCTCCCACATATAGCAGGCTATTTCTGTGTCACATTGACTCACAAATGATAATTCAG
TGGTTTTTAACAATGCCAGTATATCACACCATTAAAATCAGGCAGTGTTTGAAATGTCAC
TAGGTTGACATTAGCTGCAGCTCCTCCTCGGTGAGACTAAAGATTAATGTCCTATATATC
ACACTATCTCACTCAGCCTACTATTAGTCCTACACCAAATCGGTATTGAGGTTTCTGTGT
ATTCGCGTAATTAGCCATCCCACTAAGAGCGAAGGTGAAAGGAAGAGGCATCAATTTCTT
CTCCATCGTTGCACCTACAGACCAATTCGTGTCAACTTGACCTTTAAAAGTAACATTGGT
GGATGGTATTTCAAGCTGGTATGCTAACGTGCCCACACTTTCCCTGCTGGCCAGACTTGT
TTCGACTTCAGCAGCTATTTGAAGTTGTTCACTAATTTTATGGTGATAACACGCATGAGC
TGCACCGCCTGTAGGACAAAGGTTTCCTGTTAGCTGCCAACGCTGTCCTGTAATGCGTGC
GGCTAATGACACAACTGTGAACTGTTTACCAGGGATTTGTGGACCAAACTGATATACTAG
TTCACCACCCAGAGCTAACCGTGACGTCACTGACTGTAGATACTGTGTAACAAATATACC
TGAATTATTTATAACGTCTAGATTTCCAGCTGTTAGTGATGCTGTGTAGTCGCTACCCTT
GTAATCTAGCGTTCCTTGAGCTGCTGCACACTTACTGTCTTGAAACTGTGAAACAAACTT
TGTCCTTATTTGTTCAGAAAATGCATGAATGACGTTGGCGTTGAGGTTTCCACTACCGTC
CACATCTCCTATAATAACTGGATATACCTCTGATGGACTAAGCTGCTTTGATCCTATGTA
TGTTGTTCCGAATCTGTACCCGGACAGGGCAGGGTTTGTCCCACTCATATTGATCGTGTG
GCTGATCTGGAAATGACTACTAAGACCTTTGGAAATTATTAGCTTTGCTCCTTCAAAGTT
CTGTGGGAATAACTCTTTGGACTTTTTATGTAGATCTTCATACGTGCCGGGGTTGTTATC
GTCTGTATTCGATGGAGGTTGTGTAGCAGAAGTTTCGCCGGGTGGACTGGTCGTTGCTGG
TGGTGCCAGAATTGGGGGAGAAAGCGACATGTTGGGGGCTGGAGGGGGCGCGGCAGCATA
AACGTTACCCATTAATTATGGTGATAAAATCTCAAAGATATTCAGAATGTACTTTCCTTA
CAAATCGTAACTAGAAC
>ci|000001840|Bact|Sample_DA|2
TTTTTATCAATGAATAGCGTTGGTGGTCAGATGTTAAAATCTGATTATGATAACAATACT
GTGCACGATGCGGTAAATGCAAAATACTAAATGTGGTCAAATTGTTGTATTATAATGTTG
ATTGGTCATTGTGGTGTTAATTAATTAAATTAAGGTGTGTGCGTGATCAACGATACATAC
AAAATAACTAAGTAAGTCGTACTACCAACATTAGGTATGCCTTAACTGGAGTAACAAACA
CTAAATTAAATTAAGGTGTGTACGTGATCAACGATACATACCAAATAACTAAGTAAGTCG
TACTACCAACATTAGGTATGCCTTAACTGGAGTAACAAACACTACAAACCTATACAAATG
TATGGGTAATTAGATTCTGGACAGAACAATTCGAGGTACTAGCAAAATTACCTGTAGCGA
ATTGAAAAATAAACAATAAACAATAATCACTATTCACTTTGTTATATACTTAAGGCAAAT
AGAAACACGTCAATAATTCTGGTATGTAACATTATAACACTTATAACACATTATAACACT
TTACTGCAATCAAAAGCTGAACAACATAAACTATCAATTTTGATGGATGTTGATTCGTAA
TATGAACTGCATTCAGGAATCATGATTGGTCTTCACTCTGTAATGTGGGAAAATGGAGTC
AAGTACTCCATATTTCTAAAATAGTAGTAACATGTGTCAAAATATATGTTTAATGAGGTT
AATCTTACAAGTGGAGACAAAGGTACATGCATGCATTGATTTTATACTTGAGTTTTGAAA
GTCACGGTATCCTTGTATTGATGAGATAGAAGAGACCGGAGCATGGATATACAATTCCAT
GAGTTTAATTTACACTTTAAATATTTCTGTCAATTCCTTCAAATGTTTTCTTGTTCCAAC
GGCGAATTGCAGTTCCACGTATTCAGTTTTGCCAACCACCCAGGGTGAAAAAGAGGGTGA
TGACCCTTGTAAAACAAGGGTGAAGGGGTCAAAACAAGGGTCATAGTGCGCGACGACATA
TTTTGCGTCATATTCGCAACATTTTTACATACTAATAAACCAAAACACAAAAAAAAAAAA
AAAA
>ci|000002092|Bact|Sample_DA|2
TTTTGACATGATAAAAGAAACTTTATTTAACTTCGTATACATGCAAACAAAAACATTAGC
TCGTGCGAGCTATTATTCGGACGAGAGTCATTGATACATATTCTATTTCCATATAAAATC
AGATTAGTTTGATGCTTGATAATCTGCCTTTTGTTGTCACCGCCATAGTCACCTTAGAAT
AAGACCTTAAACCCGATTTGACCTAGATATGTATGGCTGGTGTCGTCGATGCAGAGAACG
CTTATCTTCCGAAACACATGATTTTTTTTCTGGTCATTATACGTATGATATGTTTTGTTA
ACAGTTTACCCTTGTTTGAATTATGGATTCGTAAGACTGACAGTTTTTTTTTCTTGTTGT
TTTCGATTGTTTATTTGATCTTCTCGTTGTCGATAGATGTTGTTGTTTTCTATTATAGAG
TAATTATTATCTGTATTATCTCTATAAACGACAGTGTACAGAGTATATAAGCTTGCTATA
ACACTTGATATATATATAGCTACCGGGCTTCTCTAAATATACACTGTGCAAATCATGGGG
AAATCGTATAAAAAAGGCACTAAAGACTAACAATATTTAATGAGATATTGGTAAAACATT
GGATGATTATGCCGATTACATGTAAATATTTGCACTATAAATTGATTTTATCTCTCGTCT
CTACGCCTTGTTAAACTTAATTACAGCTGCTACACCTCCTATGGCCATATTCTGGAAGTG
AAAAACATAAGCATATTAATAAAATATAAATCAACTGTCTACTACCAACAGCAAAATGCA
TTTACAATATATATATGTTTGTTGTATTAAGCCGAGACAGAAATCAATGTATCATTCTTG
CGAAATACTTTATACAGTTTATTTTCGAATCGATATCAAAGTTTCGGGTAAATGAATCAA
AATTCACAAAATTATTGTTAAGATACTATCTCTTTAAATGTTTCAGCTTTACAAAATAAA
TATAAATTGATACTCTGGATGCATTTCCCAAATATTCTTTATGTATTTCGGGAGGT
>ci|000002141|Bact|Sample_DA|2
CATCTGAGAATGGAAATTTAATTTGTTTATTGTTTCTGGCTATGAATATCATATAATTTC
ATCCTCTGAATTATTCTGACTTCAAGTCAAGACTATTGCTCTGATGATTGGTCTGAACAA
ATCATGCTTCAAAATAAGTTGTTTTCCAAGATCATACAAACATGTGTTTGCTTCTTAAAT
ATCTTTTTGTCCAAGTGAATTAAAACCAGCTTTCTCCACTGACTCCAGTAGTTTCTAAAG
TACTTTATAAATACATGCACACTCTTGTTTTCTGATTTCCTCTGTCCTTCCTAAGAATCT
TTATTATCATCAAACATTGGATACTGTTTTGGATGTTTGTTCATGCAAGTCCTCAAGTCT
ATAAGTGAATCTATACAGATTTCAAACTTGTTGCTTTTGTCCATGTTTTTATGCAGACAG
TGTAGAAATGTTCGGGATTCCACACCACACTTGCTGGCCACCATGCTTCCTCGACAGGCA
CACTCCCAGTTCAGATTACCGTCTTTATGTATAAATCCTTTAACAAAATTCTCTGGTCTG
TCTATCTCTTCTGGTATAGGTAGTTTACTTGGCTTACACACACATTCAAACATACACCTT
GACACACATATTCCAGTACAAACTGTTTTACATGAAACATCATAAACTTCGAGTCTAGTG
TTAAAATTATCGCAGACTCCAGAACAAACTCGCCCATTGCAACACGGAAATTTAGGACTA
GTGGTAGAATGACACTTGCCGATATTTCACTTTCAGCTAATGAAGCCCTGCAGATGTGGA
TGGATGGTAGCAAAATGTCCAGCACCATGTAAGTTAAAGACTGGGGCACTACAGCTCCGA
GGTGCACGGTGAGTGGGAGAATGTCAGACACCTCAACTAGTCGGCCACCATATGTACGGA
ATGATTAATTACAAGTATAGATGTGAACATGTGATACTAACCAATACAATCACATTTGAT
ATCTAATGGAATATAGTATAGATTTCTCCAAAACAAAATCATTCCATTTTCAAAATACTG
TCAGTTATTTTTTCTATGTTTATAATTTCATATTTAGTACCAGTTCATTCTTATCTAATG
TACATCCATTGTTATATTGAAACCATAAGTATGCTGTACATTATTTAGAAGATTTTTGAG
AATCAGATTTGTTCGTTGCCTCATTCTCGTTGTCCTCCTCGGGACTTTTGTAATGTTTGG
GATATTTATCCATACACGTTTTTACTTCATGAAACTTCTCCAGACAGGCATCAGCCTTCT
CTTCATTGTTCATGTTGTCATGGATACACTGGAAGAAGTCCCGCATCTCCACGCCACACG
GACTGGCCACCATACTGCCTCGACAGGCACACTCCCAGTTCAGGCTTCCTTTTTCATCAA
CAAATCCTTTAACAAAATTCTCTGGTCTGTCTATCTCTTCTGGTATAGGTAGTTTACTTG
GCTTATTAGCATCATCTACTGTTAGAAACACATATTTGTCTTTTCCGTCTTCCTGGCAGA
AGGACATTGTGAACAGTTTGTATCGATATGATCTAGGCT
>ci|000002334|Bact|Sample_DA|2
GGGAAAGCATCACATAGAAATGCATTAAACATTGGAGAGATTTATCAGCCAATTAAGAAC
CATTAACAAGATAAAAATTAATACAAGAAACTTTATTTAACGTCGCATACACATAACATC
AGCTCGTGCGAGGTATTATAGAGATAACGACATTTTAAATGTTTGAGTATCACTTCATAT
TCCATTAAACATGGTTAAAATGAAGACAGAATAAATCACTTCAATTGAAACCCATTAAAC
ATGGTATATGTAGGACGGATAGCCACCCCGTTGCTATGTTCCGTTGCTACCCTAACCCAG
ACCGTGTCACCAGGAGACAGCATAGTAATGGCGGACGCCGCCCCTGTTGTCCAGAACGCG
TCGTCTCCACTCATGCCGGACCCGATCACTACATTATTACGAATCAACTGAGTCGTGGTG
TACTGATTACTCACACTTGCGATTATCCAGGAAAACTGATAGACGCCGACCTCTGGACAG
GTAAACACGCCGGTGTTAGGGTTGAAATGACCACCAATATTGGTAATTGGTTTCTCAAAC
GGTATGATATGTTCGGCTGCTGGATTTAATACCGTATGTCCCAAAACAGAATGGAACGCA
ATAACGCTAGAATCGACAACACGTCTGTTAACTTTCTTAGCAGAATCATCTGTGAATGGT
CCAAATGGTTGAATTTTTTGTTCCTCAGTTCCTGACAAGTCCTCTTTTATCGCGTGTCTG
GTATCATCGACCTCGATGGTGTTACGGTTGTGTGTTTGGTCATACCTCATAACGTGTTGT
TCCAGAGTCACGACTTTCTGTTCAAGACGCATATTCTCCTTTTGAAGTGCTTCTATTTGA
GTCCCATACTTCTGTAAGAGTAGCTTAATTTCACGAATCTCTCCGTCTGAATCGCCGCCA
TCTACCGCAGAGGAATTTACTTTTACCAACTTCACGTTCAATATAAGGAGACATATGGTG
AGAGCTGGAAGCCACGCCATTTTTACTTTTATAACAAAGTCACACTAGTTTTATTC
>ci|000002434|Bact|Sample_DA|2
CCCTTATTACAAATAAAGTTGTGCTTTTCCAGCACACGAAAAAAAATAAAAAAAAATACA
GTTAATACATGTATATCGATCCAAACAATTAATAATTATATCTATTTCTTATATTCCGGC
ACCACAACAACAATTCCTGAAACTTTTCTCAACAAGTTCACATACCTCTTTGCAGTACAA
TGAACAGCACATTTTTAATATTTGAGATTTGAGAAGAAATGACATCAAAATAGGGTGGGT
TAAGTATTATTGTCTCATTAAAATATCACATCACAATCACGACATTATGTATCACAGGGT
TAAGTACAACTGTTCCACATTTGTGATGTCATATGTGTGACAATCGTAACTCAAACTACA
TCCTCCCAAGTATCTCCTAATTCCAGTATTTAAGGAGTTCTTGCCAATAAACTTCTGAAA
TCATTATATGACAGAGAGAAAAAACTCAGTCATATTCAACCATATACATGTACACTTAAC
CAAGTGTTAAACAACCAATTCTGTCAGATTAAAATAGTTCTAAATCTGATGTTCTTTCCA
TCGTGAAAACTTTTCCTGTTTTGGCTTTTGTCACAATGATCTGAGGCACTGGACTGTTTT
TATTTGTATTGTCAGTCTCTGGTTGTGACTTTGGCCCAGATCTCTTAATCACCCGTCCAT
CACCTAAAGTGTCACGTAGTCCACCAATTAACTCTGAACCCAGTAGCGATGAAGCACAAC
CGATCCCGTTGTCGACCGAGTGACTCCGTGGCCGGAACTGTGCGTGTCTAGCTATCTCCT
CTATACTGGACGTCTTGTGTGAAGAGGCCCTACGTCGACCCTTCATTTTTTTAACTTTGG
TGGGAATGGCGTACATAGAACTTGGTTGTATCACATATACCAGGTCTCCTTTCCTTAGCT
TCCTCTGTGGATGTGGGTTTAGGATTACATACGACACTGGTGTATCCATCTCCTCCTCTT
CACACAAACTGAAAGTATCCATCTCTAGGGACTTCATTCTATTCCTGATCAAATCTGTGA
TGTCAGAATCCTTCTCTGACTTCTCGTAAAACTGTTTGAAATTGAGAGAGATTTTCTTCA
CTGAAGCTTTCCGGGAGAGGCCGTCGTCGTCTGCTGTTTTGTTGTTATTCTCCCCTCCAT
CCTTCAATGAATCAGAATCAATATCATATACGGTATTTTGGTTTCTTTGTTACTGGTACA
TTATTTCATCTTTCTTTTGGAATGATCAAAGGATATTTTAAATGAAATTATTGATCTGTG
TCGACCATTATCTATATATATTTACATAATATCGCTATTGAATTCTCTTTTAGG
>ci|000002854|Bact|Sample_DA|2
AAATAACTTTTATTTTGAAATAAAAAGATGACTTGTATCAGAGATTTATACAGTTAGTAT
ATAAATCTCTGCTTGTATGATACAATATATTACATATATTACATATATTACATATATATT
AATCATCATAAAAATTGTATATTATTAAGATTAACATTTAATCACCTAATCATATTGCAA
CGTAAGTGATGTAGATACAGAGGTAATCAAGCAATCTTTGGAATGAGTTCAATTCATGAA
CGAATGCCAGGCCATCCTGACAGCACCAACAAAAAGCACCATTTCATAATTATAATTTGA
TTCCTAGTAAGCCACGACACATCGAGACAGCACGTGTCTTTGGAATATTTAACTGTCAAA
ATAGTAGAATTTGCATTGAAATATAGATTTGTTGTCTTTACATACATCGAAATAGAGATG
ATTTGCATTGTTTTCGTCTTCCCATGTATATACCGTGATAGTGTCGTCCATAAAGCTTTC
CCCGCAATAGTACAACTCAACTCTGTGTAGTCCTTTCATCAAATTCTCGTCAAAGTGTTT
CAAGTCTCCCTTACGCGAGGAATGGTGCGCGGCGTCCACGACGTACCTTGCGTACGATGC
CCAGTTTGTGTGACAATACGCATCCGTGTCACTCCATGCAACATGACATTTGTAGACACT
AGCATCGTCTGGACGTGCCATCTTGTCAAATTTCAGAGACACGTACTGCTTTGCGGAGTC
GGCATACTTTTCCCGCCACCATTCCGGAAGTGGTTTCGGTCTCCGTGTTATTTCATCGAT
GCTCACGACCTGTGTGACGTTTGAAGATAATAAGACTTTTTCAGTCGAATCAAACATTTT
GGTGATGGTGTTTAACGACGAGCTTCCTATGTATCCCCCAATCACATGCATTCGAAGTGG
CGTCTTTTTTATAGAGAAATCGTAAAGTCCTTTGTGGAATGTAATCTCCGACGATACCAT
GAATGTCATCCGATCGTCCGTCATTTTCGAAAAATCTCTAAATGTTCTACCTGATTGGTC
GAGAGGATGGGAATGAGCGAAGAATCTTGCTGACCCCATCAGTTTCATCATCTGCCACAG
CTTAGGCTGACCGTTGACGTCATAATCACCAGAATTCATGCCAGGATGTTCGATTACAGC
CTTTACATCAGCCAGGTTCTCCGAGATGAAAGAACATGTTCCAAGGGCTTGAACGGATGC
AAGCTTCCTTATTTCCCTAAGTTTTTCGACCTTTGCAGTATCCATCTGTACGACATTAAA
TCGCGAATATGTGATGTAGTACACTCAGCTGACACTACCGCATGTAGTCCTAAATATTG
>ci|000002943|Bact|Sample_DA|2
CCGCTGTCCATACTTACTACACTCCCACACTATCTACACTTGGTGATAGACCTACAATAT
GAACGTAAAATTACAAATCGCAAAATATTTAATGTCGGCTTCGAATTCGGTGACCGAGTG
ATTGATATCTCAGACATCCTACCACAGCTCTTTACCTCTGAGTCATGGGATTTAGGCCTA
AATCGGAAGTTTCCGGGTTCTTATCATAAGTCCGTAATTTATCTCCAGGTAACCGCCAAA
ACACGACAGGTGTTTAAACCACGGACAAAACAAACAAAACAAAAACATGTGTATCAGTGT
ATTTTTATGAGCTAATACTATTTTATAGTCCTCATCCCAATTTGACAATCAATTGAACAT
GATAATTAATCATAATTAATCACCAGTATCCTATAATCCTGATGCAATAAAATAATATGT
AGATCGGAGGGGCTTGTTCATCCGGATAGAATGACTAACTACATTTTNNNNNNNNNNNNN
NNNNNNNNNNNNNNNNNNNNNNNNNNNNNNNNNNNNNNNNNNNNNNNNNNNNNNNNNNNN
NNNNNNNNNNNNNNNNGTGGGAAACTGAATCGAGAGGCCAGCTACACAGATACGTAATTC
AGATCACGCCAAGTACAACTGTTTTAAACGGTTGCCTGTCATGTTCTTCGTTTATTTACA
ATAAAAAATATCGTATTGAAGTGTTTCTAATAATAATAAAAACTTCTCCCTTCTCATTCT
ACTGCTGTAGACTGATCGATATTAAATTATCATAGTCAGCGGCCTTGTAAGGAAATAACG
CGAATACTATGAAAATAACGGATAGGGAACTGGGCTTTAACAAAATCCGTTTCTAGCAAA
TAGAAACTTCTTTAACAGACCTTTCCATGAGTTACAACAGATTTACAATGCAGTAGTGTA
TACAAAACGCCCGTTGTTGCAGCTTTAAAGAAGTATGGATTTTGTCATGACAATCGACCA
TGAAATAATAATTTTTTAGAATAAATCTGCTTTTTGGCCTTGATATATAATAGGCGTCTT
TTCATTAATTTTGTTATATTGTGATTTACCTGTGCGACATCAAAACAATTCGTTTTGAGG
AAAGCTGATAATGTTATGGCATATTGATTCCCTTTCAGTTTTCACTTAAACTTATACTGT
TATCAAGCGTGAACAATGTAGCGCTCTAGTTACTGTAAATCATTCATATTTCGCGAGATA
TTTATTTTCGCGTTAATTCGCGAGGAGAATCAATCGCGAATTCAAATACTCCGGTATTAT
TTTCATTCGTAAACACTTTAGATCATGTCCTTATTGATTCCGTCGTCATAATTAATTATA
GGTAGAGGTTCGCGAAATGATGTATTCGCGAATATGTGGTATAGGTATTCTGATGTTTTG
GCCACAGGCACTCTGATTAGAAGACATTTAAAAGGGCATTCCTTCATTTGAATAAAATTT
TAAATCATAAAAATAAAACTTATTGGAAAATGCGTATTTTTCCTAAGAAGTAAAAGTTAT
AATCTTTACATAAATACGACAGTTTTACTCG
>ci|000003203|Bact|Sample_DA|2
ACGAAGCAAAGCTGTGGACCATAAGTATTTTTGGTTTTGGTATAAACCATCAATTATTCA
AACTTTTTATACCCATAAACTTATACGTGACACTGTTAAGTAAATGCACAATTATGGTTT
TGAATAAAGAACTTTTATATTAATATCAGGTCATTTTATTCACATATATTTGCGAAATTA
ATGAAACGTTGATGAACAGGGCAGGCCAGACATAAAAGGATATAGAATAAAAAGTACGGT
CCACGAGCATAGAACAGAATTCCTCTTCTTTAACAATTGGCAAATATGAATACAATACCA
TTTCGTATAGGAACAAGTCATCCATGTAACTTTCAACGTAATGTGTGAATGGCGTATAGA
GAAAATTATAGAAGAATCAAAGTTTAAAAAGAATGAAGTCAAAGGTCTTAACCGAGGATA
TGATTGTTCAATTGGCTAGGAACTCTGATGTTGATAATTCAAAGTTCGGTTCAATGATTT
ATAAGTGTGATATGCACTAACGTCATCAAACCAAAAAGTAGGCGTTACTTTTTAACAAGC
CTTTTTTCCGTACAACTCCATCTTAAACCAGCGGAAAAGATAGTAATCCTTGTGTCGGTT
ATCAAACCCCAAGTCGGTATAATCGTCCTCAGCTTGATAGCCAAACGATTGGACGCTGCC
ATCTGGTTTAAATAATATAGCTGTTGTCGTTTTGGCGGTAGAAAGCCCTCCTGTGCCAGA
ATTCCAAACTGGAACTTGTATGTCACATGGATCTTTTCGATATGAGTCTCTAAATGAAAA
AGCATAGCTGGAATAGGTCGTCCCAAAGTCGATCGCTACTACCAAACAGTAGTTGTCGTC
AAGATTCATTCTTCAGTTGCAGTCTCATAAGTACATCTTTAGTGACAGGCTG
>ci|000003604|Bact|Sample_DA|2
AACGCCGAGTCAGCAATCGATGTCCTAAACCTAATCATAGAGGATCATACAACACCAATT
CTGAGTCAGCCATCGATATCCTAAACCTAATCATAGAGGATCATACAACGCCAATCCTGA
GTCAGCCATCGATGTGGTCAATGATACAAGGGAGGTAACTCATAGAGTATAGTGCCAATT
TAGTAATAGTTTATGGTAGATCCTATTCATTCTGTTAGTCATGCCAGAGATATGTAAACC
TAGATATTACATTTCTTCCTTTTGTATTGCTGTTGGCTTTCAAAAAATGTTCAACTCTAC
ATAACTCATCAGGTTAATTAATGTTGTTTAAATTGTTCAACTCNNNNNNNNNNNNNNNNN
NNNNNNNNNNNNNNNNNNNNNNNNNNNNNNNNNNNNNNNNNNNNNNNNNNNNNNNNNNNN
NNNNNGTTTAAATTGTTCAACTCTACATAACTCATCAGGTTAATTAATGTTGTTTAAATT
GTTCAACTCTACATAACTCATCAGGCTAATGTTGTTTAAATTGTTCAACTCTACACACGG
CGACCAGTCACATTATTATATATATTGTCCTACACACAGAACCTTCCTCCATTCCTCCGT
TCCTCCGTTCCTCCGCTCCTCCGGCCCGTTACTCCTGATCTACATCATATCTCCATCATA
CGTATCCACCCACTCACTCATAAAAACAGATTTCTACGACATCTCTCGTTGTAGTCGACT
GGCGTACGTTTTCGCTGTTAAATCCCATGTATCCATATATCTGTCCATACACATTGCAAC
ACATTTCTGTTCTGAATTATCTAGTGACGTTCCAGGCTTGTACACACATTTTTTAAAGCA
TTTATCAGCAATGGTCTGCAGTAACATTTGTGCATTTGCTAACTGGATTTCTTGTCTTGC
TTGGTTCAGTATATCGTCTCGCTTTGATGGATCCATGGTAGAAACTTTCGTCGAATTATT
GTACAGCGCCGATGTTCATATAACCTTCCAATAACACATGTGTTAGCTGGGCGCGACTCG
ATTTACACACCGATTGGTGAACGTCGG
>ci|000003636|Bact|Sample_DA|2
ATATCACACACTATCACGAAGCCATGACTTTTATTTTTAGTACAGTAATGAAAAAGGTTG
TATAAGGTATGTAAACGACTTTTTCCCATAACATATCCGCTATTGTGTAATACTGTACAA
ACAGGATGATACTGCATACTCAAAAGATGTTTATGGTCAAACACAAACCGGACCTTCTCT
GACGTCACATACCTTAGTGGTAATATAAATGTCGTTCCGGGTGATAGTACCGTCCTCGAT
TTTCGCCTTTATAC
>ci|000003791|Bact|Sample_DA|2
ATTTAACATGCTTATTTAATTGTATAACTTATGGAATTACTTGATAAACTTTAACGTGAT
TTTTGTTTCAAATCTAATAAGACTTTACTTATTTTATATGTTATCTTACGTAAACGCTTT
GAAACCTTTCGTAGAAATAATACTGTACGTGTACTTATTTACCGGTATTCTAATATTATA
TTCTGAATTTCAAGTGCAGCACTAGCATTTATCCGACCTGTGATTCTGCATACACGACAA
TTATTCTTGTGCTGATTGCGCGAATTTAAGAATGCGCTAATAATTCAATATACCACGGAA
GCGCTAAAATACGAGTGCACACAATAAATACATATACAGTATTTCCCGAATCACATTGTC
CAGATTCGGGGTGCGCATATGAAGCATTGTGGTAAATGATTACATTCCGTAAATGCGCTA
AAAGAAGCACGCTGGTATGCAACAGCAGGCGGGTATAATGAGTTTATGCTAAATAAAGGA
TACAAAGGCAAAACTAAAAACCGATATGTTATTAGATGTATTTCTACTACCATAAGCTTA
ATGTTATTCGCTTCTCTGAATAAGAAATAACCATTGACACTTTTGAATATAATTATGTTT
ATACCATACGTGGAATTAACTTTAAACGTATTTCGATTGATCGAAAATTCGAATTTAGTC
GAACTGCAATTTTCATAAACATCATCAACAATCGAATGACGTCACATGACCAGGTCCTTG
ATTTTATTTGTACACCCCATCTTCATACTCGAAAAAGAACTTTCACGTTTATGTCGATGC
CATTGTTGTTGAACGATTCGTGATTGCTCGGATATCAAATGTATTTCGCATTCGAAACTA
TTTTTCAAGGTTACAAAAAACACTCGCTCAAGCTGTTGCCATTTGTAGATCAAAAATAAT
TTGCTTTAGTGAAATAAATTCCGTATTTGATAATCACTCGCTGTATGTTTCAAAAATGTT
TATGTTTAACTAAGTGGCAAATATATTGACTTTTTGCATATTGTATCCTGAAGTGTCACA
GATGTTATTTTAATTTTGAAGAGATGGCATTCATTTGATGTTGCAGATTCATATTGAATT
GATATTAATCGCGTACTACACTCCTAATACCATATCTTTTATTTTGGACATTTGTACAAA
ATGGCGAAAAAGTATAGACGACAGACAAGCAGCATGACGTTAGTAAGAGGTTGATTATTA
AAAACGAAATGTACAAAATGGCGAAAAGTATAGACGACAGACAAGCAGCATGACGTTAGT
AAGAGGTTGATTATTAAAAACGAAAAAAATAATCAAATCGTTAGAAAAAAACCGCAGATA
GGAAACTTATACGACAAAATGGTTGTCTCGAGAAATCCAGGTAATGCATTAATATGTTAA
GTAAGCTTCATTAGTATACTAGTTAGCTTCAATATACATTGTAATCATTGTATATATATA
TTGTCATAATTATGATGTTAAGAAGGGATTAACCCTCAAACCAAAATTGAAAAACATAAA
AAGACACAATAATATAGCCATATATNNNNNNNNNNNNNNNNNNNNNNNNNNNNNNNNNNN
NNNNNNNNNNNNNNNNNNNCCTCAAACCAAAATTGAAAAACATAAAAAGACACAATAATA
TAGCCATATATAACACCATGGTTACAGGAAAGTTTAAAGATTTAATGTTATGATATAATT
ATGTCCCATGACCTTAGCAAACGAAGTAAAAGTGGAAGTGAAAATATGGAGTTAGAAACA
ACCTGTGCACCATTTTCGGTGGACTGTATCCTGTTTGAGCCTCCACATATAGAAGTGTAC
CACAGAAACCAGAGTAAGGAGCATTCGTATGGCTCACATGCCACATTAACACGAATATAG
TCATTCGCATGGTAACGGACCTCTCTGTAACATATTACAAGGGTATACATTGCAATTTTT
GTGTCAAACTGCACAGTGACACATACTTTAGACTACGCTGTTAAACGTCACCACCACACA
TAAATTAGG
>ci|000004008|Bact|Sample_DA|2
CATTGTTGTATTTTATTTGTAAGTGCATGCATTGTTGTATTTTATTTGTAAGTGTATGCA
TTGTTGTATTTTATTTGTAAGTGCATGCATTGTTGTATTTTATTTGTAAGTGTATGCATT
GTTGTATTCAAACTTAACAAAACATTATTAACTATTCAATTTGGCGTGTAAATTGCCGTC
ACACACATTGGCACGAGAAGAGTTGTCTTTCCTTACACTCACGTGCATAGTCATGAATAC
GAGAAGAGTTGTCGTTCCTTACACTCACGTGCATAGTAACTAAATCATGAAAGTGTATTT
AGATTTGTGACGGTCTAGTTACACACGTTTTTTATTGTCTAAATTAACAAAAATGATTGA
CGTCCAATCGTCACTTTCAGTTGATTTTAACCACCTTGACCTTATAGTCGGGTGGACCAG
TTGGTATTCCGGTTGACGCCATTCCAGTTGGCATATTATCTGGAAACTCAGGGTGCAGCT
CAAATCTCTGTATCAGTGTTGTCAAAAAGAGGAAAAGACACTCTCGTTACTTCTTGTCCA
CACACGTTTTTTATTGTCTAAATTAACAAAAATTATTGACGTCCAATCGTCACTTTCAGT
TGATTTTAACAGCCTTGACCTTATAGTCGGGTGGACCAGTTTGTATTCCGGTTGACGCCA
TTCCAGTTGGCATTTTATCTGGAAACTCAGGGTGCAGCTCAAATCTCTGTATCAGTGTTG
TCAAAAAGAGGAAAAGTTCCAACCTGGCTAATGACTCTCCTAGACACACGCGCCTCCCTA
AAGAGAAAGCGAGCACTAGTTTTTCTTTTCCGTTTAGTTTTCCATCCGCTCCTAAAAATC
TATCTGGGTTAAATTTTGTTGGCTCCTCAAACACAGTCGGGTCGAAATGAACAGAATCCA
AGTTGGCTATAATTGTAGACCCTTTTGGTATTGTCATTCCTCTGAACTCAATGTCTTTTC
GTGTCCCATGTGGAACGCTAAATGGAGCAATGTTTCCAAACCGCAAGGCCTCTGTTATTA
CAGCCTCATAATATGGCATGTTGTGTTTGTCCCCGAGGGTCGGGAACCTGGAAGTACCGA
CCACGTGCTCTATTTCTTTCCGGAGCCTGTTCTGGACATCTTGATGATACATCAGTTGTA
GAATGGTCCATCGAATCGTCGTGGCTGTGGTCTCGGTACCGGCCACAAACAAATTCAGGA
TGATCACTTCTAAATTAAAATCTTCAAAAACTGCATTACTTGAAGTTTGTTGACCCTGTT
CCTTGATGAAAACGTCGATGAAATCTCTTGGATTCTCTTTATCAAACGTGCTTTTATGTT
CAGTTAGTTGTTGTTTCATATAATCGGTTAATTCGTACAAGTTATCACGAACTCTTTTCA
TTTTAAAATAGTCTCCAGGCAGATATCTTAACCATGGTATGTTGGAGGCGGCAGAATTCG
ACCTATTCAGTCGGAAGGATTCTTCCAAAAGTTCAACAAGTTTCCAAAATTTTGCATCAT
CGTGATCGAATCTTTTACCAAACACAATATTGCAGATGATGTTTGAAATGCTTATTTGAA
TGACATTTTTTGGGTCATAAATCTTTCCGTTTTGATCTCCTATTACTTCCAGGAACACGT
GGATTTCCTCCATTACGCGGGCTTCAAGGGATTTCTTTCCGAATCCGAATTCTCGTAGAG
TACTAAGAGCGAAAGTCCGGGTGAACTTCCAGTGTTGTCCCGAGGCCTGGACTATCCCTC
TCCCTTTCATGAGTACAGTACTCCGATATGAGTCTGGACGATCCGAGAAGTCTTCTGCTC
GTTTAATAAACGCTTCTCTTAATGCATCCGCGCCGTTTATAACGACCATCAGTTTCTGAC
CCAGCATTAAACTGAACACGTCCCCAAATTCAGCACGGAGTTTTCGGAAAGTATCCTTGA
GTTTTCCTGGTCTCTGCACAAGTGGTAAACTTCCTACTATTGGATATCCCGTCGGACCAG
GCGGGAGTTTCCCTGTCCATTGTCTTGACCGCTTGACCAATAGGACCAGTAATAGGACCA
CAATTCCAACAGTGAAACCATTAACACTCAACAACCAGCTCAAAACCATGATGGAAACGC
ATGGAACTGCAAGATATGTACTGCGCTAGGGAAAGAGTATATGTATGGTTTATACACAAA
ATATGTGTACACCATTATTG
>ci|000004075|Bact|Sample_DA|2
GTGACATCACTTTTTTGCGTCATTTCAGAATATTTGTCATTCAATGGTATGATTGTGAAG
GCAACGGAAACATTTTTGATGTAAATACCGTCATATCTAACAAACATTTTGATGTACAAC
ATTTCTAATCAACGTCAAACATAACATCTTCTTTGAGGTGACGGCAGAAACTAATTATAA
ACGTTTGTCAATCCCTGTTCAGTATAAGGCCTGATAACCATGGATTATAGACAACAATTT
GATGTAAATACCGTCATATCCGTCATATATTTCTAATCAACGTCAAACATAACATCTTTG
AGGCGACGGCAGAAACTAATTATAAACGTTTGTCAATCCCTGTTCAGTATAAGGCCGGAT
AACCATGGGTTATAATAAGACGGAGTATAAACCAGATATCAGCTAACCATAGCAACAGAC
ATACTGATGACATACAGAATGTGGATAATGTTGTAATACGCCATTTATTCACAATTTGGC
AAAGACATCAAA
>ci|000004119|Bact|Sample_DA|2
ACCAAATACCAGTAGGGCAGCGGTCGTTTGAATGTATAACACGACAGTGTTGGCTACTAA
CGCATTCTATCGGGTGCACGTGACGACAGGTACATATATCGTCTACACACGATAATTTCG
AACCGCCAGCACAAGAAGTATGTGAGCACCCGTTGTTGGCAATGACAACGGTACAATTAT
CGGCAGTAATGGCAACAATTACAGCGCAAAGGAAAATTCCGAGTGTTAATCCGTTCATAT
TGAACTGCTAACAGTCAAACCAGGGACTGATTTTGTAATGCCCTTTATGATGTATATATA
TGTAAGTAGTGTATGGGAATGGTTAGGATAAAACATATGCCAACATGACTAGGAGTA
>ci|000004162|Bact|Sample_DA|2
ACGTGTTGTGCAGCAAATTTAATGAAAAACGTGTATTAAGACTAAGTCACTTGCCAAACA
AAAGTAATATCGTTCATGTCTCAACTTTCAACATATAAAAATGTCCCTTACATAATTAAG
ATTAAGATCTAAGCCTTAAAGGGGCATTCCTTCGTTTGAATAAAATTTAGGTCATAAAAA
TAAAACTTAAAACTTATTGGGGAATATGTATTTTTCCCCAAGTAGTAAAAGTTATAATCT
TTACATCAATACAACAGTTTTACTCGCACGGTAAGTCAAAGTTCTTTAAATATTAAATCC
TAAAAATTTATAATCCGAAGTAGAACTAATTACCGCAAAGACTATTTATTTGGTTACAAT
ACGCCATTTTTCTGTGCATTAAACTAAATTTCTGTGTTTATTTCATTACGAGAAGCCACA
AACCCTCATATAATTCACGTTCGGAGATAGATTTCACCAATAGAAGCTTTGCAAGTTTTT
GATGTCTGAACGAATGAATGCCCCTTTAAGCAAAATAAGATTTATGTACATATGTATGAG
CATTAATTTTGCAATAGAATGTTGAGAGACTATAATGAGCATATTGTTCTATCCTATAAG
CTGACAATCGGCTGACCAGTAACCTTAGTTCAGTTTTTTTGCACGTTTTTGATGTCTGAA
CGAATGAATGCCCCTTTAAGCAAAATAAGATCTATGTACATATGTATGAGCATTAATTTT
GCAATAGAATGTTGAGAGACTATGATGAGCATATTGTTCTATCCTATAAGCTGACAATCG
GCTGACCAGTAACCTTAGTTCAGTTTGGTCTTCGGCTTCTGTTTGTAGTATATCAACATG
CAAACCATTGTTATATTCATGGAGGCGCTGACAGTATTGTTGATGAAGACAACAACGTCT
CTGGTCTGTAGACTACTGGTTAGCATCCTCACTAGCGCTCCATACGCAGCTATAGTCCAG
CTAGTCTGACTGATCTGACCGGGCTCCTTATTCTGGTATAGTGTTCTGATTTGTGTGCCT
TTACTGAATATCGTCAGACCCGTTACCCCGCTCATGGCTGTGTTTATTACGATTTCTGGA
AAAACTCCAAAGGCAAGACAAGAATAGAATACAAAATATATGATGAAGTAGAACACAGAC
TTTATACTCAGCATACGATTATAATGGAGCATCAGGGTAATTAATATCAAATCTTGAATC
ACTAGAAACGTATACTCAAAATAAGCCGGCAGTGGGTAACCCTTGACGAAGTTATACGAC
AGAATCACAGAATATGCACATTCCTCAACAAATACACTCGTCAAGCTTAAACTTTGTGTA
CTCTTTGATTTGAGGATTGCCAACATTTGCGGTAGTTTTAACATAAGACATGTTACAACA
CACGTAAGACTCAAAAAGTTGCAGAGGGCGTCAACAGCAGACGAAATTTCGGCCGCCATG
TTTGAACTTTG
>ci|000004631|Bact|Sample_DA|2
TTTTTTTGAGATACAAATTCAACCACCACAATTTATTGATAAAATTCGATAAAACAAATA
TAAAATTGTTATGACATATAGTTTTCAGGAGACTTGAAATTATCCGAGAACCTTGGACGA
GTAGTTCTTCTGCGCACACACTGACATGCTACAGCCACTTTCTGATGAGCAAATGCGTAT
TCGTACTCTCCATCAATACAATTTGTTTGTCTCTTGAGAACCGGAAGAAACCGATACACA
GGTTCGCATGCGTACTGGTGTCTCCGTCTGCTACGTAGCCCTGGTAACTGACACTCTTCA
CAACGACATCGGGCATGCACAATTGTAGAGGGGATCCTCGTGACGTCAACCTCTTTAACT
AGATAGGAAGGACACGCAGATGGATCGTCGGTTTCGTCTAGGTCAGTTTGTATTGGACAA
GTGGTATCACCCTCTAGCAACACTGTATACACATCTGGCGAATCCACATCCGCCGCTTCA
TATGACAGCCACATTTTGCTTCCGTGTAGGAGAGAGCGGGTCAGGTTGTTCATTTGACTA
GCACTGGGGTTACGACACCACGTTGTCATGGATACATGTCCATTCAGCATCATCAACGTC
GTGTATCAGTGTTAGAATGTTGTTCACCGTACTTCCTTCCACCCCCGTGTATAAAGATGG
TGTCTCGTGTACCAGGTGTAATGTTACACC
>ci|000004772|Bact|Sample_DA|2
TTGTTTTATGCGTAATGTTCAGAGAAAGATGAAATTGTCTAGTTGCCATCATATCACTCT
GTTTTGATCCATTATTTACAGCAATTTAGAAACAATGCCTTTATTCTTGTAGGATGACCC
TACACATAGTGGAGGACACTATGCTATACAGACTGATTAATAAATGTCTATGTTCCATCA
CAGTTTGTTGAAGGGTTATCTCCCCTGTAAGGAAAACTTGATAGTTGGTACTAGCCATTA
AAGGGCCATTCCTTGGTTTGAATAAAATTTAGGTCATCAAAATA
>ci|000004778|Bact|Sample_DA|2
ATAATTAATAAGTTAACAATTTAACAAGGAATGACAAAAGATGATAATTCACAGATGATT
ATGATTAAAATTAAGTACACAATACTACAGGAGTGAGACTAGAGTTACAATCTTTCTACA
GCTACGCTTACAACTCACGGGATATAGGTATATCACAATTCAATCTGATTTAGCAATGAC
TAACGATTTGATAATCAATAACAAAGTCAGATATGACTGTTCAATATAACGTTGAAATGA
TACAAGTAACTGACAACAAATGCAGAATATCACTTGCTACAATACGTAAAGAAGCGATCT
ACGTATTGAAAATAATT
>ci|000005053|Bact|Sample_DA|2
CGAACGTTTAAACCGGTAACCAATATCCGGCTAGCTTAGCCTTCTCCGTCCCTCGTTGTC
AATAAAAAATGGTACGGGAATATTAACCCGTTGTCCATCGACTACGCTTTTCAGCCTCGC
CTTAGGTCCTGACTTACCCTCCGCGGACGAGCCTTCCGGAGGAAACCTTGGGTTTTCGGG
GTATAGGATTCTCACCTATATTTTCGTTACTCAAGCCGACATTCTCACTTCTGCTTCGTC
CATATCCGCTTACGCTAATACTTCGACCTACAACAGAACGCTC
>ci|000005855|Bact|Sample_DA|2
TTCATTTCATCATCAGCACACTTAAATTATCCGAATTACTTCATGACAATGAAATACAGT
ATTAGTTAAACATATTATATTAAAAGCGTATCTAAAAATGAGAACTGAGCAACATTTTTC
AATTTCGCATAATCCATATCAGTTTCATATTTTTTTTATTTGTTTATATAAGGAAAACAC
CATAGATAAATATGTTAAATTTTGTGCAAGATGTCGCCATTCAAGTCATTGCATAATTTG
ATGCTTTGATAGTGATACTCGTTGACATCTGAACGCATGCCATGCCCATGGTTATAGCTA
AAAGACAGTATCTCAGTTTGCTTTTGAAAATGATCCCCAGCGTCCATTTCCAGTATAGTA
ACTAAACGAGCTAAGATCCATGTCATCATTAGTCGATTTATCCCATGTCTGGTTCGATTC
AACCGTCCTTTCTGAATCAACGCTTCGAAGAAAAGATGCTCGAGGTATGGTTGGCACGAA
AAATAATTTGATGCTTTGATAGTGATACTCGTTGACATCTGAACGCATGCCATGCCCATG
GCTATAGCTAAAATCTATAGAGACAGTATCTCAGTTTGCTTTTGAAAATGATCCCCAGCG
TCCATTTCCTGTATAGTAACTAAAAGAGCTAAGATCCATGTCATCATTAGTCGATTTATC
CCATGTCTGGTTCGATCCAACCGTCCTTTCTGAATCAACGCTTCGAAGAAAAGATGCTCG
AGGTATGGTTGGCACGAAAGCTAAATTGTCATTTTGATACACAGAGAAACGGTCGGATTT
CTTTGTTGAATGGGAATTAGAAATGAATGAATATTCGTTCTCTTTCATTGCTTTCTTGGT
ATTGGTACCAAAGTCGCTTGTAAGGTTCTTCATCAAAAACTCTCCTGGTTTAGCTTTATC
TTGGCGTTTTGTTTTGACGTAAATGATCAGAAATATCATTGCCAACAGAATCACCATTGG
TGACACAACGATTGCAATCCATGATGTATAGGACAGTCAAAGTCGCTTGTAAGGTTCTTC
ATCAAAAACTCTCCTGGTTTAGCTTTATCTTGGCGTTTCGTTTTGACGTAAATGATCAGA
AACATCATTGCCAACAGAATCACCATTGGTGACACAACGATTGCAATCCATGATGTATAG
GACAGTCCATCGTTAGAAGGGGAAACTGACGACAATCCGTGCTTGATTGTTGTAGGGAGA
CTAGGTTTAGTCGTAGAAATGAATTGGCCCCCAGTGCTTGTTTGGACGGATTGATCATTG
TTGGTTGGAGAGCTGTGAAATGTTTCGACTGTCTGTTGTCCAGTTGTTTGGGTGGTTTTT
TGTCCGTTCTCGTTTGAAAAAGTACGAAGTTCAATTATCCGGGTTCCGTTTACTAAGAAT
TCGTCGGAAACCTGGATAGGGAAACCATTGAAGTTAAAGTTTAAACCGGAACCGATCTCC
TCCTCCAGTGAAGACAACATAGAAAATGTAGTATTCGGATCTCCATGTACTGCACAGGCA
AAGCGTATACTCCCTTTAGATACGGTTACTGCATCAAATAATAAATCTTGGTATCTCATG
ATCAGGTGACTGACAACCATATCTCCGAATCGCTCACTCAAGTTTCCTACAATTGTTTTA
TAGTCTTCGTCGAAAATCATCGTCATATTTGTGGCCACAGTTGAATTGGCATTTAGTAAA
TCGGTTTGGTTATCATTGAGTAGCTGGACTTTCGCGTGCCCATAGATGTCGTATTCTGAA
GGTGATGAAGTAACACGAACTGTCAAATAATAGATTCCGATCGGACCGAATGGTAAAGAA
TGGAATACAGCTTCCCCGGTTGTATTATCGAATGACATATCTTCAGTCCAAATTCCTTCC
GTATCGGACTCATTGCTGACAGCAATGGAAGCCCCCCATACATGATCCCTCCATCCTATA
TTAGCGATCCGTTCTTCAGTTTTATCATCCACAAGGTCAACGTATACCGCTGTGGTGTTG
GGGATGAAGTATTGAGCTGTTGATATCTTGATATCAGCTCTCAACGTTAATTTACCCACG
GAAAATAAACTTGATTTGGCAGCCATTGGCTTTTTTCTAGCAGGATATATGTTTTCGAAT
TCCATGGAGAAATTTGTGCCGTAATGGGATATTCGAAGGTCCGTAAAATTTGCCCAGCCC
CGCACGATGTCAACCGTTGTTCCACCGTACAAATAAGCTGCTGGCTGGGAAGAACTTCCA
GCTGCCAATGTCGCCTTCACCTTCCATGGATCTGCTATAGATCCCAGCTTTTCCAGAGGT
TTATTCTCCTCGTCAAAAAAACGTAGACATGGTTGCTGTGAAAGTAATGCCATTTCGTGC
GAGGGAACGGGCTCCACTATTATTCTCATTTCCATAGGCACCCTCAGAATTCCTTTCGAA
TCCTTTGGTACGTCTTTTGATTCGTCTATCGCCTCATCATTTACTTCGGGAATGGGTTCG
TTTATGCCAATGCTTTTGACGGTGATGTTCAAGGCTTCGCTGATATCTCCGCCGGTCTGA
ACCTCATTGATGAACTTGGCAGACATGTTCAACAGAGCATCTGTCGTCATTGTCTCATTG
ACCGTGGCATTTGCAGTTGTGGTTGGCGGATCGCCTATTTCTACTTGTAACGTCATGTCA
GCAGAATCAGAACGCTTTCTTCTTCTTCCATTCTCTCTAACAACGTTGACTATTCTGACC
TTCTCCGGCGGAACATCGAAGAATAAAGCTAGATTGTGTATCAATGTTTTACCGTAGAAC
TCCTCTGTCGTCAATGCAGGAATTTGAAATGAAACTATAAAACTAGGATTTGTGACAATT
TTAACCGGAAAACTTCCCTTCACTAAAACGTATAATATATTTGTATCTCTGTCAAAGAAG
TTGGTTCCTATTGGATCAGTGGAATTTGCTACTGGAATATACTGTCCGGCATACGTCGGA
GGATCTACGACATATCGTCCATGCACCATCTTGGAATTTGTGGCTTGGACAAGCTCATCG
TCTATATATACGTCTCTGCGGTTCGACTGCGAGTACCATATGCCAATAGTAACAGCTTCG
TTTTCTTTCGAGTTCAACAGGAACAGTCGGAGGCTTCGTGGACTTGTGCTAGAGAAGTAC
ACCACAAACTGCTTTCCTGTAGCCACAATGGACATAAAGGTTGAGAGTCTTTTGTGACAT
GTCGGATGTCTACATCTGCTGTGATCTTGGGGTCCATTGATGAGATCTAGATACCCGTCT
CCTAGGATCGCCACAGGGGAAAGTCGCCTGGTCTCTGTATCCGCGTCCAGACTCTCGATA
ATCAGCATATGATAGTCAAGGCCGTGACACTCATACGCCTGCCAGGCTGTTCGGTAACGA
CACTCGTTATTGCGTATAATCCCCTTGTGTGGTGCGATTGTGCTGACATTGATCATCTCT
CCACCGGGCGTTGTCAGCATCTCCCTGGGTATTCTGTTATCCCCTAGACCCCGCCTTGCA
TCTCCGTTCCATTCCAATTCCGACTTAGACAGAACAGCACCTTTTGATCCAAGGAACGAT
CCATCAGCATCCTTTATC
>ci|000005887|Bact|Sample_DA|2
TTTTACGTCTACATGTATGAATGGAAATGTATGTCAGATATCACAAAAAGTGTTACGTCA
CTGTCAATTAACTATAACCTTCTTTACACAATGTGATCAGATGAGCAACAACATATTGAT
TTTAGGCGTTACGTGTTGAATAGATCGACAGTGGCAATGATTTCAACAAAGTACTTTTGA
AATATTTGTAGCTGATTATCTTAATACTCACATTTTCATTAGTAATTGATTTTAGGCGTT
ACGTGTTGAATAGATCGACAGTGGCAATGATTTCAAACAAAGTACTTTTGAAATATTTGT
AGCTGATTATCTTAATACTCACATTTTCATTAGTAAAGACTAGCTAAATTGTCATTCAAG
TATCAATGAAGCGTGGCGTATGAGGTCTACGCGTCATAATAAATAACGTATTTTTCGCTA
AATTAAGGATTAATCTTAAGCTTTTGAATCAACACGAAATCTCTCCGTTACGAATACTTG
GAGATCGTTTTGTAATGATATAGAAACATTGATTTTTAATGTATACTTGAACCGTTTTGG
TAAAGGAATGAAAGAACAACGAATCCTAACCTGAGAATGCATGTAGTTGATTTCAGGTCT
GTCCAGTAGTCCGTATAATGCAGAGTTGGTCTGTTCCCTACGGTTGTATACAGCGGACGT
GTATCTTTG
>ci|000006254|Bact|Sample_DA|2
TATATTGTCCACAGAGTATTTTTAACTTCCATTCAGCACAGACTTTGCAAACTGGAAAAC
AGAATTTTTATCACAAGCTTCCAGCCACTTTTTCACATTGTTCGGGGCACTAGACATTTG
ATTGGTTTGGAACAGTGCTGCCCACATGACCATATCGGCCAATGAGATTTCTGATCCTAC
GAGCCAATCATTTCGTCCAAGTCTGGCATTAAGAGACTTGACAGCAGCAGCCTTTTCCTT
CGTGTTGCCACGGTGAAGCTGTTGCTGGGCAGAATCTAACCAATCATCGACTTGTGTTGC
TGTAACGGGGTTTGAAATGTCGTAATCCTGATCAATGAGTCGCATTATATATCTGGCTAT
ATTTGCTTCCCCTTGGATTGTTGTTTGGTTGTGGGGCGAGACTATCAAGGTCGGTCCGTT
CTCAACTTTTTTCCATATAACTGTGAAAGCCACCTGGTGGTTGCTACGGGTAGCGTTGTC
ATGGTTACTGAAGATATTACGTAGCTGGTCAGGGACGTTGACCACACTCGAGTGAACAAG
ACTTGACCCATACACCCGACATCTCTCCTTGAGGAGTGTAAACAGTACAAACACGATGAC
CGGCGGGCTCTCTGGGTCAGCGTTTATAACTATATCATGGACAACTCCTCCTGGTAGATT
CATGGTAGATGATGTTTTGGACGTTGTGGAGACACTCCCGTATTTGGTATTGAGCTGGTC
CAGGACACCTTTTAACTCCCCAAGTCTGTGTAATATCGAGGTCTGTTTATTATCTAGGGT
TGATACTGCATTGTCCTCTCCCACCGAGACTGTTCTCACCTTTTCGATATCACCTGTTTG
TGTCTGCATGTTTGAAAGCTTGTACATGTTAGCTCCTCCTGGTAGATTCATGGAAGATGA
TGTTTTGGACGTTGTGACACCCCCGTATTTGGTATTGAGCTGGTCCAGGACACCTTTTAA
CTCCCCTAGTCTATGTAATATTGAGGTCTGTTTATTATCTAGGGTTGATACTGCATTGTC
CTCTCCCACCGAGGCTGTTCTCACCTTTTCGATATCACCTGTTTGTGTCTGCATGTTTGA
AAGCTTGTACATGTTATCTGGTAAATTTAAAGCAACATTGGAGTCGTAATAAGGCTGAAC
TTTATACATTATTTGCGACATTTTGCCACATGTGAACCGGCTTCGGACGTTCGATGATCT
CTTATTT
>ci|000006715|Bact|Sample_DA|2
TATATCAATTTTCGTATGGGAAGTGATTTGCTGTACCAACTCTTTCTAAAGACGAGGTAA
AAGTCAAAAAGTAATTGAATTTTCACATGTTCATCCATGGTGTGTAAAATGTAAAATTTG
CAGTTCCCTACGAAATATCCGCGACATTTTCTTTGTGTTTGGACATTTAACGTTAAAAGA
ATTATATATACTGCAACTAAGTCAGAAGTCTGTATCATGATGCTAACCAGTCATTTCAAA
ATATATCAGATAAATACCGTACAGGTGCATTTTTTCTAAGTTTTGTCAGCTTAACAAATG
AATTTCTCATATACAATAATTACAACGTTGGTTATTCTTGAAAATCAATCTTTTCTTTTT
GTTATTACAAAAGTAATCAATTATGCTATCTTTTATTTCATTCCTCGTAAAGTTTCCTTA
TATCTAGACAGGCATGTATCCATATATTGAACTTAACGTTAAATGCGAATATCAAATATC
ATTCTTTGCATACGTTTGCATAAATGTCTTCTTAAGTGTCCAATTGTTAGACCACTAAAT
TAGTTATAGGATACCATAAGGTAATGTAGGACGCATTGAAAATGGAATAAATTCGATAAT
TGTAATTGTATATATGTGACCTGACAATTTAATTTGATACGCAAAATTCGAACCAAACTT
GTTTAAAATTGTGTCCGCACAATACCAGGATCATGTTGATAGCTGATGCATTCAAATGTA
CCGTAAATCACGGAGGGATTGATTACAGAGCTTTGTGTAGCACACTACCACATACCAATT
ATCGCATTGGCACAGCATAAACACATACTGTTTGACTCACCTTTAGGTCTCAGTTGATTT
TTG
>ci|000006862|Bact|Sample_DA|2
ACTTTACGGAGTACAAAGTTGACCCCTACAAATACATGGTATATAATGAGCTGATAAAGT
ACCAGACCAGGGGTGGGGTAGATGTAATTACGTAGTGGTAGTAACGCTAACTGTAACCAA
ACAAATCATACAAAACCGCAAACAAAAATACCAGTAAACATAATAGCAATAGCATAAACG
AGAATATGTAATTTCTGTTATTGAAACAACCTTAATTGTCCACTTAATTGATGGTACGGA
TATGTTTGCAGTTATTATAGGTAACTAATACTTTTAAGACGACTATACATGATTGTGAGA
TTTAAAAGGTACTGTTCGATGCAACATTTTCAATAAGGTAAACATATGTATCACCTTATA
CGACATGGGTTGCTTAACATACTTTTTTTAGTGTGAATGCATATGCGATTGCATTCCCTT
TAGCTGGGACGATGTCACACGCTATATTGAGGATAGGTTTTACATATATAAAATATATTC
CTAATGATGTAGCACTGGATATCACAGTAAACTAAATTGAATATCAAAATGTTGTTGATG
TTATTAGACCCTTTGATATAGACTGCACTGGGAAACAAAAGTTGCATATTGGCTGGAATT
ATCTATTAGAGATCAAATATTCCGCACCATACGTGCGTGACATTGGGAAAGATAAAAAAA
AAAACGTCCTGCCATGAAATCCGTCATTCTCGTGATAACAACTACTTTATATTGATTATA
TGAAATGAGGATTAATCATCAAAAATATATGGTTTATCTTAATTAAATTAGGAACGGATG
TTCAGTTATATAATTCACAAGTCAACCACGTACCATTTCTAAGTTATCAGGATTGTTAGT
CTGTGATCGTTGAATTGCGATATTAATGGTACCGTCTGTGATGTGCTACAACTTGTAAGT
ACCAAACTAAACTAGAATACCTGGACTGAAAATGTATCAATTCTATAAACATGTACGAAC
TAGTATATAGAAGACAGTATTGCACATGACGCGTTAACAATAAGCAAAAACAGAATGCCA
AAAGTACGCTTAACCATCGGAACACGAGGTTCACAATGGTAAATATATTGATAGAATTTT
AGCCTTTAGCCTTTATCGGGAATTAAATGTAGTATTTATGTTTTTCTAAACAAGAAATTT
CCTAGGGCATTGTAAAATCGACCACAGATGTCTTATTTTATTTTATTAAATACTTTATTA
CACGTAGTTATATGTTATTACTGATACTGTAAAGAGTTATACAAACCGACAGTCTTCATA
TACTCATCCCAGTGTTCATCATTCTTCTCTAGTTTCCAGTAACCTAAAACTGCAGTCATG
ACTTCAGTCTATAGTAAGGTGTGGGAAAATATCAGAACCACCAACCTCCTTTAGGTCTCA
GTTGATTTTTGGCNNNNNNNNNNNNNNNNNNNNNNNNNNNNNNNNNNNNNNNNNNNNNNN
NNNNNNNNNNNNNNNNNNNNNNNNNNNNNNNNNNNNNNNNNNNNNNNNNNNNNNNNNNNN
NNNNNNNNNNNNNNNNNNNNNNNNNNNNNNNNNTTTCTCCTCGGACGTTTTTCCTGGCCT
AACTTGTACTCTATAAGCCCCAGTAGATTTACCTGTGGTTAGGACAGTTTAAGTTAAGCA
GATATCTCATTGCTGGGACAGAGATATACCTAGGGGGAACCCTTAGACTTTAAACAGTTG
GTCAATAGTGATGAGAGATAAAAAGCTGTTTGGTTGATAAGGGCACTGTGGTTCAATATA
GTGGTGTTACGTGTCCTTAAATGACCACGTGGTAATCAGTCTAAACAAATTGTATGTAAA
CATTCAAGGTCAGTACAGTCTCAGTCTAAGAAACAATAATCCGTTATCTGTTGCTTTACA
CCCAAGCATCATCCCACAGTAACTAAATCACAGACATTCAAGGT
>ci|000007808|Bact|Sample_DA|2
TATTGAATGTAAATATTGCATTGTATCAGACATTAAATTCTTTCCAACAATATATATCCA
ATCTCTTTTCGTTTAATGACTCCTAAGGATTCGCGTCAGAGTGACTTTCTCGATTACTAC
ATTTGTATGCGAAATAGCATAACTACAGTGCATGATGTTTCAAATGATTTCGTCTCGCCA
AACATATTTACTGTGCCGAAATGTTTGCCCCATGACCACCTTTGGTTAAAATTGGTTAGA
GTAGTTCAAGACTAGTAGCGATTTAAGACAATGTAAACGGCCCAACGACGGATGACGTGC
CATGGCATCAGCTCTTCTCGTTTGCCGAGAATGCCACCCAACGAGTCTATTAAAGCATCA
GGGATGTGTCCTG
>ci|000008745|Bact|Sample_DA|2
CGGACAGAATGTTTACGAAACCAACAAATTTGGCCGCTGTGGCTGTCGTGTCAAATTTTG
TTTAAGGCATAAAAACAACTATATTTTACTGACTGTCTTTAAGACCCCTTTGAATCTCAT
GTCAATAGCACTTTAAAAAAAGAGAGAAACAAGGACTGATATAAGTGTGGATGATAGCGG
CCATCTTTTATTTTGAATTAATCCGCAAAAAACTACAACACATAATCAGCGCCTTTGTTG
TCAGTGCTAATATCGGGTTCACTGTTTAGAACTTTAAAATGTGAAAAGGGGTTGTGGACA
TTACACGGTGGAAGGTTGTACATCATCATAANNNNNNNNNNNNNNNNNNNNNNNNNNNNN
NNNNNNNNNNNNNNNNNNNNNNNNNNNNNNNNNNNNNNNNNNNNNNNNNNNNNNNNNNNN
NNNNNNNNNNNNNNNNNNNNNNNNNNNNNNNNNNNNNNNNNNNNNNNNNAACATTTGATG
ATTATGTAAAGCGGAAAAGTCCCTTAAAACACAATGTTTATTCACTTTTTTCGATGACAA
CCTCAGTCAAAATGAGATACGGTTTGTGGTCTGAGTGTTCAAATGCGTACTCTTGTAATC
TTTGGAAGTACTGGTCAATGATCCACTGTTTCTCGTCCTTGGTCCGGGATATTGACAATA
TGAAACACTTGATGTGGGATGTACTGTTTAATGCAGTTCACGGAGACAACCTTNNNNNNN
NNNNNNNNNNNNNNNNNNNNNNNNNNNNNNNNNNNNNNNNNNNNNNNNNNNNNNNNNNNN
NNNNNNNNNNNNGTATATTACATGGTAAAACCAGGGGTAAACTGAGTCTACTACTCTATG
TGAATACTCCAACCTTTCTGCTTCGCCTGTAATATACGATTGGTATACTGTAAATTGGGA
ATATTTCGCGGGTGTTTTATTTTCGCTATATTCGCGGTTTCCTGAAATCTGCGAATTTTA
AACACCCGCGAAATTATTACATGCGACATCGGGTTATCGTTATCTAAAGCGGCTTACCGC
GAAATAAAACCCTGCGATTAAGTTCTGAAATCAAAACCGCGAAATATTGCCCCCGCGAAT
TTAAAGCACTTTACAGTATTTCATTTATATCTATGTGGAATTACTCGACAACTATTACTC
ATTAAAAACATGTTTTCATCTTAACTTAATCTTGTGAATCTCTCCCCCAATGATTCCTTG
CGCTGTAATACATTCCTCTGTCAAGGTCTCGGAAATAATTAATAAATCCCGACATTAGGA
ATGTTACTGTATACTAGCATTATGACGTCATATTAACTTGACGAATACCGAATGAA
>ci|000008827|Bact|Sample_DA|2
CATTTATATATAATATATATCTTTATATAATATAAATTTGCTATGTACATGTATTAGGAT
GGTCCCATTATAAATTCATATTTGTTTAGGTTAATAACATAAAATCATTACATTACTAAG
ACACGTGTCATTACCATGAGATCTATATTGAGCACAACATTCCAATATATTTATGACTGG
TCAAATGGATTTTAATATCAGTAAAATAACATTCAATAAAAATATGTTTACTAAAATAAC
TACAATTTAAAGTAAAACATTGTAGGTCATACAATCCCACCACCCAAAGATGGTCCAAAC
AAGCCAAATGCATCTATAAATATACAGTAAAACTCTAGGCACATGAACACATTTGCTGTT
CGAGGATGTTGCAAAATAAAGGTAAATTTTAGTAAAAATACATGCACCTGTTGTTGATAG
TAAAATATCCTTGCAGAAAACAATATTTGTGTAACTCCTAGATACCCTGTCAACTGTGAT
ATGTAAGCATGTAGAGAGGTAGTGCATCCCATGTCATCCCAAAGTATCTTTAATAATAAA
TCCTTATCCAATATCAGTCAGGGACAGGCTATCTATTTGCTGGGTACTTCTAATGAGAGA
AACTCTTAGCTTCATTGTAGGTCATACAATCCCATCACCCAAAGATGGTCCAAACAGGCC
AAATACATCTATAAATATACAGTAAAACTCTAGGCACATGAACACATTTGCTGTTCGAGG
ATGTTAAAAAATAAAGGTAAATTTTAGTAAAAATACATGCACCTGTCACATGTGTTGTTG
ATAGGAAAATATCCTTGCAGAAAAAAAATATTTGTGAAACTCCTAGATACCCTGTCAACT
GTGATATGTAAGCAAGTAGAGAGGTAGTGCATCCCATGTCATCCCAAAGTATCTTTAATA
ATAAATCCTTCCATCCAATATCAGTCAGGGACAGGCTATCTATTTGCTGGGTACTTCTAA
TGAGAGAAACTCTTCTTTCCTTCGGAAGTATTCACCAAATCTAACAACAGCATACTCAAG
GTAATCAAAATCTATTGCAGAGTATTTGGATTGTATGGTGGCCCAGACACCCCAGAAGAA
ATGTGCAGCCAAAGCACATTTGTTGACATAAACATAAAAGGTTTCTAGCTCTGCCTGTTG
TATCTCAGCTGAGTTTCCGTGCGCCTGGTTCCAGGCTTGAAGGTAAGACTGCAGCCAACC
CATCTGGTATTCCCTATCTGGGTATAAACTGTAGTCCACTTCCTCTAGCCCTGCAAATTC
ACAGAAGTGATTTCCAATGTCAAAAGGCTGATAGTTAAACATACCATACTCATGGTCAAT
GAAGGTCACTTTATCTGATTTTTCGTTGTAGATCACATTTCCCACAAGGAGGTCATTGTG
TGCATACACAATGGGACATTTCATAGCTCCAAGGTGTTCCTTTAATGTGGCTACCTCACT
CTCTAGTACTGACCGAGGTTTTATATACTTGGAAAATTTTTCTTGTTTTGCTGGATCATC
AAATTTTTCTGGCATTTTACTGATCCAATCATCAATTTTATCAAACAGTTCACTCTTAGG
CTTGGATCCGTCACTTCTCTCCGCTGATTTCACCAGCTGCAGCTTCACAAGCTCTTTCGA
AATTAACTTTGCTATATGTTCATCTCGAACTGTCTTCTCATTCAAAATTTGTCCTGATGC
GAATCCATACATGAGTGCATTTTTGAAGACGGCATACAAGGGCGGACAAATGTCTTTCTT
GGATAAGATGATCATGTTTTTCTTCTCTGAATCTCGGTCAATGATCAAATCAGTTTTTTG
TCCATAAACTCGGATAACAATGGTGTCTTCACCAAATTTTCCGTCTTCATAAAAACACAC
CAATTTGTTCGTAATTCCACCACTTAAGACCTTTGATTTTACACCTGTCAAGTTCCATTG
TGGTCGCACTGTTTTCAATGCTTCAAACCCTGCCGATTCTATCTCGCTTTCGTCTATACT
TTTATCAAAATACAGCGGTTCCTTGCCGGCTTCAGCCATGTTGACTGTTTGACATTCAGC
TTCTCGTCTCACGTCGTCACAAACATTCAAACTGCAGCTAAACGATCGTCGACTACAAAC
A
>ci|000008839|Bact|Sample_DA|2
CCAATTTGGGCCTTATGGTGGCTCCTCATAACAAGAGAATCCTGATCTTAATTATTAGTC
ATACCATGTCATCACCTCAAGGTATTTATCTGCAAAAAATAATGCTGATCAGCGAGGGCC
ACCAGAAGGCCTACATTGGCACCCCTCCTTTGATCATTGTTGCTTCTATAATATACATAA
TTGTTTAAATTGATACATACATTTTGAGCAAATCTAAATTCAACATATTTGCCGTTAAGG
AAAAGGACAATTTGAATTTTGTTCATATTAGCAAATGCAACATAAATGTTTATATGTTCT
TGTTGCATTCGATGAGTGAAAAATACATACATTTTGAGCAAATTTAAATTCAACATATTT
GCCGTTAAGGAAAAAGGACAATTTGAATTTTGTTCATATTATCAAATGCAACATAAATGT
TTATATATTCTTGTTGCATTCGATGAGTGAAAAAATAACAAAGTCCTTGATTTTTACGGA
AGGCCTTTTGCCGAAAATTCGTCTAGTCTATAGTGTGATCCTGTACATTTATGTTATGAT
TGATAAGATTAAAAAACTAATTAGACGTTTTTCTGATATACCCGTAATAGCTCTGTGCAT
CCGGAACACTCTG
>ci|000008853|Bact|Sample_DA|2
ATGCGTCTATGAAGACAATGTTATTTCTACAATCGGCCTTATGAGTTTCGTTCAAACCGA
TGACAAAGGAGTAACAACCCCTTCACAGAGATAAACCTGCTCGCTCAGGAAAAACCGGAT
TAATTTCCGTAAACCTGCGTCCAGTGGCCAGGGAGTGTTCAGTCTAGCTACTTCCTACTG
CAAGTTATCCTCCGGGGTAACACTGGAACCTATGTTAGATACTCCTGTACAATAGACANN
NNNNNNNNNNNNNNNNNNNNNNNNNNNNNNNNNNNNNNNNNNNNNNNNNNNNNNNNNNNN
NNNNNNNNNNNNNNNNNNNNNNNNNNNNNNNNNNNNNATAGACAAACCGACAACCCTAAC
AATACTGATCCTGGCTTTTATGAACCTGTAACCTGTACAATATGAGTATGCTACTCCCAG
TTTACATAAAATCGAATCTATAACGTAACGACGCAATATTTCAAATAAAAGTAAAAATTA
ATAGTACGACCGCTCAGTCCGGGAACGACAGCTAGAAATGACCCCAGACTCGCATTCACT
GCGACACGTCATAGAACACAGCACGTGCAGCCCGTGCAACACTAGCAAGAACGTGTCGAA
CAAGACAAATTTACTATCATATAGGGGTATAGGGCAGGACTAATTTCATAAAGGCGACAT
ATTTAATATTTCAAAATGCCATAACTTTGGTAATATGTGGAATATTTTGACAAAATGAAG
TTTGTTCTGCTCCAAATGGTCTTATCTTTTGCTATATATATGTATGTATATTGTTTATTC
ATAACCATCCACGTGTGTACGCTTGGTTCATAGTTAGTGTATGTGTTGTCTTCCCTTGTG
GAACTCTTCTGTGTAGAAGTGAATACAAGTTTTGGAATGGAAGAAGATTGTTTTCACATT
GTTCCTCTCACAGCCAAGAAAGAGTTTATTACCCCAACCAAATTGATCTGAATCACTACA
CTTTCAATGTATACAGAAAACAACTACATTTAGTGAGCTGGAAAAAAATACCTGAACCCC
CTACTATTGGTTATATCCTCTGAAGCCAATCGGTTTTGTCACATCATGTAAATGCTTCGA
GTGACGAAATGACTTGAACCAGACTAGCAGATTATGCGAGCTGTGTACTGTATTTATGTT
CGTTCAAACATAAAGGATTCTGGATGTAGCTATTCATGTAACATAATACAAATAATGGTC
TAAATTTAAATAAGATTGTGTTTGTTTGTTCGCCAGCAGTGTCTACCAATCAGATTAAGG
TTCATGTTAACTCTTAATGAAGTTAAAGGTTAGAAGACACGAGTGAGATACATTACTGAA
GATACTGGCATGGATCAAAGAAGTAACGAAAATGATAATTTCCAAGTTACACAGGATCTT
TTAAAACGAATGTTTGCAGGATACGAGTTACTTGAAATGTTAAACAGGCACAATGATAAT
TCCAAACTGTGGACAGCTTCTTCATGAAGACACACATACACAGAACACTTACATAATACT
ACGAATACAATGGGGTATGCTACATTGCTGGGGCACATAAAACAGTTACACACTAGACTA
TACATACAATTCAAATAAAATCGATCATGAAAATCGTAAACCCTTCGGCTAGCGTATGCC
GAATGTAGACATTATAATAACCATGGCATGTTCTACGCTGGCCAGAACGCTTTGTGAGTG
ACGGTTACGATATTTGAATGTATTCCGAATTTAAAGACTGATGCCCAGATGGCATCGTTA
GTACGGGGTATTCATATGAATATACTGACAGATTTATATTTCACAAAAATATATATCCAG
ACAACTTTAAACGTTCCCAATTATCATCTGCAAGCAATGTTTTTATTTACTCATGAAAAT
GTCAGAAAAGTGATATTTTACACTACAGTTCTATTGATGTCCCATGTACACTAGACTAGA
CACACTGTTTCTTTGAGGTTAATGTCCTTCATCTCGTCTTCGTGGTAGAAATATAATCAC
AATGTATATTTGATGTCTAGATCAATGTCCGCCATTTTTTCCTCTAACACTTTATCAAAC
ATCTCGTTCTGAGCGACAGTAAACCAGTTCTTCCAATCGCCAACCTCACCTTTCCTGTAG
AACGGGTTGCTGCCGTCGTTGCTAAACGATATCTCTATCTGATTTGAACTTTTTGCTTTC
GACATAACGTTAAACTGACATTTGTTTGCCACTTCATCAAGGAATTCTGGATCTTGTTTT
GCACCAAGAAATTCCGCCATCTTTTGAACACAGCTTCGGAGGTCCTGTTTCATGTCTTCA
AATGATACGAACAGCATCGGTATATCAGGATTTTTCTTCTTGAAGTCCAACCAGGACTTT
ACGTGTTCAAACCAGGAGTTATAATGTAAATCTTTTGTGATAAAAAGTTCAAAGAAATGT
TCCCATGTTCCATTGTAATTTTTCATTTTTTCCATTTTCACGTTTGCCATTTTCAGCCGC
TTCATGAATGACTGCATTGAGACTAACGCGTCCTTCGGGTTCCTATAAATGTAGACTATC
TTACATTTCTCGTCTATTATGGCCTGGGGAATATGTTGTGGGTAAAAATGTGACACCAAA
ACCCTCGGACTCTCTACGGCATCGATTGTGTCGACTGGTGCAAAGTCTAGAGGAGCAATA
TTACCGACATTGTATTCTGCCTTTCCGTTTTGTAACATATACAAGACATCGAATCCCCAG
TGTGTTCCACATTTAGGAAATGTATCGAGAAAAATATCGCCTTTCTTGTGTTTCAGGTTT
CTCACTGCCTCCAAATGGTCCTTAACGTTGCCGGGTACATTTGGTGGAAAATTCACTCCG
TCATAGTGTTTAGTGACTATCACCTCTCCGCCTTTATCCTCGATTTTCTTGAACTCCATG
ACCAATACAAAATGTGATCTCTCTCTATCGACTATTAAGGTATACACGACAGCTCCCGGT
ATACTTGTTAT
>ci|000008920|Bact|Sample_DA|2
AAATACACATATATTGTTAAGTTGTATATATTGCATGACTCATGCAATAAAAGCACGTGG
TATGATTATGATATTTTGTTGAATATACCAAAAAATATATTTTATTTTTGTTTGCAAACC
GAGGTTAGCATTTCTGGTGGGTTACTTTCAAGTTACTGACCCCCTCCCGCTCTTTTTTGA
AAAATAAAGCATTAGATAGTTTTAAAATTGCCAAATACGTTTAAAGAAATCAATAATATA
GTCTCTGTATGACAGAAAATACTTTTCCACTACAAAAGGATATAGATATCATGGATATGG
ATGTTCTTACCTTTTTAAAACCAAGGGTTTCACTATAAATGTCAAGTATAGGAATGTTCT
ATAGAGTCTCAAACCAAGGATTTCACAACATTCTGTGACTCTAATGGTACTTTTCTTATC
CTTCATACCAAGATATTCAATGCTATACTGATACTTTCTTAGGGGAACAATTGTAGACAT
GTTATCGGTCCTGAACCTCCATGAAGGATACAAACACAAATACTGGAGCAGAGTAAGGAC
ATCCACCAGGATAGGGCATAATAACACACAATCGGATAATTAATACCTTGATATTTCATA
ACTAAACATAGATGTATTGCATCGATTCAAAAGCAAAACGGATTAGTCTCAAGTTATTAC
ATCACTAAGAATGTCCTCTCCCCAATACAAACTACAAAATGTATATGAATTGAGAAATAA
CATCATTCGACTACCATTTCATTTTTGATACAATATTTCTGAATCAACTAAAACGCTGAA
CATTGTATATCTATCTTAACTTAAACATGTGTTGTATATTTAATTTTAAAACATATTTCC
ATTTCCTTAGACCAGCAAGCTTTACCGCCAGATTAAATTTTGTAAATTCGACAAAAACAG
ATATAACTGATTGACATTCTCAAGAGGGTTACCACAAGAACACAGTTAATATGTAGCAAC
AAAAACAAACAGAATCTGGTATGTCCGTATTACATATCCAATGTTTATTTATTAGCTTAA
AACTAGATATCCTATTATGCGATTATCTGTTAAAGCAACATTTTCCTTTATCATCAACAT
TAAAATAGAGTCCATGCTTATTTATTGCCATATCTGTTACCTGTCATTTAATTAACCAAT
ATATCTATATAAACTATCTGCTTTCAAAAGTCTACGTCCCCTACAACGATCATGTAATCT
GTTTAAACATGGTTTAATCGATATATAATACTGTTTAGAATGATATATTTTTAATTTTAC
ATTACCGGTATTAAGTGACTATTTGATCTGGCGATCGATTGAGAAAATCAGTGNNNNNNN
NNNNNNNNNNNNNNNNNNNNNNNNNNNNNNNNNNNNNNNNNNNNNNNNNNNNNNNNNNNN
NNNNNNNNNNNNNNNNNNNNNNNNNNNNNNNNNNNNNNNNNNNNNNNTTAACGATATCCC
ATGACTTAAATACCTTCGTAGGTTAGTAGAAAAACATCTCATCTTACCACTGATATTTTT
TTTTGAATTTAAAAAAAAAAATCAATTTATGCGCATCGCATGGGTCGGAAAAAATCCGTG
TTTTTATAGAAGAAGGGATTCTGACTATCGATCACCTGATCAGATAGTCAGAACCCTTCG
GACTTACGTTCTTTTTCGTGTATGAGAATTTGCCAGGGTAGCGCTGGAATGTTTTGTACT
TNNNNNNNNNNNNNNNNNNNNNNNNNNNNNNNNNNNNNNNNNNNNNNNNNNNNNNNNNNN
NNNNNNNNNNNNNNNNNNNNNNNNNNNNNNNNNNNNNNNNNNNNNNNNNNNNNTTATATT
GTTTTCAGACGAGCCTTGGCAAAGACTTTCAAGGCCTGTATGAACTTCTGCAGGTCTTTC
AAGGCATATATCTGAAATATTACATTTAAAAACTGACGAACCGGTTTGTCCGCATAAACG
AAAAGGCCAACCGATTTGTCCGCATAAACGAAAAGGCCCTAAGTGTCATGACTGAGAAGA
ACCACAGAAAACAGCAAAGTGACAAAAAAATCTATGAAGTGTCATTAATTGAGAGAAAGA
GACCATGATCACATCCGGACAAACACGTTAATTAGTAG
>ci|000008930|Bact|Sample_DA|2
AATTTCGTAAACATCCCGAAAAAATCTTCAAATGTTCCTTGAAATGCCAGCTTTTTTGAA
TTCTGTAGGAAGTGATAGGATGACACGACCACGTCTTTAGGGTTTCGTTGGACTAGAATG
ACCTTCAGCTTTTTCTCTTTGACCTCTGTTGGCAGTAGTCGTAATGGGAAGTGTGTATTG
AGTATCCTTCTGGATGGAAATTCGTCAAACTCTTCCGGAAAATGTACTTCCAACATTACG
GACTCCTTTGTCTGTTTTAGATATTCGAGTTTGCCAGTTGTCAACATGTTGGCGATTTCC
CATATCCAATGAGTACCAGATCTCATGTAAGAACACAGAAATATGTCATCATCTCGACAT
TTCATCGTGCGGATTTTCTTTAGGTTTTCTCTCATATCTGGGATTTGACCGCTCTTCAAC
ATGTCAAGCCGGACCATCATTCCTTCTATTTTCATCATTTCCTTTACATTTCCTTTCTTG
TCTGTAATACGAATGATGTCCTCTTCCTAAAATATACCTGGGCTTTGGTTTGTTGTCTGC
CATCTCTGTGTAGAGGTGTTATCTTCTCTTCTCTCAGGTTTTCTCTCATATCTGGGATTT
GACCGCTCTTCAACATGTCAAGCCGGACCATCATTCCCTCTATTTTTATCATTTCCTTTA
CATTTCCTTTCTTGTCTGTAATACGAATGATGTCCTCTTCCTTCACTATACCTGGTGTAT
ACCTGGGCTTTGGTTTGTTGTCTGCCATCTCTGTGTAGAGGTGTTATCTTCTCTTCTCTC
TGTTATGTCCTGCGACCCTGGTGTACACGTAGACTACTGATGGGACAAACTATATTATGT
CATCATACCATCAGTAAACAGTAGGGTGGCAGATTGTACACGTGTAACAACCAAATACAC
G
>ci|000009337|Bact|Sample_DA|2
TGCATTGTTGTATTTTATTTGTAAGTGCATGCATTGTTGTATTTTATTTGTAAGTGTATG
CATTGTTGTATTTTATTTGTAAGTGCATGCATTGTTGTATTTTATTTGTAAGTGTATGCA
TTGTTGTATTCAAACTTAACAAAACATTATTAACTATTCAATTTGGCGTGTAAATTGCCG
TCACACACATTGGCACGAGAAGAGTTGTCTTTCCTTACACTCACGTGCATAGTCATGAAT
ACGAGAAGAGTTGTCGTTCCTTACACTCACGTGCATAGTAACTAAATCATGAAAGTGTAT
TTAGATTTGTGACGGTCTAGTTACACACGTTTTTTATTGTCTAAATTAACAAAAATGATT
GACGTCCAATCGTCACTTTCAGTTGATTTTAACCACCTTGACCTTATAGTCGGGTGGACC
AGTTGGTATTCCGGTTGACGCCATTCCAGTTGGCATATTATCTGGAAACTCAGGGTGCAG
CTCAAATCTCTGTATCAGTGTTGTCAAAAAGAGGAAAAGGTTGTAAGTGCATGCATTGTT
GTATTCAAACTTAACAAAACATGATTAACTATTCAATTTGGCGTGTAAATTGCCGTCATA
CACATTGGCACGAGAAGAGTTGTCGTTCCTTACACTCACGTGCATAGTAACTAAATCATG
AAAGTGCATTTAGATTTGTGACACTCTCGTTACTTCTTGTCCACACACGTTTTTTATTGT
CTAAATTAACAAAAATTATTGACGTCCAATCGTCACTTTCAGTTGATTTTAACAGCCTTG
ACCTTATAGTCGGGTGGACCAGTTTGTATTCCGGTTGACGCCATTCCAGTTGGCATTTTA
TCTGGAAACTCAGGGTGCAGCTCAAATCTCTGTATCAGTGTTGTCAAAAAGAGGAAAAGT
TCCAACCTGGCTAATGACTCTCCTAGACACACGCGCCTCCCTAAAGAGAAAGCGAGCACT
AGTTTTTCTTTTCCGTTTAGTTTTCCATCCGCTCCTAAAAATCTATCTGGGTTAAATTTT
GTTGGCTCCTCAAACACAGTCGGGTCGAAATGAACAGAATCCAAGTTGGCTATAATTGTA
GACCCTTTTGGTATTGTCATTCCTCTGAACTCAATGTCTTTTCGTGTCCCATGTGGAACG
CTAAATGGAGCAATGTTTCCAAACCGCAAGGCCTCTGTTATTACAGCCTCATAATATGGC
ATGTTGTGTTTGTCCCCGAGGGTCGGGAACCTGGAAGTACCGACCACGTGCTCTATTTCT
TTCCGGAGCCTGTTCTGGACATCTTGATGATACATCAGTTGTAGAATGGTCCATCGAATC
GTCGTGGCTGTGGTCTCGGTACCGGCCACAAACAAATTCAGGATGATCACTTCTAAATTA
AAATCTTCAAAAACTGCATTACTTGAAGTTTGTTGACCCTGTTCCTTGATGAAAACGTCG
ATGAAATCTCTTGGATTCTCTTTATCAAACGTGCTTTTATGTTCAGTTAGTTGTTGTTTC
ATATAATCGGTTAATTCGTACAAGTTATCACGAACTCTTTTCATTTTAAAATAGTCTCCA
GGCAGATATCTTAACCATGGTATGTTGGAGGCGGCAGAATTCGACCTATTCAGTCGGAAG
GATTCTTCCAAAAGTTCAACAAGTTTCCAAAATTTTGCATCATCGTGATCGAATCTTTTA
CCAAACACAATATTGCAGATGATGTTTGAAATGCTTATTTGAATGACATTTTTTGGGTCA
TAAATCTTTCCGTTTTGATCTCCTATTACTTCCAGGAACACGTGGATTTCCTCCATTACG
CGGGCTTCAAGGGATTTCTTTCCGAATCCGAATTCTCGTAGAGTACTAAGAGCGAAAGTC
CGGGTGAACTTCCAGTGTTGTCCCGAGGCCTGGACTATCCCTCTCCCTTTCATGAGTACA
GTACTCCGATGAGTCTGGACGATCCGAGAAGTCTTCTGCTCGTTTAATAAACGCTTCTCT
TAATGCATCCGCGCCGTTTATAACGACCATCAGTTTCTGACCCAGCATTAAACTGAACAC
GTCCCCAAATTCAGCACGGAGTTTTCGGAAAGTATCCTTGAGTTTTCCTGGTCTCTGCAC
AAGTGGTAAACTTCCTACTATTGGATATCCCGTCGGACCAGGCGGGAGTTTCCCTGTCCA
TTGTCTTGACCGCTTGACCAATAGGACCAGTAATAGGACCACAATTCCAACAGTGAAACC
ATTAACACTCAACAACCAGCTCAAAACCATGATGGAAACGCATGGAACTGCAAGATATGT
ACTGCGCTAGGGAAAGAGTATATGTATGGTTTATACACAAAATATGTGTACACCATTATT
G
>ci|000009428|Bact|Sample_DA|2
AATATTCATTTCATCATCAGCACACTTAAATTATCCGAATTACTTCATGACAATGAAATA
CAGTATTAGTTAAACATATTATATTAAAAGCGTATCTAAAAATGAGAACTGAGCAACATT
TTTCAATTTCGCATAATCCATATCAGTTTCATATTTTTTTTATTTGTTTATATAAGGAAA
ACACCATAGATAAATATGTTAAATTTTGTGCAAGATGTCGCCATTCAAGTCATTGCATAA
TTTGATGCTTTGATAGTGATACTCGTTGACATCTGAACGCATGCCATGCCCATGGTTATA
GCTAAAAGACAGTATCTCAGTTTGCTTTTGAAAATGATCCCCAGCGTCCATTTCCAGTAT
AGTAACTAAACGAGCTAAGATCCATGTCATCATTAGTCAATTTATCCCATGTCTGGTTCG
ATTCAACCGTCCCTTCTGAATCAACGCTTCGAAGAAAAGATGCTCGAGGTATGGTTGGCA
CGAAAGCTAAATTGTCATTTTGATACACAGAGAAACGGTCGGATTTCTTTGTTGAATGGG
AATTAGAAATGAATGAATATTCGTTCTCTTTCATTGCTTTCTTGGTATTGGTACCAAAGT
CGCTTGTAAGGTTCTTCATCAAAAACTCTCCTGGTTTAGCTTTATCTTGGCGTTTTGTTT
TGACGTAAATGATCAGAAATATCATTGCCAACAGAATCACCATTGGTGACACAACGATTG
CAATCCATGATGTATAGGACAGTCAAAGTCGCTTGTAAGGTTCTTCATCAAAAACTCTCC
TGGTTTAGCTTTATCTTGGCGTTTCGTTTTGACGTAAATGATCAGAAACATCATTGCCAA
CAGAATCACCATTGGTGACACAACGATTGCAATCCATGATGTATAGGACAGTCCATCGTT
AGAAGGGGAAACTGACGACAATCCGTGCTTGATTGTTGTAGGGAGACTAGGTTTAGTCGT
AGAAATGAATTGGCCCCCAGTGCTTGTTTGGACGGATTGATCATTGTTGGTTGGAGAGCT
GTGAAATGTTCCGACTGTCTGTTGTCCAGTTGTTTGGGTGGTTTTTTGTCCGTTCTCGTT
TGAAAAAGTACGAAGTTCAATTATCCGGGTTCCGTTTACTAAGAATTCGTCGGAAACCTG
GATAGGGAAACCATTGAAGTTAAAGTTTAAACCGGAACCGATCTCCTCCTCCAGTGAAGA
CAACATAGAAAATGTAGTATTCGGATCTCCATGTACTGCACAGGCAAAGCGTATACTCCC
TTTAGATACGGTTACTGCATCAAATAATAAATCTTGGTATCTCATGATCAGGTGACTGAC
AACCATATCTCCGAATCGCTCACTCAAGTTTCCTACAATTGTTTTATAGTCTTCGTCGAA
AATCATCGTCATATTTGTGGCCACAGTTGAATTGGCATTTAGTAAATCGGTTTGGTTATC
ATTGAGTAGCTGGACTTTCGCGTGCCCATAGATGTCGTATTCTGAAGGTGATGAAGTAAC
ACGAACTGTCAAATAATAGATTCCGATCGGACCGAATGGTAAAGAATGGAATACAGCTTC
CCCGGTTGTATTATCGAATGACATATCTTCAGTCCAAATTCCTTCCGTATCGGACTCATT
GCTGACAGCAATGGAAGCCCCCCATACATGATCCCTCCATCCTATATTAGCGATCCGTTC
TTCAGTTTTATCATCCACAAGGTCAACGTATACCGCTGTGGTGTTGGGGATGAAGTATTG
AGCTGTTGATATCTTGATATCAGCTCTCAACGTTAATTTACCCACGGAAAATAAACTTGA
TTTGGCAGCCATTGGCTTTTTTCTGGCAGGATATATGTTTTCGAATTCCATGGAGAAATT
TGTGCCGTAATGGGATATTCGAAGGTCNNNNNNNNNNNNNNNNNTTTTTTTCTAGCAGGA
TATATGTTTTCGAATTCCATGGAGAAATTTGTGCCGTAATGGGATATTCGAAGGTCCGTA
AAATTTGCCCAGCCCCGCACGATGTCAACCGTTGTTCCACCGTACAAATAAGCTGCTGGC
TGGGAAGAACTTCCAGCTGCCAATGTCGCCTTCACCTTCCATGGATCTGCTATAGATCCC
AGCTTTTCCAGAGGTTTATTCTCCTCGTCAAAAAAACGTAGACATGGTTGCTGTGAAAGT
AATGCCATTTCGTGCGAGGGAACGGGCTCCACTATTATTCTCATTTCCATAGGCACCCTC
AGAATTCCTTTCGAATCCTTTGGTACGTCTTTTGATTCGTCTATCGCCTCATCATTTACT
TCGGGAATGGGTTCGTTTATGCCAATGCTTTTGACGGTGATGTTCAAGGCTTCGCTGATA
TCTCCGCCGGTCTGAACCTCATTGATGAACTTGGCAGACATGTTCAACAGAGCATCTGTC
GTCATTGTCTCATTGACCGTGGCATTTGCAGTTGTGGTTGGCGGATCGCCTATTTCTACT
TGTAACGTCATGTCAGCAGAATCAGAACGTTTTCTTCTTCTTCCATTCTCTCTAACAACG
TTGACTATTCTGACCTTCTCCGGCGGAACATCGAAGAATAAAGCTAGATTGTGTATCAAT
GTTTTACCGTAGAACTCCTCTGTCGTCAATGCAGGAATTTGAAATGAAACTATAAAACTA
GGATTTGTGACAATTTTAACCGGAAAACTTCCCTTCACTAAAACGTATAATATATTTGTA
TCTCTGTCAAAGAAGTTGGTTCCTATTGGATCAGTGGAATTTGCTACTGGAATATACTGT
CCGGCATACGTCGGAGGATCTACGACATATCGTCCATGCACCATCTTGGAATTTGTGGCT
TGGACAAGCTCATCGTCTATATATACGTCTCTGCGGTTCGACTGCGAGTACCATATGCCA
ATAGTAACAGCTTCGTTTTCTTTCGAGTTCAACAGGAACAGTCGGAGGCTTCGTGGACTT
GTGCTAGAGAAGTACACCACAAACTGCTTTCCTGTAGCCACAATGGACATAAAGGTTGAG
AGTCTTTTGTGACATGTCGGATGTCTACATCTGCTGTGATCTTGGGGTCCATTGATGAGA
TCTAGATACCCGTCTCCTAGGATCGCCACAGGGGAAAGTCGCCTGGTCTCTGTATCCGCG
TCCAGACTCTCGATAATCAGCATATGATAGTCAAGGCCGTGACACTCATACGCCTGCCAG
GCTGTTCGGTAACGACACTCGTTATTGCGTATAATCCCCTTGTGTGGTGCGATTGTGCTG
ACATTGATCATCTCTCCACCGGGCGTTGTCAGCATCTCCCTGGGTATTCTGTTATCCCCT
AGACCCCGCCTTGAATCTCCGTTCCATTCCCATTCCGACTTAGACAGAACAGCACCTTTT
GATCCAAGGAACGATCCATCAGCATCCTTTATCAAGGCTTTCTTCAACCCATCACAGTCC
ATATCAACGCAATCACGAGGGTTCACTTTCTCGACGTTTGGCCGATGGATCCAGAAGTAG
CTACTGTTTTCCGATTTGTACACTGTGATCTGTTTAGTAATTACAGGATGCTGTCCATCA
TCATTAGCTTTGTTTGTAGTCAACATGGTATCAACTATGCCACACACAGTCTTAAAATGT
GCAAACGTCACATCATAGACATTAGTAACACCCATAATGGCGGGATAAGTCTGGATTCCG
ACTAAAGATCTTCCAGGAGCTCCGTT
>ci|000009442|Bact|Sample_DA|2
TTTATATGTACAATGTACAGCATTAGGAAGCTTACTGCTGAATGATAACACATACACTAA
TACACTGCAATGATTCGTGGAAAACTTTCAATCATGAGCTCCAATATATAAATACAACTC
TAACCTCAATTGTTAAATAATATATCTGATAAATACACATTCGTCTTTTAATATAAATCA
CTCTATCACAAAATCAGCACTATAAATGTCTCTCGCACCCCCCACAAAATTTTGTTCATT
CATCTCGCATTTGACACAACCAAACATCAGCAAATGCAAACCAAAATGATTGAGTATGGT
CCTATTTACAGGTTAACAGTATAAAAATTTTAATGGATTTCTCAAAAATAGAAACTAATG
GTACTAAGTTAAACTTTAACATTATGAAATTCGTTCCTAAAACTGTCGTGGTTGTACAAA
AAGTATGTGGCGAAAAAGTGTATTTCTATGCAAGTTGGGAACAGGTAAAACTTTTCTTGG
ATTTCTCAAAAATAGGAACTAACGGTACTAAGTTAAACTTTAACATTATGAAATTCGTTG
CATGTCCTTATTTGATTAATACATTGTCAAATAAGGGCAAACAATAATAAGAGAGTATGA
TGGAATCTTAACAATCTACTTTATAGTTTTAACACCTAAACAAATTATTTCATGTTTGTA
AACTGGAATTATTTACCACTTTAAAATTTATACCCACTTATATGTAGAAAAGCTGATACC
ACACATTATATCAATATTTTCCTTCAATGGATATTTGATAAGTCCATTTTCCCTGATTTG
TTT
>ci|000009634|Bact|Sample_DA|2
TTTCTAATACCCTGAGTATACAATTGAAATTGTAAACTGTAACTATAATACTCCTAAAAC
CTTATTTATATTAAAAATGAGCTAAGATTTTAGTGACAAAAGCAGTCTCTTTAGAACAAG
TGAATTCATTAACCATTCAAGAAAAATTCTGAGGACAAACTTTAAGATAATCTTGAAATA
AAACTGTATTGTGAACATGAAAATGAGTATAGGTAAGTAACATAACAATCATATAGACAT
GTAATTATTCAACAATACACGTCTCTATTTAATGTATTGTGTACTTATAAATTGATAAAC
TGACAACCAAACAAATAAGTACTTAGTCACTACAAAATTGTTCACTGATAATGAATATTA
CAAAGAGAATACAAAAAAATATTATTATGCAAGAGTCATAAAAATTATTGTCATGACCCT
TGTTTTAAGGCCAATTAACCACGCATATAACTGCTTATTATCAATAATTGGTCTTAGTAT
AGTTACCATTGTAGAGACAAGTTTTTTCAGTTTAATACTTCTATTTTTGTCATGGATAGA
CTAGGATTGTGAAAAATATTTACTATTTGTAAACATATTAAGGGAAGTGTTAAATACACA
ATACCTTTAATCCAATATTGTAAGTTGACTCAATTCTCCATCAGGTGAGATCACAGCCAA
ATCATCATCTTGACACTACAGTATTTTGTTAGCCTAAGACTTAATACAGTGATAACTATA
AAAATAAAACAGTGCAATGGATTTTCATACTAGTTAAATACTGTACTACAAAATAAAGCT
AATTCTATTACTTTGAATTTAACAAAAAGTGTTTTAGATAATAAAAATAAACATAAAGAA
TAAGAGCATTTATTTAATAACTAAGATTTAGTTCTATAATTCGTCCTTTGGTAGATATCC
CCCATAGTTAGTTGCCTGACTACCAACAAACTCATCATGTTTATCGACCATTTCTTCCTC
CGTGAGTCGTCCATCCTTGTCGGTATCTGCGTGCTGTATAAGATGTTGAGCCTCCTCTAT
GGCTGCCTCCCGGTTGCTAGGTAACACCCACTCCATGATTTCCTCACGGTTTAGTTTACC
GTCACTGTCTCGATCATAAGAACCAAACTGTTCCTTCTCGTAAATCTCTATCTCACGATC
AGCCTCACCATCTTTTTTAACAAATTCTAATTTGGATATGCCTCCTCTATGGCCGCCTCC
CGGTTGCTAGGTAACACCCACTCCATGATTTCCTCACGGTTTAGTTTACCGTCACCGTCT
CGATCATAAGAACCAAACTGTTCCTCCTCGTAAATCTCTATCTCACGATCAGCCTCACCA
TCTTTTTTAACAAATTCTAATTTGGATATGAATCCATCTCCATCCTTGTCGTAGTCTTTC
TGTGCTCTGATAAGTTCTATCTCATGCATGTGTTCGTAGTCGTACGGATGTGTGAATGCT
CTGTATTCAACCTCATCTAAAACTTCATCTTTATTTATGTCAGCAATGTTGAACTTTTCA
TGATCATCTGATACCACCTTGTTGAAGTCTTCCAAGTCCTCTTCATTGAGTTTGTTGAAG
TCTTCCATGTCCTCTGAGTTGTAACCATAAACTTCTCCAATATACTCATGCCACGTCAAT
TTTCCATCTTGGTCTTTATCCTGCTTCTCAAATTCTTCCAGAGAGTCTTCTGCATCAAGC
TTTTTGAAGGATCCCATGACCCACTTCATAAGTTCCTCTTCAGTGACAAAAGCATCTTTA
TCATCATCCATTTGTGTGTACAGCAGTCGAAGCCTCCTTTTAGCCTCCTCGGGGGCTAAT
GTATCAAACTCCTCTTCTAGCTCCTTAGATCCTAATATTGCTTCATGGTCGAAATGGGCA
TTGTGTTGTCCTTCCACATCAAAATGGTGAGAATCTGACTGGGTGTGGTGACTACCATGA
TGAGCATGTTCCTGCTCTCCACTGCTCCAGTGACAGGAGGCCAGTAACAGGATGGTGCAA
CACAGCAGCTTCATAACTGCCCAACTTCTCACTTGGTCCTTTAATGCACTTGGTTCCTCC
TCGCGGCGTATATCTCTCTTCCGGTTCAATGTGTATTACACGTGGTTCAAGATACAATCG
TTATCATCCGGTGCAAACAATGTTTTGTTTCAACATGCAACGTGGCTAACAGTGATTGAT
CAAAGGTGAC
>ci|000009973|Bact|Sample_DA|2
CACTAACTAGACTTTTTGTCATGCTATAAACTTTCTTTCTGTCATGGAAAGCAAAATTGT
AAATAATTCGTTTCATCGTAACAATGATATATTTCTAATCTGACATTTTAAAAAATGTAC
GGTTGCAAAGATGTTAATTAGTCATATATGTAAACAAAACAAAAAACAAAACCCAGTTGT
ACCACACATTGCATATATATTGCAATGTTTGTTTGCACTTACAAATGAACTTAGGAGTCG
TATAATGACTTTGAATATACATTTATGTAGAAAACANNNNNNNNNNNNNNNNNNNNNNNN
NNNNNNNNNNNNNNNNNNNNNNNNNNNNNNNNNNNNNNNNNAAAGCGTCCACAATCTATT
TTTAACAATTTTCTGCAATATGTGTTAAAACAGGGCTTCGAACAGTTGAGTTTGTGGAAT
TGTTGTTCATAAACATTGGGTTACTAGAAGTTACGCAAATATGGCGGACCTACTAGTCCT
TAAGGAAAATAAACCAAGGTAGACGGGTGCCGTACATTGTACATATTGTTCTTGTTTCAG
CACCAACCAGGGGACCAATAACCGTCAAAATTCTGAGGATTAGAAGCTGGAGAATTTGGT
GGGACATTAGCTGGAACCATCTGTTTGTGGTATTCTGACATTTTCTTGCTCATTTTTTCT
GCAATTTCGAAATGTGTTAGAGATAGGTCGTGACGTTCATACGGATCATCTTTTATATTA
TAGAGTTCTCTTCCAAGCCATTCGAAATTATGTCCCACTTCGGCAACATAGAACGCATTT
TTGCAAACATGATATTTTTCATAAATCATGTCTATGAGTTAGTCAAAGCGTCCACAATCT
ATTTTTAACAATTTTATGCAATATGCGTTAAAACAGGGCTTCGAAAAAGTCGGCAGGTGT
GTTTTTGGAATTGTTGTTCATAAACATTGGGTTGCTAGAAGGTAAACAAATATGGCGGAC
CCACTAGTCCGAAAATAAACCAAGTTAGACGGGTGTCGTACATTGTACATGTTGTTCTTG
TTTTAGCACCATCCAGGGGACCAATAACCACCAAAATTCTGAGGATTAGATGCTGGGGAA
TTTGGCGGGACATTAGCTGGCACCATCTGTTTGTGGTATTCTGACATTTTCTTACTCATT
TTTTCGGCAAGTTCGAAATGTGTTAGAGATAAGTCGTGACGTTCATAAGGATCATCTTTT
ATATTATAGAGTTCTCTTCCAAGCCATTCGAAATTATGTCCCACTTCGGCATCTATATCT
TCCTCTTTGTTAACGCCATTTGTTTCCGTTTCCGGTTTATACCATCCGGGGTAAATGCCA
GGGAAGCCTTCTATTAGCTTATAATCTCCAACCCTGATCGCTGCATGTCCTTGCCATGCT
GGTTGGTGATCGTCCAAGTTGTATATGAATTCGGTTCTGTTGGACGGGGCACCAGTCTTC
AGACTCTCCCATTGGTCAATCCCGTCAATTCCGGGAAGTTCGGTTTCTGGATTTCCGCCA
GCAGCTGACAGTATGGTTGGCATCCAGTCTACAGCGTGCATCATGCCATCGTATGTATAT
CCTTTCTTTTGCAGCATTGCACCACTTATAAACGCGGTGGCCCTAGTACCACCCTCATAG
ATTGTGATTTTGCCTCCCCGGAGTGGGTAATTGTTCCCGTGAAATTGAGTCCATCCGCCG
TTGTCGGCGGTGAAACCAGGGAAGCCTTCTATTAGCTTATAATCTCCAACCCTGATCGCT
GCATGTCCTTGCAATGCTGGTTGATGATCGTCCAGGTTGTATATGAATTCTGTTCTGTTG
GACGGGGCACCAGTCTTCAGGCTCTCCCATTGGTCAATACCGTCAATTCCGGGAAGCTCC
GTTTCTGGATTTCCGCCAGCAGCTGACAGTATGGTTGGCATCCAGTCTACGGCGTGCATC
ATGCCATCGTATGTATATCCTTTCTTTTGCAGCATTGCACCACTTATAAACGCGGTGGCC
CTAGTACCACCCTCATAGATTGTGATTTTACCTCCCCGGAGTGGGTAATTGTTCCCGTGA
AATTGAGTCCATCCGCCGTTGTCGGCAGTGAAGACAAANNNNNNNNNNNNNNNNNNNNNN
NNNNNNNNNNNNNNNNNNNNNNNNNNNNNNNNNNNNNNNNNNNNGGCCGTCACCATACCA
CAGTATTTCCTTCTTCCTTCATTCTGTATGTTGCTGTATTTATCCTCGTAGAATTTTGGA
ACCTCTATTGGCGTATGGACAGACTGGAATGGGAAATATAGGTAGAATGGCTCGCTTTGG
TTGTGGCTGGATATCAACTTCTTAGCATAATCCGCAAAAACGTCTGTTGAATATTTCGAG
GTGTCCGGTAAAATGGGTTCTTTATTGTCTCTGAAGTCCTTGCCATTGAGTATAGTCCTG
TTGTAGTAATCCTCCTGACCCTGATAATACCCGTAGAACGTATCAAACCCTCTATACGTA
GGGGTACACTTCCAGTTACAGAATCCTAGATGCCACTTTCCAATAGCATGCGTTGCGTAT
CCAAGTTTTTTTAAGTGTTGTGGCAAAAATGTGTGATTTAAAGGTGAACATGCACCCTGC
TGAGGTAAAAGAGCTCCATGCTGAAG
>ci|000010039|Bact|Sample_DA|2
ACTCCTACACATGCAGCAATACCTGATACATTTGAAGGCATTCAATGAACAAGAACATTC
AATGAACCAGAATATTCAATGAACCATTGTTACCAATAATCATAAAGTAAAGGGTAATTT
CAATGTTTCTGTTATGATTTCAACATTCTCCCTCATGTATTACACTGTATATATATTTTA
CTATCTTCATTTTCACCTGAAGAGCTTGCTTGAAGCAGGCGAAAGCGCTCGTGTAAAACA
TGGTTTGATTATTTTATTTATATCAATAATTATATATATACCCTTGGTACTACCAACTAT
TACCCTATAAGACTAAGAGCTTAAATCACATATTTTCTCATTTAATACAGTACCACAAAG
TTCCTTGTATATCAAAAATAAAATCCACAGCTGTGAGAAAAATAGGGGAATATATAGCCA
AAGCCAAACTCTGTCTTCTCAAACTCAAATATCTTATGTAAAATATACTTTTATCTTAAC
TACTACAGTTTTTCATGTCAATAAAGACTTGTCTAAAATACTGGAATTAGCAAAAGGCAA
AAAGTAAATTAGTCAGCACAAAATTTAAAGAGAGAAAAAAAAAGAAAAAAACTGCATGTA
AATCGGTTACTGCCATTTCAAAAAGATTGCACTTCCGTTGTCTTGC
>ci|000010058|Bact|Sample_DA|2
TTTTGACATGATAAAAGAAACTTTATTTAACTTCGTATACATGCAAACAAAAACATTAGC
TCGTGCGAGCTATTATTCGGACGAGAGTCATTGATACATATTCTATTTCCATATAAAATC
AGATTAGTTTGATGCTTGATAATCTGCCTTTTGTTGTCACCGCCATAGTCACCTTAGAAT
AAGACCTTAAACCCGATTTGACCTAGATATGTATGGCTGGTGTCGTCGATGCAGAGAACG
CTTATCTTCCGAAACACATGATTTTTTTTCTGGTCATTATACGTATGATATGTTTTGTTA
ACAGTTTACCCTTGTTTGAATTATGGATTCGTAAGACTGACAGTTTTTTTTTCTTGTTGT
TTTCGATTGTTTATTTGATCTTCTCGTTGTCGATAGATGTTGTTGTTTTCTATTATAGAG
TAATTATTATCTGTATTATCTCTATAAACGACAGTGTACAGAGTATATAAGCTTGCTATA
ACACTTGATATATATATAGCTACCGGGCTTCTCTAAATATACACTGTGCAAATCATGGGG
AAATCGTATAAAAAAGGCACTAAAGACTAACAATATTTAATGAGATATTGGTAAAACATT
GGATGATTATGCCGATTACATGTAAATATTTGCACTATAAATTGATTTGATCTCTCGTCT
CTACGCCTTGTTAAACTTAATTACAGCTGCTACACCTCCTATGGCCATATTTGAGACTAG
CTCGCTTCCAGACACCTCTCTCGAAATCACAACCTTTACATCGCCGGCTGTCTGTACTTC
CGTCATTTTATCGCCTTCCATAGTTACAATACACTTAAGATCTTGACCGGTAAGTGACTT
TGAGTCGAATTCCTCTCCGAGTTTGAATGTCGAGTCCTTGACAGTTTCTCCCACTATTGT
TTTGATGGTCCAGCTATCTCCGGATTTTATAATTTCCATGGATGGTCTACTTTTCCTGGC
TACTTCACGCAGTGCATCAGGGACACCTGTCACTTCCATGTATTGGTCCAAGTTCTCGGC
CGAAACAAAATCCCATTTTCCTACGAGGGCCATATTGATTGCCGTGAAACAACGAACTAC
TAATGAGAGCTAACACTACGAAAGTGAGTAATACTAGATGGCTCCGAAGGTCATATATAA
TGGTGACTGGCGGAAACTACCGAACAGCTCCGACAGATAATTCGCCTCCGTACCTAGATG
TACCTTGCAGTCTGTATGAACTTTGCACCACTCGTTCGCGGATGACCTCGGTCCTGTACG
CGTGGCTG
>ci|000010176|Bact|Sample_DA|2
CATATAGTCGAGGACGATGGAGAAATTACCATCCATATAATCACCGGCTAGTATGTAGCC
ACATCGGCCATTAAACTGATAGCTTTTCCCGTCAAATGTTGTGAATGTGTTGCCCTCAAC
GGTTCCGTAAACTGGTAAGGAAATCCATTGTTATTATGAAGGCAATACAACGTTTGAGAA
TTAAACTATCAATGGTACCAATTATTATATAAAGGCTCAATAAACGTATCTTTCGGTGAA
AATTGAAGTGATATACTTAACAGATATTTAATTGTTCAAATTAACTCGTATCAGCAAATA
TCTTATTATTTGAATACGTATCACAAATCACTTCGTTTTAGTATATTTTCTGCATGGTTA
TTGACATTTTTATCAGTTTTCCGGTATGTAAGATCGGATGGTGTTGTAGTGACGGATCAT
GTCGATGCCTGGTAAAGATTTTAGGGATTTCATAGGAACAATCAGGTAGGTGTCTGTCTG
AATTTCACCGTTCGCAGGATAAAAAACAGTTATCTTGGTTTTCTCCAGATCGGTGATGAT
GGATTTCAGGGATTCAATTTCCT
>ci|000010419|Bact|Sample_DA|2
ACACACATTCTTGGGCGGTTTAATTTATTCTTTCTTTTTACTTGCTCCACCAATGACTTT
TTTCCTTTGTGCAACCATGTGCATGAAAAGTTGTGGAAATACAGGAATGTAGGTTAACAT
GGCACATATAAGGATGTAGTAGTAGTTAAATGACATATTGGCACTGTTAGGGAGTGGTTC
CTTGCAAACTGTGTATTCTAAATCATGTAAATTCAAACATGTTTCATTTTGATATACGTC
CCTAGAAACTGCTAATGTTTCAGGAATG
>ci|000010817|Bact|Sample_DA|2
CTTCATTGATGATTGATATGTCCTGGGCATGGTATGGCATCTCCGTAATGGCTCCGTCCA
CTCTCAACTGTTCATGAACAAAAATTATATAATAAGTACATGCAATTTAATTTCAGCTGG
ATTATGTAATTCAGTATATTGATGACATAACATTTATTTCGCTGATGTTTTAAGATTTTT
CGGTTGACTATTTCACCGAAACTGAAATCTGAAATCTGTTTCGTGTCAATTTTCTATTGA
TTTGACATCAACAATTATCCGTTAGTGTGGTAAAATGAAGTCGATTACGATATTCCTCCA
CATTTGATCGTCTTACCTTGTTCTTGGGTAGGAGTTGTACAGCGTGTTGGGTAGTAATGA
TGACCCTTCTCTTGTGTTNNNNNNNNNNNNNNNNNNNNNNNNNNNNNNNNNNNNNNNNNN
NNNNNNNNNNNNNNNNNNNNNNNNNNNNNNNNTTCCCGTCAAATGTTGTGAATGTGTTGC
CCTCAACGGTTCCGTAAACTGGAAAGGAAATCCAGAGTTATTATGAAGGCAATACAATGT
TTGAGAATTAAACTATCAACTGTACCAATTATTATATAAAGGCTCAATAAACGTCACTTT
CGGTGAAAATTGAAGTGATATATCTCTGTCATTGATATTTCAATACGTATCACACATCAC
TTCGTTTTAGTATATTTTCTGCATGGTTATTGACATTTTTATAAGTTTTCTAATCATAAA
AAAAACAAAGATTGGTATAGAGAACCTTTGTTTATTTCATAAATTACTAAAATTCAATTC
ACAATGATAAGACAAAATTTTATGCATAGTTTGCCGTTGTATACTCGATTTGGTTTTATA
AATATACTGATCTGACATAACGTGTCTATTGCAATAGCTGTTTTCATTATAATTTCGAGA
TTAAACATTTCTTATGAAACTCATTGTTACTTTACACATAATCCAACTTACCGTCGAAAG
GAGGTACCCAGGTGCTGACGTCAGGATGGCAGGTTATCGGCGATCTGTCCCCACTTAGTG
GTGTCAGGAATATAAGATCGGATG
>ci|000010930|Bact|Sample_DA|2
CTATATCAAATTATCAAGTTCAAGGACTTTTCAGTCTCCTAATTATATAAATCTCCACAA
AACAACATCTTCATTTATAACAAGAACAGAATTAATGCACGTTAAGTAAAATTAATGAAA
TACCAATTAAATGATAAAAACTGAATATGTCAACACCTAGTGTTATGTAGAACACAATTC
TATCTAGATCTACTATACAACCATATTAGTTTATCATGTNNNNNNNNNNNNNNNNNNNNN
NNNNNNNNNNNNNNNNNNNNNNNNNNNNNNNNNNNNNNNNNNNNNNNNNNNNNNNNNNNN
NNNNNNNNNNNNNNNNNNNGAACACAATTCTATCTAGATCTACTATACAACCATATTAGT
TTATCATGTCTGTACCTGTATGACATACAGAGATACAGCTTTGACGGAGCTAGGACAATC
ATCATAGAAATTCATTAAAGATTAATACAACAACAAGTTACCTGTATTTTCTTTAACTTT
GTTTAAAAAAAAATCTGTTTCCTTAATTTTCCAAAACATTGCTTTACAATTAACATTCAA
TAGATA
>ci|000011387|Bact|Sample_DA|2
CAACACAAAGAAAAAATAAAAACATAAATGCAAAGGACTTCTGTTTATATAGAAACAATA
GTTTTACATATATGTTACATCAAACTGAATATAATTTAATACAATAAAAGTATAAAGCAA
ATCACTGATGATTTTAATAACTATGAACATATATCTCCAATGGACACATCACACTGATAA
TCCTAACTTGGTTCTGACACTTAAAATCCACTGGCTGCCTTCTGGATTCGCNNNNNNNNN
NNNNNNNNNNNNNNNNNNNNNNNNNNNNNNNNNNNNNNNNNNNNNNNNNNNNNNNNNNNN
NNNNNNNNNNNNNNNNNNNNNNNNNNNNNNNNNNNNNNNNNNNNNNNNNNNNNNNNNNNN
NNNNNNNNNNNNNNNNNNNNNNTACGACTGTCCAACTTGTCCCGCGGTTTATCCACACAT
GTATCCCAGCACATGTTATTGAGTTTATGAATCTGCTGTTGTATTTTAGCTTTAGCAGCC
TCAGCCTCTACAAATGCCTGCATTTCTGGGTCCACAGCGTTTTGGCCTCCTGCTCCACCA
GGTCCAGAGGAATTGAAACTCATCTTTGAAATTCTTTACAGTTCACAGTAATATAAATAT
GTCCAGCTTATATAATTACTTTGACTTGTAAGATGATAAACCTCGTGTTGTTTACCGGAA
GTAA
>ci|000011392|Bact|Sample_DA|2
GCTTTTATTCGCGAGGGATTTAATTTCGCTATATTCGCGGTCCAGGTAGTGTCCGCGAAA
TTAAATACTCGGGAAAATGTTATAAGATAATTCGTACTAATTTACTTTTGTAAGTAAGTG
AAAATACGCGAAATTTTAACCCACCGAAATGGTCTTGGACAGAAAAACGCGAAATTTTCT
CCCCGCGAAATTAAACACTTATACAGTACTCGCAGGCAAAATATGAACAGACAAAATAAT
GCATACACATAAATCACGTTAATAGGCAGTTTTGCTAATGAAAATATTTTCTATATTTGT
TACAGAATTCCTAAATATCATTATAAATATATTCATCACTGGTCTTTCAAACGACATTTC
ATCGTAAAATCATCACAAACACGTGGACTAAATTAGAAATGACAGACAAAAATTGATTAA
TCAAATCCCGTTAAGTACCACCCCTGTTTCAAACATTCATCGTTGCCCTCGTTGAGCTAT
TGTCATTTCCAGTAGCATGCTTCAATAATTGGTTTTAGTATTTAAAACGTTAAGACACCA
TCAGTTGTAAATATGTTTTTAAAACATTTACATTTAAAGGGAAAATATCAATAAATCAAC
AAAAGGAATGCAATCACATATTAATATCATCAAACTAAGTTTTTTTTCAGTTAATCGTCA
AAATGACCATCCCATCTTTAGATTAAGTTATTAATCCGGACCATTCTGTGTCCTCTTAGT
GATAAACATGCCATTTTGCACGAAAATGTATTAATGGTAAACTGCATATTGACACACCTT
CACTATTAATATTCGCGGTTTATTTAGAGTACACTACGTGTTTTTGTGTTATACCTCGAT
AATATATTCAAGTTAATCCTTAAATTACAGTTCAGTCTGTGTAGTATGGTTATGCGTCAC
AATACCCTCGTCTTTTAAATAGCTTCATTGTCTGAACGTTTACTTGATAGTTATCCTTTT
TATTGTGAAAACATAATATTGTTCGTAGTATTATGTACTTGAGAAAAACAAAGTTTGGTG
ATATATTTCATGATCAAATACGAGTGGATGGTTGCCCAATCAGGCGTCTTAAAGGTCATT
GTCGTCAAGAGGAAATGTTAGGAAATGGATTTGTATATTCATGGATACCAACGAGGTATT
CGCTGAAAAGGCAATTTAATACACAAATATTAAAGCAAGCTAAAAAGTGTGCTTTACCAT
CAAATATGTAAATTGATAATAAAAATGTAAATACCTGCTATATGCATACCATATATTCAT
CATCAATTATTTAAACGACTTCCTCATCATCACATTACTAAAACCATTCAGAGAAGTTGA
GATTAGAGCTGTGAAATTATTCTTTAATTCTCGTTGAGCTGTTTTGTCATTTCTAGTGTA
CTGTGCTCCAATAACGTGCTTGTGTGTCTAAAACACTTAAGCGCAACACCTATGTCACTT
TATTTCTGTATTGGTATATGTACATGTGTATTTAATTATAGCAAGTGTAAAACAAGATAT
CACGTCTGCATCGATACAAATTGGAATGTACTCCCATGTCAATATCATATCATTCAACCT
TAATGACGTCCAATCGCAGAGGCCTACCGTCAACATGGCAACCATATTTTTTTTAGCATA
TTTATGTCCATTAACTGACAAAGGGAAGAAATGAATACTGTATCTATGATGTGCATCGAA
ACCAACTTGTCACGTTTTGACTCACTCAAATGGTACATAGATCAGAATACTATTAATCAC
TTTAATTTCGCGAATACTTTATTTCGCG
>ci|000011632|Bact|Sample_DA|2
TTCTATGATTACAGTAATCTTAAACCCGGGGAAAAATTGTAAATCTTGATAATCAGTCAA
ATTTATTTAAACGCACATTTACATAAGTTCAGACTATCATTATTGTTACCTTAATCCCAT
GGACTATTGTATGATATACAGTCATGTAAGAGCCTTAAATGTTTAAAAATATAATATGTA
TTCAGAAAATCTCTTGTAACCAAAGTGACGATAGACAGGTTGTCATTAACATANNNNNNN
NNNNNNNNNNNNNNNNNNNNNNNNNNNNNNNNNNNNNNNNNNNNNNNNTAATCTAATATG
TATTCAGAAAATCTCTTGTAACCAAAGTGACGATAGACAGGTTGTCATTAACATATCTTC
CTAATTATCTTGATTTTAGTTGTCACACATCAGGATTCAGAAAAACAATAATGTGTCAAT
GTTAGTTGTTATCACAGTGTAGTTTAATCAGTAGAGTTGAAAGACACGGATGTAGTTGTT
ATTTTCCTCGTTACCGGGTGTAAACCTGGTGACCACAAACTTATCACCACGTACAGATAT
TGCCGATGGAATCTGTATTCCTTGTGCTGACGTCAACAGTTTCCTGACACGTGACCCATC
TCCAGACATCTGT
>ci|000011646|Bact|Sample_DA|2
ACTTGTAATCACAGCCATCATTCCATTTTTGACCCTGTCCATGCATCTGTCCCTTGTAGT
AACAGAAACCTGCCAAACAATATATTCACATGTAAAGTTACACTACGAAGTTATGTCAAA
TTTTTTAGAAATCATTTCATAGTTCATAGCCACTACTGTGGGTCACTGTGTACAATTATT
CCGTTACTAATCAAATTGAACACAATTGACATTTTGCCACTTGAACAATTTAAAGTTCAA
AATTTCAGTTTTCGATGAATTCTCCGTCATCCTCACTCAAAATTGTTGGAACTATTGGAC
ATGAAGGTTAAAACATTTCCAAACGATAAAATATACCACAGTAGCTTTATCAGGGGGGGA
AATGCTAACCATGCACAATCTATCATATAATTTATGAATGTCGTAGATAAAAGTATATTT
TTAATTTTAGGAACTGAAAATTGTATACATATATTATAGTCAAGAGGAGATATAAATGAG
ACATGCGAACTTTACAATTTAATTGAATACACACCTGAACCTTGTCCGGAGCCTGGCAGA
GTGTAATTACCACAGTCAGGTAGGGCACAGCATT
>ci|000011931|Bact|Sample_DA|2
TACCATCAAATATGTAAATTGATAATAAAAATGTAAATACCTGCTATATGCATACCATAT
ATTCATCATCAAGTATTTAAACGACTTCCTCATCATCACATTACTAAAACCATTCAGAGA
AGTTGAGATTAGATCTGTGAAATTATTCTTTAATTCTCGTTGAGCTGTTTTGTCATTTCT
AGTGTATTGTGCTCCAATAACGTGCTTGTGTGTCTAAAACAACACCTATGTCACTTTATT
TCTATATTGGTATATGTACAATTAGAGCTGTGAAATTATTCTTTAATTCTCGTTGAGCTG
TTTTGTCATTTCTAGTGTACTGTGCTCCAATAACGTGCTTGTGTGTCTAAAACACTTAAG
CGCAACACCTATGTCACTTTATTTCTATATTGGTATATGTACATGTGTATTTAATTATAG
CAAGTGTAAAACAAGATATCACGTCTGCATCGATACAAATTGGAATGTACTCCCATGTCA
ATATCATATCATTCAACCTTAATGACGTCCAATCGCAGAGGCCTACCGTCAACATGGCAA
CCATATTTTTTTAGCATATTTATGTCCATTAACTGACAAAGGGAAGAAATGAATACTGTA
TCTATGATGTGCATCGAAACCAACTTGTCACGTTTTGACTCACTCAAATGGTACATAGAT
CAGAATACTGTTAATCACTTTAATTTCGCGAATACTTTATTTCGCGAACATACTGCACCA
AACCCTTTCGCGAGTACATAATTTCGCGAAC
>ci|000011985|Bact|Sample_DA|2
AATATATGCCTACACGAGTCATTGAACATCAATGCACTTATCTATACAATATTTGATCAT
TATAAGGGGAGACAACAAAGGAATTATTGGAAAAAAATGGGGAAAATTAATACATATTTT
ACAGTAAAACATTTATTTATACATATATATCTACAAGCTTATATTTAATATGTTTCAGTC
ATCGTTCAGTCTCTTGTTCCTGAAAAATACCATAATGATCTATTATTGTAATTTTGTTTT
ACTATTATTCCTGATATGTTTACCTTTTTGTGTGCTTTACTATCTTAATTTTCCTAGCAT
AAAGAAAAAGCATCCATCGCTGCCTTCCTCTCTCTCTCTCTTCTCTCTCTATGGTGTCTG
TGTGGGTATGTCAGGTAAATTGCTGTATATATGTATGTATGGTTTTGTGTAAGTGTGAGT
ATACAAGGGGTGTATGCGATTTACATGTAAATTTCTCTTTCAATGACTCTTTTTGTGATA
CAAACTCTATATTAAAAATATAAATTACAATAATTGAATTCTAATGAGATTAGTAATGGA
GGTGAAGAAGATACAGATGAAGATGACCATATGATGAGGAGGATGATAATAGTGATTATG
GTGAGGATGATAATGAGAATGATGATGTACGATATTTAT
>ci|000012830|Bact|Sample_DA|2
TAACATGGTAATGATAATAGGATGACATTATTGAACTAATAGAATGACAGGTAAATATGG
CTGATAAGGTGTCAACGTAATGTAGTAACTCCAAACTAAGCTAGAAACTCGTGGGGAACA
TCTGCGCGCTTGCTTTATAATTGTTACATAAAAACCCGATATCTACTTATGAAGAATAAC
AATATTTTCACTCTAAAAATATTTAGACAACAATTGATAGAAGCATGGAGATTTTTTTCA
GGACAATAATATCACCTTAAAAGGCAATTCAATGGCCGATAAGGTGTCAACATAATGTAG
TAACTCCAAACTAAGCTAGAAACTCATGGGGGAACATCTGCGCGCTTGCTTTATAATTGT
TACATAAAAACCCGATCTACTTATGAAGAATAACAATATTTTCACTCTAAAAACATTTAG
AAAAACAATTGATAGAAGCACGGAGATTTTTTTCAGGACAATAGTATCACCTTAAAAGGC
AATTCCAAAGCATTTTCCTGAAATGATCACGCCTGTATGGTTACTCGTATGTTGACGAAA
ACAGAATGAAAATCGACAAAGTGGTTACAAAGCCATTGTTGCTCAAATTCATAATTTCTA
ATGTGTCGTCAATAATTGATTGTTACCTGGATTTGCCCGATTGTGCCGAATGAGTTCACC
CGGATGATTTACACAGTTGTACATCAAAAAAAAAGTATGAGAATAGCGTGTTTCGACAAT
TCATTTATAGAAGTACATGGAATGAAGCAATATAGAGTTAATTTTTGCAATGAAGTAGCA
CTTTAAGGCGATGGTGATTTATCAAATATGAAATACAAAGTGTTAACCGATGATGATATG
TATTTTTATATACCAACAATGCAAACAGATAGTGTCATGCCATGCTGAACACTGAAACCT
GAAACCACCCTGTGGTCTTAGTTCTGTTGTAGAATACATAAATGGTGATATGACCCTTTG
TAGAAAACATACCACAGATCGAGACTTAGAATTCTCTTGATGAACACCGCAATGACGATT
TTTAATGTGAATCAC
>ci|000013256|Bact|Sample_DA|2
TTTTTTTACAACATATTCTTTTCACTTTAATATGTACAAATGTATATTTTACGTATCAAA
ATGGTAAACAATATAGAACGGAAATGTTAAAAACAGTCTATTTGCCGAAAATTTCTACTC
CTAGGGCATCACCAGTCACTGGAAGGGCCGTGATACGGAGGGGCACGTGACTCTGGTAGC
GCGTGGACTCGCTCGTGATAATATACGTCACGTAGACGGTTTTAAAGGCAACACCACTGG
TGACGTCGATGGATGTAGGATCANNNNNNNNNNNNNNNNNNNNNNNNNNNNNTCTGGTAG
CGCGTGGACTCGCTCGTGATAGTATACGTCACGTAGACGGTTTTAAAGGCAACACCACTG
GTGACGTCAATGGATGTAGGATCATATTCAACCTTTGTTATAATTGGATTGTGGACCACC
GTGTCGTAAATATTTTTCATTTTGGTCAACAGCGCTGTAGCTGCCCTCTGTCGGTGAATC
TCATCTGAACCACAAACATCAAGCAAAATATCGTCTGGAGTACGAGCCTTGGTGTTTAGT
GTGTCACAGATTGGACAGGCACTACGCTTACCGAATATACTTCCAATAGAGTGCCCTATA
TCGTGAATGGCGTGACCGACGCTACTTCCGGCGTGTTCAATTTCATGCCCAAGATGGTTG
ACTCCGTCAAGCGCTCCCTGTGCGGTGTGAGCAAGTTGTTCTCCGATGTTTTCCAGACCG
CTACCAATGCTGCTTCCGAAATCAACTGTTCCTGACTCCAGACCATGGACAGCAGTTTCC
AATACATAACCGAATTTGGACAAGCCTT
>ci|000013313|Bact|Sample_DA|2
ATCTCGGCATCGATGACATAGTTTCTATTGTTTAGCAGGATGCAAGATAAGATTCCAACG
ACCTGGCATAACATATCGACTCCTCAGTGATCTCATGAGGTCTCTCAAAATAAAATTATT
GATGTCATGTGATCCCATTTGGACCAATGAGAAATAAGTTTAATACGTGTACTTGATCTC
CTTAAAATAATGATAAAGACACATCCAACATGTAATACTTTTAATTTCTACCAGACATTG
TAAAATCTGTACCTTGGAATCATATGTATTTCACAACCAGATATACATTTGCCAAAAAAT
CATACAAGCCACGATCTATACTTGTATGACTATACAGTGAAAGATAAACTTCATTTAATA
CAAAATATGACCAGTTTATAATGACTAGCGACAAACTTCAACTTTGTGATAACATTTGAT
TCCTACATTTTATATTTTACAAAATATACATGACAGTAGGTTTTCTGGAAACAAAACATT
TATTTTTTAAAAACTTAACTTCAATTGCACTTTTCTTTTTCATTCATAGACCAACTATAC
TGTCACTACCATGGTGAAAACAACTTTAAAATTTATATTACTACAAAAAGGCAGCTTGGA
GCTTACTTGTGGGAGGTTTTGTGCTTATACAAGGGCGGCAACGCAAATCGTAGCAACTTT
GCACAAATCATATTTAGCCATGACCTGGACCTTTGACCTTGAAAATCAATNNNNNNNNNN
NNNNNNNNNNNNNNNNNNNNNNNNNNNNNNNNNNNNNNNNNNNNNNNNNNNNTCGTCTAA
AGCAAAAGTCTATTAAACATGATGAGTATCACATTTAATGAAGATTTCCCTAACGGTTTG
GTCTCTACCGTGTTCATAACATGCGTAACCATGGCAGCATTGCTTCATTTAATTTGTATA
TCCCTGAAGGGTTTAACTGCAATTTTGTATTCGGGTTATACAATAAAAGTATCATCAGAT
TTCCCCATCACCCATCAGACTTTATCAGTTCCCCAAACCTCGAGCTCCCCCACATAAATA
ATACTGGAATAGCACAAGGCCTAATATAAAATTTCTGAATATTATTTTCAACATGTTTTT
GTTAAAACACAGAAGACCTTCAAAACTAAGTAGTTGACAGTTTTTTTTGCCTGCAGTTCA
AAACTGACAAAGAACATTACTAGTAACTGTCTTTTAATTGGCTCAGCTTCTGTAATTAAG
ATCATTATTTTAAAATCTTACATTGATGAACTGAATGATAAACAATACAACATTTTCATT
ACGAAGTACAGATAAAAACCAGGAGAACATTTCATGGTACTTATGAATGAAATATGAAAT
GCTCATACATGCGTTCATTCAAACACTAGCATGCCCTAATACAATTGCAGGTTTTTTNNN
NNNNNNNNNNNNNNNNNNNNNNNNNNNNNNNNNNNNNNNNNNNNNNNNNNNNNNNNNNNN
NNNNNNNNNNNNNNNNNNNNNNNNNNNNNNNNNNNNNNNNNNNNNNGAAACTTGCACCAT
TGAATTGAGAAAGAAATTTCCATGAGCAAGACACAAATTTGATTTAGATTGAAGCTTATG
ACTACCAAAAGCCTTTAAAAGCCATGCAATTGCCCAGTTATCATTTATGCAAAATAGTTC
AGATTAATCCTGAGTGGTTCCAATGTCCAGTGTGGTCCCCTGAAGAGGCCGGAGGTTAGA
GGTCACATGGAGTATAAGAGGTCAGTCAGACTCGCGCACATTCAGCAGTGTCCATATTTC
ATGTATAGAGATAGGTTAGAAATCTTGCTGTGTCAATCAATTTCGTAAAACCTTGCGAGC
GAACTCTGGTAATGTGAATGCCCCTCTGTGTACTTCAGCGTTGTAATATCTCAGCTTCAA
TCGTATATGTTCCTCTTCTGTAAATTTTCTCAGTGGTTCAGAGAATGATGTGTCAGGGTT
AAGACTACAGAGGATGAATCCAATCTGACCACTAGGGTAGGTTGGGATGGTGGTGTAGGC
ATAGTCCACTACGGGGTACAGGTTACGACAGAAGTCCTGCATAGACTTGATGAGGTCGAG
GTGTAACCACAGACACTCTCCTTGACAACACAAAATGCCAGTTGGATTTAAGGCTTTCTT
CATCAACTCGTAGTAGGACTTCTCAAACAGACTAGAGGCAGGACCTATTGGGTCCGATGA
ATCTGTGATGATGACATCAAACTCTCCCTGATGTTTTTTCATATACTCAAACCCATCTCC
TATATGCAACTTCAGTTTTGGACTTTCAAACCCACATGCCATCTTTGGAAGGAATTTTTT
TGAGACATCTATAACTTTCTCGTCGATTTCGCACATTTCTACTGAAACAACCTCTGGATG
TTTGACCACTTCCCGAAGTACACCACCATCTCCTCCTCCGATAATTAGCACCTTCCTGGG
GTTAGGATGAGAGTTTAGAGGGAGATGAGCCAGCATCTCCTGGTAAGAAAATTCATCTCT
TTCTGTACATTGTATAACTCCATCTAAGACAAGAACATTTCCATAGGTTTTACTCTTAAA
TACAAGAACATCTTGATATTTAGATTTTTCACTGAAAAGAACTTCCTC
>ci|000013513|Bact|Sample_DA|2
TGCAATGATTCGTGGAAAACTTTCAATCATGAGCTCCAATATATAAATACAACTCTAACC
TCAATTGTTAAATAATATATCTGATAAATACACATTCGTCTTTTAATATAAATCACTCTA
TCACAAAATCAGCACTATAAATGTCTCTCGCACCCCCCACAAAATTTTGTTCATTCATCT
CGCATTTGACACAACCAAACATCAGCAAATGCAAACCAAAATGATTGAGTATGGTCCTAT
TAACAGATTAAAAGTTTTGATGGATCTAAAACTGTCGTGGTTGTACAAAAAGTATGTGGC
GAAAACAAAATTATTTTGTTCATTCATCTCACATTTGACACAACCAAACATCAGCAAATG
CAAACCAAAATGATCGAGTATGGTCCTATTTACAGGTTAACAGTTTAAAAGTTTTGATGG
ACCTAAAACTGTCGTGGTTGTACAAAAAGTATGTGGCGAAAAAGTGTATTTCTATGCAAG
TTGGGAACAGGTAAAACTTTTCTTGGATTTCTCAAAAATAGGAACTAACGGTACTAAGTT
AAACTTTAACATTATGAAATTCGTTGCATGTCCTTATTTGATTAATACATTGTCAAATAA
GGGCAAACAATAATAAGAGAGTATGATGGAATCTTAACAATCTACTTTATAGTTTTAACA
CCTAAACAAATTATTTCATGTTTGTAAACTGGAATTATTTACCACTTTAAAATTTATACC
CACTTATATGTAGAAAAGCTGATACCACACATTATATCAATATTTTCCTTCAATGGATAT
TTGATAAGTCCATTTTCCCTGATTTGTTT
>ci|000013555|Bact|Sample_DA|2
CATTGTAACAGTCATGCCCTTGGGTATCTTCACGTTGCCAAGGACAACATCTCGACTTGC
AATGCGGTCAATTCTAAAATTAATAATGAATTATTATTTTTTTAAATAACAGGAAAGCTG
CTAAAAAGTTCTAAATTGATGATTCCAATATATTTGTTGCGTTTCGTTTTTAATATGTCT
ACTTAACGAATTACATGTTATATATCATATTAATGTCACTACTAAATCTTTAATGTACAT
GTCACTATTAAATCTTTATTGTACATGTCACTACTAAATCTTTAATGTACATTTCACTAT
TAAATCTTTAATGTAAATATCACTACTAAATCTTTAATGTAAATGTCACTACTAAATCTG
TATTGTACATTTCAATACTAAATCTTTAATGTA
>ci|000013925|Bact|Sample_DA|2
AACACTACGTCCGATGACACAGCACGCTACTGGATGGCCATGGCTTCCCGTGTCGTCATC
AGCTCCGGAATTAATCTGTTTGTAAATTTACATCGATTACCATAATGCGTAGGATGAGTA
CTTTTCTGTGGTAAAATATCACGAACCAAGGTAACAAAAGATAAATCGGCAGAAATCTAC
TTCTACATTGACAACTTTAATGGCGTTGTTCTTAAAAACAATGACATTACAGTCACAATT
TTTTAACAGAGAATTCTTTCTACAATAATAGCTCTGCATGAGGACAAAAGAGGAATAAGT
TTGGACGAGAAGTAATACATACAGCAATAGCACGTCCGATGAGATCATGGAGATCACCGT
GGATAGTCTGAGTGTGCTTGTATAGTATAAAGTATGATCATCACCAGCAATGTTTCCAAG
GTCTCCAGCATGGCTGTGAAAAATAGAAAAATGATACAATATTATTCACATTTGATGCAG
AAAAACATGTTTCGCTTCCCAAAATGATAAACCACGGAATAGGCAAACGAAACGCGTAAG
TTATATCTCTCTTGATCATCACATAGTATAGTATAAGACACTTCCTTTACCTTAACAGAC
ATTCGTTAAAAAA
>ci|000014052|Bact|Sample_DA|2
TATCTCTCGTCTCTACGCCTTGTTAAACTTAATTACAGCTGCTACACCTCCTATGGCCAT
ATTTGAGACTAGCTCGCTTCCAGACACCTCTCTCGAAATCACAACCTTTACATCGCCGGC
TGTCTGTACTTCCGTCATTTTATCGCCATCCATAGTTACAATACACTTAAGATCTTGACC
GGTAAGTGACTTTGAGTCGAATTCCTCTCCGAGTTTGAATGTTGAGTCCTTGACCGTTTC
TCCCACTATTGTTTTGATGGTCCAGCTATCTCCGGATTTTATAATTTCCATGGATGGTCT
ACCTTTCCTGGCCACTTCACGCAGTGCATCAGGGACACCTGTCACTTCCATGTATTGGTC
CAAGTNNNNNNNNNNNNNNNNNNNNNNNNNNNNNNNNNNNNNNNNNNNNNNNNNNNNNNN
NNNNNNNNNNNNNNNNNNNNNNNNNNNNNNNNNNNNNNNNNNNNNNNNNNNNNNGAACTA
CTAATGAGAGCTAACACTACGAAAGTGAGTAATACTAGATGGCTCCGAAGGTCATATATA
ATGGTGACTGGCGGAAACTACCGAACAGCTCCGACAGATAATTCGCCTCCGTACCTAGAT
GTACCTTGCAGTCTGTATGAACTTTGCACCACTCGTTCGCGGATGACCTCGGTCCTGTAC
GCGTGGCTGAAGTGAAACATACGATAGGGTGATTTACACTGCAGGTGGTACATATATATA
TACCTGTGTAATATGAAGACCTACTCGTTT
>ci|000014362|Bact|Sample_DA|2
CGCTATCTGATATCGATTACATTTTTAAAACATGATATTGTCAGAGATATAGTAAAAAAA
ACAATGGTTTACAAAGTTGCCATCAGAGAAACAATTATAAGACATTAACAGGACGATATC
GACAATGCCATTTTATTGTTCATAAACATCAATTAACATGTAATATATATATTATCTAAT
TATAGCGCACAGTGATGACGTTTAAAATAAAACGTTACATTTCACCTATTGAACTTGCTC
TAAAAGCAAGCAGAAGTACTCGTTANNNNNNNNNNNNNNNNNNNNNNNNNNNNNNNNNNN
NNNNNNNNNNNNNNNNNNNNNNNNNNNNNNNNNNNNNNNNNNNNNNNNNNNNNNNNNNNN
NNNNNNNNNNNNNNNNNNNNNTTGAACTTGCTCTAAAAGCAAGCAGAAGTACTCGTTAGT
TCATTGTTGAGTGTTTTATTATTATTATTATATGTATCCATCACAAAGAAATTATCAACC
ATTCATTTTTATTCATGTAACTATTTTATAAAATAGCTTTTGTGTCCATGCAGAGCCGTC
GGAATATACGACGAAATAATTCGACATCGAAGATCTGACTTCCCTGCTTAAATGATCGAT
AATACATAAATCAAATACATTTTGTATGAATATGAATTTCACACGGACAGTATCGATTCG
CGGATTTTAACTTTCCGCCGTCGGAATATACGACGAAAAGAATTCGACATCGAATATCTG
ACTTCCCTGCTTGAATGATCGATAATCCATAAATCATCTAATGCAGATATTGTTGAACCT
TAAGCTTAAATTCCATGGCATGTTCTCGAAGACGTAAATCAGATATAAATATGAATTTCA
CACGGACAGTATCTATTCGCGGATTTTAACTTTCCTCATCTGGTTAGCTTCGATCTCGTC
CAATTTGTTATACAAGAAGTCATCCACAAAATGTAGAATCCGCCTAAGG
>ci|000014372|Bact|Sample_DA|2
TTTTTTTCATTTAATAAAAGAACATTTACTCTCCACATTCAAATAACATTTTTCTCTTGT
GATTAATCATTTAGGACAACACAGTTAAATAAATAGAATTTCTTGCCATTCATCTCTAAA
GCAAGACTCAATAAAATACAACTTACACAGATAATTACTCGAACTTAACTATAACTTATA
GAAATGTTTTGTCAGATTATATGTAATCGTAACCCTTGATGTATTTAAGATCATCTTAAT
GTTACAACTCTTCATCCCCCATATCCAGAGGTTACAGTCTACAGAGAACAACACGCAGAC
GGACTGGACCCTTTGATGTAAATCAATTGAATCTCGTGGTTACATAACTGTTCTTATATA
ATCTCCAAAAGCCATTTATCAGCGCCTAGCGATCGGTAAGTTTTTCCACCTGAGCGTACC
TTCATCTTTGCTATGAAATGTTCTAGGGGTGATGAGAACTTAAAGTACTCGTAATAAATA
GACATCGATGCAACTCATCATAATAGTACAATAAGTATTACAATTATGTTTGATTTTGTG
ATAAGGAGTTCAAGAAACACAAATTTTAGTAAGCAAAAAAAAAATTGCATTCAAGTGATG
TACATTTAGGTATTTTTACTAGGATAAAATGGTATGCCATTTGTAGGGGAACGTGCTACT
CAACGCATGATATTGAACAGCTTGCATGCAATTGAATCTCGTGGTTACATAACTGTTCTT
ATATAATCTCCAAAAGCCATGTATCAGCGCCTAGCGATCGGTAAGTTTTTCCACCTGAGC
GTACCTTCATTTTTGCTATGAAATGTTCTAGGGGTGATGAGAACTTAAAGTACTCGTAAT
AAATGGATATCGATGCAACTCATCATAATAGTACAATAAGTATTATAATTATGTTTGATT
TTGTGATAAGNNNNNNNNNNNNNNNNNNNNNNNNNNNNNNNNNNNNNNNNNNNNNNNNNN
NNNNNNNNNNNNNNNNNNNNNNNNNNNNNNNNNNNNNNNNNNNNNAGTTCAAGCAACACA
AATTTTAGTAAGCAAAAAAAATTGCATTCAAGTGATGTACATTTAGGTATTTTTACTAGG
ATAACGGTATAACCATTTAACATAAAAATGTTTCCAAACAAATTAACTGTCAAAATAAAT
CACTATTTAATAATGATGAACCATTACAAATTTGCCAGAGCAAGTGACAAAATGGTATGC
CATTTGTAGGGGAACGTGCTACTCAACGCATGATATTGAACAGCTTGCATAAAACTAACA
AAGGATTTCACATTTAGACATAAATAGAAATTATTTCACTCGCCAATTATATCTTAAAAT
CATTAAGTTACCATTTTCTTTACTCATAATAGGAATAACACAGAATCTATATTGAAAATG
AAATTTCTGTTCAGTAACAAAAATAAATGTCGCATGTACATGTAACTGTAACTTGCACCA
TTACATAATATTATGTCCCTCATCAAACAATGTTTATAGTATCCTTATAACTAACCCGTC
AAACCATATTTTATTAATTGTCAACCTTTTTTTTCTAATTTTGGGCAAATCAGTTATTGA
AATGACTATTTTACCATAATACATCTAATTTTGAATACCTACATATCAATATCTAAATTT
TGACCGAACTTATGACTCTACTTGTCTCCATGGTGACTATGATTTTATTTAAATGCAAGA
TAATTTGCAATCTTTTATATAATCATATACCACCGTCATATTATAGCCCAAATGGGACTA
TATGACGTATCCATACAGATACACCTTGGGTTAAGTTTTGTTGGAATTATATGAAAAGTA
GATCAAGAAGTATATTATAGAAGTATAGAAAATTATCAAAACCTGTTCCGCAAAATATCA
TCATTTCATCTAGCCTCTAGGGGACATAAACATGGTGAAAATAGCATTCATTTATTATAC
AAATTGAAACAGAAACAGAGGGATAACTGTTTCCACTGATTTACAACTTCAATCAACCAT
ACACATATTTTAAAAATGACATCATGAAGTAGACTAGGCTATCATACGCTATGATTTACA
CACCACTGAGTCACAAAA
>ci|000014518|Bact|Sample_DA|2
TCACAAACTTTATCCACAAACCATCTTCGGTAACTGTGTTCCCTAATTTACTAATCTTCG
GTGGGATCTGAAATAAGTGGAATAAATGGTTTAATCAAACATGCTATTTTTATGAAACAT
CTGAATTTGAATTTTGTGAGAAAATAAATGCTTTGAAATATGAAAACAAGTCATGATTTA
GGATCTAAATGTTTCTTACACAGCGGGCAAAACTTTAAACTTCGAGACGAGTTTCGTAAA
ATCTCGTATGAAATGAATTTAGGAAATAAGACTCCTTTTTATTACTCGTCTATAAACCAA
ACCTAGTATTTAAACATATTATAAGAGACAAACTGTGCTACCAAAACACCAAACGGTGAG
AGTCGATTCAGCGTACAAAACAACAAACGATGAGAGTCGATTCAGCATAAAAAAAATGGA
TGACAGCAATCATGAATCAAGTGTTNNNNNNNNNNNNNNNNNACCAAACGATGAGAGTCG
ATTCAGCATAAAAAAAATGGATGACAGCAATCATGAATCAAGTGTTATGCATATGAACAT
CTAAATATTCTATCTCGTTTCGGATTGGTATAATTATTCGGTATTGACCTTTGAACCAGT
ATCTAAGAAGTGGTATCACTTACATCTGTTTTTGGAGATTGGACTGGTCGGAAAGACTGC
ATGACCTGTGCCATACACATCTTTANNNNNNNNNNNNNNNNNNNNNNNNNNNNNNNNNNN
NNNNNNNNNNNNNNNNNNNNNNNNNNNNNNNNNNNNNNNNNNNNNNNNNNNNNNNNGCGA
TACAATTTCGGGGTCCGGCTCCGAATGGGAGATACGTGAAAGGATCCCTGTTTTTCTTAG
CCTCGGGTGTAAATCTAAAACAGAGAAAACATTTTCAAAATTATATTTAAACATGCTATT
ATCACTTACTTATTTGTACTAAACAAAGGTTTCTGAGTTAAATAAGATGATAAATATCGA
CAGCAACCAAAGCTAGTGCTGGAGATAAGATGGACTGGCCCTGTCCTCTATATCGAAATT
AGAAGTGAAATTCAAAAATTATCATTTTCGCATCAACCATTACGATATATTGCAAGTTTC
GAACATAATCCTGTAGTAAAATTAGCACGACATTTTTAATTAAATTGTGATTAGCAATCT
ACAGATGAGGATAAAGTCCTTCGACTTACCTTTCCGGATCAAACTTTTCAGGATCAGGCC
AGTACTCCGGATCCATCATTATTGCTCCGAT
>ci|000014617|Bact|Sample_DA|2
TACATTGTCAACACGTGAAGTGTACTATAAATATTTAGTATATTATTAGGCTAGTTACAT
TGTCAACACGTGAAGTATACTATAAATATTTAGTATATGATTAGGCTAGTTACATTGTCA
ACACGTGAAGTGTACTATAAATATTTAGTATATTATTAGGCTAGTTACATTGTCAACACG
TGAAGTGTACTATAAATATTTAGTATATTATTAGGTAAACTAGTTACACTATCAAGTACT
GTAATAAACAGGTATATACAGGACGTTACTAAGGTTACAAACTGTCACATCATCATACCT
TAAGACGTAATCTTTACGAATAGACGCTAAACATTTACCTTTCTTCTCATGTACAATACA
GGTACAGTTTGACCATGTCTACTCATGTACAATACAGGTACAGTTTGACCATGTCTACTC
ATGTACAATACAGGTACAGTTGGACGGCTTCATGCTTTCAAACCTCATTATAAGTAAACG
TTTGGTTGACTTAATTACATAAATCGATGCTATATCCCTGCTTGTCACTAATTAATTACT
AGACATATAAGTTATTAAGATTTATCGAACGAAAATTCCAATTTCTCAAATATGAAACTA
AAGTCATTCATCAGAGTGTTTGGGCTTTTCATTTGATGTATTTCAAGTTTGTGATTTGCT
CGGCTTCAATCATTAATATCACTGACTGTGGAGACTTAGAAGGACGAAACAGCTGTATGT
TACAGTTAATTTTAAATGGTGCTGCTATCAAGCAATGAATATCTTACGAAATGTGAATAC
TTAATATACCTTACAATTTCTTCCGTCGGGAGTGACTTCATCAAAATCTTCTCCAATCTT
AAAATGCAGATNNNNNNNNNNNNNNNNNNNNNNNNNNNNNNNNNNNNNNNNNNNNNNNNN
NNNNNNNNNNNNNNNNNNNNNNNNNNNNNNNNNNTTCGTCGCCATCTTGTACTATCTCTT
CATAACTTGTAAGGCTGTTTCCAACTTTACGGAGTACAAAGTTGACCCCTACAAATACAT
GGTATATAATGAGCTGATAAAGTACCAGACCAGGGGTGGGGTAGATGTAATTACGTAGTG
GTAGTAACGCTAACTGTAACCAAACAAATCATACAAAACCGCAAACAAAAATACCAGTAA
ACATAATAGCAATAGCATAAACGAGAATATGTAATTTCTGTTATTGAAACAACCTTAATT
GTCCACTTAATTGATGGTACGGATATGTTTGCAGTTATTATAGGTAACTAATACTTTTAA
GACGACTATACATGATTGTGAGATTTAAAAGGTACTGTTCGATGCAACATTTTCAATAAG
GTAAACATATGTATCACCTTATACGACATGGGTTGCTTAACATACTTTTTTTAGTGTGAA
TGCATATGCGATTGCATTCCCTTTAGCTGGGACGATGTCACGCGCTATATTGAGGATAGG
ATTTACATATATAAAATATATTCCTAATGATGTAGCACTGGATATCACAGTAAACTAAAT
TGATCACACGCTATATTGAGGATAGGTTTTACATATATAAAATATATTCCTAATGATGTA
GCACTGGATATCACAGTAAACTAAATTGAATATCAAAATGTTGTTGATGTTATTAGACCC
TTTGATATAGACTGCACTGGGAAACAAAAGTTGCATATTGGCTGGAATTATCTATTAGAG
ATCAAATATTCCGCACCATACGTGCGTGACATTGGGAAAGATAAAAAAAAAAACGTCCTG
CCATGAAATCCGTCATTCTCGTGATAACAACTACTTTATATTGATTATATGAAATGAGGA
TTAATCATCAAAAATATATGGTTTATCTTAATTAAATTAGGAACGGATGTTCAGTTATAT
AATTCACAAGTCAACCACGTACCATTTCTAAGTTATCAGGATTGTTAGTCTGTGATCGTT
GAATTGCGATATTAATGGTACCGTCTGTGATGTGCTACAACTTGTAAGTACCAAACTAAA
CTAGAATACCTGGACTGAAAATGTATCAATTCTATAAACATGTACGAACTAGTATATAGA
AGACAGTATTGCACATGACGCGTTAACAATAAGCAAAAACAGAATGCCAAAAGTACGCTT
AACCATCGGAACACGAGGTTCACAATGGTAAATATATTGATAGAATTTTAGCCTTTAGCC
TTTATCGGGAATTAAATGTAGTATTTATGTTTTTCTAAACAAGAAATTTCCTAGGGCATT
GTAAAATCGACCACAGATGTCTTATTTTATTTTATTAAATACTTTATTACACGTAGTTAT
ATGTTATTACTGATACTGTAAAGAGTTATACAAACCGACAGTCTTCATATACTCATCCCA
GTGTTCATCATTCTTCTCTAGTTTCCAGTAACCTAAAACTGCAGTCATGACTTCAGTCTA
TAGTAAGGT
>ci|000014660|Bact|Sample_DA|2
TCACTTTAAGAACACAAAGTCATATACCACATCGTTGACTTACAGTCTTGAAAAAATATG
ACAGGGCTAACATCTGTCATTTCGCACTACAGATATATCTTAAAATCTCTTTAGAATCCA
GTTCCCATCAAAATATTGGAATGTCCTCAACGTTTCATTGATCAACAGTACTTGGACTGA
AGTTTCTCCAATTAATTTTTGTTCTGATTAATGTTTAGCACTGTCAGTTTTCATTCAAAG
CAAAAGAAAAAAAAGNNNNNNNNNNNNNNNNNNNNNNNNNNNNNNNNNNNNNNNNNNNNN
NNNNNNNNNNNNNNNNNNNNNNNNNNNNNNNNNNNNNNNNNNNNNNNNNNNNNNNNNNNN
NNNNNNNNNNNNNNNNNNNNNNNNNNNNNNNNNNNNNNNNNNNNNNNNNNNNNNTTCTTC
AGAGATTAGCCTTGGTTTGGAACAGCTCTCCGAGTTTCTGGGCCAACATTAGGTTACCTT
GTACCTTTAGCAGTCCTTTCATGAACGCCTAGAACAAACAGCAAAAACAAAATATCAGTC
CTTGGCAATTGATATAAAAATTTATTGCAAATATATCTGACAACTGGTTCTTTTTACATG
AATAATTACATAAATATTGAGCATATCTATTCCAGTTTGATCTTTGAAGAAGTTTCAT
>ci|000014742|Bact|Sample_DA|2
CCGCACATTTTATTTGCAAAAAATAGTTTCAAAGTTTCTAGTAAAATGAATAGAATGTTG
GACCGCCTCTCAACATCTCAAAAATCAATCAAATTAAATATTGCTGACACTTTGCAGATA
TACACTAAGTTTTAAATCATGCTAAACAGCACATAAAACAAAACAAAAAAGATTTAACGA
ATTCTTTACTGACAACACTTTCATCTTCATGAACTTTTGAATTAGTCGCAAAACGTAGCT
GCGCTCTTTCAAGGCTATATCTTTATTCATATCAAAGACGTTTCTTGCCAATGGAATAGC
AGATATAGTGGTTCAAATCAGTATATGCTACACCANNNNNNNNNNNNNNNNNNNNNNNNN
NNNNNNNNNNNNNNNNNNNNNNNNNNNNNNNNNNNNNNNNNNNNNNATATTAAAGACGTT
TCTTGCCAATGGAATAGCAGATATAGTGGTTCAAATCAGTATATGCTACACCATCTATTA
ACATTTACATACTGCGTTTAATAGTAATATACGTGGAATTAGATACCATTACAGCAGTCA
AACTTATTGAATATCTTTGAATTCATAGTTTAAAACTGAAAACATATATAAACGGTTGTA
GCTACGAACACATCACTTGTAATATTCACGAGTAGAGTACTGTACAATGTTTATCGTAGA
AATCGTCCTTATTAGGTAAAGTACACAACAAAGACAAAGAGTCTCGCAGTGTCCTAATCT
TAAACTTCATGTATCAAAACTGANNNNNNNNNNNNNNNNNNNNNNNNNNNNNNNNNNNNN
NNNNNNNNNNNNNNNNNNNNNNNNNNNNNNNNNNNNNNNNNNNNNNNNNNNNNNNNNNNA
AGACAAAGAGTCTCGCAGTGTCCTAATCTTAAACATCATGTATCAAAACTGACAAGTTCA
GGTAAAAATTGCACAACTAGATACACAAAACGTCGCATATGGTCCCAAGGAGGGAGACAA
CTCGTACGAACTTATCGGCTTAACTTACAAAATACATTTACAATATTGATATAGATATAT
AAAGTCATATTCAGCATCAAATTTGCAGTATTGCAAGACGACCACAATTTTCACTTACAT
GTTCATATCGCGTCGTGTTTTATCACGACTGCATACATGTATAAATTGCAGTTTCATATT
ACATTTTTATTAAACTGTTGATATCAAA
>ci|000014811|Bact|Sample_DA|2
TGACAATCTAACTATCAAAACTCATTCGATCAATAACCACAGAAAATGTCCACGTACAAT
CGTTTACAATTGTTCGATGGTTTACTAGTACACGTACATCTCTAACACATTGAATAAAAT
GTATCTCCTGAATGACATGATAAACAAGAAGAGGGCTTATACAGGCCTACCCTACAGCCC
AATCCTCTTAAATAGTTAACATTTGATTCAATTAAATATTTTGAATTAAAACATGTTAAA
CAGGTGAGCAAACCTCTAGATTATATTGGGAATTATACTAAATCTATATTTCTTAACAGT
GTCAATATTAAACTGTACATGGTCAATTGATGGTAAGAATTGTTCGATGGTTTACTAGTA
CATCTCTAACACAGAATAAATATATCTCCTGAATGACATGATAAACAAGAGGGCTTATGG
CCTACCCTAAATATTTTGAATTAAAACATGTTAAACATGTGAGCAAACCTCTAGATTATA
TTGGGAATTATACAATAAATCTATATTTCTTAACAGTGTCAATATTAAACTGTACATGGT
CAATTGATGGTAAGAATGGAAATCTTTTTGTGTCCAACTTAGAATACAACATATGATCAT
GATCAATGTATAATTATATAATATTATTATATATTGGATGATGTAGCATACTAAATCACC
TCTCAACATTCAGTTCAAGGTCAAATGGTAAATAGAGGTCAAAGTCATTATTAAATTTAC
AGATTATGCATAGAAGCAAATCACAATTCAAATCTGTCCCCACTCCTTTGCTTTGAAAGT
ACATGATGTACATATATGTGGAGCAAATCAACAAATAATTGTTGATGAAATACATACCTG
GTATGCTATGAAAGTTAGGGTTTTGATCGCTATTAATTAAACAATTAAAAGTTTTTAATA
GGCTTTAAGAAGGGCTAATACCAGGTATATA
>ci|000014879|Bact|Sample_DA|2
TACAAACTCGCACACTAACACACATATACAAGTTGTTCTAGTGTCACTGTGTTAACAGTA
CACATACAATCATCATAGCAAACAATATTCATAAAAACTTTAAAATATAACCAACATGAT
CATATGCAGATTCTCTGCATTCATACCATATCTTTTAGTACAAGAATAGTTTAATACCTT
GTTACCTAATTTTACTGACTATAAATTCAATTTTTCCAAGAACGCTTCATATAGTGATAA
TATGTAAATACAATATTTGCTTTGCAAAGCATAAAAGTGTGATTTTCATGTGTCTTAATA
CAGATTCTAATAAATCAATTCTTAATGCAATAACTATATGGTTTATAAAATTCCATTTTT
TTCATTTTTTTCAATTCTAAATACTTTGAACGTATTCTTGACTAGGACCAATACAGTGTA
CTAGATCAGGGCCCAAGACTGTGTACAGTGTACTAGATTGAGGCCAACATAGTGTATTAA
GTCAGTGTCTATAAACCAATTAATATACACTGTATCACGATACATCAACCGCATTGACCT
ACATGTGGACCACAAGAGGCATTCAACTTTCACTCCGTTCCGAATACACTCGGCACGATC
AGGGCCCAACACCGTGTACGGTGTACTAGATTGAGGCCAACATAGTGTATTAAGTCAGTG
TCTATAAACCAATTGATATACACTGTATCACGATACATCAACCGCAATGACCTACATGTG
GACCACAAGAGGCATTCAACTTTCACTCCGTTCCGAATACACTCGGCACAATGATGTGTG
TCCATGAGGGCAATATCTCTCTCTAGGAGGGCATCACCTATGTATCCATGGCGATAAATC
ACAATAGCCACCAAATAGAGGATATCATGAAAACAGTTTATGTCTGTGATGAAGATTCCA
TCGATGAGGCGATGATTATTTATCAAGACCAATATTTTTTCTATCCATAAAGATAGATAT
TGATCATACAGTTGTCTCTATCACATTCTATATATATGTAAAGCTCTATAGCAAGGAATC
ATTGATATGAGCCCATGCCATACACATTTGAATTTGAATTTCCCGCTGGTTTATC
>ci|000015392|Bact|Sample_DA|2
CCCAATTACTTAGTAATACAGTGATATAAAAAGTCTTTTTATTATCAATTATTCAAAAAA
CAATCTTGATTTCTTAATAAAATTACACAAATTTGATACATTTTCCACCGATTACGAATT
CTATATTTAAATGCAACGAGGTAGATCTTATATTTTCTGTTGATACTAATTACGGCGGTA
GGAGGAGATACTAGTGCCCCTACCTCCACAATCGTTATTATTAACACTACATATAGTGCT
AGGACCTAAAGACTAGTTAGTCCCCTTACCTCCACAATCGGATATCATAGTAAAACCTTT
AGTAGTGGCTTCAGATGTTGTTCTCGGCATGNNNNNNNNNNNNNNNNNNNNNNNNNNNNN
NNNNNNNNNNNNNNNNNNNNNNNNNNNNNNNNNNNNNNNNNNNNATGTTGTTCTCGGCAT
GGCAGCAAACGTTAAAGGGTTCAATATATTTACGTCCCATTTTACTGTCAATGATAGGAA
ATTCAATAACAATACAAACACACACAAGTCTTATCTCATTATCTTTATAGCAACATTCGA
AATGTTCATCAATTTGATGAAGTGTAATATGCCATTTATCCCATGCTGATCAATTTGATG
AATTGTAATATACCGGTTATCCCATGTTGATCAATTCGATGAAGTGTAATATGCCGGTTA
TCCCATGCTGATCAATTT
>ci|000015470|Bact|Sample_DA|2
ACAAACATCTTTTGTCTCCAACAACACTGGGTATATGATCAATACTGTACAGATAGCAAG
AATACATCCCTTAGCTTGTTCTTAAATTCAACGTTAATGTCCTAATAACATCAAGGTGTG
TATATATACTATATACAATGATGTACGTGCCAGGTTTTGGTGGTGAAGGTGAGGTAAAAC
CATTACCCAACAACTGCCTGACAATTTGCCTTGAAATGATGACAAACAGTTAGAGGGCTG
TAGCGGAAGAATGTTGAACTCATGTCACCATGGTAGAATGTTGGGCATCACGGTAGAATG
TTGGACAACATGGTAGAATGTTGGACACCATTACTCTAAGAATATATTCTAAATGGGTCG
CTAACGAAACCCATAATATATATTCTTAGAGGAATTGCTCCATTAACCTATGGTTAACAT
AAAAGTGAAATCCAATCCCTATATTTACACTTTCTCGACTTTCTATTATTAGCTTTCATT
AAAACAATCCTCATTTGTAAATGACATCGGAATCTCGTAAAAGGTGGTTACTGGTNNNNN
NNNNNNNNNNNNNNNNNNNNNNNNNNNNNNNNNNNNNNNNNNNNNNNNNNNNNNNNNNNN
NNNNNNNNNNNNNGTTACTGGTGGGAGGAAATGCAATAGCTAGAACAGCCAATGCTGACT
CTTCACTTCGAAAACGTCTTATGCGGTGTCAAATACATGTAGTTCTGTTTTTACTTCTGA
AATAATAATGTATATTGGGGAATTATTTCGTTACTTTATTACAAAATATTTATTCAGCGA
TATTTTGAAATACTTTTTAAATAATCGTTAGTATTAGGATCGATGCCGTTAAAATGTTTA
TAAACAAAGCAATGTGTTTGGTAAAAGAAGTTCCGATACTGTGGCATTTTCATGATCATA
CACAAGGGCAAAGTTGAATGTTACCATGCAAGAATGGTAATCGCATGCATCTGGTATTGT
TTTATAGTGA
>ci|000015584|Bact|Sample_DA|2
GTAAAATCGTATGTAAGAGATATGTGTTACATAGATTGCTTTCACGAGGAAACTTTATCT
TGCATGAAATTAGCATGCATGTTTTGTTAATTTTATATTTGGTCACTCTCGTGTGTCTTC
AAATCACAATTTTATGCCAAAACTTTCCTAATGAAAACCTGGCGTGATAAATGCATTTTC
CGTGTGTTTTAAGACACAGAATATTCAAAACTTGACCACAGCGACATAATTTCGACAAAG
CGCCTTTGTTTACTGCAGTTCCAATGAATAAAACTAATGACAGATATATCATAAACATTT
CTACCACAATACGCCGATGTTGTTCCACTCTCACGGTATCAAGTAATCATAGNNNNNNNN
NNNNNNNNNNNNNNNNNNNNNNNNNNNNNNNNNNNNNNNNNNNNNNNNNNNNNNNNNNNN
NNNNNNNNNNNNNNNNNNNNNNNNNNNNNNNNNNNNGTTGAATAACATTTTGTTTATACC
ACACGTGGAATAAACTCTTAACGCATTTTTATTGGTCGAAAATTCGAGCTTTGACCCGCA
CTGCAATTGTTATGAACGTCATCAATAATCAAATGTCGTCACAACATCAGGTCCCGGCCG
TCAGTTCATCATATTTTTATACGCGAAAACACACATAAGTTATGAGTTTCCACGTACCAG
TCGGTATTATTGTGGTAGAAACAGGTCACACTCGTAAATTACTTTTTAAAAGTTGCAAAA
GACACTCGCTAAAGCTCGTGTCATTTGTAACTTTAAAAAAATAACTTACACGGGTGAAGT
AAATTCCATATCCAACAATCACCCGTTGTGTAACATCTGTAATATTTTATATTCATATTG
CATGAACATGTGTGAAATAAGGAATATGACCTGCCCATTTACCCCTCCCCTCGGGAGTTC
GACATGACTTTGAATTTTGCATCTACAAGAACAATGCCTCACGCAGATGATCAACTTGCT
TCAATATTCTT
>ci|000015668|Bact|Sample_DA|2
CACATAATACCTCCTCGTGACTGTATGGGTAGATCCATCCATGGGTGTGGGGGTCAAAGT
GCGCCGTGTGTATACATGCCTGAAGTATTTAAATTTAAACAACAAAGCTCCAGTAAATCA
CATCGTGTAACATATGATAAATTATTTAAAACATTTTATTGTTATGTAATGTGTAATATA
TGTATTGATGAGTATTATAGAACGCGTCCGGCGGGATAAATGTGAATCCGACATTTCGTT
TATTTAGGACAAACTTTGAATTATGATTATCGTGTACAATCAAATTAATATCGAATAATA
TGTATCATTACGTCTTCATTATACAGTGCGAATTGAAAAGAGTTACTTCCCTTTGTACGT
GATTCCTTTTGCATAATTAAAAACAACCTGAAACAATACTTTTCGTCACTTAATAGGGAT
TCTGCCATTATAACAGTACTATAAACTGACAATTTCATTATATTTGCGTTTGTCCTCATT
GTTTTAAATCGTGTATAATTGCTACGCTATATGTTCCTAAAAGCAACCAAAGCATTTGTG
ATCGGTTAAATTTTAAATAACGCGTTGTGAGAATCACATCTTCATGTTGTCGTAGGCACT
TCTCCTAAAATTCATTTCTTTGTTCGAAGATAAAAAATCTTTCCATTAACATCAGACTAA
TGCATATTTTCTATAGAGCATACCTAACTATGCGCGTCGAATTGAATATAAGCATACCCC
TAATTTAAATAATTCTTGAATCATTTTATAGTACATGTATATAGAAAAAAAACTAAATTA
CCCCATGTGAGGCACATCCTAGAT
>ci|000015750|Bact|Sample_DA|2
ATGTTGGATTACACAAATTATACATGAATCTATCTATAAGATGTACAGGCCATTGCTGTC
TCATCAAGTCTGATTTAATTACAGTAAATAATGTACTTAACTAAATATAGAATACACAAC
TTCGTTCATCTTTAGGGTTGTAATTAATGTTACCTTTAACGACCTTCAATACACTTAACT
ACCAGGTATTGACACAGTACTCAGCTAGGTCTCTCGCCATCTTAATTTAACTACANNNNN
NNNNNNNNNNNACCTTTAACGACCTCCAATACCCTTAACTACCAGGTATTGACACAGTAC
TCAGCTAGGTCTCTCGCCATCTTAATTTAACTACAAGTAATTTATGCCTGATAGTACCAG
CATGTTGGTTTTACATACCCAGGGTACTTTGTGTGTTTCCATTGATACACTGGATTTAAT
GCAGTACGTACCGTCTATGTACCATAAGATACATACATTAATTTGGGTTGTAGATCTACA
GTTTTGGGTCAAAAGTGTCTCCGTACAACCTAATTCTACTATAATAATATATTATACTTT
GAACTTTTTTCAATTGTCTTGATTGGATTTATGGCTGTATTGTATCTTTATTTTGTGCGT
TGAAAACATAATTATCTAGACATTTTTCTACTAATATTTTGATACATAATACCTTATCTG
TTGATAAAAATTAAAAGTATCGTAACAACAAACCCAAATATTCTCTGGCACTCTTATCGT
TCATTCGTTACCATACCAAATTATTATCAAAATGGATTAATAAAAATTTACAAAATTAAA
TAACTTGCAATTTCTCAAGGAAATGTCCACGAGAAATAATGAAAGCATCACCAAAAGGAA
ATTTGAATTTTATTTATCTGTTTCAGTACACAAAAATTTGCTATGATCAACCTATCAATA
AATCCAGGAATATTCTTTGAAAAAATGGTAAAAATATATACAGTAGTAATATAAGGTTGT
GCAGAAAGAATTTTGAGCAGGCAGTGTACCTTCAACTTGTTTTTAAATTCATGCAGTCAA
ACCTTGTAATCTTATAGAGTGGGACCATGGAAAGGAATGATCAGCTGAGTGATAAGAGTT
TGAGTGATCAAGTTGTTATAAGAGTTTGAGTGATCAAGTTNNNNNNNNNNNNNNNNNNNN
NNNNNNNNNNNNNNNNNNNNNNNNNNNNNNNNNNNNNNNNNNNNNNNNNNNNNNNNNNNN
NGTTGATTGTTATAAATGTTTGAGTGATCAAGTTAAGTGAGGTTGATTGTTATAAGAGTT
TGAGTGATCAAGTTTCGGGAGGTTGATTGTTATAAGGGTTTGAGAGATCAAGTTAAGTGA
GGTTGATTGTTATAAATGTTTGAGTGATCAAGTTAAGTGAGGTTGATTGTTATAAGAGTT
TGAGTGATC
>ci|000015898|Bact|Sample_DA|2
GTGTTGGCGAAATCGGTGCCACAACTTTTAATTGATGGCATTGCAGTAACACAGTTCAGT
AGACTGTCCAATATCCCGCATACTGCCCCTTCCGGGTTGTTCGGGTCAATTTTGCTAGCG
TCATCCGCTACCTTTTGCTCACAACCAGTAATCTCAGTCGAGAATGTCGGTTTCAAAGCC
ACGCATGCGGCTCCTTTCGTCAATACTATAATATCCAATGAAAACAAACAGTCTGGCGCA
GCGTATTGAGTACAAACATGAATATGTTCAAAGCAATGAAACATTGATTGTATTAGGCTC
TATTCATTGTAAAATATTACTCACATTCGTTTTCATGTATCAAAATTGTAGTAAAAACGG
ACCGGGGCATAGTTAGGACATTTTGTGAGTATGCCGTAACAATGTACCAAATCGCTAGTG
TTCCTACATATAATGCTGAAATCGCTTGCGGGGGTGATTGAGGAGATGTTTACACCTAAT
CCGCTTAGACAATCAGTGGCCGCTGGACACACAGCCGCCTGTGCGTTCACATGATATGTC
AGAACAGACA
>ci|000016286|Bact|Sample_DA|2
TTGATGTCGTTACCACAATTTACCACACACTTACCACACTTCACTCTCCTTTAATTAACA
ATCTTAAGATAACTCAATTTATTTCTCAAGTTTATTGTCTACTAACATATATTTTTTAAC
CAAATATATGAACTTTATTAACTGTAATTATCAGCTGACAGCAGAGGACATTTATTCATT
TCCTGCAGTCAGAATAAAATCTGTGTATCTGTGGATAATTTCTGACATCCGACAATGGAA
AATCGACATTGTGCAATTGATTACCTTCGACTAGTAAGAAAAATCCTTCGTCTTTGTTTT
GTTGTAGTATTTGAATGGCCTTGCT
>ci|000016474|Bact|Sample_DA|2
CCTCGCCAATCGGCTCCTCCTTTTCGACTACTGGCTCCACTTCTTCAACTCTTGACTCCT
CCTCCTCCTCCTCCTCCTCAACTCTTGGCTCCTCCATCTCAACTTTTGGCTCCTCCTCTT
CAACTCTTGACTCCTCCTCTTCAACTCTTGACTCCTCCTCTTCAAGTCTTGGCTCTTCCT
CCTTAACTCTTGGCTCCTCCTCCTCCTCAACTCTTGGCTCCTCATCCTCTTCAACTCTAG
GCTCCTCCTCCTCAACTCTTGGCTCCTCCTTCTCAACTCTTGGCTCCTCCTCTTCAACTC
TTGGCTCCTCCTCCTCTTCAACTCTAGGCTCCTCCTCCTCAACTCTTGGCTCATCAGCAA
TC
>ci|000016532|Bact|Sample_DA|2
GTTTAGGATGCTTCTTGAATATTCTCACTGATGTTAGGTTTTTCCCCTCGGCGATAAATG
TCTGTGAATATAAAAAAAAAAAACATTGTTAGATTATCATACAGATATACTATGGGATCT
TCATTAAATAATTCTGGGTGCTTCAGGAGTATTGATAATGTCACTGGATATTACAGCCAA
TGTTATCTCTAATACGGATGCTTGGTATGTTTAAGACCAAGTTTTTGGCATTTAGGTTGT
ATGGTGCAGTTTAAATAATTTCACATTCTCATTAAAGGTGTTAACCCTAATATCTGCTGT
GTGTTTGATGATATTTCCGTTGCAATGGTCTTTACCTATTTACAATTGGCATCCACGTAT
GATAACGTATGTAATAGGTGTCTATCTAATTAAAATACATGAACAATATTGCGAAATGAA
ATAATATAAAGGGCATATCGTTATTATGTTTATACAGTCCATTTGAAGGCCGTAAATGAT
CGGACAGGTAGTTGAGACTTGACAGAGAACACCTATTCAGCCATGTTTGTCCGCAGTGTT
GGAGTGGCACTCATCCATGTGGAATTTTTATTAGCTTGCCAAGAATGTATGACATAGCAA
ACTCAATAAGCATTTTATTATTTATTATGGATTATAATGTGTTCTATACTACAATGGAAC
AAGTATGAAATCCAGTATTATTAAGATATAGACCATAACATGTGTTCATATTTTTCACGA
TAGTGTTCTTGACATACTATTTTTATACATATAACGTAGAAAATCACCCGCTCGTGCATT
TAGTCTCTAAAACATGTTACAGAGACAGAAGGTATGACGATCTGATTATGAAATGTCTGG
GTTTGTATGGGTTAAACTGACATCTGAACCTAAGAACCTAAAAAATGTTATATAATCTCT
CCGGCATAGATAGACATGATATTGCGTGTGTCTAGTCTGTGATGGACTGCCATTAGTTGG
ACTGTAATGGCATAGTCAATATGTTACTAATACAACAACCTATGGTATATAGAGTTAAAA
TAAATTCAAATACAAACTTACCACATGGTATATGGATACATATATGTATACATGTACAAT
ACAAACGAAAGGAAAGTGATATGAAATATGAAATGGGATGTTCGGGTTTTTGCTGGACGA
AAGTCACATGGCTAAGCTCTGAGTGAAAACGAAAAAAACTTACCACTGCCATGGTGTCAT
CATCAACTTTTGTCCTCGTGATTTNNNNNNNNNNNNNNNNNNNNNNNNNNNNNNNNNNNN
NNNNNNATTCACATCTCCGGATTTTGTTCCGTTTTGGTAGTGGACAAGTGAATCATTTTC
TATCATAAATTTTGACTGAAAAAAAACCCCAATTAATACTTGTACAAAGGACTTATACGA
TGCCAAACATCCTTTAGAATTATTCGGTGCTATGTCATCCTTCCAGGACTAATATATTAA
CAATAGAAATACTGAAACCTAAAACATGAAAACTTAATACTAAACATCCTAATGGGGAGA
AAAAAACCTTGACTCCATTATTGATGTGATCATCAAGGTTTGCAGTTCTTACAATTGGAA
GATTGGCTAAAAGAAATAGATTTATGATTACGCACTAAAGATGTTAAGTTAACTTTCAAA
ATGTTTATGCATTTTCTTCTTATAAGTATTGGGTGAAGATTCACGTGACTTATCTGAAAC
ACTGCCTATTGACTATTAACATAAATTACACTATTAAGAAAAATTGTACCCACCACGTTT
TATGATTATTATACCCCTAAATCCGATTGTAGGCCGACATGATATTACAGGGTCATAAAA
TATGTTGCCATATATTAAACGGTTAATTATTACACTCGCCAGTCACTCTTAAAGGTTAAA
ATTATAGCTTTCTCGATAAATAATAACATTTAGTTCTTATTTATGGTACAGTCCGACTAT
TTTGAAATAGAAATTGCCCAGCAGCGATTATTTGGCTATAAAACCCGTCTATTTTTTTAT
ACTGATAATGGAACTAAATGCTTTATTTTAAACCTGAACCTCAAGTAACACAGACAAGTG
CCTCTTAATTCTTATCAATATGTAAGTGTCCTTAGGTTAGGCACGTTTTNNNNNNNNNNN
NNNNNNNNNNAGGCACGTTTTGTTTGAAACTGAGAACCCACGACGGAACCGACTGGCTAA
CATCTATACGATGTCTGAATGGCCATATCAATTTGACCTTAGCAGGTTTTAGAAGGAAGA
GCAGCAAGGTAAGGTTTTAAAAGCATTCGATAAAAAAATTAATAATGATACATCAGCAAA
AGTTTAGATTGGATCTGTTGATTAGTTACACGTGAAGTATAATATAATACACATCTGTTG
ATTGGTTACACGTGAAGTATAATATAATACACATTTAGGATATTATAAGATAGGATAGTT
AGACTACCAACACGTCGGGAAGTGTACTATAAATAATTAGTACATTTGTATATCATTAGG
TAGGCTAGTTACATTGTGAACACGTGAAGTATACTATA
>ci|000016596|Bact|Sample_DA|2
TCAATCATAAATAATTTCAAATAATTGATTATGCCAGTTAGATATGCATGTTTTCTCTCA
GTCTCTCTTTTTCTCTATCTGAACGTTTCACCCTTATGCACAACTGCTTCTTACTACATA
TACACCATATATATTATGTCTATTCAATTAACAGAAATTTTACAATTTTCAACTGGGGAA
TTTGAAAGAAGACATATTTAATCATTGATTAAATCTTTATAATCAACGTTTAAATAGGAA
CTTAATTTACCAACAAAAGCATAAACTGGGTCATGTTGATAACACTCCCAGATACAAATA
CTACACATATTCATAATAAACAAATAAATAATATATGACGTCATACCTGAATTGGATAAG
GAATAGTGTATCATAACTAAATCTGGTCTGTCTGAAATGGGTTATACGGTTTTGTACGTC
ATTCTAAAAATAGTTGCTCAACAATAAATAATATATGACGTCATACCTGAATTGGACAAG
GAATAGTGTATCATAACTAAGTCTGGTCTGTCTGAAATGGGTTATACGGTTTTGTACGTC
ATTCTAAAAATAGTTGCTCAACAACTATACGGAAACAATGTTTCAACAACTTAATACATA
ATATGAATAGTTGGCGCCCCTCTCTCCTGGTCAACAGGAGTTATCTATATAAGTTTATAT
ATTTTGTTCACAATTCTTATAGAATAACATAACATATAATTGTTCATACAGACAAGAAAT
ATCTAGCTAACGAATCATCTATCAAATCACGAAACCTTACGATAATCGTTTATGTTTCAA
ATCAATCATTTGTAATCAATAAAATGTATCAATAATTAAAACTGACAATTAATCAAGTGA
TGGAGCCTAATATCAAAAGGCGACAATTTACTTTTAAATATGTCTATTCTGTGTTCACAT
ATTTATCTTTATTTGAAAAATGCTAATATTTTCATCAGGTGGTATCAAACCTCCCTTGAA
TGTCAATGTACAAACACATATAAACTCGGTAGTAAACAAAATGCAATTCAGTTTCTACTT
CAGAATACCAGTTATCACGCCTTTCCATTGTTATTGCCTGTAATGGAACCAGTCCATTTC
ATAAACAAATCGTTCGAATAGCTCTGAACATAAAATAATACAAAAATGTAGCTTAGATTT
TTTCACAATAATAATCAAAGCAAAGGATTTATATTACATATAAATTTTAAATTCATACGG
GATCGCGGACCCACATTTTGTAAAATGTTATATAATATAAAATAAGGGAATTTTGACGTG
ACCATTAGTCAATACACGTTAACACATTGTGCGTTTTGCACTGTTACTAAACCTAATAAG
CTTAAATACCCGGCCAGCCGGTTGCTTGATGTTTTATAATATAAAATGGAATAATAAATT
ATATTGTCTTTTTAAACGTCTTTCTATATTTCCATAATGAGTGGTTATTGTAAAAATAAA
TACACATTAGAAAATATTTTCTGGGCAAAAAATATACCTTGAATGTTTCTGTTACAAATA
TAAGGAGTATTATTCAGATGATTTCATGGGCGAGAATAAATTCCACACTATTCTTATAAA
TCACTCCTCGTGCAAAACAATTGCATAAACAACAAAGTTTTTTTTATGAATTTAACAAAG
ATTAATTTGTATATGGTTAAAACTTGTGTCGACACTCTTAATCCATAATGGAGTGAATGT
CAATCGATATATTAAATCTTTATTCTGTTTAAATTAAACAGAAGTTGGTGATTCTTTGAT
ATGTATCAGGTCTAACATAGGTCTCGCTTTTGAAATGGGATTTGTTAAGCTGCCTGTTTC
CACATGCTCAAATTGCACTCTTCAGGAGAAGAACTAAAAGATAACATAAATTGCACAAAA
TAGCCATGTCATTATGGTCACAGTTGTCTATACAAGATACCCCGGTCGTGAGTTTGACCT
GATTTGACTTTATCAAAACATAAACATTATTGAATTACACAAAGAGATATCTTCGACAAA
TACGGCCACGAAAGTATTTCAGTCATCAACCACGTTCTCACTAGAAAAAAGCCTGGTTTT
GTATTTTAAAAAAATAGTTACATCGCAGCGTTTGATGTAACGTATGAAGATTTGTGTAAA
AAAAACAACTCGTAACTCCACTCCACTTTTCTCGAAAACATATATCACGGTGTTCTGATA
TCTGATATTTTTACTAATTGAAATACCTCATAATAGGCCATACCTCAACATACTTCACAA
CCGTCATTGTAGTTCGCTCGGTTCAAAAGAGAATCGGAGTACATGATATATACATGCATT
TGTTGGCATAATGATATAACTATTTTGTGCAAGAAATATCATCGACGTGAGTTTCAAGTT
CATCTAAAAGTCGCATTCTATGCATCTTTTGTCAAAAGTTACAGGCAGCTGAACAAATTA
GTTCTCAAAAGCAACAGATATTGTTAGTCATGTTATATACTAACCATTGATTAATATCAC
TGGATTTACAATCGACATGAATTTTAAACTTAAAATCGTAAAAGTTAAGTCGATGCTATA
CGCTTATCAATTAACAATCCTAGTCTCTGATNNNNNNNNNNNNNNNNNNNNNNNNNNNNN
NNNNNNNNNNNNNNNNNNNNNNNNNNNNNNNNNTCTCTGATCAACTAAACAGACACAGAA
TAAAATATTGTGTAAAAATATCATAAATCTGTTCAACAGATTCAACAAGTTTAATGTTCA
TGATGTGGCTTGTCGCCTTTTTGAGATGAATTTGAAGTTCACTGGACCGTGAGAAATACC
GTCACAGCCTACCATCCCGGGCAAAGTGTTAGGGTCCTCGGGGAAAAACTCAAAGTTCTG
TACCATATTTGTGATGAACAGGAACAACTCGATCTTAGCCAATTCCTTACCCAGGCAAAC
ACGTCGTCCTATTGAAAATGGAATCAAGCCGTTTTGGAACACATATTTTCCGTCGTTATC
CAGAAATCTTTCAGGGTTAAAAACTTCAGGATCATCGAAATATTTTGGGTCATGCAGAGC
AGAAGTTAGGTTCATAAGTAGCGTGGCGCCTTGTGGAATAAGGTAACCGTTAATATAAAA
GTCTTTGCTTGCGCAATGTGGTCCGGAGAGGGGAGCCACGTTGCCACATCGCTGTACTTC
GGAGATGAAGGCTCGGCAGTAATCGAGATGAGGATAGTCCTCCATCGTCGGTGTCCGGTC
GGTGCCAATATTGGATAGGATTTCATCGGCTAGTTTATCTTGTACGTCTCTATTGTGAAG
CATAAAAAGGACAGCCCATCTAATAGTTGCACCTGACGTCTCCACGCCGGCGACAAAGAA
TTCAAACAGCACGTGCAGGAGTTGGTGTTCAGTGTATGTAGTGGCACTACCCTGTACTTT
GGCCTCGTACTGGAAAGCGTCGATGAAGTCTTCAATATCGTCCTCATGCTCCGGAACACC
TCGCGTTCGTTCACCAATAAGTGCTTTCAGCCATTTAAAGATATCCTCTTTATCGTGTAG
CATTGATTCAGCGTGGAACATGTCTCCAGGGAGATACTTAAGAGCAGGGAAGAAACATAG
GGCCTCAGAAAAGCCAGAGTAAAGCATAATGTCATCGATAGCTTTCAAGAGTTGCAACAG
TCGCGCATCATCGTGCCTAAAGCGCTTGCTCATACCCAGAGTGAGTGTGATGTTTGTAAG
GCTTGTCCCTATAATCCTGCGTAGTACCATTGGTTTCTCGTTGGCGTCGTTAATACGCTG
GATGTAGTGGGATACCTCGTTTTCTATCAGACTCTCTAGACGTTCTCTACGGAATGATCT
TCGGAGGAAGTTTAATATAAATGTTCTGTGTTCCTTCCACAGGTGACCTGAACTCCCACC
GACACCGTAACCTTTCTGTATGGACTTGATGAAGAAGCTTTGAGGGGGTCTGTCTGTTGT
GACATCTCCTTTCTTGACAAACACCTCCCGTATCAGATCATAGCCGCTGAAAATGACGCA
TTTGGTAGTTCCAAATGTCAGGCCGACAATGTCTCCAAATTCAGCTCTCAGTCGTTTATA
CACCTCCAGCTTGTCTGTGGGAGCGAGGACCAAAGCGTTGCCAATGATGGGTAGAGGTGT
AGGCCCGGGCGGCAGCAGGACATCGCGCCGAAAACTCTTGAAAAATAGTATGATAACACA
AGGCAGTAGGACGCATGCCACTGCGAAGGCTATGTAGGTTACTGCTAACATAATGACGAT
G
>ci|000016709|Bact|Sample_DA|2
AAAAATAAATATTGTCAATACATTCACTTGGCAACCCACAGATCTTTTGACTCCATACAC
ACACTAGGAATTTTCAAAACGGTCATTATACCGCTGTTAGGCCTGGCATTCAAAGACTGT
CTTATGAGGAAATGAATTAATAAAACACCCATTCTTATATAAATCTGGAATTGATCTATA
TGTTACTGAGTCTCTTGGAACATACTTCCTTTTCAACTCAAACTTCTGTTGATGGAGGCC
ATTCAGTTGGCCTTGTGAGGTTAAGCTATTTCATCAATCATATCAGAATTTCTCAGAAGA
CGAGTGAAAACCTTCCAGTATACATGTAGATTCCATTTCAGTGTCATACATCCACTGACC
AGTACACTGGACAACAGGATGTCTGTAATCATGGCATTAATATTTTATGAAATAGGTTTG
TTTGGAAATTGATGATGTCAGATATCATCTTGATAGAAAAATATTCCAAACAGTAATTGA
CTTGTGAACAACGTCTTGAACAACCAGGTATTGAGAACACGAGATGTGTATCTGACCAGA
TATCATTCCTGGTAAGTAAATCTCTCATCCACAGATCACCTTCACAATATTATTCTCTAG
TAACAGTTCTTTGTTATTTCACATTCTTCATGTTCCATAGTCCATCATTGAGATAGTGTA
TATTTTCCACACCTATTCCTTTATTTTTCTCCAAAATTTCATCTGTGGACATTTTTGTGA
TTCCAACAGCCACAGCATGTTCCTTGCCTTCGGCCATGATAGCGACCACAGTATCAGCCT
CGAGCTTCGTCATCCGTGCACCAGGGGAGGTCAGCCCGGGGCACATGATGTTGGCACCAC
TCAACACAAATCTTATAGCTCCTTTGTCTACCTGCATNNNNNNNNNNNNNNNNNNNNNCC
ACTCAACACAAATCTTATAGCTCCTTTGTCTACCTGCATGTGTGGGGCAAGGAAGGGGTA
CTTGTGTAACAACTTTAAAGCTGGAACATATTTGTCATCTCTGTGACGAAAAAACAAAGG
TTCTCCTTTAGAGCTGGCTAAAATTTCTATGTGATCACGACATTTCACCACTTTGAGATC
TCCTTTTTTGGGTATGATCTGGTCTATATAAGCCTTTATATGTGGATACATGGAGAGTAG
CGAAGCTCTTATGGCTTTCTGTACTGTAGATTTAGCTTGGTTCACTCCAGTCACACATTC
TTTATCCTCAAATTTTTT
>ci|000017839|Bact|Sample_DA|2
ATATGTGATTGTGTTTCCACTTCCGGTCCAACGCCAAACATTTTCAATCTCAAAGTCTGT
GCCATCTATCCAGTAAAACCCTAGAAATTTACGTTCAGTCTCATTAATCCGTTGTAATTT
AGATTATTCAGTTTGAAATATTTTGGATCCAGTTTTAGGATGATTGAAAATCCTATGTCT
TATAATTATTGTTAAATAAGTTCATTTGTTTTGTTCTCATTGTACCAAATCGATACCAAC
GATTGCAATATATTTACTTATCCTTAAACAAAAAACAAATACTTTTAATTAATATTTGTA
CCATAAGCATAATTTTGCATGTTTGATTTCCCTTTGGTGAAGCTTTCTCATACGATTTTA
ACATTACAAACATCTAATCGTTGAATACAAAATATAAATTCAGTCATAAAGCCTTCACTT
GCTGTAGATGAATGAATAAGATTGTTTTAAATTGATTGCGTATTACTAGCATTTAAACGT
TGTGCTTCAGCCTTAAGGAAATTGTTTTCAGCTACAGATTCGATAGANNNNNNNNNNNNN
NNNNNNNNNATTTTCAATCTCAAAGTCTGTGCCATCTATCCAGTAAAACCTAGCATTTAA
ACGTTGTGCTTCAGCCTTAAGGAAATTGTTTTCAGCTACAGATTCGATAGAGGCCAGTCG
ACTATGCAGATCGATACATATCACTGATGCCTCTGCCCATGTCTCGGCGTCTTTTGACAA
AAGGTAGCACGAATTTTCAAATTGTACCCAGCCATTTCTGCACCCTTGTATTATGTCTAT
TTGTAGGAATATACAAAAGCAGAGGACTG
>ci|000018185|Bact|Sample_DA|2
ATCAACAAATGATAACTTGGCTTGCCATAAGATAACCTCCAAACTGAGCGCCTAGTTGAA
CATTTCAATAATAAGTAATGGATCGAGTTACCTCTCACTGAACGAGAATCTGAAATATTT
GAGTACCTACAAAATGTACATGTAGGATTCATTACGAATGGTGCAAAAGTCCAAAATAAT
TGTTTTGGATTCAAGAACGGGCATTTTTCGTCATTTTAAAACAATTCAATATTTATTCTA
CAATAATTGCATATATATGAAAATAAATGTTAGGCAAATTATAGAATTGTGTCTGTACAT
AATCTACGTACATTCTGATCATTGCTTGTTTTAGTATCTTATACATATAGATAATAACAC
AAAACTGACCCCTTAAAATGAAAAGTATTATTCCCCACAACCTACCTGCAAGACTGTAGT
CT
>ci|000018644|Bact|Sample_DA|2
GCTACGGCGCTTTGTAATGCTGATTCACTCTGGCTCTTGACGTCTACGTATCCTGTGGCG
GTAGCTCCGACGTCACTTGGCTTGAATTTACAGAATAACTCGTGCTGGAAAGATAAAAGT
AATCACATAGTTATCGAGTGCTGCCATTACGATTTTCCACAAATTGTATTTCTGTAAAAA
GATAGTAAGTATTAATAATATATCAGTTCGTCAACTTGATAGAAGAAGCAAATCTTATTA
CAATATACATTATCATTCACACGCGATTATGTAAAATTTTGCTGTAAATTCGTGTTGCTT
CGATGACATAAAAGTTGACAATTCACGTTAAAGTGAAATACAGAGAACTAATGGTATGTT
CTTTGATGTTCATATAATGTATTTAGCATTTATATTATAATGACTGTAAAGTGCTTAAAA
TTCGCGGGAACAATATTTTAATTTTGGAACTTATTTGCGGGGTTTTAATGTCGCGTTAAA
CCGAATCCGTGTGTGATCTATTTTCATCCCTACTTTAATTGCTTAAAATATTTTTAGGTG
TTTAGAATTCACGGATTTTAGTGAAACTGCAAATATAGCGAAAATAAAACATCCACGAAT
TAGTTCCCACTATACAGTGGATGAATGTAGATGAATCGCATTCATATTTTGTTAAACAAA
CGCTTACCCTGCCTTTGTATGGATAGGAAGTTTCGGTATCGATTCCCTCGTTGATTTGAA
TGTACTCGAAAGCCTGGTCCATCAAACCACCAAGACAGCCTATGTTACCTNNNNNNNNNN
NNNNNNNNNNNNNNNNNNNNNNNNNNNNNNNNNNNNNNNNNNNNNNNNNNNNNNNNNNCT
TCTTGAATGTCTGTCCCTCCAGAGATCCGGTTGCTGAGAAAGCCCAGCATGATCCACAAC
TGCCCTGGTTTTTCACGGGTGTGACGTATCCCCTTGTTCTCCAGTCAACCGTGTCGGGTA
TCTGGATAGTACTGGGAGGGAGAACATTTCTGGCGCCCGAGGAAGAGTTCTTCATTCTGT
ATCCATTCAATACTTTCACAAACTCATTGTCAGTCATATCCCCATACTCGTTCATTCCCA
GTGTGAAGGTGTGAAGGCCACGGTCGAACTCAAGGTTATGTTTCTGGATTAGGCGGACAT
TACTCTCCCAGATCTGACGTCTCATCATGGCCTCTCCAATCAGGTTGTAGTCCTTCCTGT
ATATTTCTGGCGCCCGAGGTAGAGTTCTTCATTCTGTATCCATTCAATATTTTAACAAAC
TCATTGTTAGTCATATCCCCGTACTCGTTCATTCCCAGGGTGAAGGTGTGAAGGCCACGG
TCGAATTCAAGGTTATGTTTCTGGATCAGACGGACGTTACTCTCCCAGATCTGACGTCTC
ATCATGGCCTCTCCAATCAGGTTGTAGTCCTTTCTGTACATGGTCTTAAAAATCTGCCAT
TCATCATCCAGCCTCACATCCGTGATGG
>ci|000018844|Bact|Sample_DA|2
CTCATAGGAAAGCATTACAAAAGTTGAGGAAAGTTCCTTAATTTAAGATTTTTTCCTTAA
CTTCTGTAATGCTTTCTTATTGGAAATCTTAAGTTAAGGAGCTTCTTAAAGTTAAGGAAT
ATTGATGAAACAGAGTTTATATTGAACCACATAATTGTATCATTAAAGCCACTCTGGGTA
AGAATTTACGAAAAGCTGATACACATGTTTTTGTCCACAATTTTCTTTAAAGTAGATTTC
CATTTTATTTTGGTATGTTCTGTTGGATGAAGGCCATCAACAAGATGATGAAAATAGTAT
CGACGACAACCATTTCCTGCTGCTTTGACGATGGGTGAGTCCAAAAAGGGAGTTGATAAT
TCTACAATTAATCTGTTCATTAACATGATGGAGTCGTTCAATTTTACTTGCATTGCAGAA
TAGTTGTCTTGTTGTAACTATTAAAGGAAATTTGTCATCAGCTTTCGATATCTTAATAAA
CCTTCAGTCCCGCAGTGGAGTAATATTTTACTGGAATAGCCCTCAACGTTTTCTACATTA
GCTGCTGTTAATTTCACTGTGAAGACTTCAGAATTTATATATCTATTAGTAAAATTGCTG
TTTATTTTGAAATCTATTCAAATTATTCCAAACACTGTACTGTATCTTTACATAGATCAA
AGGAAATCAC
>ci|000019007|Bact|Sample_DA|2
ACTCGAAACGTCTCTGAGGTTTTCATCCAAACGATTCATCATGTCAGCGTAGTTCCTCCT
TGATTTCTCATCCATTGCCTTTTCAAAAGAAAGAAAAACGTGTAGTATAACAAAGTATTC
AGCCTATGATTATTCGTTGAAAGTTATATTTTTGTTATTCCCTGAATATCATATGTGTAT
GATGATTTAAATAACAGGTCTTTGTGGTACGTTGCATTTATACTCGCATTGTTTAAGTTT
TTAATTGATGGCAATGATAGCACGAAACTACGATATTGTTATGAAATATTTGAGTCGGGA
GTATTGACTCAAAAATAGCCTTTACCTGTAACATTTCACTTCCTGTGACAATGTACATGT
CGACATTTTCCTTCATCGGGTA
>ci|000019211|Bact|Sample_DA|2
ACATGTACAGTTGTATTTACATCCATCCGTCCAATGATCCCCTTGTTTGTAGATCTTACC
ATTGTAGATGCAGGCCCTACCTATGTACAAAATCCAAAATTTCCTTTAACATGTCAGAAA
ACATTTTCATGGATGAAATCAATATAAGATTTTTTTCAAATTTTACCATTACCAGCAGTG
ACCACAAGATTGTATTAATGTACAGGGTTTAAAGAGTAGGACCAGTTCTTCATCTTGCCT
TATCAAGAAGGTGGTACACATGGAGTTTTCAAATTGAATCTAAAGTATTTACATCTACAG
AAGTTTTTCACTGTATTCCCTAAAACACAGAACAGTTCTTCTTTTACTTACTCATCTGAG
TGAAGCCAGTTTGCTGTGTCGGCTGCAGAGCTGCACCTGTGAGGAAAAGTCGTTAAGAAA
TACATATGTATGTGCCTTGGTATGGTATATGAGATACATCTAATTATACATATTTTACTC
TAAAATATATATGGAATTCATTCATTTTGATGATACCGTTTTGAATAAATTAAATTGTGT
GTTCATTATAATATTGATACGAGGCAGTTTTTATACAGTTAACTTCAACCTATTTAATTG
AATACCCTATTCTATTTGTAATATTTGTTTGTCACAAACAAACTTTACACTAAAACATTT
AAGCTCTGAACTTGAATATTCAGATAGCTCAGAGTTTTACCACTGCCGTCTTCGAGATGA
GATCTGAAAGTTTTTTAACAGTGCTTGCCAAAAAAGATTAAAATTTGAGCAAAAATATGT
TTATCGTTAATAAAAATTATTTGCAGCATACAAAATATTCAGTGTGAAACTCTCCATTTA
TCACAGATTTACTTACTACAGTTTCCATGTGCAGTAATGGCGAACACATCACCACTGGCA
GTAGCTGTAGATAGAAATTTAAATAATCTTACATTCCCCACATATACCTATTAAATTATC
AGACTGTAAACTTGCTAGCTATGGAAATACTATCGATATATCGATGATCAGTAAATAATT
ATTCCATTACTGCACCAGCATTTCCAAATTTGCATCAGAAGACTTTAATGAAGAATTAAT

>ci|000019437|Bact|Sample_DA|2
TTTTATTATGATGTTCACTGAATTTACGGGTCAGACACTGTTTAGGATGATGGAGGTGGT
GGCTGCATAGTTGCCATCTGTAAATAAATGTAATTTCTATAATCAATCTTGCTATATGAT
TAATCTTGAATTGATGAACTAGAGTTTTAATTCAACTACCATTGGTATCTTGAGATTAGA
TGGTCATGTTATAACAAAACATCAAGTGAAAGCTGTCGCCCTAATCATGGGTGAGGGGGT
AAAATGGAGTTACAAATTTCGTNNNNNNNNNNNNNNNNNNNNNNNNNNNNNNNNNNNNNN
NNNNNNNNNNNNNNNNNNNNNNNNNNNNNNNNNNNNNNNNNNNNNNCATGGGTGAGGGGG
TAAAATGGAGTTACAAATTTCGTTTTAACTATTTATCTGAAACGTGAGGATCTCTTCATG
ATCTTTTATTTTTTTATTTCAATATATTAGATCTACACAAAACATATCAGTCTAAAGACA
ATGTCACTGAACCACAAATCACATCTTTTGTATGTCGCTGTGACCTAGTTTTTAAACAAC
TTATTATGTTAAATATATGAGCTTTATGTCTTAAAACTGTTCAAAAACAATACTTTCATC
ATATTAAGATTTTATCGTAGTTGTTTTGGTGTAATAACAGAACTAAAGGTTAGTAATTCT
AGGAGGGGTAGAGGGGGTGGGTGCGATTTACATAGTTTGGTTAAGTTCAGAACTGCCGTT
CCTGCAATATTGAATGATTGTTATATATATTATAGCAATTGTTTGAAAAAGAATTCT
>ci|000019719|Bact|Sample_DA|2
TTGGTGAAACATACATCTTATGTAGTTAAACGTTAACTATATATTATTTAAATGACATGG
TATCGTTTCATAAAGAGGGTATAAATTACGAGTGGGTGGGCGTAGAAACGTACGTGTACG
CAAGTCTCTGTTCGTAAATTACGTATGGGCCGTTTCACAAAACTGTCCCCATATTGTTTC
TTTGGAATCATGTACAAGTACCTGTTTATCACATCAAATGTATCCAAAAAGCCTGGTTAG
ATTTAACATGTACGTAAGTCTCTGTTCGTAAATTACGTATGGGCCGTTTCACAAAACATA
TTGTTTCTTTGGTATCATGTACAAGTACCTGTTTATCACATCAAATGTATCCAAAAAGCC
TGGTTAGATTTAACATCCTAACATGAAACATGAAGAAGTTAACACGGTACAAATCAAGCT
ACCGTATTCATTGTTATTAGCACCCTTGACACATACAACTCTGTTTCAATAGGGACACTT
ATATAACAAATGTCAGCTCTATATATAGACATAAAGTTATCTTGTTAGGCAATAAGTACA
ATGGATTGCAGCCAGATAAAATTTGCATTCCTAATCATTGTGAGTACAGCTAATTTGATA
TTGATAAAATCAAAGTTGTGAATGTACATGTATGTACACTGTACTGTAATATTGAATACT
TTGGTTGTTTCATGATGAGAGTAATATAATTGCAATAGCTCTACAGAAACAAGGAGCACA
TACAATGAAAGGGGTGCTAATTACAGTAAATATGGTAACAATGTCTGGTCAACATCGTCA
TATTCAAGATTTCTATGGGAGCATCAATCAAAATAGCCCCTGGATATTGAGGATGGTTTG
TATATAATGACAGGTAAAGTTGAATCAATACA
>ci|000019785|Bact|Sample_DA|2
TTGAAGAGAAGACAATGTTACATGCAATACTTTCATAGTTTTGTGTCTGTTAAGAAAGCT
TTTGTTATTTAAAGGATATACATTTCTCAATATTAAAATGACTTACATGTAAGTGATTAA
CTTTATTACAGGATGATATTGACACATTCAGAATTTTTACAAAGGGATTAAGGTGACTGA
CTAGCACAACGGAATGCCTGTCACGAGCACTTTGAGTTCGTTTACATTAAAAACGTTAAC
TGAAGAACAAAATATTTCAAAATCAATAAATACAAAATTGAAAAAAAATATCGACAAATT
CAAATAAATTTGGCACATTGTAATATTATAGCATTTNNNNNNNNNNNNNNNNNNNNNNNN
NNNNNNNNNNNNNNNNNNNNNNNNNNNNNNNNNNNNNNNNNNNNNNNNNNNNNNNNNNNN
NNNNNNNNNNNNNNNNTTATAGCATTTATCAATTAATGTGATCAATGCCTTTTAAAGACA
CAAAGCTCATGGGACTGTTATTTGCTGTCCCAAAGGTGAGTAGTTGTTATTGCATTCTTG
TTGCAAGCCCCTTAAGATTTAGTCAAGCATCTCGTGGTTCCTGATTCTCCTAATTAAAGT
TTTAATTACAGGCGTCGCCTTGTCCTGGTATCTCGTCTACAGCTACTGTATTTTCTCGAA
GCTGGACCCCATTNNNNNNNNNNNNNNNNNNNNNNNNNNNNNNNNNNNNNNNNNNNNNNN
NNNNNNNNNCATATTGTATCTATCATTGCTAATATGAGATCGACATGGGCATGGATGGCC
GGATCGTACAAAAGATGCACCATTCACACATTGTGGCTTCAGACTACGCAGGGGATCACA
CATATTCATAATGTATCACGAGTTCGGTGACGAATTATAAAATAAGCAATATTTATAAAC
TGAATTACCAGTATAGGGTTACTTTTCTGGATGCATGGAGTAATGTGCCTTTAGTACACT
TGAAGCAGTTTGGTTCTAGTTTATTATTCAAATTATAGTTCTAAATTAAANNNNNNNNNN
NNNNNNNNNNNNNNNNNNNNNNNNNNNNNNNNNNNNNNTGCCTTTAGTACACTTGAAGCA
GTTTGGTTCTAGTTTATTATTCAAATTATAGTTCTAAATTAAATGAAGGAGTTATTTGAT
ACGCCATTTTCATTATCAGAGATGACAATAAAATTTAAGGACCCCTAGAGCCTGCCAACA
AAGATGCAGGCAGTATACCTCTTGACTACACATGCATGAATGTTTGTAGCAATGCCCAAC
AGCGGCAGATAACTCTCCGCGCACTTGCATTAACGTGGCGAAAAGCCGTACCAAGAAATA
GCCTTAGAAACCTAGAAGATTTTGCATTGATGCAGTTGGTTGACAAAAACATTATTCATA
GCATTTTATTCATCGAAGGATCACTCAAAATTACTGAAAAATTATATGAATTTT
>ci|000020582|Bact|Sample_DA|2
CCCATCAGTAGGCAGTCATCATGATTTAGATACCTCCATGTGACATTTTAATTCAAAAGT
AACTGGTGTAACCGACATTTCCCATCCTGAAGAGTTTTGAGTCCCTAGCTGACGGTTAGA
GTGATATAACGACAAGATAACTATACATGCTATGTTCATACAAAACTTATTCCAAAGTTG
TTTTTTAATGTGTACGAAGATTCTTAGGATTTATGGTAATTAACTTTTGTACCTGATCTC
ACTTCCCGTTTCCCGGTTAGGGGATCTGAATGTGTTTCCGGTACGGTTAGTTATTACCCG
ATTTTCCGTTTCATACTTTGTCATTTTAGCCCGATCTTTACCTCGCTTGGATCTTTTAAC
TGCTTCGATCGGACCTAAGCATTCGAAAAAAAGTTACCAGTATGCTTATAATTATTTCAA
CCTGTCTCCTCAAACAATTGATGTAGGCTTGTACATTCTTCCCATGACAGTCGAGCAGAG
AAATATATTAGTAAAGGTTTTTTTGGATGGAATTGACAATGAAATACTAGTATGTTGTAC
ACAGAAGGGAAATAACTCTGCCTGATAAAAACAACTAATGTCCTGGTGTGATTAGACTGT
CCTCTTATAGGGGAAAAGGTTTGTACTAAACAGCACAAACCATTTAGTACAATAATCGNN
NNNNNNNNNNNNNNNNNNNNNNNNNNNNNNNNNCCTCTTATAGGGGAAAAGGTTTGTACT
AAACAGCACAAACCATTTAGTACAATAATCGTTAATAAAACGTGCAAATGAAACACACTT
TTTGTAACATTGTGTAACACGTTACGTAGGAGTATATAGTTTGACTTATTCATGACATGC
CAGTATCGACTAAATCAGAAATCTTAATACTGGCTATGAGAAACAATTCACAAAATCATA
AATCAAATCAACCAGTTTTAATACAGTTTTATGT
>ci|000022380|Bact|Sample_DA|2
CTTGCAAAGCATTACACCTCATCACTGGTTGGCCCCAAAAAGACCCAAATTGACACCCCT
CCATTATCAAACTGAACAAAATCAGATGTAATAATTGATGTATTCAATATGGCATAAAAT
CAGACAACATTAAACCGACTAAATAAACAAAAACTTAGTCCTAAGATAGTTCATAATTGC
AATGTTCATGAAAGAAATATTAATTTTCTTTAATTGTTTTAATTGTTTCCTGTATTACGT
TTTTACATTTGTTAACCACACAATCATCAATATTCAATTTATGTTTGCTTCGGAATTATA
TTTAGCACAAATCTATACAATAGTGCTACAAAATAAAATCAAGTGGAAACTATATTTCTG
TGTTTTGGGTAGCAAACTGTTTTAAAGTATTCCATCAAGTTGATCGCAAACCAGTTAAAA
CTATATACGGAATGATGTACATGCATGTATTTTAGTACAACATATGCAGTTGATGAAACT
ATCATCGAACTAAGCAGTCATTTGAAGAGAATGAAGTATATTTCGCCACGAACACACACT
TTCTATAGAACGTTCACGTTTCATGTACGCGTACGTAAACAACATTCGCCCGTAACATTA
CACAGGTACAGGCAATAAATATATATCACAATTAAGCTATGAATATATAGTTCTATCGAC
AATAATTCAAATTGGGGGAAACAATGCATCGCTTATTGTGTATTCCTAATATTCCTAATA
AAAACCGTAAGCGGGCGACGTAATTCCGTATTTAAAATGTGTAAAATAATAAAACTATTA
AAACTAATAGAAAAATATGTTACCGCAACACTCATAAAAAGCAAATCCATTGCGTTGATA
TTTATGCATGAAACTGTCTTGTCACGTAGGCATGCTTTTAAATACCCTCTTATTTCAAAT
GTTATTTTAACAGAGTACAGAACATGCATTCTGTCGAAAAGCAGTTTCAATTCAAACACC
TGCGAGGATTATTTGTTTTTATAATGTTAAATCTTGTCTGATATGTTAAAACAATTCACC
ATGTTAGTTTCTAGAACAAAACACACAATGTTGTCATGCTACTCAGGAAATGACGCTATT
CGGTATTGTTGCCTGCCTAGGGCATTCAATATCGCACCGATTGGCGTTACAACTGCTACA
GGGAAGGCGTGTGTCTTGACATACGCAAATCCGATAATTATCCCAATTAGCTCCAAATCA
CCTTTGTCCGACTTCATAAACACTGCTGACCCCGAGTCACCTAGTTTACAAAAAATGAGA
GTTGGACTGACACCACGGACCTGGTATTGATTTTGCATTACTACATCTCCTCCTCGCGGT
AAGCTTAATTGCTCTGTAAATGGTCTAACGCTAGTTCCATTCATGTCAAGGATCCCCTTT
GTGACGTCACTAGCGCTTCCAAATTTGTACACGAACAGCTCTTCTCTCTTCCTGATCTGC
CCTGTGTCTTCTTGAATAGTTCCACTGTTGTACTCAGGGAGTTCTTTGAATCCTGTTTTT
TTATAAGTGCTGCGTTTCTCATTGGCAAATTGACCTTTCTGTGGAATCCTACTCGAATCT
GTCAGCTCTACAACAGCAGCATCAATGCTTGGATTCAGTGTGGAATCGAAAATCGCCCTA
TGTACATGTCCACAGGGTGAGGCACTAAAAACTGTAGAATCAACTGATGGTTGTACGACG
TCGACTGGTTTGGAAGCGTTGTGATGAAAATTAACACTTTGTGTTTTCGGAATATCAAAC
AGAACATGCGCGCAAGTAAGAAATCCAATCTTGTTATCATACTCGACGAATGGGCCATGT
GTTCCACCCATGAACTCCATCTGTTGTCCATTTTCATCTTCCTCAGGGGTAGATCTTCCA
ATATCGCAACCCATTTTGAGTGTATCATGGAAGTTACTACCAGGTAATGAATTGTATCCA
CCGCGTATAAAATAGCCTTCGTGAACATCAACCTCCATGTAGTCACCATCGCCTGTGTTT
AACCGCCTGGGAAACGCAGGCTCCCCCAACGGCACCACTCCCTTTGTACTACAGTAAAGT
GCAATACATGCCTTTTCAATGACTTCATTCCCGTTGTTCCTGTACATCACAGGGGTAACG
TTTATAATGTTTAAATTACTATGATCAGCCCAAAGCTTGTCTTTATGGATTGATAAGGCC
TTTTCAGCTCGTTTTGCGTCTTCGCACGAAACTCTCAACTCGCAATCGGTTGTCATGTTG
TAATTTGTTTTCGTGGAAAACAGAAACGGATTCCTCATCATTACTAAACCGATATCGTCC
AGTTCGTATTCCCTACACCTGTTGACATTGTTTGAATATACAATAAACACCCTGCCGTCT
CCATTACAGCGATTTCCTGGTATAACAACAGGTTTCAGATCTTTATGTTCTGATTTTAAT
GTCTTAGACACAGCTAACATGAACATTCCTTCCATTTCACCTCCATTCCATTCCCGTTGG
AAGTTGCGAAAGCAGCATCTGATGTTTTCTATCCCGGAGTATTTGAGAAGGGCACGTGCC
ATCTCCGTTCTCTTCAAATACGTCGCGATATATAGTGGCGTGACTGTGCAACCTACAAGT
GTTGGCAACTCTTCTCCAAAGATAGATTCTCTTATTTCATGTTCTGCGTCCCATTTGGTT
CCTGGCCATTTAGCTACATATTCAACCATTGCTGGTGTACCATGCACTGACACGATGTGG
GGTATGCAACGAAACGGAAACTCATCTGTCGTTGAAGTCGAAAACTCCTGTTCCAACGTT
TCAATGTTTTCACTTTTAACGTTGTCGATGACCCATTGAGCATACTTATTATCCTGGTGT
TGAGCATACCGCAAACTGTCGGTGTCCCCGTCCTCGGAACTGTACACAATGTGGGTCGCA
TATATCGCATTCTTCAATGAACAGGTACGGATTGTACAGAATATTGCTGAGAAGTGATCC
GTCATAACCTCGACCAGGTTTGGTTTTACTTGTGTTATAGTTGCCGTCTTCAGCTCACGT
AATATACCGTCCTCTTCATATAAGACATTTACAGTAGGCTGTTGACCTTCAGCAGTAGGA
TGTAGATGTTGTATAGGCAGCATCAGACGAACAGGAACAAGAAACTGACCTTCATGGGAG
ACGTGTACTTTGTCAGAAATTCCAATAACTCCATGATCCTTTCCAAGCTTCCGTTTCAAT
TTCACAACTGTTTTTGTAAAATCTAGAGTAGTAACCTTAATATTGACCTCTATATCATCA
GTGACAGAGTCAGGAGGAAATGTAATTGTCACATTCTTTGCTAGTGTTTTCTCACAGCCT
GCTTTCGTAACCCTTTCCTTGATTTCCACAGTCTTCACATCCTCCTTTTTACTGTACCAA
ACAGTGAATATTTTCACCACCGCCATTATTTTTGCCGCTATCCACACCATGCCAAGAATT
CCGAAATCTTTTATCGAGGCGAACCATTTGTGTAAAGTTATCAAAGTAGACAACACCAGT
AGCATTGAAAGCATCACCAACACTGGGCTGTCCGCCTCATTCAGAAAAATCGCCAACACC
ATTACTATCATTCCAGACGCTATCGCCAACACCATTACTATCATTCCAGACGCTATCGCC
GTCATGCAAGCAAACGCAATATGTTTTATCAAGTCCAACCTTTAAACAAAATAGATATAT
ATGCCACAATATATATTTCATAACCAATTT
>ci|000022457|Bact|Sample_DA|2
TGTAGACGCATGTTCTGAAAACCTAGAGGCAAAAAATAATAAAACCTAGCAAAAAGGAAA
AAATAACGAGAAACAGCCATCTATAGTTTCAAATCGAAGCCTTCATATATTATACAACCT
AAACAAAAAATGTATTGGAAGGGAAGCAACTCTAACTTGTACACCGAACACCATCCAAGA
ATTGATACACGATCACTGACGTTATTGTTGTAGTGGAACTTAATGTTGTCAGCCTTAATA
TGTACACGGCTAATGCTTTTTTAACTACTTCAATAAGGCCTGGATCAAAAATATTAACTT
TCTACCATTGTTAGTTGAATTATGATAGTTTGAAAAGTTTAAAGATTAATGAAAGTTATC
GTAATGTTCATTATCAATGCTCTATGATTTTGTTTCCTTACCCGACGATACTAAAGAGAA
CTG
>ci|000022936|Bact|Sample_DA|2
AGTACTTCGTGTCAATCTGGCTTAAAATCAATAAACGAGTAGACTCGGCACAAGCTGTCC
AGAATAATACGATATAAGTGAAATACTCAATTAAGCAATCAGTAATTCAATAATTGGGAT
TACCGGTCTCCAACAGTAAAGAGCATTGGATTTTTTTTTTATCAATTTACACAGTTTCGT
GAAAGTTGAACAAGATGTTCAAGCCTTTAATTGCATCTGCTTCGCGGTAATAAATAACGA
GTAAATAAAAATAGAACCTGAAGTTAATTTGTTGTGTTATAAATAGCGGTATTTATTGAA
TTTCAGTTTTTATTTTGAGACCCATTTTTTCCACATTTTCCTTGTATAATCTGTCAAACT
CTTCGCTTTGAGCTACAGTGAACATGTTTTTCCAGTCTCCA
>ci|000023123|Bact|Sample_DA|2
ATTTTACCAGGAATATTTGGTACTTCGATTGGACTCAGTTACATGTAAAAAGTGTCAGAA
CACAATTTATATTTTGCATGGAATCGATTACATTTTACAATAAAAAAAATACACAATACA
GACTGATATGATAATAAATGTATATTGAATGTATTGACCAAAGCTTTATTGTTTTTGGCA
GTCACTGGACACGTCCAGTAAAAAATTGTAAGTGGTTACACAAGTAATTTTGGAACAAAA
TGCTATATCGTATAGGCTAGACATTAAAGTGGTCGTGACAATTTCATCCACTAAACAAGA
GCTCCGCAAGTGAGAGCAAGATATGCCCATCATTGGAAAAATCACCACAGGGAAATGCAG
CGAAAAATAATGAGTGAGATGTATGCTCTCTCTATACAAAGGGGTATAACTCTGCTAAAC
ACAACCATATAATTCCAAATCAGGGGAACTCTGCTAAAACCAATCATATATAATTCTAAA
TCTCAAACTTGTTGGAGCTATATAGATCTATATGGAAATGAATATTTGTAGAAAGTTTCA
TAAGAATCTGTTGAATAAATAAATGTAGGAGAACACAAAGAAAGAAATGCTAATGGACAG
CTAGCTAGGCCTTACTTGACAGATATATAGATGTTGTTTATGCAAAAAATTGAAACATGA
GACAAAAACTTGGAATAAATGTTAAATATAAAGGCTTCTAGTTGTACTGTAAAAATTCTT
GGAGGAATTGAAGAAAAAATAGAATTTTTCTTGAATTTTCTTACACAATGCCCATATTTG
GCAATATAAAAGGGGCATAACTCCTAAACTAATTGCAAATTTCTCAAAGTGATTAGAGCT
ATTGTGGTCTAGAATACTTGTAGGAATTTCAAGTTTCATAAAAATTCATTGATAAATAAA
GTTCAGGGAGGATTAGGAGGAAATGTTAGATAATTGGCCTTATTCTGAAAAATATACAAT
ATTGTTACGCAAAAAGTTGAAATATGAGCCAAAAACCCGTATCACATGTTAAACATCATT
GCTTCTGGTTGTACTTTGCAAAAAAAGCTTCATGAAAATCCGTCGATAAATAAAGGTAAA
AGAGAGCTAACAAGGAAAAGTCAACGGGTGGACGGGCGGACGGACGGACAGCGCGGGATA
TACCATAATACAACCTGTCGAGCTGTATAAATTTTACTTTTTTTAAAGATTTTTTTTCTT
TCTAGTGAAAATCACATTTTTTTATCCGCAAAAATAGCTGTCTGCACAGTAACATACTTC
ACCAGACCAAATCACAATAATTCTAATGTTTTATGTACTACATCTTATTATTAGCACTTA
AAAAAAACTGAAAAAAAATCTTCTATGTTATATGTTATTGTGGAGGGGTATTTTCAATCA
CACATAGAACAAGAGATCCCAGAGGGATCTTGGCACCCACCATTGTATGATCTATATTAG
TTCAATGAATGACTGATCTTTTCTCTTCTTTCAATCT
>ci|000023425|Bact|Sample_DA|2
GTAATCTATGAAATCAGACATTGTACAGAAGAAATGGGATACTATGTTTGTATGGGTTCC
GTGAGCATTATCGTTTTGTCATTGATAGCTGTTAAATGTGATTATTGTGACATTTCATCT
GCGAGACAAAAGGAAAATGGCTGCCATATCTTAATATATTGATGAAGTAGATTGGTACCC
AAAATTACAAAGTTTTTCATAACAAATTTTACTCTCTGAAGTTATAACTACGTACATGTA
CTTACTATCAGTACTTAAAATAAATTCTGGCTGGTAATACTATATGGTAGAACATTTACT
AGTAAATATGCAGACTATGATTGCATGGAATGTGAAAGACAGTACTGATTGAGGTTTTTC
ATGCAGTCACATACATGTACCTACTATCGGTACTAGGTAAGTATTTTTTTCTGGCTGGTA
ATACTATATGGTAGNNNNNNNNNNNNNNNNNNNNNNNNNNNNNNNNNNNNNNNNNNNNNN
NNNNNNNNNNNNNNNNNNNNNNNNNNNNNNNNNNNNNNNNNNNNNNTTTACTTTACTAGT
AAATTTAATATACAGACTATGGTTGCATGGAATGTTAAAGACGAATTAAAATTCAAAGTA
TTGATTGAGGTTTTTTCATGCAGTCACTTTTTCCATTCGTTGTAATCACATCTCAATTTT
GTAAAACAACTATCACAAAATAACATAAACTTGCAAACCCCCGATCTAGCTGGTCAAACT
AGTTTTAGTAAAGCAAATTAATCATTACAAGCATATTATGTCT
>ci|000023508|Bact|Sample_DA|2
TGCTACCTCATTGAAGCATACTCCCGAAGACACCGATTAAGACACTGCATCTAGTCATTA
TCCTAAAAACGGGCAGCCAAGTAGACCTACTCCCACAGAACCAAGTTCCTTCACCAACGG
AGTGAACGTTCAACCCTAACCCTAACTCTAAAGGAGTGAACGTTCAACCCTAGTGTTAAA
AATGAAGCGGTGACAGGAGAGACATTAGGAAGAGGAAATTCTTTGCGGCTTTAGAAATAT
CATATCAAATCATGTGTATGAGTTTTATACAATCTTTTATAATCATAAATCTGCACGATA
AACAAAATACTGCTATCTCACCAGATGCTTCAATACATCTCAACAAACATTGTTGGTGAC
ATTTGAACGTCGGAAATGATAATATGGAAAATATCACATGAAGTCTTTGAAATCACGAAT
TTTCTTTGGCTTGCTGCTTGATCAAATGATGTATCTGTTCATTGCTGTAGACTTTTATAT
TTTCGTCACCAGGTGTCACTGTATCAGTGACCATGGCACCACCTACATAAGAAGTGGCCA
CTGCACTATATGTGGGGAACATGTAAATAATTGGCTTCATCATGGCCTGTATTATCCTTT
CACTTAGGCGGCGCTCTGATCTATCANNNNNNNNNNNNNNNNNNNNNNNNNNNNNNNNNN
NNNNNNNNNNNTTATCCTTTCACTTAGGCGGCGCTCTGATCTATCACATAAGAGAAACCC
AGGTTTGAATATAGATAACTTGTCAAACGCCATTTTCTTTAAAACATCCTCTACTTCTCC
CTTGGTCTTAATGTAGAGAAACATACTGTCTTTATCTGCTGTTGATGCCGTCACAACACT
GAAACACTGACAGCCGTTTGATTTAGCAATCTCGGCACTCTTTAATACATAATCACGGTC
CACTTTGACGAACCCTTCCTTTCCTCCTGCCTTGGCTTTTGTAGTCCCCAAACAACAATA
ACCAACCTGCGTTCCCTGAAACACCTCCGTGTACTCCTCGAGTTTGTCATAATCAACAAC
TTTCTGTTCAAACTCTGGCCCAGGATCAGGGGTCAGCTCCACTTTTCGACGACCAATGAG
AACAACTTTGTTGAATATTTTATTTTTAGACAAGGCTTTTACAAGTTCCTTCCCACACTC
CCCCGTATAACCAATGACGAAGGCGGATTTCTCCATGTTTCTGTACGCTTTAACTTTCTC
CTCAAAATCCTCAGACATTCTGAATCAATATGTATCCGCCACTG
>ci|000024618|Bact|Sample_DA|2
ACAAATTAATTTGTTATCAGATATAAAATTATGGCTATCATTCTGAAGCTATCATTATAT
TGTCCACAGAGTATTTTTAACTTCCATTCAGCACAGACTTTGCAAACTGGAAAACAGAAT
TTTTATCACAAGCTTCCAGCCACTTTTTCACATTGTTCGGGGCACTAGACATTTGATTGG
TTTGGAACAGTGCTGCCCACATGACCATATCGGCCAATGAGATTTCTGATCCTACGAGCC
AATCATTTCGTCCAAGTCTGGCATTAAGAGACTTGACAGCAGCAGCCTTTTCCTTCGTGT
TGCCACGGTGAAGCTGTTGCTGGGCAGAATCTAACCAATCATCGACTTGTGTTGCTGTAA
CGGGGTTTGAAATGTCGTAATCCTGATCAATGAGTCGCATTATATATCTGGCTATATTTG
CTTCCCCTTGGATTGTTGTTTGGTTGTGGGGCGAGACTATCAAGGTCGGTCCGTTCTCAA
CTTTTTTCCATATAACTGTGAAAGCCACCTGGTGGTTGCTACGGGTAGCGTTGTCATGGT
TACTGAAGATATTACGTAGCTGGTCAGGGACGTTGACCACACTCGAGTGAACAAGACTTG
ACCCATACACCCGACATCTCTCCTTGAGGAGTGTAAACAGTACAAACACGATGACCGGCG
GGCTCTCTGGGTCAGCGTTTATAACTATATCATGGACAGCTCCTCCTGGTAGATTCATGG
AAGATGATGTTTTGGACGTTGTGACACCCCCGTATTTGGTATTGAGCTGGTCCAGGACAC
CTTTTAACTCCCCTAGTCTATGTAATATTGAGGTCTGTTTATTATCTAGGGTTGATACTG
CATTGTCCTCTCCCACCGAGGCTGTTCTCACCTTTTCGATATCACCTGTTTGTGTCTGCA
TGTTTGAAAGCTTGTACATGTTATCTGGTAAATTTAAAGCAACATTGGAGTCGTAATAAG
GCTGAACTTTATACATTATTTGCGACATTTTGCCACATGTGAACCGGCTTCGGACGTTCG
ATGATCTCTTATTT
>ci|000025243|Bact|Sample_DA|2
CAGCTGCTAAAATCATTAAAGATTTCTCAGTTTAACCACTTATTTATTTCTCTTCCAAAT
CCAAGTAAAAATACATTTAAACAATAAACACAATAATATTTGAATTCTTTTGGCACGGTA
AGACTGTAAAGTTTAAAGGGATGTTATTACTCAAGATTATACTCATGGTGGATTAAAAAT
GCTAAATGGTTTTTTTGATGATTTTGTTGATGTATTGAAGGTAAGTTGGATTAAGAGACT
ATACTCATCCCCAGGTAGATGGAAAAGCATTATAGAAACATAATGAATATAGGTAGATTG
TTAGACATTGGAGGCACATTTATAACAAACATTGTCAAGAGAATTACAATAACAAATTTT
GGAAAGATGTTCTGCATGCTTGGTATAGATTAGACAACTCTGATAATATGAGCATTCTGA
AGGGGAAGTTACTCTTGCAGACACCATTATGGTATAATGATAAAATGAAAATAGTTGGCA
AACCAGTCTTTGATCAACATTGGTATGAAAAAGGCATTTACTTAATAGGTGATTTTATTA
AAGACTTTAGTACGAACACATTTTTCTCATACCGTGAATTAAATCATAAATATGATATTG
ACACTGACTTTTTGAAATATAATGGAATAATGGAACCATGAAATAGGAGAAAGCATATTA
ACTCGTCCTGTTTTACCAGTCAACATTGCTATCTTTTTAAAAAGAACTAAAGGATCAAAA
GTATTTTATGATTTGTTTAATAATACAAACAGTCTAGTTGCCAAAGGCAAAGAAAAATGG
GGAGAAATCTTTGATCTTAATAAGGGTGACTGGTTAAATACATATACACAGCCTTTTCGA
GCTTCTAAAAACTCTAAACTTCAGTAGTTACAATTCAGGATAGTATCTTAACCACAAATT
CTTTTCACTTTAAAATTAATCTTGTAACTCTGAAAGAGAAACCATTGAGCATATATTTAA
CAATTAAACGCTTGGTAGATTGTATTTATTGGCAATATAAATGCAATCTGGGTGCCAGAT
CAATAGAATGACGCCCGTCAGGGCGTCATTAGTATTATCATCAGTATTATTATCGGGATT
TCGTCATCGCAAAAAGAATATGACTCCAAATGGTACGGAGTACATCTTAAAATAACTGTT
GTCGTTCATATAACAGATCTATTGCATATCATTTTAATATATCTACTGAAATGACTTAAA
TTTCAACAGTTCAATATGACAACTGACCCTGACCTGGCCCATCAATTGAATATTTCGCAA
ATACAAATTAAGCTTCGGCAGGATTATGATCATTGTCATGTGACCNATTGAATATTTCGC
AAATACAAATTAAGCTTCGGCAGGATTATGATCATTGTCATGTGACCAGACTGCATATAT
GCAGTGATCAATACCATTTGGTTTAAAACAGGAGTAATGGGACATTGTCACACAGAATGT
ACATATTCTGGGAGTGTGACCAAGTTCAACAAATATTATTGAAAGTTTAGATATCCCTGT
CACTTTAAACAAACAAACCTGACTTTTTGGCAAGATGGTCACTAATAACACTGCAATATA
CAAAATTGACAATCAAATTATATTTTTTATAAAACAGTATATTGACAGTAATATATGCCT
ACACGAGTCATTGAACATCAATGCACTTATCTATACAATATTTGATTATCTATACAATAT
TTGATCATTATAAGGGGAGACAACAAAGGAATTATTGGAAAAAAATGGGGAAAATTAATA
CATATTTTACAGTAAAACATTTATTTATACATATATATCTACAAGCTTATATTTAATATG
TTTCAGTCATCGTTCAGTCTCTTGTTCCTGAAAAATACCATAATGATCTATTATTGTAAT
TTTGTTTTACTATTATTCCTGATATGTTTACCTTTTTGTGTGCTTTACTATCTTAATTTT
CCTAGCATAAAGAAAAAGCATCCATCGCTGCCTTCCTCTCTCTCTCTCTTCTCTCTCTAT
GGTGTCTGTGTGGGTATGTCAGGTAAATTGCTGTATATATGTATGTATGGTTTTGTGTAA
GTGTGAGTATACAAGGGGTGTATGCGATTTACATGTAAATTTCTCTTTCAATGACTCTTT
TTGTGATACAAACTCTATATTAAAAATATAAATTACAATAATTGAATTCTAATGAGATTA
GTAATGGAGGTGAAGAAGATACAGATGAAGATGACCAT
>ci|000025330|Bact|Sample_DA|2
TATTGAAATTAATTTTTCATCAGGATAATATACAAATGTATTTTAATCCATCACATTTAA
TTTCACAGGATCAACACTAACAGCAGTCTGAGAGACAAAAATTTGATTTTTTTTCTGGGA
TTCTCTAATACGACTTATAGGCTACTTCACTGGAATAACTATTATATAAATAAAGGTACA
TAGTATACAGGTCTTCACCAATTCACTCTTTTACTACGGATTTTTGAAATTACTAATGAA
CACAATAATTTCTTCTACTTAACCACACATATTCTATAATTAACAGGAAAATAACTCCCA
CTAACTTTTATTTGTTGTGATGATTGACCACATGAATTTCCTCATCAAATCACTTGCACA
CATACACACTTACAATGATCACTTATAATTTCTCTCGTCTTTTCATCAAAATGATTATTA
AATAAAATTTCTGTATAAACACTGTTCCTTATTTCGTAGATTTTTTCAGATTTCATAAGT
ACTAACTACCACACATTGTTTTTCACTATATTTAAAATGAACAGTTATGAGAACTGGTTG
CTTGCTATAGACTTTGCCATGCGTTTAAACATAGGTCCCGCTAAATCAACATGAGAGTCC
GCACATTTGATCATACATTGCTCCATTTCTCCGCGAACCTTGTCCATGTCGCCCTTTTTG
TTTGTCATCTGGTCGCGAGCTTTATCCTGACAGTCCATTGCACAACGCTGTATCCGATTC
TGGTAGTTTTCCATTTCTGAGTTAACATATTTCTGTATCTGCATCATTCTGGAGGAGCAG
CGTTCTAGACAGCGGTCTTTGTCTTCCACAGTATAAGACTTGTTCTCAACACATTTCAGG
TCACATTTGTACATTTCAGCCTCAATTGCCCTGATCTGCAATCACTTGCACACATACACA
CTTACAATGATCACTTAAAATTTCTCTCGTCTTTTCATCAAAATGATTATTAAATAAAAT
TTCTGCATAAACACTGTTCCTTATTTCGTAGATTTTTTCAGATTTCATAAGTACTAACTA
CCACACAT
>ci|000025668|Bact|Sample_DA|2
GGTTGAGCGGACAGCCTAGTGAATTGTGGATTCAAAATTGCATTGTTATTAGCATATCAA
CATAATTAATTGGAGCACCGATAGATGATTGGTTTATCTGCAGATGATAAAGAAATATTA
TACGCCTTTGCGTGAGGACAAATGCGCCAATTACTAGTTTTTTATATGCTTAATCAATTT
TTCAAGATTAAACCATTGACAAGGAATGTGAAGGTTAAGTATTATATATTTTGTCTTAGT
ATCAAACAGCACTATCTGTATAAACATTTCAATAAATATTTGTGATGGATAATTGTACGT
CCAACGAACAGTTGGCACGTCAATTCAACTGTTTGGTAACTCGTTGGTCGGATATCGACC
CCGTATAGCCCAAGTGTCCAAAATATACTGTATTCTGTTTTAGTTGTAGTAACTTTTTTT
TGCATAAGGAGAGGCAATCAAAACCGTAAAATTAATTTATCAATAAACACGTAAATACTC
TTCGGTAAATAGAAGACAGAGAACCTTTCTAATATGATTAAAGTACATGTAAGACAACAC
ATGAAAAATAAAATTCTGTTAATTTTTTTTCAAACCGCTAATTTTGAATGAAGTAAACAA
GATCAAAAACTTGTTATGTGATACTAGTCAGTACTAAAGTGAGAAAAAATAATATATATA
TTCAAAATATATGATATTTGCTTTCATGATACTTAATACACATATCGATATCATAGTCCC
TAGTTTGTACATGTAGGAACGAAGACTTATTACGAATTCATATCTTACCTATTACCTATG
CAACCGTTTGG
>ci|000026288|Bact|Sample_DA|2
TAAGCGGTCACCTCCCTTATGCGTCCGCCCGATGGAAATTACTAGGTAATGAACCTGGAT
TTAGCAGCAACCTGTATTAAGCAGCCAATTTATATTGGTCCCTTGGGTGACCGCTTAAGA
CAAGTTTAACTGTATATTCCTCTGTCTCCTTTTTAATAACATAAATGTTGATCAGAAGTT
TTTGTTGTATCAAATGATGACTTCAGATCAATGTCAGGATAGATTTAAGCGGTCTGCCGC
TCGGCGCTTCAATGTAGGTTTATCGACCTTCCCGGTAAACAGAACAGGGAAACAATCAAA
CCTCAAAAAATACGTAGGCATTGATCCCATTCCATCACCAGTTTCAACTTTAGCAATGTT
ATCTGAGCAGTAACGCTGTACATCTGACGGAGACAAATCCACTCCATCTTTCGCTACGTA
GCAGACGCAGACTTCCTCATATAGACGCACATCCGGTACCGCCACCGTCGCCACAAGACT
GACTCCTTCCATCTGTTTGACCACGTCATCCACAAATCCCGGCAGTATTTTCCGCCCTCC
ACGAGAAATATTATCCTTTACTCTCCCACGCAGTATTAAATCACCTGCTGAATTTATCAA
CCCAATATCTTCAATTTTAAACCAACTTGGTCTGTCCTTCGTATATGCTTTATTCGTCAA
TTCGTCGTCTGCATAATAACCTTTCGTCAAGAAGCAGCTCCTAATCTGGATTTCACCTTC
TTCCCCGATTGGCACTACCCGTCCATTTCCGTCGACTATCTTTACTTCCACACCAGGCAA
CAGCTTTCCAACCAGTCCATTTTCGAAGTTTTTGCCATCTGTGGTAACCACGGCGACACC
CATGACCTCCGTTGATCCATATCCAACAATCATCTGTTTGCAGAATCTGCCGATGGCTTG
GGTACATTGACGATCTATGACTTGACCACCAGTCATGATTGATTCTAGCCTAAACCCATC
GTCTTCAATATTGTCTTGCTCCGCAATAAGATCATACACATAATATGGCATAAACATAGC
ACTAGCGACATTTTCTTCTTTTATGAATTTCCAGATGGTTTTTATCTCATTTGCGTTTGT
ACCAAAATTTGCATCTGTGAAAACAGTGGTTCCCCCCGAAATCGTTGTGAAAGATTGTGA
CCCACCTAACCACCCGAACGGACGACTGTTAAAACTAATCCTTGAATCTTGAAATGTATC
AAGAAATGTTGCGAAGCCTAGAGTAAAAGCAAAGTGACTATGGACGACCATCTTTGGTCT
GCCAGTACTACCGGAAGTTGTAAATATTATAGCTTCATCCTCTGGATGTACTTCCGGCAA
TACAACGGATGCATCGTATGATGATTGAATGTCATCAATAAGAACATAGCCCAAAATGGT
GGATCCTGATTTTCTCAGAAAGATGAGTTTACGTCTTTTTTGGTTGGTTTCATCTTTATT
CTCCAGAATTTTTATCGTCGGCAGAAAAACATCACCCTCACCTGGGTCAGCAAACATCAC
TTGGCATTTTGCTTTATCTAGAACGTCGCCGCAGTCTGTTGCGTTTTTTACATCCACATT
CAGGTGAAGGACGACCGCTCCCGACAAGAGGATGCCGAATTCTGCTACAATTCTAGAAAG
TGTGTTAGGACCAAACAGCCCGATCT
>ci|000026308|Bact|Sample_DA|2
GGTGGCTGCATAGTTGCCATCTGTAAATAAATGTAATTTCTATAATCAATCTTGCTATAT
GATTAATCTTGAATTGATGAACTAGAGTTTTAATTCAACTACCATTGGTATCTTGAGATT
AGATGGTCATGTTATAACAAAATATCAAGTGAAAGCTGTCGCCCTAATCATGGGTGAGGG
GGTAAAATGGAGTTACAAATTTCGTTTTAACTATTTATCTGAAACGTGAGGATCTCTTCA
TGATCTTTTATTTTTTTATTTCAATATATTAGATCTACACAAAACATATCAGTCTAAAGA
CAATGTCACTGAACCACAAATCACATCTTTTGTATGTCGCTGTGACCTAGTTTTTAAACA
ACTTATTATGTTAAATATATGAGCTTTATGTCTTAAAACTGTTCAAAAACAATACTTTCA
TCATATTAAGATTTTATCGTAGTTGTTTTGGTGTAATAACAGAACTAAAGGTTAGTCGTT
GTAGGAGAGGTAGAGGGGGTGGGTACGATTTACATAGGTTACATGATTAAGTTCAGAACT
GCCGTTCCTGCAATATTGAATGATTGTTATATATATTATAGCAATTGTTTGAAAAAGAAT
TCTGAATGTAGAATCATTTCATGGCTGTCATACCCCGATACCATAAGGCAAGCTTATTTG
TAGTGATAATGCAGCATGCAATGTCCACATTGCATCAAAATCCAATTATCAGAAGATGGG
TCTTTTGTGGCCTCAGCGGTGACAAAATGGTCTCAAATCTAAAACTTTCAGAGGGTTACA
CCACAGTTTGTCACCTCGATGGTGGAATATACCCGTCTTTCACGGATGCATTCGAAAGAG
TATCTTCCCCCATACAATTTACACGCAAATGCCAAAGTGAAAGTAAAATCGTATGTAAGA
GATATGTGTTACATAGATTGCTTTCACGAGGAAACTTTATCTTGCATGAAATTAGCATGC
ATGTTTTGTTAATTTTATATTTGGTCACTCTCGTGTGTCTTCAAATCACAATTTTATGCC
AAAACTTTCCTAATGAAAACCTGGCGTGATAAATGCATTTTCCGTGTGTTTTAAGACACA
GAATATTCAAAACTTGACCACAGCGACATAATTTCGACAAAGCGCCTTTGTTTACTGCAG
TTCCAATGAATAAAACTAATGACAGATATATCATAAACATTTCTACCACAATACGCCGAT
GTTGTTCCACTCTCACGGTATCAAGTAATCATAGCAGCTGTTGAATAACATTTTGTTTAT
ACCACACGTGGAATAAACTCTTAACGCATTTTTATTGGTCGAAAATTCGAGCTTTGACCC
GCACTGCAATTGTTATGAACGTCATCAATAATCAAATGTCGTCACAACATCAGGTCCCGG
CCGTCAGTTCATCATATTTTTATACGCGAAAACACACATAAGTTATGAGTTTCCACGTAC
CAGTCGGTATTATTGTGGTAGAAACAGGTCACACTCGTAAATTACTTTTTAAAAGTTGCA
AAAGACACTCGCTAAAGCTCGTGTCATTTGTAACTTTAAAAAAATAACTTACACGGGTGA
AGTAAATTCCATATCCAACAATCACCCGTTGTGTAACATCTGTAATATTTTATATTCATA
TTGCATGAACATGTGTGAAATAAGGAATATGACCTGCCCATTTACCCCTCCCCTCGGGAG
TTCGACATGACTTTGAATTTTGCATCTACAAGAACAATGCCTCACGCAGATGATC
>ci|000026665|Bact|Sample_DA|2
AATATACGGTATATGGATCTATCACAAGATACGGTATAATCACTATGTACAAATTACTTT
CATGTTCATACAAATATTTCTTTATTAATATAAAATTATGTTTTTCACTCTTCCTGATGG
CTAAAACGTCATCTGGTTCACGATAAAGAGTAATATTGACTGGCCGTGCAAAAAATGCTA
GTAAAAACTGCTGATTGACTGGGTCTAAAAATAGATTACATTATCAGTCAATATTGTTCG
TAGGTCAATAAAACCATGTATTAGCCTTTTATCAAAAGGTTATGATTGTATAGTAATACT
CTATTATCTTCTGTATATCATCAAAGTTTGTTGTTCATGGTTGATATCAACCTCAAATAT
CAGGGGGCTTCGAGTACCAGTACCTACGTTCTCTTCACCCTTGGAAGATTTCCTAGCAAA
AATGAAAGCTTATGTTTTATGTTTTGAAAAATATACCTATGAACATTTCATATTATTCAG
CAGCGATTCACACTCAATATTTCACTAACACTGTATAGTTGTTTCAATTTCTCGGGGAGA
ACATTTCACCGCTTTCTCTTTAAGACAATTTCACAGGGTGAAAATTTCTCCCATTTTCAA
TTTCATACAATGTAAATCAGTACGAGTGATCTTAATAATTATAAGATATTCGCGCGTATT
TGATTTCGCGTACATTACCTTCACCGAAAATATTGCGAAATTATGTGTGATATCTGAATC
ATTATCAATACACTGCCCAGTAAATAATGCATGCATGT
>ci|000026813|Bact|Sample_DA|2
ACTTATATTTTTTTTATTATAATGCAATAGGAACAACAGTTATCAAATTCTTACGCCCTA
CCACAGGGGCAATTCTGTATTCAAAATAATTTTTCTCAAGACAAAATATGAAGAATCATG
CTATAAAACAAGTATTAAAATTACAGAATAGTAATGCCAACTCGAAAGAGAAGTCAACAT
TAACAACACATTTCGATTTGTTCTTAATTATAACATATACTCTATCTAATTGCAGTGTTC
CAAACGTTTGTCAACACGTTAAACTGAATGCATACATAAGCTACATTTTACACTTTACTT
CCAATAACAGACAAATATTAAATAAGAAATATAAAAAGGCAATAGCATCAAATTCAAATC
AATGAAGCCACATCAATTTCGATAGTAGTATTACATTGACAAATACAATCCAATCAAGTC
TTTTTAACGACATCATTTTGTGTTGTTCAGATTTTACAAATCAGTTTACTTGTTCCAGTC
CTATTTGCTACTTTATATGGAATGGTTTTGAAGGCTTATAAGTATTTCTATATCCTTTAC
TGTTGGTTCTTCAAGCTGATATAGAGTATATAATGACAATTCCTGGGTAGCAAAGCAACG
GACAATAAATCTCAAAAATTTGTTTTTCACGTAACGTCATACAGCAGTTACCTACTTCGT
AAAGTCAAACTTGAAGGAACAGTCTTTCATTTTTGCGGCGTACATCTCGTCGAATTGTTC
ACTTTGGGCCACTGTAAACATGTTCTTCCAGTCCCCGATCTCACCTTTCCGATAGTGACT
TTTCATTATGTCCTTTTCAAACGCAGACTTTGTAATATCTTTTACATCCTCGTTTGCTTT
CTTCAATCCTTGGAAACTGCACATGTCGACTACCTTAGTTATGTATGCATCATCACAGTC
CGTACCGAGGAATTCCGAAAGTCGTTTAACAGCAGGCACTGGGTTCTTTTTCAGTTCCTC
GTAGTGGATCACATGAATGTCTAGTTCCTCATCCTTCACAGCTTTTTCTACTTCAAGGGT
ATAGTCAAACCAGTTCCCCATAACACCGAATTTCGTAAACATCCCGAAAAAATCTTCAAA
TGTTCCTTGAAATGCCAGCTTTTTTGAATTCTGTAGGAAGTGATAGGATGACACGACCAC
GTCTTTAGGGTTTCGTTGGACTAGAATGACCTTCAGCTTTTTCTCTTTGACCTCTGTTGG
CAGTAGTCGTAATGGGAAGTGTGTATTGAGTATCCTTCTGGATGGAAATTCGTCAAACTC
TTCCGGAAAATGTACTTCCAACATTACGGACTCCTTTGTCTGTTTTAGATATTCGAGTTT
GCCAGTTGTCAACATGTTGGCGATTTCCCATATCCAATGAGTACCAGATCTCATGTAAGA
ACACAGAAATATGTCATCATCTCGACATTTCATCGTGCGGATTTTCTTCAGGTTTTCTCT
CATATCTGGGATTTGACCGCTCTTCAACATGTCAAGCCGGACCATCATTCCCTCTATTTT
TATCATTTCCTTTACATTTCCTTTCTTGTCTGTAATACGAATGATGTCCTCTTCCTTCAC
TATACCTGGTGTATACCTGGGCTTTGGTTTGTTGTCTGCCATCTCTGTGTAGAGGTGTTA
TCTTCTCTTCTCTCTGTTATGTCCTGCGACCCTGGCTCGGGAATAAATAACATAACCAAA
ATTGATATAACAAGCAAAACAATACCCCCGATCTTG
>ci|000026839|Bact|Sample_DA|2
GTAAATTTATTGATCTGTATACTTTTACAAATAGCATATAAAACACATCATTAGTTTTAC
AGTTACAAATAAAGCAATGTCAAGAAATCACATCTTATTTCACCAATAAGCAAAGTCCTC
ATTGATTTGATATCGATGTCTGCACAACATAGTATTGCCTCATTAACCATATAAATTACT
ATGCGATACTAGTTTTCACATCTTGGTTAAAAACTTTCGAATAAGAACGTCAATATGAGG
AGCCTTGTGATTAATAGCACCAACAGAAAACTTCATATTTCCGCAAAAATCACAAAAAAA
AATAATACTTGTTGATCTCAAGGATCACTAAACAATCTGAGACTGAAGTTTTGGCTTAGC
CAATCAGAAACGGATGTAACATTTTATAACGTCATATGTGATTGGCTAATTCAAAACTAC
CTGGTAATTTTGACTTAAGACTGTTCCATGATCTTGTGTCATGTCTGGTTAATAAAGAAA
TGTGACTTCTTCTGATTCATCATTACAGTACAATAATAAAATTGATTGAGGATGTAAAAG
TTATCCCCTAAAATCAAGAGGTGGATAGCATGATGTATAACGTACAATTTACTTGACTTT
TCATTGAGGTCTGTGCTTTCTTCCACGGTTTGGAATTTACTATCAAAAGTTTAGCAGCCA
CAAAATTTACCAAATTTTACGCTAAAATCCTTTATGGAAAATATGCATTTTCCCCCAAGT
AGTAAAACTTTAATCTTTTCATTAATACAGCATACTTGCCAACTGTTTGAAATTTCCATG
GGGGAGATTGTGCATGCACAAAAATTAAAACCTGATTAAAATGTGTGCATACACCCAATA
CTGGCAATAGAGACAAAACAACCCTTTCAAATGGCATAATTTGAGTTGTTCTTTCAGAAG
AAATCATTAGATCTTAAATTACATAATTAGTTCGGCTAATTCACTTATTGATACTGCTAA
ATTTAGGGTTCCAAAATCGGGAGTCTCCCTCCTAAATAGGGAGGGTTGGCAAGTATGAGC
GAGTAGTTCTCTGATTAAAGGACTTCATGTATATAATCAGTAAATCTCCTTAAACAAACC
CGATATAACATCTGTCAGAGCTCTTGTTTTATGTTTCCAAATGCAATATTATTAACTACA
ATTTAAGTAACTTTAACAGTATACTGTCTATATCGTACTAACAGAGTATTTAGTAACAAA
CCAGCTAAAAGCTAGACAAAATAATCTCTTCCAACTCTCAAATCTACACACAACAGATAT
AATTTGTACTTAATAACAACAATAAAATATGTATATCTTCATTTGTTCTCT
>ci|000027056|Bact|Sample_DA|2
ATATTTTTTATTAAAATTTAATAAAATTCAAAATCACATAATAGTAAATTATCAAAAGAA
ATCAATGAATTAATGTAAAATATTTGTATTAATGTACATTGGAACATGTCATACTGAAAC
ATACACACACGTATGCAATTTACAATTGAAATGCATATGCACCTGTTCATGGTAAAAATG
ATAGAAAATTCAGTCCTTCTAAAGCACCAGCAAACTTAGTCTGAAGGGTTCTGACTATCT
GATCCGGCGTTTTCATATAGGAAGGAATTCTGAGTATCGATCGTCAGATGAGATAGTCAG
AACGCTTTTGGACTACAGCAAAAATTAAAATGTTCATGAAAGCAGCCTTTCTCAAATAAC
TACACTGTGCCTTTATTTGAACAAAAACCTTGTATGTATTTTAATGTAGAGTAATGAATT
GTACTCTCCAAAAGATTTGCTTATATTATATTCACGATTAAAAGGTATGAATACACACAG
TGTATATGTATTACATACAGTGTATATGTATTCTTATTGCATAATTTACAAAACATTTGT
ACAAATATTTGATAAATTATATTAAACATTGAACCAGTCTGTTTAATGCTGTTTTTACTG
TAAAATTACAGTTACATAAATAACATACAATATTAACTTATATTTTGGTTTCTTGTTTTT
TTTTTGTTTTCCCTTTTTTCCTTATTATAAGTCAACAATCATGCATATAATAAACCTTAA
TTTATTCTGTTTAATATAAAAATATAAATTAATCTGTTCTATTATATTTCTATACCATTG
CTATCAGCATCATTTTTATAATTTTGCATTCTGTTGTGCTTCTTTCTGCTTGGAATATAC
ACCTCTCACTTTATTCACAATCTTGTTTGCATGTTGGAAGTGTGGCGAGGTTCTTTTCTG
GACTCTCTCGACCCAAGCTTTTACGACAGGATTGGACTCGTATATGCTCTCCTCACAACA
TGCATACAACTGCATCAATTCACAGACACCCAACAAGTCAGCGACTGATATTTCTGCTCC
ACACAGGAACTGGTTATTGTCCTTCAGAAAATAACTTTCAATATGGGATATGACAGTTTC
CAGTCTGTTTTTAGCGTTTTCTACCATCGGCCATTGTATTGGTGCTCGCATCGCCCTGGG
TATGATTACCAACTGTTGAAACACCATGCCACTATTGTAGCGAGTGTTAAGGTGTTGATA
GTTCATGTACTCGTCCACTCTGGCCTGAGCCTGAAGGTTGGTCCGAGGATACCAGTGGTC
AGCAACGTTGTACTTCAAGGCTAGATATTTCAGGATGGCAACACTCTCTGTCAGAATAAA
TCCATCATCATCAATAACAGGTACCAGACTGAGAGGGTTTAGTTTCTTAAACTCCTCTGT
ATGATGTTCACCACTTCTAAGTGCAACTGGTTTGTCGACAAACGGGATATTGTTCATCTT
TAAAAAGATGTAAACAGCTCGAGAAGGCTGGGACATCAAATCGTAGTAGTACGTCAACGC
CATGTTTG
>ci|000027314|Bact|Sample_DA|2
CAATCAAGAGACTATTTTTCTCCATGTAGAAATATAATTACATAACAAAAGTTATCTTGA
GAAATAGTTTCATATCTTTGACATGGTGATAGACACTAACTAGACTTTTTGTCATGCTAT
AAACTTTCTTTCTGTCATGGAAAGCCAAATTGTAAATAATTCGTTTCATCGTAACAATTA
TATATTTCTAATCTGACATTTTAAAGAATGTACGGTTGCAAAGATGTTAATTAGTCATAT
ATGTAAACAAAACAAAAAACAAAACCCAGTTGTACCACACATTGCATATATATTGCAATG
TTTGTTTGCACTTACAAATGAACTTAGGAGTCGTATAATGACTTTGAATATACATTTATG
TAGAAAACATAGAACGCTTTTTTTGCAAACATTGTATCTTTCATAAATCATGTCTATGAG
TTAGTCAAAGCGTCCACAATCTATTTTTAACAATTTTATGCAATATGCGTTAAAACAGGG
CTTCGAAAAAGTCGGCAGGTGTGTTTTTGGAATTGTTGTTCATAAACATTGGGTTACTAG
AAGTTACGCAAATATGGCGGACCTACTAGTCCTTAAGGAAAATAAACCAAGGTAGACGGG
TGCCGTACATTGTACATATTGTTCTTGTTTCAGCACCAACCAGGGGACCAATAACCGTCA
AAATTCTGAGGATTAGAAGCTGGAGAATTTGGTGGGACATTAGCTGGAACCATCTGTTTG
TGGTATTCTGACATTTTCTTGCTCATTTTTTCTGCAATTTCGAAATGTGTTAGAGATAGG
TCGTGACGTTCATAAGGATCATCTTTTATATTATAGAGTTCTCTTCCAAGCCATTCGAAA
TTATGTCCCACTTCGGCATCTATATCTTCCTCTTTATTAACGCCATTTGTTTCCGTTTCC
GGTTTATACCATCCGGGGTAAATACCAGGGAAGCCTTCTATTAGCTTATAATCTCCAACC
CTGATCGCTGCATGTCCTTGCAATGCTGGTTGATGATCGTCCAGGTTGTATATGAATTCT
GTTCTGTTGGACGGGGCACCAGTCTTCAGGCTCTCCCATTGGTCAATACCGTCAATTCCG
GGAAGCTCCGTTTCTGGATTTCCGCCAGCAGCTGACAGTATGGTTGGCATCCAGTCTACG
GCGTGCATCATGCCATCGTATGTATATCCTTTCTTTTGCAGCATTGCACCACTTATAAAC
GCGGTGGCCCTAGTACCACCCTCATAGATTGTGATTTTACCTCCCCGGAGTGGGTAATTG
TTCCCGTGAAATTGAGTCCATCCGCCGTTGTCGGCGGTGAAGACAAATAGGGTGTCGTCA
TACATCCCGTTCTCC
>ci|000027500|Bact|Sample_DA|2
TAAGATAAATTCGACTCAATCTTCACTTTCGAACCTGAAGGCAAGTAGTGAACAACGGAA
AAAGTAAACTCAACAAATTTATTATAAACATTGTTCGAGGCATTACATATAATATATATA
CACATACTTGTTCACGAATTATAATGAATAATAATAAAAAAAAAGTACAAGACAGACCCA
TTTCGGAGAAATATCTCGAATCACAGACTCTGAGGTAAATAGTCAATGTAAACAATATTT
AGTCCTTGCTCGTATAGTTCATCTTTAACTCTTTAATTGGTGTACTTAGGAGGAAAAATC
ACAGACATTCAAATATCCAGTTATTTTTTTATAATTCCTCTGCCACTGCATCTTTTCGTT
GTTGATAACGAGTTTATGAAATGGATGAATATAATATCTATTGAATCTGAAGTTTTTGTT
AACAAGAATATTACTCCATAGGTGGAAGGTTTTTTTTGTCAAAGTTCCAAAAAAGTTAAA
GATTGCACTGTCTTATGTCATCAACCATTTTTCATTTACGCATGTTTCAGCATATGCTGA
CGTGATGCCAGTGTATTGTAGGTATATTGTTTCCAGCGCACGCGATTTGGTACATCTTAC
GAATTGACGGTGAAATCACAGTCCAGTGGGTAACAGGTAATTCTTCAACATGAAAACTTT
GAAAGATCAGATAAGATAATAAGAGGTATGTTATAGGCAGTCACCTGGAATTCATAATTA
ACCAATTGTATCCTATAAACCTAATAATATAATTGTTTTCGAGTAAATCATGAATACATT
GTGCGCTCAATGTCAACAACGTCAGAAGAAGGCCGAGATATTGGCATCAGTTACCACAGA
CCTGGTAAGAAGCGACCATGGTAGTTGAATGGAATCGTGGTTGGTAGATATGCCTTGTTG
ATCAATGTCATTGTCTTTGGATCCACGATTCCGAGATAGGACATTCCACGATCACCATCC
AGAACTACAATAAGCAGCACGCCATCGTCTTCATCTTTCGCAATTTCTGGTGGTGCAGGC
ACAAACACCGCCTCTGTCGGGTAATGATGTGGAATTTGAAACATCTTCGTCTCAGATTTG
CCACACATGTCTTTCTTCACGATACCAGCGTGACTAAACCCCTTTCCATTCCAGTTGAAG
ACGACGCCATATACATAGCAATATGGTCTGGATCTATAATTTTCGTTGATCGTTGGAAGA
TCCATATTGAGAGCATCTGGATAATCATAGTGAGATATGTTCTTGGTATTCATGTCGATG
GTATATCGCCTCATTTTCGAAAATATCGTCATGGATTTTCTTTCAGTTGCATTAAAGACG
GTAGGGAAGTTCAATTTCTTGAAAAAGTATGGATTTGGTTGAACTGGTATGTCTACGGTA
AGTTTGTTATCTACTTCATAAGCATTGGCATGATGCAAAGCAAAAACAGCTTCGGTCTCA
AACGTTTCAACTTTCCCAGTGGGGATGTTTACAACGTAAACCTTCGCTTTCTCGTTTCCT
CTCCATTCCATTCCGGAAGCAGCATATCCATTTTCCGCCATGGTCATGAAATTTTGATAA
TAGGGATGAGCGATGAAGATCACGTGGTTTTGAGTTAGAGCAAATGAATGCATGTAAGGT
AACGACTCAAGACGCCATTCGGCGATGACTTCATGGTCCTCGGCACCCTTTGTCCGGATA
ACTGTTATTTTGTCCTTGATGACCCCTGGGAGCATCCCGATTCCACCAAGATAGTCAATG
TGCGCTCCTGTATTTCCGTATTCTTGAAGTGGATGAGCNNNNNNNNNNNNNNNNNNNNNN
NNNNNNNNNNNNNNNNNNNNNNNNNNNNNNNNNNNNNNNNNNNNNNNNNNNNNNNNNNNN
NNNNNNNNNNNNNNNNNNNNNNNNNNNNNNNNNATGAGCAGACGACAACAGACTTTTAAC
ATCGTTGGTTCTGGAATGGTTTCCAGTTGGAATTTTTGGGTTTATTAATCTAACAGTATC
TAAGGTAGGAAGATCGATTTCATAGCTCTTCCATAAGTCCGTCACGGCGACAAACGTATT
GGAATAGTTGTAAAAGTTCACGTTCATATTATTCATGGCATTGAACATTGCTTCCACTTT
CTGTTTATCATCAAACGGTGGGACGGTGGCACCAA
>ci|000028784|Bact|Sample_DA|2
TTTTTTACATTTTTCTGTTTTTATTGAATCACTGAGATATATTACATGTTAACAAGGATA
TTCTGTCTAAAATTTTCTGAAGCTGGGAAAGATGATCAACACTAAGCATTTTTACTTTTG
CTACAACTTTCCTGAAGTAAAACATGAAATGCTGAATTATTGTAAATCCTCATCTAGGTA
AGTTTGATGTATTTTTCTGGATCTAACATTAAAATGAGGATAAAATTGTTGATCATCAAA
CTATAACTTGCACACAAATGTTACTAGTTAAAATTTAGTAGTGAACACATGATCTACAAT
CTTACTAAGAATNNNNNNNNNNNNNNNNNACACAAATGTTACTAGTTAAAATTTAGTAGT
GAACACATGATCTACAATCTTACTAAGAATATTACAAAAAATAACATCACCAAATTTAGA
CACGGGAAATGAAGTAAAGTAAAACATTAGGTAATGTTACAATATAACAATATAATCATG
AAAACAAATACAATGTATAAGTTTACTGTTATCCTAATATGTTTAGATAGAAGTTGGACC
AAGACAACATGTCCCTTAATCTTGGAGTTTGTCCAGATATTATGTATCGGTGACAAAATG
GAAATGGATGAATCCTGAAAATGTCACCAAAACA
>ci|000029617|Bact|Sample_DA|2
TTAAAACTGATTTCCATTGTTTGAAATCGGTCCCTCTTAAAAGCGTCCACAGAAAATAAT
ACACCTATATACCAAATGTTAACTTGACATTCGAAAAATTGGGGGTAGTGTGACCCACGC
CATATCGCCGTTAAAATCGTTATACCTCGGTCAATTTTTCGAATATCTGGTTGAAATTTA
GTGAACAAGTGTATCATTGTCATAGTAACAACATATTGTCTGATGTTGCTTCTTTTATAA
ATTCAATTCAGAAATTTTCTTAATTGTGAATTTTCCAAGTTCATTTTGGGAAAAAATAAG
GCTAATATCCATTGGGAATGGGGTCGTTTGGCGCACCCAGTTATGTATATAGGCAGGAAA
AACACTGCAATTGTCTTTAATGTATTGTTTGGCGAAGTTTTTAACTGTGCGTGGT
>ci|000030524|Bact|Sample_DA|2
TTGTACAGTTGTCAAAGTTGGTGCCGATCTTTGTCACATTTTCGACGTCTGAGTAAAGTC
AAAGTCTTCTGTGGTAATTTCAGCGTATATTTAGATTCCATATAACTGTCTATGGAATGA
TTAAACCGAATGAGTTTATCTAAATTCACCTAAACCACTCTTAATAAGATTATTGATGTC
GAGGTTATAATTTATTACAAAAACACAACTATTACAAAACGACGTTCTGACTTAGAAGTG
GACGATTTTGAATTGATTTGGATAGAAGTAAAAGTAAAGAATCATACTTTGCTATTAGGA
TGTAGTTATAGGCCT
>ci|000030551|Bact|Sample_DA|2
CCTATATGTCCAAATATCTGCTACCCATGAACAGGACACCATCACAATTATAAACAAATA
GTTAAAACCCCAACTGTACACGGATTTTAGTTCCCTCGTAAAACATGACAGTGACACTGA
CTATGTTTATAGTCAAATGTCATGGAGAAACAAAATTTAGGTAGAAGTAATATATTGACA
TGCCACCTACATGTATATTAAACAAAAATTTCTTTTGAGCATTACAATAATACACAATTT
TCAGTAGAACGTCAAAGTATCACAACATACTTATCAATATAGCATTATGACTTTGCTTTG
AAAATGAACTTGATATTATAAACCAAATATTACAATTGTACAGACGTTATGCGCAATCGT
CGTCAAACAGCCCAGTTACACGTATTTCGCTTTGTCAAAAACACAATAACACAGACTCAC
ATCTGATTCAATATATAGCATTAAAACGTGCCTAGGACACACAAATATGGAACGTTCATC
CCGAACCACATAACAAAACATAATAACAAAAACCAGCAAGAGTGCCACGGGCCTGTATCG
CTCACCTGCCATCCAGTAAGGACAAATTTTTAAAAATCAGTATCTACCAATGACAGACTA
TTCGAAATATGATCAACGTGCAATCTCGTCGATCCATTGCTGCAACTTATTTTTTGATCT
GGTTTTCAAGAAAACTACTTGGTTGTACTATCTAAGTTCATTAACCTTAAATATAAATGG
TGTCTTTCTAGGTTCTTCTACTCAATTAAGAGAGCCGTCTGTTTATTAATTCCTTTACTG
TTGCGATTCCCGAAATATTAAGACCATTGCTATGACTTTAAAGACTTGAATGATCGCGTT
TCTTTAGAAACTTTGAAAATATCATGATTTTTAAAGAGTCATAACGAACGTAAAACATAA
TACTACAGATACTTATTTTAAGAATACGATATAAGGAAATTGCCATTTTTTTCCCATTTA
TCATACGTGGTTTGTTTAAATACGCCCACGACATATTTTTTTTTTCCCATTTATCATACG
TGGTTTGTTTAAATACGCCCACGACATATTTATAACGGAAAATGGTAGCATGCTACAGTA
CAGTATATACAAAGACCATACTTGGATTACGTGTACAACATTTAGACTGGACTTTATTTA
AAGCAACTTGGCGCATTGTACCATGCAATGAAAAATGGCAGAAGAAATGACAAAGCCAGA
CAGAGTTGGGAGGAAGTAAAAAACAAAAAACTAGAGGATTGAAACAGAGACCTGGCCTCC
ATTCGTTGTGGAAAATATTCGATCCAGTCCTC
>ci|000031579|Bact|Sample_DA|2
GGAGACATTACTTCCAGAACACACAAGGGTTGATTTTTGTGGTGGATAGTAATGACAGGG
AACGTGTTGGCGAGGCCAGAGAGGAGTTGATGAGGATGTTAAACGAGGATGAGCTCAGGG
ACGCTGTCTTACTAGTGTTCGGAGCTCAGGGACGCTGTCTTACTAGTGTTCGCAAACAAA
CAGGATCTACCAAATGCCATGAATGCGGCGGAGATCACGGATAAGCTTGGGCTTCACACT
CTCAGAAATAGGGATTGGTACATTCAATCAACTTGTGCCACAAGTGGAGAAATAGGGATT
GGTACATTCAATCAACTTGTGCCACAAGTGGTGACGGTCTATACGAGGGACTTGATTG
>ci|000031696|Bact|Sample_DA|2
GTTAAACTCACTGTTTATATGTACATTCTTAATGATGGCTACAGTTGAAGGAACCAAAGC
TTCAGTGAGAGAGCTCAATGTCTGGCTAATCTCATCATTTCTATATTAATTCGCAGGACG
TCTCCATTTCCATATTGAAATCTCTCGTTTATTTCATCAAACTGCACTGACAAGAGACAG
CTTTTTGTTTTATAGAGGAATGAATAAGAACATATCACGATGGCACAATGTAACACATAT
CTACAGTATATCTAACTAATCATGTNNNNNNNNNNNNNNNNNNNNNNNNNNNNNNNNNNN
NNNNNCTTTTGTTTTATAGAGGAATGTATAAGAACATATCACGATGGCACAATGTAACAC
ATATCTACAGTATATCTAACTAATCATGTTCATCATATGAACTTCGTTATTTCATGTTAT
ATATAATATAAAACTTTAAAAAATGCAAAATCACAAAAAATTAAAACCCACAACATGAAG
CAATACAACTACCATAATTTACCGTGTATTGCACACAGGTTAAGCACTTATTTATACCAG
GAGATACGGTTGTTTAATATCTGGTTTTTCTCTCAACAAACTTGAAAAATTTCAGGCTAA
AAATGGTTAACTG
>ci|000031740|Bact|Sample_DA|2
TTCTATATCCTTTACTGTTGGTTCTTCAAGCTGATATAGAGTATATAATGACAATTCCTG
GGTAGCAAAGTAACGGACAATAAATCTCAAAAAATTGTTTTTCACGTAAAGTCATACAGC
AGTTACCTACTTCGTAAAGTCAAACTTGAAGGGACAGTCTTTCATTTTTGCGGCGTACAT
CTCGTCGAATTGTTCACTTTGGGCCACTGTAAACANNNNNNNNNATAAAAAAATTGTTTT
TCACGTAACGTCATACAGCAGTTACCTACTTCGTAAAGTCAAACTTGAAGGAACAGTCTT
TCATTTTTGCGGCGTACATCTCGTCGAATTGTTCACTTTGGGCCACTGTAAACATGTTCT
TCCAGTCCCCGATCTCACCTTTCCGATAGTGACTTTTCATTATGTCCTTTTCAAACGCAG
ACTTTGTAATATCTTTTACATCCTCGTTTGCTTTCTTCAATCCTTG
>ci|000031861|Bact|Sample_DA|2
GAAGATCTAAAAATATTACATATTGTATATCTTATGATGCTTCATTGTGAACAAACGAGA
AATTTGGATTACAATATTGTAACAAAAACAAAATTAGACCCTTAAATGATCCTGTGACTA
TGGAGGGAAAGTGAAGATTTCCGATCAGTAGTTCACAGGAATTACCAGAGCCTGAGAGGT
CATAGAACGCAGCCATGCATAACACATTTTTGTAAACAGCCTATATACCACAGAATAGTT
TTCTCATATTCACCCTCAAATGATGTAAAAATGAATTATTGTTGAATTGCTCTATATCTG
ATTTCAACAATTTTGGTAAAAATAGACATTTTTGTTGCCTCCTTTCAACAATTTTGGTAA
AAACAGACAAAGTCATCAGGAATGCAATTGTAAATAGATCATTCAACACTTGTACAAGTG
ACTCTCACACAGGAGGAAGATGATCATCTTCTGTATGATGTTAAGTAAAGGAAACACATT
GGGAAAATAAGGAACTAAGATGTAGTCACAAAGAGAAGCAAAACTCTGAAACATGTTTAA
ACTTTGTAGAAGCTGTTATTATTTATGTATTTGGAATTCATATAATGTTTGCAGACAATT
TATCCTGTAATAAAATTGTCGTGTTATGGTCAGGAATTATATCACCAATGACATTTCACT
AACAAGAAATCAAAGAACACATTTGACAGTTTTACACTACATGTACATGATAGTTATAGC
TTATTCATAGTATCTACAATATTTTCTCTATTAAGTCAAACCCTGTTATATTGAAAAGCC
CATCCTCGATATCCAGGGGATACAATCACTTATGAACATTTTATGGCGAAATCGAAGGAA
TGCTCAGGTAAAAAAAACCTGACCAATCGCTAGGCTCNNNNNNNNNNNNNNNNNNNNNNN
NNNNNNNNNNNNNNNNNNNNNNNNNNNNNNNNNNNNNNNNNNNNNNNNNNNNNNNNNNNN
NNNNNNNNGTGATTCGTTTGATGTACATGAAAGGGTAAAACCTGACTGCTTGTTTTTTTC
ATCTGAGCGTGCCTTCGATTTCGACATGAAATTTTCTAGGGGTGAAGAGATCGTAAGTGA
TCGTAACCCCTGGATATCGAGGATGTGAAAAGCACGGAGGAAGTCAAAGTCAAAATGCTT
CAAATTAACCAGGGTTTTAAATTATCTAGTAAATAAATACAAAAAAATGTTGAAATGGGG
ATTTCTTTTCTTTTGAATGAAACCAGTATTTCAGTAAAGCAATGGAGGGTATTATCGTCA
GGGGGTAGTTATCGTCAGTTTTTAAAAAATAATTGCTAATGACGTTTGAATATTTTGGTA
ATTATTACGTCATAATATTTTGCTATTCTTACGTCACTGGTTAATTCAATGACAACATGT
TTCTGCTTGAGAGATCAAAATGGCATATAATAAATTGGAATATTGATTATTTATTTGAAG
TACTTCAGCGTCTGATAAAATGTATTTACCATCTGGTACATCCAGTTTCTTCAATGCCGA
AAATTGGGCTTACGATAACTGCCGCAAATTAGTCCATATGGAGGCA
>ci|000031969|Bact|Sample_DA|2
TGTTAAGCAGACAATAGAGCACTATTACACACACCTACAATTTGCATAAGCATATATCAT
ACTCTTTATTTCATAAAAAATACCAACACATTCACACTATCGGTTGATTTACTAAAAGTC
CAACATACACAAAATTATTATTTAGGACATTTTTAGCGATTCAGAAAATGAATCTGTTTA
ATTACCATGGAGAAATAAGACTAACATACAGTCAAGCCGAGTGGAAACTTCAAAATGTTA
CCACATTTCTCTAAGATGGGCATATTATAAACATCCATGTTTAGTGGATAGTGCTAAGTA
TACTCTACTGGCATACATGTAATGGCCTCAACCATAGAACAGGTCTTTAGTTTATGGACA
TTAGTTGGATAACAACAGTATGGAATTTACATTGTCAAATAGAGAATTTCATATCAGCAG
CTTTTCCAATATTCACTTCAGAAAACATCTTCTATATTATAAATTAAGTTAATGTGGACT
ACATTTAATAAAAGGTAAATGTAGACAATATTTGGATAGGATATTCACTTAGTTTTCCCA
GGAAAGGACCTGTTGTATAACGGCTCATGAATGAATTGTCCTCATACCTTTTCATTTTGA
TAACTTATGTCAAAATACACATGAATTAAAAGGTAAATGTAGACAATATTTGGATAGGAT
ATTCACTTAATTTTCCCAGGAAAGGACCTGTTGTATAACGGCTAATGAATGAATTGTCCT
CATACCTTTTCATTTTGATAACTTATGTCAAAATACACATGAATTAACATGTTATTTTCA
TTTTTTCTATTTGGTGTGATTATAGCGCCACCTTTAATGGATTTTTGACCTACATAAAAA
CCGGGTGGTTAGCAATTAAGCCGATAAGGGAGTAGGAGGGGCTCTAGCTGCCGAGACTAT
ATTCAAATTGTTATCATCAATCAGATAAACTCCCGATATTTTACGTTGCAAGATAGATCA
ATTCACAGACAGTTGCATTTCATATTGATATTAATGATCAGAGTTGCTTCAATTAAAACT
TTAATCATTCAACATCAACAACAATTTCTGCATATCATTTATAATTCTACACCTTTACAG
GATTTTTTTATTTGTTTTTTGCTGTAGAACAGTAGATGAAAGTGTATCAAACACCGAGAT
TTATTTCAAGATGAATTTTTTAAAGCTATTTAGATGTCCCACACTTTATTAATGTGGAGC
CATCTTGGCAAGATCTCCTAATTCTTCTTCCATTAGATGTTGGTTTTTAGCAAAGTAATC
ACGATACCATTGTATGTGCTCATTTTTCTCTTCGACACTCAAGTGTGGATTTTTGGAGAG
TCCTGTTGCCACGAGCGTCATGAAATGTCGAATTGGTCCTTTCTTTGGAAAATCCTCAAT
GAGGGGCTCAAGGAACACATGTTCGTCAAAGGTTACATCTTGTTCTTCTGTTCGATCTTG
ATCGTTATTAATCGGGAACTTCCATAGTTTACCCTCTTCTGTATCTGCTATCATTCTATC
AAATTCATTAATGAAGTAAGCTCGTCTTTTCTCCATTCTGTCAGCTGCCTCTAATCTGTC
CCATACTGGACAATCAATTCGCTCATACTCTTTGACCAAGTCAGATTTCTCAAATATCCC
TAGTCTTTCTGATCTACCATTTAACACTTTGTCCCAGTCAATATTTCTGTCAGTATGTTC
ATCTGTCTGATTATAAATTATCTGGTCCCAATTTTGTGAGTCTTTTTCAATCACTTTGAT
TTCCCTTTTCATCAGTTCTACTGCTTTTTCTAACGTTGTCTCATCATTAGCCATGACTCC
AATTTCCTGCTCATTTATAAGCTTTAAATCGAAGAAAACTCCAATCTGATTTCTATAACC
AAAAATGGTTTTTCCTTTTTTCCCAATTAAATGTCGACTTTTGACCCCAACCTTGTTCTC
CTGTAAATGGGTTGTGTAAGTCTTTTTCAATCACTTTGCTTTCCCTTTTCAGCAGTTCTA
CTGCTTTTTCTAACGTTGTCTCATCATTAGCAATGACTCCAATTTCCTGCTCATTTATAA
GCTTTATCTCGAAGAAATCTCCAATCTGATTTCTATAACCATCAATGGTTTTTCCTTTTT
TCCCAATTAAATGTCCAAAAACTGCATCTGTTTGGGCTACTTTAATTGTTGCTTTGTAGA
ACTTTTGATCCCAATCTTGTTCTCCTGCAAATGGGTTGACTATATGTCCTGATTTTAGAA
GAAGCATTTGGATGTTTTCTTTCACCAATTCGACAGCTTTCCCTAATTTGTCCTCCACAT
CCACCGTCACATCCATATAGCCTGGTTTAGCTCTCGATAATCTCATACCACATCCGACCT
GGTTTTCCATTTGTTTAATTTGGCGTCCTTGTTTCCCGATTAAAGAGGCAAAAATCATAT
TCTCATCAAGATTTTCTAACGACACACTTTCTGTTGACCATTGTGTATCTTTATACTCTG
ACGACTCATATTTCTGTACGTTGCGTTGTATTTCATCCTCAACCACTTCTACTGCTCTCT
CTAACACTGTCGCATCATCAGCACTAATCTCCAATGTATCCTC
>ci|000032090|Bact|Sample_DA|2
CTTTACATCTTTACATATGGTACATGTACACATGTGCACACATACACCAACATTTAAATG
TGTACACATACCCAGACATTACGCATATGTACACTAATATTATATAAGTATACATGGACA
TTGCACAAAATGCACATTGACATATTACACATCAGACAGTAGGTTTACACACTGAAGTCC
TAAAGGCTCCTAAAATATATACGACATGTAAATTACAGTATGACAGAACACAAATATATC
AAACACAAAATTAAGTAAATAAATGTAATTTCTTTGAAATTCTAAATTACAAAATAGAAT
AGGTTTGGCCATACTTCATCGTATTTCTCTGTTTCATAGTCAACATTTAGATTTACGCAA
TTTTGGTCATCCATGACATTTCATTTACCCTGGACATTTTATCATCAACACACACTTTTA
GCAAAGATNNNNNNNNNNNNNNNNNNNNNNNNNNNNNNNNNNNNNNNNNNNCACTTTTAG
CAAAGATTACAGAAGATACTGTATGTAACAAGCAAATTCTTGGAATTATTTATATAACCA
GCTTTTAAGGGGCCGTAATGTTAACTCAGCGTGAAGAAGTCTGATACCACTAGTAATAAA
ACTTACATAAGCACCTTAAGGTACAAAATGTACATTATATCGTAACTTGTCAACATGTTT
GAAGAAAAAGAGTTATCATTTGTTGCAGTTATTGCACAAAAACAAAGTCGGACGGACAAA
GCAAAATTAATATTCCCTGCTTCGTTGTAAGCTGGGTATAAAAAGTTCACACACTCTCAT
AAATACTTAAAAGTTGTTAAGAGTACTCAAATATTTAGGAACATGCTTAAAGTATATAGT
TACAGTTTTGACTAGAAAAGAATTTTGTAGATACATGTGGATATTATAGAGAGCTATTAC
CGTAATGATTTTATTACCTTAAACATATATGGGTATATATGTCATACATACATGCATAAT
AATATACAATTACAGTATTTACTTTCTTCAGGTTAATATGACGATTTGTCAACTTGAGAA
AGGTGATATTTCCGGAGGCCAATATTGCATTTTGAAGGTTGACAAATCCTCGTATTAACA
TGAAAAAGGTAAATAATTGTTTTGTAATAGGACAGATTAATTGAAATTGTGTTACAAACG
AAATGAAGCACTTAATAAACACAAACCAAAATCAAAATTGAATTTAACCAACAACAAAAG
TAACGAATCTTCTAGTCATTTTTCAATCTGTCTTTTAAAGTTATTTCAAAACCTATTTAT
TCTAACCAAGTTGTCATTTTCAAAAATATGATGTGTCACAGGAAACCCGCTTGGCTATTT
TTAACTGAGGTACCTGGATTCTTATATTAACCTTGCGTGGATACAGTCTTTATTTTCAGG
TTAACAAACCAGTAAGATTTTGTCAAAACCTTTGAGTGATCGACCTTTAGACCAATCAGA
GACAAGGAAATATCCAAGTCATATAACCAGAACTAATATTAAACATGAACTAAGGACATA
TGGCTTAACCTTGGAATAATTGTGTCCATAGTGGTAATACAAAAACTCATCAATGCCTGT
TACATATACAAAATACATGCCCCAGATAAAAATGGTATCATCTGGACGTGTTATTTACTA
GCCCTCTACCTAGAAAGATTAATCATAGATGTTGACAATCCATCGATCTATGATATGTAC
CTTCATTTGCCACAGTAAAATATCACAATCGTATTACAATTCTGATACATTTGATAGTTA
TTAATTATTATAATTCAAATAGTTCTTGTAGTTTTAATTGATAAAGCTAATGGACATTGC
ACGTTATGCTTCAAATCTTCAGAAACAAATATCGCAAAAATATCATGTGTATACAATTTC
CTGAGTTTTATCAATGCAATACTATATTTGGGACTAGTTAACGATAGATGGCATACTATT
TAAATTACTAGTAATCAGAGACAGTTCAATTGCAGTAGGGGAGACAACTCTAACCACTTT
GTAAGAGAAAGAAAATGGCAAAATGCAAAAACTTATATATGTAGTATGCCTATTTCAGTG
AGGAGTGCATTAACTTCTGAGTATCTAATCAAATGAAAATGGGTTGAAGATCAAACATCA
TTAGGTGATTGTCTTAATTGAATCACATTTTATATTGCATTCTACCAATACAACATTATA
CATACGAAAATGGAAGTGCAATATGTCTTCATATGAAAAAAAATAAATCTGGAATTACTG
GTTGACATTGAATTAAGCCTTTATACGCTTGTATCATTGGTTTTAACGATGATCGTTAGG
ATTGCAGATATACATGTTTGTGCATCCATCTATAAATAGTATTTGCTGACTTGTGTGATG
TATCATTGGTTTTAGTGATGATCGTTAGGATTGCAGATATACATGTTTGTGCATCCATCT
ATAAATAGTATTTGCTGTCATTTCACATTAAAGTTATTACTGGTAATGATTTCTTTACTC
TGAGATTGTTTATGAAATTTCATGGTTTTTTTTCTTGCATCATTATATGATTATTTTATG
ATACTTCATACATTCTGTATCATTTTTGTAACTTTATTAAATGGTAACTGGCACTTTCAG
CTGGAGACTTCCTTTGACTTTCAGAATTCTATATATGAAATGGTTGGGGTTAGTATATTT
TGATCATTTGATCAACACTGTACATGTACATATATTTACTAAAATATACATTTGAGCGGC
GAAATAGATTTAGAGTTATTAACATAATGATATTTT
>ci|000032347|Bact|Sample_DA|2
TTATATTTATGATACATTAATAAACATACACTGTATTAAAGCCATATTGTAAAGTACTGA
TATAGTCAAAATTTTATCATGATGGACAGTTCTTGTTTGTAATTAAACATATAAGCTTAC
AACAGAACTTATCACTTTGAAATCTTTCACAACTAAATTTATTTTCAGTTTCTTTGATCT
TGTGTTTTACAAAAATAAAATGGTTCATAGCACTTATCAAAGTAAAGTTTCAGGCAATGA
CACCTGTTTTAGGGGATAAAAAGTTGACTGAACACGTTTGATCAACATCAGAAATGGGTA
ATGTGTTTATCTGGCTTAAGCCCATTTCTTGTTATTTAAGAATCATATGGCACAAATACT
TTTAGTATTTACTTGATATGAGACAAGTTTATAAAAGACATAATTTATAATCTACAAAGT
GTTGATTATTTAGAACAAACATCATGGATAAAAAGTTGACTGAACACGTTAGATCAACAT
CAGAAATGGGTAATGTGTTTATCTGGCTTAAGCCCATTTGTTGTTATTTAAGAATCATAT
GGCACAAATACTTTAGTATTTACTTGATATGAGACAAGTTTATAAAAGACATAATTTATA
ATCTACAAATTGTTGATCATTTAGAACAAACATCAGATTTAACAAAGTCGCCATGTATAA
ATAGCTGAATACGAGACATGCTTTGGAGGCTTGCAGCTTGAACGAGAACATTTTTTTTGC
TACCAAATATTTGAAAGGCAGCATCTATCTAAATCATCA
>ci|000032628|Bact|Sample_DA|2
AAAACTACCTGGTAATTTTGACTTAAGACTGTTCCATGATCTTGTGTCATGTCTGGTTAA
TAAAGAAATGTGACTTCTTCTGATTCATCATTACAGTACAATAATAAAATTGATTGAGGA
TGTAAAAGTTATCCCCTAAAATCAAGAGGTGGATAGCATGCTGTATAACGTACAATTTAC
TTGACTTTTCATTGAGGTCTGTGCTTTCTTCCACGGTTTGGAATTTACTATCAAAAGTTT
AGCAGCCACAAAATTTACCAAATTTTACGCTAAAATCCTTTATGGAAAATATGCATTTTC
CCCCAAGTAGTAAAACTTTAATCTTTTTATTAATACAGCATACTTGCCAACTGTTTGAAA
TTTCCATGGGGGAGATTGTGCATGCACAAAAATTAAAACCTGATTAAAATGTGTGCATAC
ACCCAATACTGGCGATAGAGACAAAACAACCCTTTCAAATGGCATAATTTGAGTTGTTCT
TTCAGAAGAAATCATTAGATCTTAAATTACATAATTAGTTCGGCTAATTCACTTATTGAT
ACTGCTAAATTTAGGGTTCCAAAATCGGGAGTCTCCCCCCTAAATAGGGAGGGTGGCAAG
TATGATACAGCAGTCTTAAGTATTAAATCCTGAAAATTCTTAATGTGCCTTAAAGTATCA
CCAATTATGTATACCGCAAAGACAGTCAGTATCTGTGTACAATTCATCATTAATTTGTAT
ATTTTAGATATAATTTCACTCATAGGAGGCACAAACACTCATATATAATCCTCGTGCTGA
CATCAAAATGAAGGAATGCCCCTTTGACAAATAATCAATGAGAATCAAAAATGTCTGTTT
ACATAACAATTTATGATTATCTTAAAACTTCCTCATAATAATAACTAAACTGTGGGAGTC
AAATCTGTCTTTTCATTGACTGTAATCATTACCTAATACAAACNNNNNNNNNNNNNNNNN
NNNNNNNNNNNNNNNNNNNNNNNNNNNNNNNNNNNNNNNNNNNNNNNNNNNNNNTGTACA
TATACTCAACTGCATCAGCAATTTTCTCCAGACCAACAAACGGACCAGTAGAAGTTGTAC
CTCCATTATCAACAGTACTTTGAAGTGAACCCTGGCTGTACAAGTCGGACAACTTAGAAG
CAGATTTCATCCAATCTTTCTCAAAATGGGGTAGAAAAAATCCTCTTACACATGCTGACT
TCTGAAGCAACCTGACAGGAAGAGAGACCATGGCCCTGGATGGAGTGAATCCCAAGTCAG
ACTCGTACCCGGATATAAACCCAATAACAATGAGGC
>ci|000032774|Bact|Sample_DA|2
CGTTTTAAACATTTTTATTAGATTCTTCGTGGGTAACCACTATTTGTAAAACAACACTCA
TAATGTTTTGTTTTTCCAATTAAAAGGACATAATGACGGTATTTCTCGGATTCGGAGTAA
ACATCAATGGATGGTATCCAGTGATGTTTTAAATAATATCTTTATTCAAATGTAGGTTTG
ATTTTCAGTCCAAGTTGTTCTACTTTTTCCTGGAATATTCTATCGAAAGCTTCGCTTTGT
GCAACAGTGAACGTNNNNNNNNNNNNNNNNNNNNNNNNNNNNNNNNNNNNNNNNNNNNNN
NNNNNNNNNNNNNNNNNNNNNNNNNNNNNNNNNNNNNNNNNNNNNNNNNNNNNNNNNNTG
TGTTTCCATTCTCCAATGCGGCCTTTCCTGTATATGGGTAACCGTCCATCCTCAGTAACG
TGTTTCCAACGGTCAGTTGACGGAGTCTTCTTGTTGTGACTTTCTTTCAGCTTTTCAAAT
TGTATATTTTCTGTGACGGATCGGAGGAATTCTTCGTCATGATCAACCTCCAAGAATTTG
GCTATTTTGACCACATTCGTAAATGTATTCTTTCTGAGGTCCTCGTAAGAAAGACATAAC
AAGTTCGGTGCTTTCCAATCCTCCACGTCTTTTATCCAAGAGAACCAGGAACCATTTCCC
AGGAAGTTTTCTTCGGAGATAAATCTCTTAAGCCAGCCTTCAAATGTTCCCTCGTAGCCA
AAATCTCCCATTTTCTGCATCATTAGATAAAATGATACGACGATGTCTTTCGGATTACGG
GTGATTGTGNNNNNNNNNNNNNNNNNNNNNNNNNNNNNNNNNNNNNNNNNNNNNNNNNNN
NNNNNNNNNNNNNNNNNNNNNNNNNNNNNNNNNNNNNNNNNNNNNNNNNNNNNNNNNNNN
NNNNNNNNTGTCACGGCTGGCTACTTTTTCAAGCAGATCTCCGACATTCCCAATAGCTTC
TTGGAGAAACGGGTAACCTTTGTATCTCTTAAAGGTGTACTTGTTGTTCTGTTCATCGAC
GATAGTAACAAGATCCATGATTACACGTCTTAGCTGTTACTTGTGATGTGTCCTTTAGAT
GGTACTTATGATGTGTCCTTTAGATGGTACTTGTGATGTGTCCTTTAGCTGTTACTTGTG
ATGTGTCCTTTAGCTGTTACTTGTGATGTGTCCTTTAGATGGTACTTGTGGTGTGTCCTT
TAGATGGTACTTGTGATGTGTCCTTTAGATGGTACTTGTGGTGTCCTTTATATGGTACTT
GTGAT
>ci|000032806|Bact|Sample_DA|2
TCCAATGAAATGACACCTAATGATTTGCTAAACATGTATCTCACAATGTCATACAAGGAA
ATCCCCCTTTGTGAGCCCCAAATTTCACAAACAAGGAACGTTTCTTATCACAAACCCAGC
AAATTCTTTGACTGAGCAATCCAAACATCACTTTGTTTCTGCTCCATGAGAATTCCTTTC
AAAAATATATTCGTTTTAAAACTTTGAAATGGAATGTANNNNNNNNNNNNNNNNNNNNNN
NNNNNNNNNNNNNNNNNNNNNNNNNNNNNNNNNNNNNNNNNNNNNATCTTCTTACATGGT
AGTTGTTTTTATCTTATTTGATTTGAAAGAAAGCTGAATAAGGGAAGTAACTCTTGCATG
AAAATACCAGTATGTTTCAGAGTGTTTCTTCACTTCATCTATACAATATTTAACCTTTCA
TCACAACACTGAGTTTTAACCTAAAACTGTACACTGAAGATGCATTACGATCTACATAAT
CTCACTCAAATAAACACTTCATCAACAAAACTTCTTTTCCTACAAAATAAGTGTAAATGA
AAGAAAACCTCTCATAAATAATGTTTTCCATTCATGTCGTGTTGAATATGGATGATTTAG
TGTTAAACGTCCTTTCTGAATA
>ci|000033225|Bact|Sample_DA|2
AATTGAACTACTCTGAATGATATTACAAACATACGACACTGAATTTCACTCTTGAATAAT
CTATAATAATATACACACACATTCACACCACTTTGTATACACAATGATTATAACAATGTT
TCTTTGTGTTTAGTTCTGCTCTGCATCACTAAGCACAACCACTTCAGGTCATTACAGGTC
ACTACGGAGAACGCAGCAAGTCCCTGTGTCTGTTCTCCTCTTCCTTTAATGATGGGTTCA
TTTGGATTAACNNNNNNNNNNNNNNNNNNNNNNNNNNNNNNNNNNNNNNNNNNNNNNNNN
NNNNNNNNNNNNNNNNNNNNNNNNNNNNNNNNNNNNNNNNNNNNNNNNNNNNNNNNNNNN
NNNNNNNNNNNNNNNNNNNNNNNNNNNTGTCTTCATCACATAAATGCCTGGTCAAATTGT
CTATCATTTATAAAGGTCCATTTCACTCAAACTTTCCTAATATATCGCTATCCCGGAACA
AAAAGTAGTCCTGAAAAACATCAACAAGAAATTAAGATTTGTCAGCAGAAAATCAAATAT
GGATATTCTTTGATTTACATGGAACATGTACCAGTCTACAGCTTCTTTTGAAGAAAGATT
CTTTGATATTCATGAAAATTCTATTAATTTATTTTCTTTCTGTTTCAAATGGTGCATTTT
CAAAACAGCATCTGGAGCATTTCATGCAGAGCCATTGTCAATTGTTCTCTTCAAGATAGA
AACTAAACCAATGAACACATTTGCCAAGTTACATTCATACTGAACATAAATGGGAAAGGC
AAATAAGTAGACTCGAGTATTGATGAGGCTGTTGATTTCTTGTTTCCTGGACCAACTGCC
ACAACAGTGGCCTCCAAGACTTTTCCTGCTGATTTGTCTGGGATCATGATACCCCCTTTC
GTTTTCAACTCTGCTGCAAATCTCTCGACCAGAACCCGGTCGAACATGGGCAAAAACTTC
TTGAATGCAGATGCCATATTGAAGGTGATCTTGAGTCTTACGACGACCTTA
>ci|000033610|Bact|Sample_DA|2
TTTACAATTACAATCACATTTGTAAATGAAAGGATGTTACACAAATAATTACTATATTTG
ACATGGATATTTCGTGATTGATTTTAAACGTTTCTGTACAAAGTAGACAGCATCCATCGT
CTGATTCCGATCTACCATACCAGTGATGGAATACATGTAATTATCATAATAACATCTTGT
CAGAAATACCATAACAATATATTTTGCATTTGTAACAATAAAGTAGCGCTTATCGTGTCT
CCTTCTTAGATATACGTAATTGAAGTGTAAACTAGTAGTATATCATTTCCCTACACTATC
CTTTACTTTGCCAATATTTGCTATAAAATACATATGCGCCTATCAGGATGAATGTCAGTT
TCAGCAGAGTTGTTATATGGGAACTGCTCTGTCTTTCTTTCGTCGGTCTGGTTTTTAAAG
GCGCAAGAGTTCTCTCCCATTGCTGCATAATTGCGTCCCTTGAACCTGCCCACTTCCCTG
GCCCCTCCAATCGGTACTGATAGGGCGTACACGGGCCGAATAAACATCGACAAGCCAATT
TAGGATCGGTGAAGAAAAGTTTGACGAAAGAAGGTTTACATCCAAACAGTATGGCAAGTT
CGTCCATATACACCATATAGTCCACGGTAAAGTAATGCCCCTTCGAGTCACTAAACACAT
CTTTATTTTTGCTCCTGGTTTTTGCCACTTCGGCCGCTTGTGATTTTACGCTAGGAAGGG
TCACGTTTCCCTTGAACACGGCCACAGCCAGCCTAGCCTGCATCTCAGCTATTGGCGGTT
GTGGTCCTGCAGCCTGTATCAAACCATTGACACAGATAGTTGGACGGGTAGAAACTGGTG
GGAACATGAACTTAAAAAGCTTATTGCGGTCAGCGAACAGCCCTTGGACCGAAGACTTTA
GAAATGGATAGTCAAATGTGTATCCTGTTGCGAAAAGTATCACATCTACATCCCGTTCTA
TCGTACCGTCATCAAACTCTACATTAGTCTGGTCAAGACTTTTCACACCTGCTTTGATGA
CGATGCGACCACATGCAATACGGCTTGGCAGTTCGTCATTAATTAGGACGCCCTTTGCGA
ATGGTCCACTGTCTGTTTCCAGGCAGTACGCCTTATGGTTGACGGTTTGATTTAGTTTCT
TCAAATATATTTTCTCTACTAGAGACTTGGGCAGATAACCAACTGCTCCCCGTTTAAATC
TAGTCAAATGAACCATATCCATTGGCATTCCTGCTTCAGATATCCGGCTGAAGATGTAGC
GTCCATCTCTTGTGCTCAGGTATACCTGTGATGCAACACGACTCAGTTCCACCGCTGCAT
CCACGCCAGAGTTTCCAATGCCGATAACTACAATTTTCTTGTCCTCAAACCCATGGAAAT
CCCTATAGTCGTGTGAATGTAGGATTGTGCCCTTAAAATCATCCTGCCCGGGTAAGTTTG
GCACAAATTTGTCTTTGTAATGTCCACAACAAACCATGACGTAATCAAACGTTTCCGTCG
CCATCTTGCCTGTTTTGGTTTCCTTGGATACAATTACCCACCTATTGTCCTCCCCCGCAG
ATTTCACAGACACAACCTCATTGTTGAAGTTTATGTATGGTAGCAGACCAAACGTGTCGG
CGTACATTCGAAAGTACTTAAGCATTTGGCTGTTGTGAGGGTAACTTGCCTGTTTTGGTT
TCCTTGGATACAATTACCCACCTATTGTCCTCCCCCGCATATTTCACAGACACAACCTCA
TTGTTGAAGTTTATGTATGGGAGCAGACCAAACGTGTCGGCGTACATTCGAAAGTACTTA
AGCATTTGGCTGTTGTGAGGGTACATTGGGAATCCCTTGGGTGGAGGGAAATCGCTATAC
GCCGTCATTTCTTTGCTGGTGTTGGTGACGGTGGATTTCATGACACATCCCTGACCGGTC
CGTACCTCCGGAGTGAAGTTCCATAATCCGCCGATATCACCAGTTCGTTCGAAGCAGACG
GGATGGAATCCTTCATCAAGGCAACATTTAATGGCGGGAAGACCACTGGCACCCGCACCT
ATGACAGCCACCCTTTTCTCCATTGCACGACAGCAAACGGCTCTTCTTTTGGGCACT
>ci|000033768|Bact|Sample_DA|2
ACCACCTGTCAAAGGCTGGCAAACTGCTGATTAGGTTAATTAGTTTATTAACAGCATTTA
AAATATCACCTTACATACAAATATCATAAATAATATTTAATACATCACCTTCCCTTTTTG
CTGTCTTCACACTTCACAATTGGTTTCAACAGACAGTTGATTCCTGATTAATGACTTGGA
AAATAATTCAACTTTCATAAGGGTTATGGGCCTTCNNNNNNNNNNNNNNNNNNNNNNNNN
NNNNNNNNNNNNNNNNNNNNNNNNNNNNNNNNNNNNNNNNNNNNNNNNNNNNNACACTAG
TTAACAGCTATGGGTCTTTGCAAACTGGATTCATAAAAAGTTATGGGACCTTGCACACTT
CATCTATGAGACTTAAGGTGGAAAATAATACAACTTTCATAAGTGTTATGGACCCTTAAA
CACTTCATTTAGAAGAGTTATGGACCTTTGCACACTTCATTTAGAAGAGTTATGGGCCCT
TGCACACTTCATTCAGAAGAGTTATGGGC
>ci|000034105|Bact|Sample_DA|2
TTGTAATAGAAAATTTCACCAATACACACATTTTTATGTTTCTGTAGCCGATTACAAATT
GTAGAAACGACGTGAAAGATGTATCTTTCTCTATTACAATTTGATATGTACAGTCTACTT
TAAAGAAGTTACGAAATAGCCCATGTAAAATTTCACAATCACAGAAAAGTACATAATTAT
ATTGATTTTCAAAATATTATGTATTTAAGATTGACATGCAGCGTTCTCAAGGCTTTGTTG
AATTGTGTGTAGTAGATCAAAGTTTGTTACAGTCAACGGATGATGGTNNNNNNNNNNNNN
NNNNNNNNNNNNNNNNNNNNNNNNNNNNNNNNNNNNNNNNNNNNNNNNNNNNNNNNNNNN
NNNNNNNNNNNNNNNNNNNNNNNNNNNNNNNNTCACAATTTGGGTAGCATTTTGTCGACC
ACCATTTGCCGGAAGGAAGCTGTTCTGTCGAACGAATTTTAGTGCCAAGGACGTGTTAGT
TCCGGCTCCCATATATTGGAGGTTTACGATGGCGTGGAGAACATCGCCTCTATGGTGGTA
GGTATTGAGGTAGAAATCGTTCCTGATTTCAGACGAAAACGTCACAGTACTGAACTGGAC
ATACTT
>ci|000034416|Bact|Sample_DA|2
ATGGATTTCAGGGATTCAATTTCCTCTTCAATGATTTCCATAATGTGATCGTATACACTC
GTAATGGCAGGCTTAGCGTTCTCTTCAAACTCCCAGTATTTGTATGCAGCAGCAACCTGA
TAAGAACAGACGTAATTGATCGGTGATTGAATTATCTTGAATGGCTTTTACGTCTACATG
TATGAATGGAAATGTATGTCAGATATCACAAAAAGTGTTACGTCACTGTCAATTAACTAT
AACCTTCTTTACACAATGTAAACTATAACCTTCTTTACACAATGTGATCAGATGAGCAAC
AACATATTGATTCTAGGCGTTACGTGTTGAATAGATCGACAGTGGCAATGATTTCAACAA
AGTACGTTTGAAATATTTGTAGCTGATTATCTTAATACTCACATTTTCATTAGTAAAGAC
TAGCTAAATGATTTTAGGCGTTACGTGTTGAATAGATCGACAGTGGCAATGATTTCAAAC
AAAGTACTTTTGAAATATTTGTAGCTGATTATCTTAATACTCACATTTTCATTAGTAAAG
ACTAGCTAAATTGTCATTCAAGTATCAATGAAGCGTGGCGTATGAGGTCTACGCGTCATA
ATAAATAACGTATTTTTCGCTAAATTAAGGGTTAATCTTAAGCTTTTGAATCAACACGAA
ATCTCTCCGTTACGAATACTTGGAAATCGTTTTGTAATGATATAGAAACATTGATTTTTA
ATGTATACTTGAACCGTTTTGGTAAAGTTTGAATCAACACGAAATCTCTCCGTTACGAAT
ACTTGGAGATCGTTTTGTAATGATATAGAAACATTGATTTTTAATGTATACTTGAACCGT
TTTGGTAAAGGAATGAAAGAACAACGAATCCTAACCTGAGAATGCATGTAGTTGATTTCA
GGTCTGTCCAGTAGTCCGTATAATGCAGAGTTGG
>ci|000034472|Bact|Sample_DA|2
TTTCTTCAATAAATGAATCTTATAAATAGGTTGCTTTTCAGTTTTAACAAGATCCAGAAT
GCAAGACAGGTATGCCATGCAAGGGATCACGATGACTTTAACAGTGTGTTGGCACCATAA
CGACTCTCTCTCTGTTATCAAAAACATAGGGAAAAAACAAGGCAAAACAAAGCAAACCCT
GTATTACACACAAATTATAATTTCCAGTGTGGCTACTGGCAAGTCGATGACTTTAACAGT
GTGTTGGCACCATAACGACTCTCTCTGTTATCAAAAACATAGGGAAAAAACAAGACAAAA
CAAAGCAAAACCTGTATTACACACAAATTATAATTTCCAGTGTGGCTACTGGCAAGTCTA
TCTGCTTTGCATGGATAAGACCAACTCAAAATGAACAAATTAACCGGCATTACTAGTGTT
TCAATTAAACTTTACTAGATCAACTAATGGTACTTTACATTCAAACCAAATTCAACAACT
ACTATTTAGTATCAAGACTTCACTCATGCTAAATTAACAAACTAATGAATTACTATCAAT
CTACTACTAGTAAACAGACAACTATTCTTAGTACTGTATTATTGTTTTTAAAGTATGATG
CTTAGTCTCTATTCTCAGTGTCCTTTGCTTAACAACAATATAATAACAAGCAAATTCGTA
GAATTGATATCCCCCGCTTATCCCTCATTCGTAAGGGTGAAATGAAATTATTCGTTAATA
AAGGGGCCATAACTCCACCAAATATTGTCCGTCAGAACTGTCGATCGAACTT
>ci|000034482|Bact|Sample_DA|2
AAAACCTAACTCCTTCAGCCATTTACATTTGTCATCAGTTCCGGCACAGCCCACCACTTT
GCATCCCTTTATTTTGGCGATTTGTCCCACCAGACTTCCCACGGCCCCGGCAGCACCATT
CACCAGTACCGTATCTCCTTCCTTTGGCTGGCAAAGCTCAAGGAAACCAAAGTAGGCCGT
CATTCCGGGCATTCCCAAGGATCCTAGTGCTAAAGATGAAGGGAGATCACCCATATCTGG
CATCTTTGCAACTCTCATTTTGGAATCGTTCGTGATGAGTNNNNNNNNNNNNNNNNNNNN
NNNNNNNNNNNNNNNNNNNNNNNNNNNNNNNNNNNNNNNNNNNNNNNNNNNNNNNNNNNN
NNNNNNNNNNNNNNNNNNNNNNNNNNNNNNNNNNNNNNNNNNNNNNNNNNNNNNNNNNNN
NNNNNNNNNTATCGGGTACTTCTTCTTCAACCATCTCAAAGTTAGACGGTTGCACTTTTC
CATCAAACTTGGATTTAAGCGTCCAAACTTTGCTTTTCACCATCTTGCTTGCTACTGGTA
GTGTGGCTATTCACTTAATATTAGACTATGTTATATATAGGACGATTGGGTCTCAAAGTA
TAACGGTGGGTCCAGGGTGGCCAGCCCAGCCTACTGATAAAGGTATGTAGATTT
>ci|000035258|Bact|Sample_DA|2
GTCTGTCCCTCCAGAGATCCGGTTGCTGAGAAAGCCCAGCATGATCCACAACTGCCCTGG
TTTTTCACGGGTGTGACGTATCCCCTTGTTCTCCAGTCAACCGTGTCGGGTATCTGGATA
GTACTGGGAGGGAGAACATTTCTGGCGCCCGAGGAAGAGTTCTTCATTCTGTATCCATTC
AATACTTTCACAAACTCATTGTCAGTCATATCCCCATACTCGTTCATTCCCAGTGTGAAG
GTGTGAAGCCCACGGTCGAACTCAAGGTTATGTTTCTGGATTAGGCGGACATTACTCTCC
CAGATCTGACGTCATATCCCCGTACTCGTTCATTCCCAGGGTGAAGGTGTGAAGGCCACG
GTCGAATTCAAGGTTATGTTTCTGGATCAGACGGACGTTACTCTCCCAGATCTGACGTCT
CATCATGGCCTCTCCAATCAGGTTGTAGTCCTTTCTGTACATGGTCTTAAAAATCTGCCA
TTCATCATCCAGCCTCACATCCGTGATGG
>ci|000035494|Bact|Sample_DA|2
TAGAATGACGAATTAATTGTATGGCGATGTCTAGACCTTAAAGGTGTTTGCTATCTTTTG
TCTTACTTTGGTACAATCCTCAAACATATAATGAAGAACAACTCAATTTCAACTTTACGT
TTCTTGTGATGCTGGTAACGAAATTATATACGTGTGGATATGAAATAAGTACAAGTATGT
TTTTTTCTCCATGAATCTTTCCCCACGTTTTAGGATAACTGATATATTATTTTGTTTCTT
AGTATGGCTAGTTGTTCCGCTGTCACTAATGGAAATAAAACAAAAAACGATAAAATGAAT
ATCATTTGCATTTTTTT
>ci|000035674|Bact|Sample_DA|2
CGGCTGGCTTCAAGACAATACAGTTTCCACAAGCTAGAGCAGGCGCTATCTTCCATGACA
ACATTGCCAAAGGGAAGTTCCACGGAATGATCTGACCACAAATCCCCACTGGTTCATGTT
TGGTGTAGCAGAAGAAGGGGCCGTCGACTGGAATGGTTTTGCCACAGATCTTGTCCGTCC
ACCCAGCATAGTAGAGGATAGTGTTGAGGATCATGCTGTAGTCATTTACATACATATCTC
GGAAAGGTTTCCCGTTGAATCTGACCACAAATCCCCACTGGTTCATGTTTTGTGTAGCAG
AAGAAGGGGCCATCGACTGGAATGGTTTTGCCACAGATCTTGTCCGTCCACCCAGCATAG
TAGCGGATAGTGTTGAGGATCATGCTGTAGTCATTTACATACATATCTCGGAAAGGTTTN
NNNNNNNNNNNNNNNNNNNNNNNNNNNNNNNNNNNNNNNNNNNNNNNNNNNNNNNNNNNN
NNNNNNNNNNNNNNNNNNNNNNNNNNNNNNNNNNNNNNNNNNNNNNNNNNNNNNNNNNNN
NNNTGCTTGGGTTGATGGTGGCGAAGGTCTTTCCACTCTCACTATTCACGTACTCATTGT
TAATGAAAAGCTGTGTGTATTTCACTTCCGGGTTCCTAATGGGCTCTGGTAGGGGTACGT
TAGGGGCTGCCATCCTCACCGTTCTCGATGTTCAACCACACTGATATCGTTACACGGCGA
CCTGTATGTGTAGTCATTCTATATGTTGACCAAATACCCATGTG
>ci|000035947|Bact|Sample_DA|2
TCCATTCATGTACAACTGACCATTAACTCATACATGTACAACTGACCATTAACTCACCAT
ATCGTTCCATTCATGTACAACTGACCATTAACTCACCATATCGTTCCATACATGTACAAC
TGATCATTATAACTCATCGTTGATGTCGATATTAAATTAGTCTTCCTTTACTGATGATGT
GTCTACTAATCATTCATTCCATATAAAACAAATCTAGGAATTTTACCAAATTATAATTGG
GTTAATTGAATGAAAAA
>ci|000036122|Bact|Sample_DA|2
GTACTTACTACGGGTCAGACACTGTTTAGGATGACAGTACTTACTACGGGTCAGACACTG
TTTAGGATGATGGTACTTACTACGGATAAGACACTGTTTAGGATGACGGTACTTACTACG
GGTCAGACACTGTTTTGGATGACGGTACTTACTACGGGTCAGACACTGTTTAGGATGACG
GTACTTACTACGGGTCAAACAGTTTAGGATGACGGTACTTACTACGGGTCAGGCACTGTT
TAGGATGACGGTACTTACTACGGGTCAGACACTGTTTAGGATGA
>ci|000036512|Bact|Sample_DA|2
AATAATGTTGTGTTCAATCCACTTGTCGCATTTTGGCAAATACATCAAACTAAATAAATC
GTAGAGTATCATGTTTTGTAATATTTTGTGACTGAAAACAACGACGTAAATAGGTTTGAT
ATCTTCATTGTCTGATAAAAATCAGATAGATAAAACTACCAAATATACACAATCAGATAG
TTACAATATAAAACAATAAATTATAGCTCCGAGAGATAACACTACACAATACAGATACAT
GTATATAGAACGTGATTTCAATGCTAAATTAGGAGTGATTTTAAAGTGCATGAAAACAAA
GATTATTAAAAGCTGTCGAAAAAAAAGCGTTCTGAATCTCGCAATAATAAATTAGTCATC
TTCAAACGGAAACAGTCATTTGATATTATCAAATAGTCATTGAATACCCTGGATTTTAAA
GTGCATGAGAAAAATAACAATTAAAAGTTGTCGAAAAAAAGCTGTTTGAATCACGCAATA
ATAAATTTGTCCTTATTCAACGTTCGATTTTTTTAATTCGTCATTGAATACCCTGGATTA
AACACTAAAACTAGTGTCCAAGGCTCGGTGATAATAAACAGGACCAATGACGTTGAATCC
AATAAATTTTGGGTTAGGTCCTTCTCTGGCCACACTTCCAACCAGCCCGACACTTGAGAC
ACAAATCTCCTCGGTGTGGTTTCTCCGGATTCACGTGCTGTTCGCTGCCCCTATCATCAT
CGTAACATTCCCCGTAAACTCGACATTCTGGTACTGGTAATCCACAAATAGAGCATGTCA
GGTCTTCTACTCTATAGGGATTACATGCTATCCTGCATTCCTTGCATTCTTGTTTGAAAC
GCACCCTGTATGTGTTCACAACACAGTATACATGGGCGCTCTCCCAACGCCCTTTGCACT
TAGAGCAGCCAAAATATCCATATCTCCGTTCCAGACGCGGCATTCTTCTTCGTCCTCTTT
GCTCACGTCCTCGAAACAACCCTATTACCTAGAGAGTCAAGTGTTCACTGGACAAATGTT
ACTGATAGAGGCCTACATGTTGCCTACTACTGTCACT
>ci|000036878|Bact|Sample_DA|2
TAAATTGTCCAGAACACATCATGGATGGCGTTGACGATACTCATTTGTTCAGAACACAAG
ATGGAAGGTGTTGTTGGTATCCAATCGTCAGGAGCACATGGCTTAGTTTATTCATCAACT
GTTTAGCACCAATGTTGCAGCAATACTGTGTCAGTGATTTACCAATAAGGATGTATTTTC
AGACGGAGTTCCCTGTAACTTGACCTTTGACTTCTGTCGTTGTTTATGTATGGCGATAGA
GCTGATAATAACGACTAGTANNNNNNNNNNTGTGTCAGTGATTTACCAATAAGGATGTGT
TTTCAGACGGAGTTCCTTGTATCTTGACCTTTGACTTCTGTCGTTGTTTATGTATGGCGA
TAGAGCTGATAATAACGACTAGTATCCCAACACCTACAGATACGTATGGCATGTCCGAGG
CGATGGCGACAGGGGTGAGATAGGAAGATTTGATAAAGTCTGCCCAGTCGTCTGTTACAA
CCGTACTCTCGTTAAACCAAAATACCGGGAAATATACTTGGTTTATGTCCTTGACGATTT
CAAAATCTGGATTGTTTCTGACTAGCATATTTATTTGATATTTTCTCTCTGTTTTCAACA
CGCATCCAATATCATGCATGACATCGATGAAGCTTTCGTGGAGGGATTCGTCTGGAGTTA
TTCCTTCCACGCCGTTTATAACACTTTTGTCTGCAAACAAGAAGTGAGGCATGGAAACGG
AAAATGGAGAACCTTTTCTACATACGCTGATATTATACAGGCCATTAGGCGTGCATGTGC
CCTCCGGAGTACAGAACCCCTCATTGGCAGGATTCTGGTCCGGATTGTCGAAGATATCAC
GAGGATGGACGAATCGGTAGGTATCGATACCATGGGTCGACGTGTCCTTCTGATAAACAA
CTGACATGGATCTGCATAGCTGTGAAAAGAAAAATGGTGGGTGATCTGTCTTTTTAACAA
ATGGATGAAAAAGGTTTCCATCAGTTCCGTTAATCATATTGCTTTCGTCTGTAGTCCAAT
AGTCTAAAGTACTATGTCCATTCCAAAATAAAATGTCAAAATTACTTGCTGTGCTCCTTT
TCCCAGAATCTATGGTCCAAAGACCATCGTCGGTGTTATTTAACTGGTAAAAAAATCCGA
AATTATCATCAAAGGGAATGTCCAACACTTTTAATTCTTGCTTTACTTTATGGAGGATCG
GGTCTTTATACCCCCAAAGTATGTCACGGACAGATAGACGGATAAACAGTTTATTGTCAT
CCACCGAGTCAGCCAATAACTCCGTCATCAATTTGACGAACTCATACTCGTACCGGATAG
TATTAAACATTGTCAGTAGGATGATGTTGAGCGTGAGAAAGGTATCCGACTCCGGACCCA
CTGACTTTGACCGGTCAAACACATACGAGTCAGTTGCGCGATAGGACACCGTATCATTTG
GGTTGAATGTCACATTGCTTTTTAATGATAAAAGTCTGTAAGTGTATGGTCCACGTTGTC
TGACTGCTATTTTCTTTTTCGTTTTAGTTACTTCTTCCGGATTTAGAATATCGAAGAAAT
AAAACTCAAAATAAATCGGAAATGGCGGATCCGTCCAAGCCTTGTATACAAACGTTCCTT
CTTCCAGTACCACCTCCTTTGCTATCATGTGATTTATAAATAGTGTTATTAGTGGAATCA
TGGCGAACCCAGCCACAACGGTAAAGATTCCCAGACATAGACACACTATGGTGCACCTCC
AAGTCTTCTTACCCATGGTTCACACTGTGAAACTGGATCTTCAGATCAGATGCGCATTGT
CACGTCAAAGACGACAATGAATATCG
>ci|000037122|Bact|Sample_DA|2
GTACGGTTCCAACAGTCCGAAATAATGTAACAGCCGATTCAAATTTCGCGGGAAAGTTTG
TCAACTTCCGGATCCTTTCCGCAAGGTATTTGAATCATTCGATGTTCAATTTGTTGATCG
TCTTAATTTATATCATGACGTATGATAATAATTCACAAAATATGAACATTTGATAAAATG
CGTATGTGTACCGATTCGGGGCCATCCTGGTGCACTGACATGTATAGCTACGCGTTAAAA
TGATGGTTTACACAAAAATAAACGTCAACATGTTTGGTAAGTTTATATAGGCCTAGCGAA
CACATACCGGAAATGTAAATGTTTCAAAAAACCGACATGGTGGTCTGTTGTACAAAAAAT
ATATATATAGTTTAGTTTTGTATAAAAGACACTCAACATATTGCAACGATAAAAAAGACA
CATTGCAACGATAAAAAAGACACTAAATTGATTTTACATGTTATTTAACTTAACTATAGG
CGCTATCCTATCTAACTGACCATTTGATATATCTACTTTTGAATTAGTCACAATTGGTCT
TTTTGAATAATCATTAGCTGAAATGACGGAATTATTTGGAATATTTTGGGAAATGTCCTT
AACGGGTTCGATATCACTTTTCTCACTTATTAACATTTTTATTGTTTCTTCGTTCGTCGG
TTCATCATTTTCATTTGTATCCGGATCATAGTGCCATAGTTTTTCTATTACTGGTTCAAG
CAGCAGAATCCCACCGGAAATATAATAGCATACTCCCATAATCCTGAAGGACAAATCCCA
GGATCCCGTAGCGTCCTCTAACCAACCCATTATCGGTTGACCGATGACAAGACCTAGAGA
CAAAAACATGGTCAATAATCCCATTGCTGACGTCAGTCTGTCCAGGTTAACACAGTCCAA
CATCGCTACAGCCATTAAACTCCAGAATGCTCCGGGAAATATACCAACAACACATCCGTA
AGCAATCATAGCAGGAAAGTTCCTTAAAAACGGAATAAAGACGGCGGCCGTCCCGCTTAC
AATAGCAGAACATATCATTATCGTTTTCTTTTCGAAAATCCTTAAATCTGCTAACCAGCC
GAAAAATGATCTAGCAAAGATCTCTGTGGCCCCTATCATTGACAATGCTATAGCAATTTT
GTGTTTTTCCAATCCTATAGACTGCATATGAGCTGGAAAGACGGAGAAATTTGACGAAAA
TGCTAATATATTAATTGTCAACGACAT
>ci|000037167|Bact|Sample_DA|2
AATGTGGAAGACGAAACAACTTTCTATTATGCAACAATTACAAAACTATATCATTATGAA
GTCCACAAAAATGGGTACAAACAAAACAACTGTCTTATCATGTATAATATAATAGCGTAT
TTAATTTATTTTTGTTAAAAAAAGGCATTGGAGTAATTGAAAGGTATTCATTTTGATAAA
GCGTGATAAATTAGCTAGTCCGAGCAAACCGATGGTTATTGATTTTTTTTCTAAAACATC
CTTTCCATGGAATACCCCAGGAAACCAACTGTTCACCTCTGTTGGCAGACTTGTTTTTGT
TTCCATATCAGGCTGAATATATTGATGATCTCATCAAATCAGGTAACCGTGACCTCATCA
AATCAGGTAACCGTGACCTCATC
>ci|000037410|Bact|Sample_DA|2
TTGAAGTATACATGGTATACAAATATCAATTACATTTGTAATTAGCATGACTTCTAGTTT
AGTCCATGATTCAGTCTGACTACAATCCAGAGGCTATTTATCACTGTTTTACATATACCC
TGTGTAGTAGCCATCAGATTCACTGCAGCATAAATGCCATCACTAAATTTCTGTCTGTTA
TAAAATGAAATGATTAGTTGTATCAGGACGAGTTAATAGATCATTTCAATACTAAAAGTA
TACATGGTATACAAATATCAATTACATTTGTAATTATCATGACTTCTAGTTAAGTCCATG
GTTCAGTCTGACTACAATCCAGAGGCTATTTATCACTGTTTTACATATACCCCGTGTAGT
AGCCATCAGATTCACTGCAGCATAAATGCCATCACTAAATTTTGGTCTGTTATAAAATGA
AATGATTAGTTGTATCAGGACGAGTTAATAGATCATTTCAATACTACACAGAAAGAGGAA
CTTATTGAGGCAAATACAGTATTATTTCTCGACCACAATCATATACATATCTTACAGTGT
TCACAACATCAGACAGTATACACAAAACTTAATGAAAAGGAACATAATTCTATAACACTA
GACTTACAAGAACAGATATATCACACAGGCTTCAGCANNNNNNNNNNNNNNNNNNNNNNN
NNNNNNNNNNNNNNNNNNNNNNNNNNNNNNNNNNNNNNNNNNNNNTCAGCAAACAGCTGG
CATAACAGTAATTTGTTCTCAGTTCAATTTACACTTACATGTTCCATTTATATGTTTTTG
GTTATAGGATGCAAGAATGGCATATTACCAATAAATATTATATAAATTGGGAAATTCTGT
TCTTTTCTATCAAAGATAACATCAATTTGTTCCAGTTGTAATTGTTTCATACTATCGTAA
CAACTGCATATTAAATAAAATAGTAGGTTGCTTGTGTGGAGTTTNNNNNNNNNNNNNNNN
NNNNNNNNNNNNNNNNNNNNNNAGGTTGATAGTGTACTATCCCTCCTGTCATCAATGATT
ACATAGTCTAAACACATGAATGGAATAATCAGCCAGTAATAAGTAGTTGGTTGCTTGTGT
GGAGTTTATATGATTCATGTATTAGTACCTAGATATGAAATGAATGTTAAAATGGGATTT
GTATATCAAGTAAAAATCTTTTGTACATTTTATTGTAAAATAAATTAAATATATATTATA
GGGTTTTGAAATGAAAAAATCTATGATGAATGTAGCTGCCCAATGCAGACTGGTTTTCAT
AAGAACAAACATTTTTTCTCATCCAGATACTTTATATCAAAACTAACATTATGCCATTAT
TTAAAGCCATTCCTGAAATTGATTAGGAAAGTGAAATTTGTCTCTGTCCAATCATCCTAA
AGGGTAAGTTGACGGTTTTTGATGTCATGGGTTTTAGATCGGGGGTTTAATTCCCAGCAT
TATTTTTTGTCAAAGCTTCCATGATCAGGAGTTCCTTCTCAGACTTCTTCTTGTTCCTTG
TTTGGTACTGGAGCCTNNNNNNNNNNNNNNNNNNNNNNNNNNNNNNNNNNNNNNNNNNNN
NNNNNNNNNNNNNNNNNNNNNNNNNNNNNNNNNNNNNNNNNNNGTCGTACCGTGGCAAAC
CATGTCAACCTTAAAATGATCCAGCAGATCCTTAGTGACATCATAGGGAGCTCCAATCAC
AACCTCCGACACATACTTACAAGCCAGGACACTTAGCACCCTCTCATTGAGGTTCATTAT
AGGGTAGTTAGCTCCCTTGTATCGATTCACTACAGGGTCAGTGTGGAGTCCTACAATGAC
AAAGTCACCTTCCTTCGCGGCTTTCTCAAGGAAGTCGAGGTGTCCAACATTGAAGAGATC
AAACGCTCCTGCCACATAGACAATGCGGTCTGTTGGTTTGGGCTCCTTCCCCTCAGAGAA
CTGGATTATTTTGTTGGATGTTTGTAGGAACTGGGAAACTCCAGTGTACGGACTGTGGCC
AGTGCTGGACATGGAAAGCTTCTGTCCTATTTCCGAGACTTCCGCCTTTTCTACACTTTC
TTCATCAGGGTGGTGATGATTCTTAGTTACCAGTAACATCCTCCCTACCAGGTCTGTTGT
AGATACACCAGCTGTTCTTTTACACTCCTTATAGCGGCCAGCAGCTTTCACTATATGGTA
GGAGTCTGTGCCGTCAGCAGTCGTTGTTATGTCGTCTCCATGTACACAAAAATCACAATT
GTATTCGTCTAGTGTCTCTAGTGTGGTAACATAGGGTGCTGACTCCACCACCTCATCCAC
CCATTTAATGGCTCTGACCATCTTGTACCGCTCCTCTTGTTTAAATACTGGAGGCCCCTT
GTGCTTGGCTATTTCCTCATCTGAATGTACCCCAACTACCAGATAATCACCCATCTTCTT
TGCCTG
>ci|000037531|Bact|Sample_DA|2
CGTTATTACGGTGTGTAGTCGTTTCGGCACTCAGTACCTCAAAAAATTGTCATTTCGGAA
TTTTTGTAAAATTTTAAAGATGTTTCGGCACTTTTTATTTTTCACATAATAATCAATTTT
ATGTAAGCGTACCCGATTTACTCCCAACATTTTCTGTCGCCATTGTTCACATTCAACTGA
CCTAGATTTTTCCTAATTTCCAAAGGTCATCGTCGATAGACGATCACAATTTCAATGGTC
ACAACTGAACAATACAAGCTGAACTTGACCACCGCATTGCTGTGAAGACTGCATAATGCA
TCTAGACGAAGTTTGTTTCCCTAAATAGTTCCTTTAATCTGTATTGAAGTTTACCATATT
TTTTTAGTACGGCTGGACACATTCTTGCAATGGAGCTGTATATACTT
>ci|000037538|Bact|Sample_DA|2
CTATATCCTTTACTGTTGGTTCTTCAAGCTGATATAGAGTATATAATGACAATTCCTGGG
TAGCAAAGTAACGGACAATAAATCTCAAAAAATTGTTTTTCACGTAAAGTCATACAGCAG
TTACCTACTTCGTAAAGTCAAACTTGAAGGGACAGTCTTTCATTTTTGCGGCGTACATCT
CGTCGAATTGTTCACTTTGGGCCACTGTAAACAAATGACAATTCCTGGGTAGCAAAGCAA
CGGACAATAAAAAAATTGTTTTTCACGTAACGTCATACAGCAGTTACCTACTTCGTAAAG
TCAAACTTGAAGGAACAGTCTTTCATTTTTGCGGCGTACATCTCGTCGAATTGTTCACTT
TGGGCCACTGTAAACATGTTCTTCCAGTCCCCGAT
>ci|000037577|Bact|Sample_DA|2
TCTTTTGAAAACTAATTTCGTTTGGAGTGACTGACATCACTTACATTTGTATTTGAAGTT
TTAACATATAATCAGTATATACATTGAAGTCGCACTTGCTAATATCACAGTCAATGAAGC
AATAGTCATAAAACACAAGTCGATTCCCCGCTTATAGGCCACGGAGTAGAAACTCATCAA
TAATGTAGTTAATAAACAACAGTATCGCATCTCTGTCNNNNNNNNNNNNNNNNNNNNNNN
NNNNNNNNNNNNNNNNNNNNNNNNNNNNNNNNNNNNNNNNNNNNNNNNNNNNNNNNNNNN
NNNNNNNNNNNNNNNNNNNNNNNNNNNNNNNNNNNNNNNNNNNNNNNNAGAAGAAGTGCG
GATGTTTCTGGACCGATTCCATTTCAATGTGATTTAAAGAACAACATTACACAGCGTTTT
GAGCGTTTTGTTAAAAACAAAATTAAGCCTGGAAAATTAGATTTTATCGTAGGCAGCCCC
TTTCCTTCCACACGTGAAAATAAATTTACAGCCATCTCGTACAAGGCCGGGTATTGCTAT
CCAAAACGCTGCATTCGGTAGCCTTTCCATACCGATATGTTTTCTATAGAATACGTTGAT
TGATATTCCGGCGGTCATATATATAATAACTATGGCAAAAAGTCCTATACATATGACGGT
CCCTGCTGATATCCCACCGCTACCACCACCACCAGCAGGCGCAGTGACAGGACAAGCATA
TTTACTTGTGAGTGCAAAGTAATAGTCTGGACTTGTAGGATCTGGTTGTGGCCCTGTGGC
TGCAAAACTCCCTTGTTGTGTCTCATCACATGACAGAAGGATGTGGGAATTTCGTTGTAC
TGTCGGCGTTCCAGATTGAGTATATGTGTAGGAAATAGTCACAGCTCCTAAGTCGTCTGT
CGTATATGATGCCGAGTCGGTGGTTCCCAAATTGAAGTACGCCGCGTTGGGTATATTTTG
ATGGATATTACAAACAGCTACGTTTTGGCAATCGTCTGGTCCTTCCGAAAAGTCAACACA
TGGATTCCATGAGTAGAGGTCTGATGTAGTCGGCCCAGGGATATCCATATAAGCCGGGTT
ATTGACGTCACTGCTAGACAAAGGTGTTAAATCAATTTCCGTTCCATCTGAAAACTTACA
CGAGCACGGCCCAGTTTTAACACAATCAAAAGCTGAGCTGATTTTAGACCCAAGTAACAA
TACGGACAGCAGTGTAAATCTCCACATTTCCGAGAAACTTAATCCATGCATCTTCGTCGG
AATGTAATACCCCGAGTATGAACTTTTATAAGTTCACATTCATCATCAATCTTTCCTACT
CGTT
>ci|000037896|Bact|Sample_DA|2
CATTTGGAAAATTGTGCCAAGCCCCTGTTGTTAAGCAGACAATAGAGCACTATTACACAC
ACCTACAATTTGCATAAGCATATATCATACTCTTTATTTCATAAAAAATACCAACACATT
CACACTATCGGTTGATTTACTAAAAGTCCAACATACACAAAATTATTATTTAGGACATTT
TTAGCGATTCAGAAAATGAATCTGTTTAATTACCATGGAGAAATAAGACTAACATACAGT
CAAGCCGAGTGGAAACTTCAAAATGTTACCACATTTCTCTAAGATGGGCATATTATAAAC
ATCCATGTTTAGTGGATAGTGCTAAGTATACTCTACTGGCATACATGTAATGGCCTCAAC
CATAGAACAGGTCTTTAGTTTATGGACATTAGTTGGATAACAACAGTATGGAATTTACAT
TGTCAAATAGAGAATTTCATATCAGCAGCTTTTCCAATATTCACTTCAGAAAACATCTTC
TATATTAAAAGGTAAATGTAGACAATATTTGGATAGGATATTCACTTAATTTTCCCAGGA
AAGGACCTGTTGTATAACGGCTAATGAATGAATTGTCCTCATACCTTTTCATTTTGATAA
CTTATGTCAAAATACACATGAATTAACATGTTATTTTCATTTTTTCTATTTGGTGTGATT
ATAGCGCCACCTTTAATGGATTTTTGACCTACATAAAAACCGGGTGGTTAGCAATTAAGC
CGATAAGGGAGTAGGAGGGGCTCTAGCTGCCGAGACTATATTCAAATTGTTATCATCAAT
CAGATAAACTCCCGATATTTTACGTTGCAAGATAGATCAATTCACAGACAGTTGCATTTC
ATATTGATATTAATGATCAGAGTTGCTTCAATTAAAACTTTAATCATTCAACATCAACAA
CAATTTCTGCATATCATTTATAATTCTACACCCTAACAGGATTTTTTTGTTTTAATACAG
CAGAATACAATCAGTTATTATTTGTTTTTTGCTGTAGAACAGTAGATGAAGGTGTATCAA
ACACAGAGATTTATTTCAAGATGAATTTTTTAAAGCTATTTAGATGTCCCACACTTTATT
AATGTGGAGCCATCTTGGCAAGATCTCCTAATTCTTCTTCCATTAGATGTTGGTTTTTAG
CAAAGTAATCACGATACCATTGTATGTGCTCATTTTTCTCTTCGACACTCAAGTGTGGAT
TTTTGGAGAGTCCTGTTGCCACGAGCGTCATGAAATGTCGAATTGGTCCTTTCTTTGGAA
AATCCTCAATGAGGGGCTCAAGGAACACATGTTCGTCAAAGGTTACATCTTGTTCTTCTG
TTCGATCTTGATCGTTATTAATCGGGAACTTCCATAGTTTACCCTCTTCTGTATCTGCTA
TCATTCTATCAAATTCATTAATGAAGTAAGCTCGTCTTTTCTCCATTCTGTCAGCTGCCT
CTAATCTGTCCCATACTGGACAATCAATTCGCTCATACTCTTTGACCAAGTCAGATTTCT
CAAATATCCCTAGTCTTTCTGATCTACCATTTAACACTTTGTCCCAGTCAATATTTCTGT
CAGTATGTTCATCTGTCTGATTATAAATTATCTGGTCCCAATTTTGTGAGTCTTTTTCAA
TCACTTTGATTTCCCTTTTCATCAGTTCTACTGCTTTTTCTAACGTTGTCTCATCATTAG
CCATGACTCCAATTTCCTGCTCATTTATAAGCTTTAAATCGAAGAAAACTCCAATCTGAT
TTCTATAACCAAAAATGGTTTTTCCTTTTTTCCCAATTAAATGTCGACTTTTGACCCCAA
CCTTGTTCTCCTGTAAATGGGTTGTGTAAGTCTTTTTCAATCACTTTGCTTTCCCTTTTC
AGCAGTTCTACTGCTTTTTCTAACGTTGTCTCATCATTAGCAATGACTCCAATTTCCTGC
TCATTTATAAGCTTTATCTCGAAGAAATCTCCAATCTGATTTCTATAACCATCAATGGTT
TTTCCTTTTTTCCCAATTAAATGTCCAAAAACTGCATCTGTTTGGGCTACTTTAATTGTT
GCTTTGTAGAACTTTTGATCCCAATCTTGTTCTCCTGCAAATGGGTTGACTATATGTCCT
GATTTTAGAAGAAGCATTTGGATGTTTTCTTTCACCAATTCGACAGCTTTCCCTAATTTG
TCCTCCACATCCACCGTCACATCCATATAGCCTGGTTTAGCTCTCGATAATCTCATACCA
CATCCGACCTGGTTTTCCATTTGTTTAATTTGGCGTCCTTGTTTCCCGATTAAAGAGGCA
AAAATCATATTCTCATCAAGATTTTCTAACGACACACTTTCTGTTGACCATTGTGTATCT
TTATACTCTGACGACTCATATTTCTGTACGTTGCGTTGTATTTCATCCTCAACCACTTCT
ACTGCTCTCTCTAACACTGTCGCATCATCAGCACTAATCTCCAATGTATCCTC
>ci|000038053|Bact|Sample_DA|2
TCAATATGGCATAAAATCAGACAACATTAAACCGACTAAATAAACAAAAACTTAGTCCTA
AGATAGTTCATAATTGCAATGTTCATGAAAGAAATATTAATTTTCTTTAATTGTTTTAAT
TGTTTCCTGTATTACGTTTTTACATTTGTTAACCACACAATCATCAATATTCAATTTATG
TTTGCTTCGGAATTATATTTAGCACAAATCTATACAATAGTGCTACAAAATAAAATCAAG
TGGAAACTATATTTCTGTGTTTTGGGTAGCAAACTGTTTTAAAGTATTCCATCAAGTTGA
TCGCAAACCAGTTAAAACTATATACGGAATGATGTACATGCATGTATTTTAGTACAACAT
ATGCAGTTGATGAAACTATCATCGAACTAAGCAGTCATTTGAAGAGAATGAAGTATATTT
CGCCACGAACACACACTTTCTATAGAACGTTCACGTTTCATGTACGCGTACGTAAACAAC
ATTCGCCCGTAACATTACACAGGTACAGGCAATAAATATATATCACAATTAAGCTATGAA
TATATAGTTCTATCGACAATAATTCAAATTGGGGGAAACAATGCATCGCTTATTGTGTAT
TCCTAATATTCCTAATAAAAACCGTAAGCGGGCGACGTAATTCCGTATTTAAAATGTGTA
AAATAATAAAACTATTAAAACTAATAGAAAAATATGTTACCGCAACACTCATAAAAAGCA
AATCCATTGCGTTGATATTTATGCATGAAACTGTCTTGTCACGTAGGCATGCTTTTAAAT
ACCCTCTTATTTCAAATGTTATTTTAACAGAGTACAGAACATGCATTCTGTCGAAAAGCA
GTTTCAATTCAAACACCTGCGAGGATTATTTGTTTTTATAATGTTAAATCTTGTCTGATA
TGTTAAAACAATTCACCATGTTAGTTTCTAGAACAAAACACACAATGTTGTCATGCTACT
CAGGAAATGACGCTATTCGGTATTGTTGCCTGCCTAGGGCATTCAATATCGCACCGATTG
GCGTTACAACTGCTACAGGGAAGGCGTGTGTCTTGACATACGCAAATCCGATAATTATCC
CAATTAGCTCCAAATCACCTTTGTCCGACTTCATAAACACTGCTGACCCCGAGTCACCTA
GTTTACAAAAAATGAGAGTTGGACTGACACCACGGACCTGGTATTGATATTGCATTACTA
CATCTCCTCCTCGCGGTAAGCTTAATTGCTCTGTAAATGGTCTAACGCTAGCACCACGGA
CCTGGTATTGATTTTGCATTACTACATCTCCTCCTCGCGGTAAGCTTAATTGCTCTGTAA
ATGGTCTAACGCTAGTTCCATTCATGTCAAGGATCCCCTTTGTGACGTCACTAGCGCTTC
CAAATTTGTACACGAACAGCTCTTCTCTCTTCCTGATCTGCCCTGTGTCTTCTTGAATAG
TTCCACTGTTGTACTCAGGGAGTTCTTTGAATCCTGTTTTTTTATAAGTGCTGCGTTTCT
CATTGGCAAATTGACCTTTCTGTGGAATCCTACTCGAATCTGTCAGCTCTACAACAGCAG
CATCAATGCTTGGATTCAGTGTGGAATCGAAAATCGCCCTATGTACATGTCCACAGGGTG
AGGCACTAAAAACTGTAGAATCAACTGATGGTTGTACGACGTCGACTGGTTTGGAAGCGT
TGTGATGAAAATTAACACTTTGTGTTTTCGGAATATCAAACAGAACATGCGCGCAAGTAA
GAAATCCAATCTTGTTATCATACTCGACGAATGGGCCATGTGTTCCACCCATGAACTCCA
TCTGTTGTCCATTTTCATCTTCCTCAGGGGTAGATCTTCCAATATCGCAACCCATTTTGA
GTGTATCATGGAAGTTACTACCAGGTAATGAATTGTATCCACCGCGTATAAAATAGCCTT
CGTGAACATCAACCTCCATGTAGTCACCATCGCCTGTGTTTAACCGCCTGGGAAACGCAG
GCTCCCCCAACGGCACCACTCCCTTTGTACTACAGTAAAGTGCAATACATGCCTTTTCAA
TGACTTCATTCCCGTTGTTCCTGTACATCACAGGGGTAACGTTTATAATGTTTAAATTAC
TATGATCAGCCCAAAGCTTGTCTTTATGGATTGATAAGGCCTTTTCAGCTCGTTTTGCGT
CTTCGCACGAAACTCTCAACTCGCAATCGGTTGTCATGTTGTAATTTGTTTTCGTGGAAA
ACAGAAACGGATTCCTCATCATTACTAAACCGATATCGTCCAGTTCGTATTCCCTACACC
TGTTGACATTGTTTGAATATACAATAAACACCCTGCCGTCTCCATTACAGCGATTTCCTG
GTATAACAACAGGTTTCAGATCTTTATGTTCTGATTTTAATGTCTTAGACACAGCTAACA
TGAACATTCCTTCCATTTCACCTCCATTCCATTCCCGTTGGAAGTTGCGAAAGCAGCATC
TGATGTTTTCTATCCCGGAGTATTTGAGAAGGGCACGTGCCATCTCCGTTCTCTTCAAAT
ACGTCGCGATATATAGTGGCGTGACTGTGCAACCTACAAGTGTTGGCAACTCTTCTCCAA
AGATAGATTCTCTTATTTCATGTTCTGCGTCCCATTTGGTTCCTGGCCATTTAGCTACAT
ATTCAACCATTGCTGGTGTACCATGCACTGACACGATGTGGGGTATGCAACGAAACGGAA
ACTCATCTGTCGTTGAAGTCGAAAACTCCTGTTCCAACGTTTCAATGTTTTCACTTTTAA
CGTTGTCGATGACCCATTGAGCATACTTATTATCCTGGTGTTGAGCATACCGCAAACTGT
CGGTGTCCCCGTCCTCGGAACTGTACACAATGTGGGTCGCATATATCGCATTCTTCAATG
AACAGGTACGGATTGTACAGAATATTGCTGAGAAGTGATCCGTCATAACCTCGACCAGGT
TTGGTTTTACTTGTGTTATAGTTGCCGTCTTCAGCTCACGTAATATACCGTCCTCTTCAT
ATAAGACATTTACAGTAGGCTGTTGACCTTCATCAGTAGGATGTAGATGTTGTATAGGCA
GCATCAGACGAACAGGAACAAGAAACTGACCTTCATGGGAGACGTGTACTTTGTCAGAAA
TTCCAATAACTCCATGATCCTTTCCAAGCTTCCGTTTCAATTTCACAACTGTTTTTGTAA
AATCTAGAGTAGTAACCTTAATATTGACCTCTATATCATCAGTGACAGAGTCAGGAGGAA
ATGTAATTGTCACATTCTTTGCTAGTGTTTTCTCACAGCCTGCTTTCGTAACCCTTTCCT
TGATTTCCACAGTCTTCACATCCTCCTTTTTACTGTACCAAACAGTGAATATTTTCACCA
CCGCCATTATTTTTGCCGCTATCCACACCATGCCAAGAATTCCGAAATCTTTTATCGAGG
CGAACCATTTGTGTAAAGTTATCAAAGTAGACAACACCAGTAGCATTGAAAGCATCACCA
ACACTGGGCTGTCCGCCTCATTCAGAAAAATCGCCAACACCATTACTATCATTCCAGACG
CTATCGCCAACACCATTACTATCATTCCAGACGCTATCGCCGTCATGCAAGCAAACGCAA
TATGTTTTATCAAGTCCAACCTTTAAACAAAATAGATATATATGCCACAATATATATTTC
ATAACCAATTT
>ci|000038116|Bact|Sample_DA|2
GTAATAGAAAATTTCACCAATACACACATTTTTATGTTTCTGTAGCCGATTACAAATTGT
AGAAACGACGTGAAAGATGTATCTTTCTCTATTACAATTTGATATGTACAGTCTACTTTA
AAGAAGTTACGAAATAGCCCATGTAAAATTTCACAATCACAGAAAAGTACATAATTATAT
TGATTTTCAAAATATTATGTATTTAAGATTGACATGCAGCGTTCTCAAGGCTTTGTTGAA
TTGTGTGTAGTAGATCAAAGTTTGTTACAGTCAACGGATGATGGTNNNNNNNNNNNNNNN
NNNNNNNNNNNNNNNNNNNNNNNNNNNNNNNNNNNNNNNNNNNNNNNNNNNNNNNNNNNN
NNNNNNNNNNNNNNNNNNNNNNNNNNNNNNNCGCTATAGTGGACAATTCGTTGGCGTCTA
ACCTATCACCGATGCCGATAGCAAAAACTTTGTCCACGGTGTGTTTGAGAGCAGCAGCTT
CTTTTGCAGTGTCGGTCGGATCCGCAGATTGTCCATCAGTGATTACTATCACAATTTGGG
TAGCATTTTGTCGACCACCATTTGCCGGAAGGAAGCTGTTCTGCCGAACGAATTTTAGTG
CCAAGGACGTGTTAGTTCCGGCTCCCATATATTGGAGGTTTACGATTCAGTAATTACTAT
CACAATTTGGGTAGCATTTTGTCGACCACCATTTGCCGGAAGGAAGCTGTTCTGTCGAAC
GAATTTTAGTGCCAAGGACGTGTTAGTTCCGGCTCCCATATATTGGAGGTTTACGATGGC
GTGGAGAACATCGCCTCTATGGTGGTAGGTATTGAGGTAGAAATCGTTCCTGATTTCAGA
CGAAAACGTCACAGTACTGAACTGGACATACTT
>ci|000038265|Bact|Sample_DA|2
CTTCCACTGAAACATGTCACATATTATTTGAAAGTAAAGAATTAAAGTCCATCACTGGAT
GTAAAAAGATTTCCTAGGAAATCCTAGGGAAATGTTGCCTCTTGCAGATACAATAATTCT
ATACACATTCTCAAACAATAATTACAGTATTTACATTTTATATCAAGAGTCTTAAGCCTT
GAAATAAATTGTTTCCGATAGTTGTCGGTCTNNNNNNNNNNNNNNNNNNNNNNNNNNNNN
NNNNNNNNNNNNNNAATTCTATACACATTCTCAAACAATAATTACCGTATTCGCCGTAAT
AAGCGCCCCTCCCCTTATAAGCGCTCCTCCCCTTTTTTGGTTGGTATTAAGATTGGATAA
GCACCCCTCCCCTCCTAATCTGGACCCAGATTTACAGTTTTTACATTTTATATCAAGAGT
CTTAAGCCTTGAAATAAATTGTTTCCGATAGTTGTCGGTCTGTCTACCTACAATATGGTA
CCGACAACTCTAATATTGTTATCCTAATAAGCGCCCCTTTGTAGCATATTTATTAAGCGC
CCTGGGCGCTAATTACGACGAATACGGTATTCATAAATGTTTAAAAAATTAATGAAATTC
AGAAGAATTAATGACAAGAGCAATATT
>ci|000038888|Bact|Sample_DA|2
TTTAACATTTGGCTGCCTTACATGATAAAACACTTTTGATCATTAGCATTACTGCTTAGC
CTTAGAAGAACAAAACACTTCAAGTTCATCTATTTCATTCTATTTTACTTTTAAGTGGTT
TGACGTATGCTTTTGAACCGTAGGGTAAGGTCGTTAAGCACACGGACTATTGTAAATTCA
TTTTTACAAATGTTTTTCATACCCGTCTTCTGTGCAATCCAGCTATTATTCTCTTTAAAT
AAAAATGATTTATGGGAATGTCAATAATGTCTACACATTTCTCTCGACCATAAACTCCAA
AATAGTATGGGACAAAACACTTTAAGTTCATCTATTTCATTATATTTTACTTTTAAGTGG
TTTGACGTATGCTATTGAACCGTAGTGTAAGGTCGTTAAGCACACGAGCTATTGTAAATT
CATTTTACAAATGTTTTTTTATACCCCGTCTTCTGTGCAATCCAGCTATATTCTCTTTAA
ATAAAAATGATTTATGGAAATGTCAAAGATGTCTACACATTTCTCTCGGCCATAAACTCC
AAAATAGTATGGGACCGTGGTTAAGTCGGGTTGCGGTGAGTGAATTTTAAACAGTGGTAA
CATTGACATTTGCAAACATATCACAAACGCAAACAAATAACATATAAAAGTTCGATATCA
CTGCTTCTATTATAAACAAGGCGTAACATTCATACCGCTCGCTCAATTTTGACAAATCAT
TTGTAAATATGAAGCGTATAGATGGGGTTAAGGATTGGTTTCCCTAACCACAGTAAAAAT
GTAATAATGATGATAATGATAAAATAAATTATGAAAATCTTACCTGACAGAAAGTCATTT
CAATGTCATGGACTACATCGTTATTCTCTTTTCTTACTTCATTAATAATTTCAGTTTCCC
GTGTACAACTTGAATTTAATTGAATATCTTGCTGAAACGAGTGATAAATACCTATACAGA
CAAGGCGTAACATTCATACCGCTCGCTCAATTTTGACAAATCATTTGAAAACATGAAGCG
TATAGATGGGGTTGGTTTCCCTAACCACAGTAAAAATGTAATAATGATGATAATGAGAAA
ATAAATCATGAGAATCTTACCTGGACAGAAAGTCATTTCAATGTCATGGACTACATCGTT
ATTCTCTTTTCTTACTTCATTAATGATTTCAGTTTCCCGTGTACAACTTGAATATAATTG
AATATCTTGCTGAAACAAGTGATAAATACCTATACAGTAACATAATATACCTCACCCAAT
TTTTATTCTATATGCTTATACTTATCATCAACACAGCTACAATACGGGAAATTACAACAA
GGTTGCATATGGGGTCGCCATAGCAATTTGAAAAAGTTAAGTCTGCAATCAACTGGAACT
ATTGAAGCTTTGTGTTCGTCTGTAGCTTTTATCATGACCTCGGCTATGGCCTTGACCTTT
TCATCACTGTTGATGTCGATTGGTTTATTTTCTCCCGGATCTGATGTAATATCGTAAAGG
TGAGGCTGATCGAATTTGATGGCATCCCTGCAGTTACAGACGAACCGGCACCTCTGTGTG
CCAGGTAAGTATTCGGGTTCCTCATAAACAAGCTTCCAAACCGTTGAACCTGAGCGTGGT
CTGTAACGCACTGCTTGGACAGTCGCACCACAGTAATGGAAGAAAAACTCCTGTGGACTA
ATTTTCTCCTTTCCTTCCAGAAGTGAGTACATATCCCGTCCATCAATAGACCGGTCACGT
GGAACATCTGCACCAATCAAATTCGTTATAGTAGTGAACATGTCCATTTGCATGGTTGGC
TCGTCGATCACCACATTAGAAGGTAGTTTCCCTGGATACCAGACTGAGGATGGTACTCGA
ATGCCCCCATCGACAGCACCATGGGCCTTTCCACCTTTAAGAATCCCATTCGATCCCCCA
TCACTGTTGCCATGGGCATCCGACTCTTCCAAATGGGCACCGTTATCAGATGTAAAATAT
ACTAAAGTGTTCTTTCCTATATCCGTTTTCTTTATTCTGTTCATGATTTCACCTGTTCCC
CAGTCAAGCTCTATAACTGAATCTCCATATCGCCCGTGTTTTGAACGACCTTTGAACTCT
TTACTTGTTCTCATCGCCGTGTGAACGTGATCCCACGAAAGGAGTAATAGAAACGGTTCC
TTGTCCTTCTCACGAGCATCCAGAAATTCCATACCTTCTTGAACATATCGCTTCATCAGA
CTCTCCAATTTGATTGGTTGTTCCACCACCTCGTGATTTCTCATGACAATGCCATTCAAA
ATTCTAAGCGTGTTGAAGATGAAGACAAAATAAATGACAGGGGAAATAATGAGAAGAATT
CCAATCACCATTGATATCTTACCAATGTATTTCTTATAATGGAAGAAAAACTCTTGTGGA
CTAATTTTCTTCTTTCCTTCCAGAAGTGAGTACATATCCCGTCCATCAATAGACCGGTCA
CGTGGAACATCTCCACCAATCAAATTCGTTATAGTAGTGAACATGTCCATTTGCATGGTT
GGCTCGTCGATCACC
>ci|000039078|Bact|Sample_DA|2
TGGTGTCTCGTGGGTAAGTTTTAGTACTCCTCCGGTGTTACTCTTCAGCTAGAAAATAAG
GTTATACTCTTGTTGGAATCATAGAGGGAGGTACGAACGCTGCTTGGTAATTACGCTTTA
GTCGACATATAGGTTGATGGGTGTTATTTTCGGTATTCCATTTCACTTACTGACTGTGGT
TATTCAAACATATCTAATCCAAGAATGTTTGAAATACTGTATCATGAACAGTATGTGTTC
AGCATAAGAATGTTTGAAATACTATATCATGAACATTATGTGTTCGGCATAGCAAGAGGA
ATTGTTTGACAAACAACCTCGCCCTTCAACACTTACCAAATAACCATAAGATATGCCTAT
GCTGTCGATGGAGATAAAACAAAACGTGTAATCGTTTGTAAACAAATAAATGCGCTGGTG
GGATAAATCTAAGCCTGGAGAAAAGGATATAAGTCAAAAAGAAATTTTCGTTTTTGCCCG
ATCACGTCAATTGTTCGAGTCGACCATGTGAAGGAATATGTGTTAAATCAGGGGATGTTG
CAGCAAAGTCTCTTAAAGAAGTTATAAACAACGCATGATTAAACAGTGAACAAGAAGTCG
ACGTGGGCATCCAATAAATTTGCATTAAAACTTCAATAAAAAAAAGTAAAGATGGCGTTC
CAGTTTCAATCGAAGCGGCAGACAGTCGTAGACGATTTTTNNNNNNNNNNNNNNNNNNNN
NNNNNNNNNNNNNNNNNNNNNNNNNNNNNNNGGCAGACAGTCGTAGACGATTTTTGTGAT
ACATTTTTTGTAATTTCGAAATCCTAGATTTACCTAAAATACATGTGTCTTGTTTTGTCA
AAAATAAATGATCAATTATTTACGTATTTTTGCGTCATCTGTGTGAACAAAAATGAAGCA
CTCTACGTATACCTAAACATATAAAATGTTTGAAACTGATATATAATGGTTCGATATTGC
TATAGTTGATTTCGTGGAATGACGAATTTAGCTGCTATTNNNNNNNNNNNNNNNNNNNNN
NNNNNNNNNNNNNNNNNNNNNNNATATAATGGTTCGATATTGCTATAGTTGATTTCGTGG
AATGACGAATTTAGCTGCTATTGAGATAATTCATGTTCTAAAGAAATATTAAATTCATCG
TCAAATGAAAGCAACTGAAGCAAGATGTAATCCTTAAATACACATAACGGATATGAAAAG
TTAAAGAGTTGTACAGACCACATATAGGCATTTCTCATTGGTTGGTCCCGATCGACAGTT
GTCGGGTCCACTC
>ci|000039300|Bact|Sample_DA|2
CAACAAATCATGATTGCATCACATAATACATAGTACAGTCAAATATATTTCTCATTATGC
TAAAACACGCATTAAAATTTGTTCAGTAGGTTTTGATAAAATTCATTGTTTGCTAATGTT
TTGTCTGTGCATTTGACCAGCTTCCGCAGCGGGGAAAATTAGCGGGTGCGGCAGGCATTT
CGTCTAGTTCACCCACTTGCAACACAAAGNNNNNNNNNNNNNNNNNNNNNNNNNNNNNNN
NNNNNNNNNNNNNNNNNNNNNNNNNNNNNNNNNNNNNNNNNNNNNNNNNNNNNNNNNNNN
NNNNNNNNNNNNNNNNNNNNNNNNNNNNNNNNNNNNNNNNNNNNNNNNNNNNNNNNNNNN
NNNNNNNNNNNNNNNNNNNNNNNNNNNNNNGAGATTTCTCTTTAGTTTACCTTCAGCGTC
AAGTTTTTTAACCTCCTCAAGTGTCGTAGATTTGTTCAGCTATTGTATATACAAACGCCA
CATCAGTTATAATATCAATTAAAACAAACTATAATCCATATCATATTCCACTTTAATTTT
TTATACATTCAGTAAAATGAAGATATGATATAATTTTCATGAGCTAGAGATTTATTTCAA
TTCATTATAATTGTGACTCTCTTG
>ci|000039388|Bact|Sample_DA|2
CCTGCCTATTGCTCAAGTGTACTTAACTTATTGTCAAGTGTAAGTCTTAAACATACATTA
GTTACATTCAAACGGAAATACCAACGTCACAAGTAATGTAAAGTACGGCGGTATGTTTGT
TGATAAAATACTTTAGAAATACTGTATAGTTGCTTTTATTCGCGAGGGATTTAATTTCGC
TATATTCGCGGTCCAGGTAGTGTCCGCGAAATTAAATACTCGGGAAAATGTTATAAGATA
ATTCGTACTAATTTACTTTTGTAAGTAAGTGAAAATACGCGAAATTTTAACCCACCGAAA
TGGTCTTGGACAGAAAAACGCGAAATTTTCTCCCCGCGAAATTAAACACTTATACAGTAC
TCGCAGGCAAAATATGAACAGACAAAATAATGCATACACATAAATCACGTTAATAGGCAG
TTTTGCTAATGAAAATATTTTCTATATTTGTTACAGAATTCCTAAATATCATTATAAATA
TATTCATCACTGGTCTTTCAAACGACATTTCATCGTAAAATCATCACAAACACGTGGACT
AAATTAGAAATGACAGACAAAAATTGATTAATCAAATCCCGTTAAGTACCACCCCTGTTT
CAAACATTCATCGTTGCCCTCGTTGAGCTATTGTCATTTCCAGTAGCATGCTTCAATAAT
TGGTTTTAGTATTTAAAACGTTAAGACACCATCAGTTGTAAATATGTTTTTAAAACATTT
ACATTTAAAGGGAAAATATCAATAAATCAACAAAAGGAATGCAATCACATATTAATATCA
TCAAACTAAGTTTTTTTTCAGTTAATCGTCAAAATGACCATCCCATCTTTAGATTAAGTT
ATTAATCCGGACCATTCTGTGTCCTCTTAGTGATAAACATGCCATTTTGCACGAAAATGT
ATTAATGGTAAACTGCATATTGACACACCTTCACTATTAATATTCGCGGTTTATTTAGAG
TACACTACGTGTTTTTGTGTTATACCTCGATAATATATTCAAGTTAATCCTTAAATTACA
GTTCAGTCTGTGTAGTATGGTTATGCGTCACAATACCCTCGTCTTTTAAATAGCTTCATT
GTCTGAACGTTTACTTGATAGTTATCCTTTTTATTGTGAAAACATAATATTGTTCGTAGT
ATTATGTACTTGAGAAAAACAAAGTTTGGTGATATATTTCATGATCAAATACGAGTGGAT
GGTTGCCCAATCAGGCGTCTTAAAGGTCATTGTCGTCAAGAGGAAATGTTAGGAAATGGA
TTTGTATATTCATGGATACCAACGAGGTATTCGCTGAA
>ci|000039839|Bact|Sample_DA|2
TCTTTTGAATATGACTTTTAATGTAGGCGAAGGTCATTCATTTGCACAAACATTGTTGTA
TTTTACTCGAGCATGCTACAAGCCCACATGTAGGTTACTGGATCTCTTGGTTTTTGAGAG
GCATCGTAGAATAAGCAAAAAGTTCTCTTGCTCTTTTGGCAGGTGAGCTAAAGATCACAT
AAATGTTGTTTTTCTATGTATTTTATTTTTGATCAATTAAAATGACTGATGATCAGATGA
ATGGATGTCTCATGTTCAATATTTTCTTATAGCAGTTTAAAATTCTGTATACTTTACATT
GTAATAAAATCAATGAAACCTCTATAAGTATCATTCATCAATTTTTACTTAAATAACTAT
TCAAATGTTGCAAGAGTTTGCATTATCTTCTGAAAGTTCTCTAGTATTATTTTCGTCATC
ATACATGACTTTCTTTTAAATTAAAACAAACACTATAGAAACATCATCTAATTGAACTAC
TCTGAATGATATTACAAACATACGACACTGAATTTCACTCTTGAATAATCTATAATAATA
TACACACACATTCACACCACTTTGTATACACAATGATTATAACAATGTTTCTTTGTGTTT
AGTTCTGCTCTGCATCACTAAGCACAACCACTNNNNNNNNNNNNNNNNNNNNNNNNNNNN
NNNNNNNNNNNNNNNNNNNNNNNNNNNNNNNNNNNNNNNNNNNNNNNNNNNNNNNNNNNN
NNNNNNNNNNNNNNNNNNNNNNNNNNNNNNNNNNNNNNNNNNNNNNNNNNNNNNNNNNNN
NNNNNNNNNNNNNNNNNNNNNNNNNNNNNNNNNNCGCCTGGTCAAATTGTCTATCATTTA
TAAAGGTCCATTTCACTCAAACTTTCCTAATATATCGCTATCCCGGAACAAAAAGTAGTC
CTGAAAAACATCAACAAGAAATTAAGATTTGTCAGCAGAAAATCAAATATGGATATTCTT
TGATTTACATGGAACATGTACCAGTCTACAGCTTCTTTTGAAGAAAGATTCTTTGATATT
CATGAAAATTCTATTAATTTATTTTCTTTCTGTTTCAAATGGTGCATTTTCAAAACAGCA
TCTGGAGCATTTCATGCAGAGCCATTGTCAATTGTTCTCTTCAAGATAGAAACTAAACCA
ATGAACACATTTGCCAAGTTACATTCATACTGAACATAAATGGGAAAGGCAAATAAGTAG
ACTCGAGTATTGATGAGGCTGTTGATTTCTTGTTTCCTGGACCAACTGCCACAACAGTGG
CCTCCAAGACTTTTCCTGCTGATTTGTCTGGGATCATGATACCCCCTTTCGTTTTCAACT
CTGCTGCAAATCTCTCGACCAGAACCCGGTCGAACATGGGCAAAAACTTCTTGAATGCAG
ATGCCATATTGAAGGTGATCTTGAGTCTTACGACGACCTTA
>ci|000040408|Bact|Sample_DA|2
ACGGTCAAAGATATGCTTTTTCCTTTTAAATGACGAATTTAAAGTGCAACCCGTCATGAA
AATGAATGAATGGCAATTAACTTGTACATAAGACGTTACGGTTTTACATATCAAAAGGTT
TTTGTGTTAGGTTACATGATATGGTTGAGATATGTTTTGACTAAGATGCAAATATGCTTA
GAGGATTGAAATGTGAGTGTTTTAAAAGTTGTGATCCGTGTGCCATACCTCTTGATAATT
TTGTAGAATTTAACATAAGACGAGAACACTTTTTGGTCGATATATCTGTACTTGGTTTAC
ATTAATATAACTATATATTGCTTCAGAATTTCAGGTGTTCATGGTTGCATACCTCCATAA
GATGTTATGGATCACAGGTGTTTTGATTACATCCGGGCTCTGTGCAGCAGTGTCCACATA
ATACCTCCTCGTGACTGTATGGGTAGATCCATCCATGGGTATGGGGGTCAAAGTGCGCCG
TGTGTATACA
>ci|000040629|Bact|Sample_DA|2
AAATAACTTTTATTTTGAAATAAAAAGATGACTTGTATCAGAGATTTATACAGTTAGTAT
ATAAATCTCTGCTTGTATGATACAATATATTACATATATTACATATATTACATATATATT
AATCATCATAAAAATTGTATATTATTAAGATTAACATTTAATCACCTAATCATATTGCAA
CGTAAGTGATGTAGATACAGAGGTAATCAAGCAATCTTTGGAATGAGTTCAATTCATGAA
CGAATGCCAGGCCATCCTGACAGCACCAACAAAAAGCACCATTTCATAATTATAATTTGA
TTCCTAGTAAGCCACGACACATCGAGACAGCACGTGTCTTTGGAATATTTAACTGTCAAA
ATAGTAGAATTTGCATTGAAATATAGATTTGTTGTCTTTACATACATCGAAATAGAGATG
ATTTGCATTGTTTTCGTCTTCCCATGTATATACCGTGATAGTGTCGTCCATAAAGCTTTC
CCCGCAATAGTACAACTCAACTCTGTGTAGTCCTTTCATCAAATTCTCGTCAAAGTGTTT
CAAGTCTCCCTTACGCGAGGAATGGTGCGCGGCGTCCACGACGTACCTTGCGTACGATGC
CCAGTTTGTGTGACAATACGCATCCGTGTCACTCCATGCAACATGACATTTGTAGACACT
AGCATCGTCTGGACGTGCCATCTTGTCAAATTTCAGAGACACGTACTGCTTTGCGGAGTC
GGCATTCTTTTCCCGCCACCATTCCGGAAGTGGTTTCGGTCTCCGTGTTATTTCATCGAT
GCTCACGAACTTTTCCCGCCACCATTCCGGAAGTGGTTTCGGTCTCCGTGTTATTTCATC
GATGCTCACGACCTGTGTGACGTTTGAAGATAATAAGACTTTTTCAGTCGAATCAAACAT
TTTGGTGATGGTGTTTAACGACGAGCTTCCTATGTATCCCCCAATCACATGCATTCGAAG
TGGCGTCTTTTTTATAGAGAAATCGTAAAGTCCTTTGTGGAATGTAATCTCCGACGATAC
CATGAATGTCATCCGATCGTCCGTCATTTTCGAAAAATCTCTAAATGTTCTACCTGATTG
GTCGAGAGGATGGGAATGAGCGAAGAATCTTGCTGACCCCATCAGTTTCATCATCTGCCA
CAGCTTAGGCTGACCGTTGACGTCATAATCACCAGAATTCATGCCAGGATGTTCGATTAC
AGCCTTTACATCAGCCAGGTTCTCCGAGATGAAAGAACATGTTCCAAGGGCTTGAACGGA
TGCAAGCTTCCTTATTTCCC
>ci|000040638|Bact|Sample_DA|2
AATAGTTTGAATTTATCGCTTTTTCAAAATTGTCGAATATTTGCAAGGAAGTGATTACAT
TGCAGATAGATGTAGTAGTATCACAATGTGCAGCAATAGATGGTTTACAGACCAGGAATG
GAAATTTCACAAAATTATTTACATTCCACTTTCTTCAAAACAATGGCAACTTAGTCTCAT
TCAATAGATATATTGCACTTTTAAAATTAGTAAAGCATTATAATCCATGTTAATATATAT
TTTTGCTCTGTTTATATCCATACAGAAGTTGGTTTAGTGTTTTTGTCCTGTTCAACTCCA
AACAATATTATGTAGCTAAAATAACACCACTGGAAAATGTGGACTATTTCTGACAGATGA
TCACCATCAGAACATTATGTAGACAGGGTATCAATACTACTTCAGGCATACTTGATCAGC
TACTGATTTATTACTAACAAACAATTTTTCATATGAATTATTTCGCGGCAATCTGAAGTG
ATCAAAACACTGAGAGACATATGAAATAAACAGCAACTTTCACTATTTTGTGCTATGATT
TTATGTATCTTAAATATTAGTTTATCAGAACA
>ci|000040905|Bact|Sample_DA|2
TTCATTGCAACAATTTTTATTGTACATGATTGAAAAATTGATTTATTTCGACGAAGATGT
TGTCGATTTAAAATTCGATCATCTTGACGATTTCATCTTCAAGGGATCAAGTATCACCCC
ATTACCGTATAGATATATACCTCCCATTTTCACCTTATTATACCTGCCCCATCAACAGCT
TCATCTTCATATCATTATCAGTATCAGTATTGCTATCTTATGATTTTATCCCTATAATAA
TTTTTTCCGTCCATGCATCTGCATCTTCATAGTCAACATTTTCCACAAACTCCTTTTCAT
TCTACTGTTCTTTGACATTCCCATGCTTCGCTTTATCATCATTGTTTTATTTAAAATTGA
AATAAAACTTGATTAAAATGAAATGTCTTACTTTCGATACTGTATTTTTGCGGTAACATA
AATACTAAGGGTTATTGTTCGAGAACAATCGATCAAATGAGAAAGATCATTAGATATTTC
CGATTTTCAGGTACACGGAGTACATACACGGACACGGACGCAGACTACTGAAAATTTCGG
GTCGTCTCAAAGGTGTATTTATAATATGTATGCACAAGGGTCAAATACTAGTGCTATAGG
TACGAATATGTATAATGAAAGTGGATTGAAGTGTTCCTCGCCGAGGAGCCTGTATAAGTA
CGACAAGTATGTATATAGTTTATAACAACGTATATGTATAATGAAAGTGGATTGAAGTGT
TCCTCGCCGAGGAGCCTGTATAAGTACGACAAGGCATATAGATTTGAAAAAATAGCTTTT
GAGACGACCCCCAATTTACCAGTATATATACGTAGTCCGCGTCCATGTCCGTATNNNNNN
NNNNNNNNNNNNNNNNNNNNNNNNNNNNNNNNNAAAAATAGCTTTTGAGACGACCCCCAA
TTTACCAGTATATATACGTAGTCCGCGTCCATGTCCGTATCCGTGTAGGTCATCCGTGTA
ACTGAATATCAGAAGTCTCTATTAGGGTGTCTGTCTGTCTGTCTGTCTGTCACATGAGTT
AAAGAAAACTTTGTTGGGGATGTAAATAGTAATTTCAAATTAAACTAGAAAGACCAATTG
AATTCAAAACAATGTTTAATTACGCAATACAATTTCATAATGATTAACATTGGACAAAGA
AAGTATGCATGTACATGTAACAAGTCAAAGCCTGACATAGAAGCTACATTTTATGGTGAA
ATTACAATAGTTGTCGGTCAGTCTTCTATGACTAATGTTTCGGTAAAACAGTAAAAAAAA
TCTCGGGAAATCCGT
>ci|000041302|Bact|Sample_DA|2
CCACATATTGAGACTCGGCCGAATAGCTTCATGTGTTTCAGGGCTGTGGCGGTGAAATCA
GCCCCAATATTGTCGAAGAAACAATCATAGCCGTCGGGAGCGGCCGCCTTCAGGGCCTCA
GATAGGTCCACCTTTTTATAGTTGAATACTTCATCAAAACCTAACTCCTTCAGCCATTTA
CATTTGTCATCAGTTCCGGCACAGCCCACCACTTTGCATCCCTTTATTTTGGCGATTTGT
CCCACCAGACTTCCCACGGCCCCGGCAGCACCATTCACCAGTACCGTATCTCCTTCCTTT
GGCTGGCAAAGCTCAAGGAAACCAAAGTAGGCCGTCATTCCGGGCATTCCCAAGGATCCT
AGTGCTAAAGATGAAGGGAGATCACCCATATCTGGCATCTTTGCAACTCTCATTTTGGAA
TCATTCGTGATGAGTATTCCCAAGGATCCTAGTGCTAAAGATAAAGGGAGATCACCCATA
TCTGGCATCTTTGCAACTCTCATTTTGGAATCGTTCGTGATGAGTGTGTGTGTTCGCCAC
CCTGCGTACATCCGAACGATGCTTCCTACAGGGTACTCAGAGTTCTTACTGGCGATCACC
TTGGATNNNNNNNNNNNNNNNNNNNNNNNNNNNNNNNNNNNNNNNNNNNNNNNNNNNNNN
NNNNNNNNNNNNNNNNNNNNNNNNNNNNNNNNNNNNNNNNNNNNNNNNNNNNNNNNNNNN
NNNNNNNNNNNNNNNNNNNNNNNNNNNNNNNNNNNNNNNNNNNNNNNNNNNNNTCGGGTA
CTTCTTCTTCAACCATCTCAAAGTTAGACGGTTGCACTTTTCCATCAAACTTGGATTTAA
GCGTCCAAACTTTGCTTTTCACCATCTTGCTTGCTACTGGTAGTGTGGCTATTCACTTAA
TATTAGACTATGTTATATATAGGACGATTGGGTCTCAAAGTATAACGGTGGGTCCAGGGT
GGCCAGCCCAGCCTACTGATAAAGGTATGTAGATTT
>ci|000041870|Bact|Sample_DA|2
ATTTAACATGCTTATTTAATTGTATAACTTATGGAATTACTTGATAAACTTTAACGTGAT
TTTTGTTTCAAATCTAATAAGACTTTACTTATTTTATATGTTATCTTACGTAAACGCTTT
GAAACCTTTCGTAGAAATAATACTGTACGTGTACTTATTTACCGGTATTCTAATATTATA
TTCTGAATTTCAAGTGCAGCACTAGCATTTATCCGACCTGTGATTCTGCATACACGACAA
TTATTCTTGTGCTGATTGCGCGAATTTAAGAATGCGCTAATAATTCAATATACCACGGAA
GCGCTAAAATACGAGTGCACACAATAAATACATATACAGTATTTCCCGAATCACATTGTC
CAGATTCGGGGTGCGCATATGAAGCATTGTGGTAAATGATTACATTCCGTAAATGCGCTA
AAAGAAGCACGCTGGTATGCAACAGCAGGCGGGTATAATGAGTTTATGCTAAATAAAGGA
TACAAAGGCAAAACTAAAAACCGATATGTTATTAGATGTATTTCTACTACCATAAGCTTA
ATGTTATTCGCTTCTCTGAATAAGAAATAACCATTGACACTTTTGAATATAATTATGTTT
ATACCATACGTGGAATTAACTTTAAACGTATTTCGATTGATCGAAAATTCGAATTTAGTC
GAACTGCAATTTTCATAAACATCATCAACAATCGAATGACGTCACATGACCAGGTCCTTG
ATTTTATTTGTACACCCCATCTTCATACTCGAAAAAGAACTTTCACGTTTATGTCGATGC
CATTGTTGTTGAACGATTCGTGATTGCTCGGATATCAAATGTATTTCGCATTCGAAACTA
TTTTTCAAGGTTACAAAAAACACTCGCTCAAGCTGTTGCCATTTGTAGATCAAAAATAAT
TTGCTTTAGTGAAATAAATTCCNNNNNNNNNNNNNNATTTGCTTTAGTGAAATAAATTCC
GTATTTGATAATCACTCGCTGTATGTTTCAAAAATGTTTATGTTTAACTAAGTGGCAAAT
ATATTGACTTTTTGCATATTGTATCCTGAAGTGTCACAGATGTTATTTTAATTTTGAAGA
GATGGCATTCATTTGATGTTGCAGATTCATATTGAATTGATATTAATCGCGTACTACACT
CCTAATACCATATCTTTTATTTTGGACATTTGTACAAAATGGCGAAAAGTATAGACGACA
GACAAGCAGCATGACGTTAGTAAGAGGTTGATTATTAAAAACGAAAAAAATAATCAAATC
GTTAGAAAAAAACCGCAGATAGGAAACTTATACGACAAAATGGTTGTCTCGAGAAATCCA
GGTAATGCATTAATATGTTAAGTAAGCTTCATTAGTATACTAGTTAGCTTCAATATACAT
TGTAATCATTGTATATATATATTGTCATAATTATGATGTTAAGAAGGGATTAACCCTCAA
ACCAAAATTGAAAAACATAAAAAGACACAATAATATAGCCATATAT
>ci|000042090|Bact|Sample_DA|2
TTTTTATTTTGAATATTCTGTACAACTAAAGGACATCACGTTTTTATTATTATCATAATA
TATATAATTACATATGTAATTATATAATAATAATTTTGTATTACAACATAATAGGCATTG
TTGAGGACTTATACTATTGGTACTGTGGATTGGGGTTTGTAATGTAATTTAGTATATCTT
ACCACATCATATGTATTGTTAAAGACTTAGACAAATGGTACTGTGACCGTGGTTGGGGGT
TGGGTTGAAACTGAGCCCACCATGTAAAGTTTATGACTGCGACACATAAA
>ci|000043309|Bact|Sample_DA|2
TATCAGACAGTTCGGGATGCTTGACATAGCCTATGGCATCTGGAGACATCGATACCGACG
GGTTAAACCGTAGTCTCCATAGTCTCCATCAGCGTGCGTCTTTCTTACACCAGTGTAGAT
AATTTCTCATCATAATCAGCAGTTGATATTTCTTATCAAAAAGTCATTGTAATGCAAACA
TGCCCTAGTATTGTTTATCAAGTGGACCAGATGGTACAATGTGGATGTGTCTGCACTAAT
GCTACTTTCCAGATATTTCCAATAGGGGAATCATAATGATTAGGTGGTTACACTATAAGT
AAAGATGCAGGTAGACGACTGATCTTTAAGATAATTAGGTCAAAATCGTGTCTGTTATCT
AGAGAAAAAACATCGTCAATACACCTAAAGCTAAAGCTGAGTAGTCAAGGAGGTCTAGGA
AATT
>ci|000043324|Bact|Sample_DA|2
TCACAGGCAAGGAAAGCTACAGCATTGGCGACCTCCTCGGGAAGTCCTAAGCGACCTAGC
GGGTGTTCAGATATCACACTCTTCATAACATTCTGCAATAATACAAGGTGATAATATTGA
CATCTGCCACATAGTTTGGAATGCAAATATAAAGAACAAAGTCTTAATTATACATAATGC
ATATTGTCTTTTCTTTCATGTCGACACTATAGTTAAACACCTGCGTATTCACACTATTTT
GACGATAGAAGTATTTTATGACGTCATGACAAATACATGATGTTGCACCCCACACCAGCA
GGAACGCGTCTGTCTTTAAAGAACCAAAAATTCAACCTCTGACTCAAATTCTTGTAAATA
CGTTTTATGTATCAACTGAATCACTCACATGTCGATATATCATGTCAAGGGATTGTTCTA
AAGAGCAAAATATTAACAAAATATTGGGACCCATGAACAAGATTTCAAGAGAATAGATCT
ATACATAACGTACACAACGTCAAACTTACCGAAACATTTTGTCCG
>ci|000043705|Bact|Sample_DA|2
AGAAATTTAATAATGTCGTCTGCCTCCCGACTGTAGATGATTATAATTTATGTACAGCTG
TTATATGTCCAAACAGAAAATATGTCATTTGTTTCCTCAAATTATCAGAATACCAAATAG
CTGGTCATATTCGCGCGGATGCTATTTTCATGAAAAAGTGAATTATATTATATTATAGCA
AGGAATTCAAATTAAGATTACAATCTGTCGCTCAAAGTGGGTTGAAA
>ci|000043837|Bact|Sample_DA|2
AGGATCAACAGCTGGACAAAGGTTGGTCACCATGAAAACCTTAGACTGGTGTTCAGGTGT
TTGTCCACCCTGTCCGTCTACCCATCCGCCTGTGATAAGAACAAGTCAAAATTATTGGTC
GATGAGAACAAATATTTAATAAAACAACCTTTTAACGTAGGCTATGGATTTAAGGTTTTT
ACACCTAATGAGTGTACCTGTGATGCAATCTTATGATAACGAATTAATTACATCGGTACA
CAGTCTTATATCTACTTATATAGGATATGTGTTTCTTTTGTAAAATATAGGTATGTATAT
ATAATATATATTAGTTATCTTACAATATACAAAATGTCCAATAAGTCACACCTTTATCGA
ATTATTTTACTTGTTATAGAAATCCTATAGAAAACTCGACACAATGCCGCTATTACCTAT
TGAGCGAAATACTATTTCCTACCTGTAGTGGTCAGTTTCACGCAGTGTCCACATTTGGAT
CCACACCACGTAC
>ci|000044131|Bact|Sample_DA|2
TCTCTATTAACCTCCTATCTATATTTCTCTATTAACCTCCTATCTATATTTCTCTTCTCT
ATTAACCTGCTATCTATAATTCTCTATTAACCTCCTATCTATATTTCTCTATTAACCTGC
TATCTATATTTCTCTATTAACCTCCTATCTATATTTCTCTATAAACCTCCTATCTATAAT
TCTCTTCTCTATTAACCTGCTATCTATATTTCTCTTCTCTATTAACCTGCTATCTATGTT
TCTCTATTAACCTCCTATCTATATTTCACTATTAACCTCCTATCTATATTTCTCTATTAA
CCTCCTATCTATATTTCTCTATTAACCTGCTATCTATATTTCTTTTCTCTATTAACCTGC
TATCCATATTTCTCTATTAACCTCCTATCTATATTTC
>ci|000044310|Bact|Sample_DA|2
TTTGTTATAAAATAAGGATTTATCAAAAAAAAGATATTGGCATGTACATGTACAATATTC
ATATCAACAAGATGCACTGCGAAAAAGAGAATATGTGTCAACGGAGACATTTTAAAGGTG
GTCACCGCCCACCAAATTATATTGCAGACAAATCTGAAATATACAGTGTAAATATGATTC
CTCTTCATGTCTGTTCATAAATTGTACGGTAAAATAAGAAATGTGTAACATACATTGTAT
AAAATGTACAACGAAGCATATTAATACATGAATGCTCGAAATGATGGATGTGAGGATCAG
AAAAAGTATTAAGAAAAATATTTTTAGAGCAGATTTGTTGAGCTACACGGTATTTTTAGA
AAAATATCTCATATAAATGAAAATGCAATAAAATTGTATGAAAAATTAAAAATGAATTTC
TTGTTCTTCCTATATTTGAGAACAATGTTGAACATCCAGAGCAGAATTAAATTGAAATAT
CATTTTCTACATTATTTATAGGAAAGTGTCTTACCGTTTGTCATTCTTGTCCGTAAATAC
ACGTATGCTCTGACTGTTGTGATATTTTGTTAACTTCGCTAGCCAAGGGTCACTCAATAC
GATACTCTCCTTGCGCGTGTTTTTTCATGTCAACAACATGTATTTTATAGGCTTATACAT
TAATAATTCAGGTATGTACATAGACTTAAACGTCCTCGCCTGCACGTAAGATCATGCAGA
ACTATAGTTGTTTGTTTATCAAGACTATATTGGCGGTCTAAAAAGCAAGCCTTATTAGCT
GAATATAACAGTGAACTGCCATCCGATCATCCAACAGAGAGTATCATATTGAGTGGCCCT
TGGCTAGCGAAGTAATTGTGTATATTACTATTATTTTCATTGATTGATAAGATATTTAGT
TCATTATGCTCTTATATATGAAGTTAACAAACTTACAAGTAAAAAGAGAACAGTGTTTTA
GACGAATTTGACTTTAATAAGTTCATTAACATAAAAAATACAATAATAATAACAATTGTA
CAAAACCCTCCTAAATCATTTCAAAATGTACAATGAAAAATTAAAGGCGATCCCTCCAAG
CGTCCGGGGTTTGTTCTTGTTTAGGAGAACCATACGGTNNNNNNNNNNNNNNNNNNNNNN
NNNNNNNNNNNNNNNNNNNNNNNNNNNNNNNNNNNNNNNNNNNNNNNNNNNNNNNNNNNN
NNNNNNNNNNNNNNNNNNNNNNNNNNNNNNNNNNNNNNNNNNNNNNNNNNNNNNNNNNNN
NNNNNNNNNNNNNGGATTCCCGGCGTTTGCGACCAACAACAGGAACCTGTCCGGAGAAAC
TCGTCGTGGTGGCTTTCATTCCATGTGGAGGCGTGACGGTTTGCTGTGGAGCATTCGTCC
CGTGAGGAAGAGCAGTTGATTGACTCGCATAGAGATTCTGTCGGTAGGGCGATGCTGGAA
AGTCATGACAAACTGGAAAACCCGATGGAGGTGCCGGGAGCAAAGGATACGAGCTATTCA
TTACCAANNNNNNNNNNNNNNNNNNNNNNNNNNNNNNNNNNNNNNNNNNNNNNNNNNNNN
NNNNNNNNNNNNNNNNNNNNNNNNNNNNNNNNNNNNNNNNNNNNNNNNNNTGTAGCGTGA
TACTGAATGTGACAGTGCATGATCCAAACACCAGGGTTGTCGGCCTTGATCCTGATTACT
GCATATCCACCACTAGGAACGATGAGGGTATCTTTCCTTGGAGGATTCTTCAGTTCAAGA
CCAGGAACATTATTTCCGATCCAGTTCGCATTCGTCCAGGTGGCGTTATTACAATAACTG
ACATCATCTCCTCCACCTCTACAATTTATATCCTTGTTCGGAGATATGTATTTCGCTGTT
GTCAAATTGTAGGTGGCGTATCCCATTTTCAATACGTAGAAGGAGTAACCATGGAGATGA
ACCGGAT
>ci|000044390|Bact|Sample_DA|2
GTTTCGCTGTATAAGCTAGCAGATTGCCCATAGGAATGCCTTATATAATATTGATCGATT
ACTGAAAAAAAATTACTGGAAGATTAGCGCAGTATCTGAATAAGCTATCATTGACATCGA
CAATGTAACGATCGATACGTCATAGGTCTTGTATCACCTTTTACCTATTCAAACAACACT
AATCCATAAATAAGTTAGATTAATTACCCTAGGTTGGGCAGATGATATTGCGTGGTTAGC
TTTACAGACTAGGGAGAGATTTGTTTACAGTATAAATCATATTTGATTTTTTTAGATAGT
GTGTAAAGAAGCTTCCTTTTCTATGCTTAAAGTGTTTGAATTTGATAAAGTAACGATAAC
ATGTTTTTTTAATACTTTCGGCCTGTGTAAATAAAACTGCATCGACAATTAGGCGCTATA
ATCGTATTGAAATTGTTATTGCAGAACTAGTTAATTTCTTCATTGATATGCTATACTTGT
TATAACCAGTAAAGTTTTAAAATTTGAATTTTCGAAATAATGTAACCTAAAATGGGGCAT
CTTGTTATGTGATATACTTGTTTTAACATAGCCTTTCACCTGAAGGTCGCGAGTTCGAGG
CTAACTTTGGACATTTGCCAGGTACTGATCGTAGGTTGATGGCTTTCCTCCGCGACAAAA
ACAAAAACGCGATGTATCAGTTTGAAATCATACCGTTTCTAAACTCATATCAGCTGTTAT
GATTATTATTATCATTATAATGTTATATACAAACTACATTGTAATTGATTAAACTGTAAC
ATTGCATATCCAAAGGCACTGCGGAAATTGGTGTCAACGCTTAGAGATGCACAGCAACAA
ACTCACTGTTGACCAAAGGTCCAACAAACCTTCCAAATCCATTCTGACATTTAAATGATA
CTATCGTAATGTCGTGAAGACCTAGGTTAACAAAGGTTAGGTTAACAAAGGCTAGGTTAA
CAAAGGTTAGGTTAACAAAGGCTAGGTTAACAAAGGTTAGGTTAACAAAGGTTAGGTTAA
CAAAGGTTAACAAAGGTTAGGTTAACAAAGGTTAGGTTAACAAAGGTTATGTGACCGGGT
TATTGACATTGATCTATATCAGGTACAGTTATAGATGGTAACACAAATATCGGTTACAAA
ATAATTACCGTCATTTATCAAGATATTCAATTTTGAAACGTTCTATAAATAAACGTAAGG
AACTTATATAGGGCATGTCATAACACAAACTTAACAACCTTTTAATATGAAATACACTAA
GACGTACTGGGGTTAAAAATAATATCGACCAAGTTAAGATCTATTTGAGCGAACCTTTCT
GCCAAACCTAATTAGAGTTGCGAAAAGAATCGACTAAAATGTCTCTATATCTATATTGAA
TTTAAATTGGTAAAAGAATACGAACAGTGGATCACAAATACACAGTTAGTGATAACGTGC
GTATCAGTAACACTATTTAAATAATTGTTTTTGTGTTGAAAAATACAAAAAAAACTGCCT
CGCTATCAGATCAGACACAAAAACACCAAACCATAATGAATCTATACACATACGTGTATA
CGTGGAACCCATATTGTTAAGTTGGACAGGAATACATATGTACCTACATCAAGTAGTCGG
GTAGTACCACAATGGCGATCATCAGAATGTTTGTGTTTTAGACGTCATGGTTTTGAACAA
TTATATTGTATTTATCGTAATTATCTGATATTTAGGCGATTTGTGTTAACAATATCCGTA
CTTCAATATCTAAATGGCATACAAAGCAGTACGTGTGTTTAAGCATATAAAGACGATGAC
AGGTTGAATTTCGCAAGTGCCCAAAATGAAATATAGATTCTTTGTAATAAAATAATACGT
AGTGATTAAGAGAACAGGTTTTAAAAAAGAAAAAGTGGTTTCCTTATTGATTTTTGTTTG
TTAAATACATCCTAGACATGTCATTTCTTTTCTAAATCCCCTAAAACAAAAAACAACAAA
CAAACAAAAAAGAAAAAGAAAAGAAGAAAAATAAGGTAGATTACGTGAGTTATACTCTAA
CATACTGCTATAGCAATTTATTTCTAATTGGTTAACTAAGAGAGTGCAAA
>ci|000044488|Bact|Sample_DA|2
AAAAACAAGGAACATCATAAGCATCATTCTAAACCGAGTATGACAAAGTATGGGTTGGGT
TAAAGATATAGGATAAACAGGGTCCAAGACTTGGCTCTTTACAATCGTGTACTATCCATA
CTAAAATGAAATGGTTATTATTGACAACACTGGGAATGAAAACTAGCACAATATTGTATA
ACCCAACTACCAGTTATGGTAAAAACAGTGAACTTCAACATCGACTCTTGAAGATTTTAA
CACAAAATTGTGAAAACAAAAAAAAGTTATGCATGTGGTTTTTTTCAGTATTTTTTTTTC
AGTATTTTTTTTACCCAAATTGAAACAACTGTAAAACATTCAACATAATTCAATATAAGA
TGCCCTCTTCGGCACATATCAGTTGCAAGAATTTAATTCGATAACGAAAAGAAAAAAAAT
TGCTAGATACAAATGCTTCAATGTATAATTATATATATATAGATCATAGTTTTTACACAA
AATGTCAATGATTGTATTGACAATACACATATGTTGGTAATAACGAAAAAAANNNNNNNN
NNNNNNNNNNNNNNNNNNNNNNNNNNNNNNNNNNNNNNNNNNNNNNNNNNNNNNNNNNNN
NNNNNNNNNNNNNNNNNNNNNNNNNNNNNNNNNNNNNNNNNNNNNNNNNAACGAAAAAAA
GAATTTGTTGCTATCTTTCCACGTTTATCAAGTGTCCACATCATCTCCCGTGGTAGGACG
ATCAATTGTAGTCGCTAACAGTACAACAAAGTGCACATCGTCGATTTGAACCTTTCAACA
AAAGGCATCAAAATTGTACTGCCATCTTTTAAATTAAGTTGAAATTACTTGGAGGAAATT
CATTGCAGAGGGTGAAATAATTACCAGTATTCA
>ci|000045285|Bact|Sample_DA|2
AAATAATTTCAAATAATTGATTATGCCAGTTAGATATGCATGTTTTCTCTCAGTCTCTCT
TTTTCTCTATCTGAACGTTTCACCCTTATGCACAACTGCTTCTTACTACATATACACCAT
ATATATTATGTCTATTCAATTAACAGAAATTTTACAATTTTCAACTGGGGAATTTGAAAG
AAGACATATTTAATCATTGATTAAATCTTTATAATCAACGTTTAAATAGGAACTTAATTT
ACCAACAAAAGCATAAACTGGGTCATGTTGATAACACTCCCAGATACAAATACTACACAT
ATTCATAATAAACAAATAAATAATATATGACGTCATACCTGAATTGGATAAGGAATAGTG
TATCATAACTAAATCTGGTCTGTCTGAAATGGGTTATACGGTTTTGTACGTCATTCTAAA
AATAGTTGCTCAACAACATAAACTGGGTCATGTTGATAACACTCCCAGATACAAATAATA
CACATATTCATAATAAACAAATAAATAATATATGACGTCATACCTGAATTGGACAAGGAA
TAGTGTATCATAACTAAGTCTGGTCTGTCTGAAATGGGTTATACGGTTTTGTACGTCATT
CTAAAAATAGTTGCTCAACAACTATACGGAAACAATGTTTCAACAACTTAATACATAATA
TGAATAGTTGGCGCCCCTCTCTCCT
>ci|000045478|Bact|Sample_DA|2
GTCCCACGGTAATGTAAAAACTGTTTCAAAGTTTGTCCAATGGTTAGGTCTATTTTCTAT
CATTTCCTATGTCTGATGGTAAGGTCCATTTCCTATGTCTGATGGTGAGGTCCATGTCTG
ATGGTAAGGTCCATTTCCTATGTCTGATGGTGAGGTCCATTTCCTATGTCTGATGGTGAG
GTCCATTTCCTATGTCTGATGGTGAGTTCCATTTCCTATGTCTGATGGTAAG
>ci|000045942|Bact|Sample_DA|2
AGAACACCTCATTTCAATGGAAAGAAAATAATTGTGTAGATTATCAGTTAAACAGAGAGA
GAGACAAAAAAATAAGGAAAATGGAAGATTTGATGAAGCTTTTACATGTAGCTTAACAAG
AGCATTTCTTGCGAGTGCAATGATACTAAATTAAGCTTTGATGTAAAGTAAACACTTATT
TGTGTATTCAAAGTTGTAAAAGTATAGGAAATAGATAAAGAAAATATACATAAATTTGGT
ACACATGGCTTGATAAAAAAGGCATGTCTTTGGTCGAATATATAAAAAATTATGATGTTG
ATGCCTTTATGAAAATAAATANNNNNNNNNNNNNNNNNNNNNNNNNNNNNNNNNNNNNNN
NNNNNNNNNNNNNNNNNNNNNNNNNNNNNNNNNNNNNNNNNNNNNNNNNNNNNNNNNNNN
NNNNNNNNNATGTTTAAAGTCAGTCAAAATTTGTTGGTCATTACGTACAGTCATTTCACT
GGAATGTATTTCTCAAACAGGAAAATAAAAATAGAAAACCAAACAAACAAATATCTTATT
ACCATATCATATTCTATAAAAAGTAAATTTATATATTAAATCAATAAAAGGTATTTTTTG
ATCGTATCATGCCCATGTACATGTTATACTCCTTTCTTACGTTAGTGGCCATTGGGTCAT
GTATAAGGACGTACTTATACAATATTTATCTCCAAGGACTCATTCTATAGAGAATAACTG
ATATCATCTGTTGAGGAGCATTCACCTCTATAAAAAGACCACCTCTATAAATAGACCACC
TCTATAAAGTGAC
>ci|000046228|Bact|Sample_DA|2
CGACCATCAAACTGCGCACGTATTCCTTCCTTTTTCCACATTCGACCCATATATAAACAA
TATTTGTTCTAAGCCGCATTCAAATGCCTTCATATAAACGTCAACGACAATATCCAAATT
TGTTATCCTCTTTTCTTCTTGGATGGACTGATGAAGGTGAAATATATAAATCCCACTATT
GATAGAATGTGTATATGAAATCCCAAGGACATCATCAGTTTAAAACCAGCTGTGAGCTCA
AGTAAACAGAAAGGCGCCATTAGATAACCTNNNNNNNNNNNNNNNNNNNNNNNNNNNNNN
NNNNNNNNNNNNNNNNNNNNNNNNNNNNNNNNNNNNNNNNNNNNNNNNNNNNNNNNNNNN
NNNNNNNNNNNNNNNNNNNNNNNNNNNNNNNNNNNNACGTATGTTTCTCCTCGCCAGTCT
GGCGGCCATCACGGCGAACGCTGCAGAGAAGAATGTGACGTAATATCCGGGATATAGTCC
GTGCCAGATACCACTACATACAAACACTGCTAACGTGTTGTAGGACGGCGGTGTCCGGTC
ATATATCACACGGCGGAGCCAAATACCGGTATTTAAATTCCAAGAATCTATGAATACTTT
TAAACTTGTAGAAGTCTCTAACTTCCATATGTTTATGTTAGGATATAGTCCGTGCCAGAT
ACCACTACATACAAACACTGCTAACGTGTTGTAGGAAGGCGGTGTCCGGTCATATATCAC
ACGGCGGAGCCAAATACCGGTATTCAAATTCCAAGAATCTATGAATACTTTTAAACTTGT
AGAAGTCTCTAACTTCCAAATATTTATGTTCGTCAGCAAATCCCATTTTTCTTTCCCTTC
ATCATCGTAACCTCTAAATCCGAGTCCTGCTCCAAGATTTGACAGCTCGCCTAATTTCCA
GGCAAAATAATATTTTGATCTGTGTAGAGATACTGCTAAGATCATGTAAATATTTCGGTA
TATAAAATTCGTTTCGTATAAAAATTCGTCATCTGCCATTCTGAAAATGGGAAACAATTT
CGGACTAAGAAGCATCAATATTCCAGTTACTGCTGCAATTATAGATGTCTCCCGCATGGC
TGAATTAGGTGACGGTTCACAGGCCTTGCTGTTGTGATTATTATCCTGTTTTGGCGGTGG
GATTTTGGTACTAGAACCATCTATAAAACTTAGGTAGTCCGAATAAAACACTAAAGGACC
GACCAAACTGTTGTGGAATGAAAACATGTAGCTATAGTACTCCAAAAAGGAAGGCTTCGT
CCTGATGCAGTTTTTCCGTTGGTCCTCTGATAGCTTTTCATCNNNNNNNNNNNNNNNNNN
NNNNNNNNNNNNNNNNNNNNNNNNNNNNNNNNNNNNNNNNNNNNNNNNNNNNNNNNNNNN
NNNNNNNNNNNNNNNNNNNNNNNNNNNNNCAGTGAGAACCCTCCATAGTCGTAGTATAGA
CGATAGGCATGTATTATACAGATATACAAAAAGGCCACAGCGAACACCAGAGTATGGTAG
TATTGTCTCGGACCGTACAGCATCAGGAGGTAAGGCAGCGTCGTGTATAATACCATGTGT
ATCAGCTGGTATCCGAAGCAGAAATAGTGTAAAGCTAGGCCTAGCAAGAACTCCAATATA
TGTCGCTGGGTTACATTCTCCCTGCCTGCAGGGAGGACCTTTCGCATCAATATTCCACTG
GAAAAGGCTATAATGAAACTGGCAAGGAAATTGATCTGGTCTATGGGTAACCCTATGATT
CCACAGAAAGGCTGTAGAAGGTCAGAGCCTTGGTAGAATTTTCCAACCTGGACCATTTTC
CCTCTGTTTCGTTACATCCAATGACTAATGTGTTAGATGTCTAGTCGCCTGTTTGATAAA
AATGTAATGGTACGGAGCAGAGGGCCAATCATGTTACTACCGACTCTGT
>ci|000046928|Bact|Sample_DA|2
TTTTAATATGATCACATGATGCATCACAAAATAACACAGATATAGCCACATCAATGACTC
GTAATAACAAAGGGTTAAGCCGCAGAGCTTGAACACCTGGATATGATTTACAATCAATGG
GTAATGCAGGGGGTTAGTCACAGAGGCAAACATGTATGATTTATAACAGTGATTAGTAGC
CAAATCTTAGTGAGGAGAGATTATTTATAGTGATGGGAAGCTACANNNNNNNNNNNNNNN
NNNNNNNNNNNNNNNNNNNNNNNNNNNNNNNNNNNNNNNNNNNNNNNNNNNNNNNNNNNN
NNNNNNNNNNNNNNNNNNGACAAAGCATGACACTTAAAACTGTATTATAATGGCAATATA
CAGATGTACCTGCTTAATTGAAAATGGGCAGGCGCTCGCTACCATCGATATCGCTAACAG
CATATGACGCTTGCGCCCGTTTCATTATGCTTAAAGAATTATAAATATTTTTGTACATCG
TGTATGAAAGGTATCTTTCATATGATGACTGTAAGCCATAGGATCAAAGGAACATAAAGC
AGACGAAAACAAATGAGAAATTTATCATATAATAAAAGGTTTTCAATAACATTCAACAAA
ATATGTATATCGGCAGCCATGCCTTGTAACTGAACAATTAT
>ci|000046954|Bact|Sample_DA|2
AATTATTGCATAGAAATTTCAAAACAATTAACAACTTGTGACAAATATGAAAATTGAACA
CTTTTCATACTAGGATAGTAATTTTATGTACACAAATTTTGATACATGTAATGTGAATTT
GAGTCACTCTCAAACAACATAATATACTAAAATGTAGCACCTTTTCTTGACAACTTGAGG
ACCACAACCATTTCCCTTCACAGACTCAAGGAAAACACAACCATTTTCACTTTTCTAGAC
TCAAGAAAAACTAAAGTGAAATTATTCATGGCCCAGTCTCATCAGTATCCCCTAAAACTT
AAGGAATGTTCCTATCGGAAATATTGAGTTTAATAAGGAATTTTTTTAAGTTAAGAAATA
TTTATGAAACTGGGCCCAGCACTTTTAAATGTTAATTATTCAGTCCAAAGCCATTATGTT
TCTAGACTAGAATCAACTTCAAGCAAGATTATAGAGCATTGTTACCATAGTAACTACAAA
CCACAACCATTTGAACTTTGACTGTAGATATTCTAGACTAAAATCAACCTGAAGTAAGAT
TATACCACATTGTTTTAAGTCGTAACTATAGAAAACAAAATAAGTATCCCCTAAAACTTC
AGGAATGTTCCTATCGGAAATATTGAGTTTAATAAGGAATTTTTGTAAGTTAAGAAATAT
TTATGAAGCTGGGCCCAGCACTTTTAAATGTTAATGATTCAGTCCAAAGCCATTATGTTT
CTAGACTAGAATCAACTTCAAGCAAGATTATAGAGCACTGTTACCATAGTAACTAGAAAC
CACAACCATTTGAACTTTGACTGTAGATATTCTAGACACAAATCAACCTGAAGTAAGATT
ATACTACATTGTTTTAAGTCGTAACTATAGAAAACAAAATAATTATAATTTAGACAGTAG
GACCTGCGGTAATGTATCCAA
>ci|000047048|Bact|Sample_DA|2
CAAAGGGCCATAACTCTAGTAAATATTGACGGATAAACTTAAGTTCAGGAAAACTTCATG
CCATGATCAAAAGGAGACCTAACCGTGACTTAACCCCGAAAAGAGGAACTTTATATTTCC
ATGTCACCTAAAGGTTAAACGCTATACATGAATGTAAACATGGAGTTAATATGACCAGTA
TGTCCATATATCCTAGAGTGTTGTTTACTTAAGCATTGGACTGCTTGTGTATGGTATTGA
TGATCTANNNNNNNNNNNNNNNNNNNNNNNNNNNNNNNNNNNNNNNNNNNNNNNNNNNNN
NNNNNNNNNNNNNNCTTAAGCATTGGACTGCTTGTGTATGGTATTGATGATCTATTTGAA
TGCCAGATCTTTGTAGCGTGGCAATATGTGAAAACAACCCAATATGTGAAAACATGAATA
AATATCCGAAAGGAATAAATACATGCTTTTAAGCTCTAATGCGAACAATCAAAACTGATT
AAATCTATTAATTAGTCAAAAATAGGAAAAAAATATTTTTTACACTTTTCACGAATTGGG
TTGGACAATCTAGGACAAATCGTATCAACCCAATATCGTGAAAACAACCCAATATGTGAA
AACGTGAATAAATATCCGAAAAGAATAAATAAATGCTTCTAAGCTCTAATGCGAACAATC
AATACTGATTAAATCTATTAATTAGTCAAAATTAGGAAAAAAAGATTTTTTACACTTTTC
ACGAATTGGGTTGGACAATCTAGGACAAATCGTATCAACCCAATATGTGAAAACACAAAT
AATTCTTTAAAACTTGTGAATAACTGCTAATAATTGAGTTTTAATCACTCTTACTCTACT
CCTAACAATCAAAAGTAATTAACTTCATTAATTAGTCAAAGATAACAAAGTGGGATTTTT
CACTTT
>ci|000047332|Bact|Sample_DA|2
GGTAGGGCACAGCATTCTCCTGGCTTCTTCACCAAAGTACAGCCTTGTGGTAAGTTAGTG
AAAGTAGCACACCTACAAAGTATTCACCCTCACAATTTAACATCAGACACGATTTTAAGG
AACCAAAATTCCGGTTATACTCCTGGGTACTGTTTCAACAAGTTTCACCACTTACAAAAG
ATTTTTATCAAATGATATACTCAGCAATACCTTTTCCATTACTTATTAGATTGGATTTAT
AAGCCTATATTAATCTTTTTGTAAATCAAGATGATGATTTGCATCATTCACTGTGCTCTT
TCACTGGCAGCATCATTGAGTGCTGATCATCTACTGTGCTAAAGTAAATATAAACCGACT
AAATATATATTTGATGTACCAGAATCAGATTGATGTACATGAACTTACATGTACACTGTT
TTATTGTATGCACTATACACTTAAGTAAATTAATAACAATACTGGGTACTGGTACCAATT
CTAGGTACCTACAAGTTGACATCAGTTTACTGGTGCCAATTCTAGGTACCTAAAAGTTGA
CACGGTCAGTTTACTGATAGGACGACTGGGTACTTACAAGTTGACACAGTTGTATCGTCC
AGTAGTCTCGTCCACACATGTACAGTTGTATTTACAT
>ci|000048247|Bact|Sample_DA|2
GACTGCAGTTTTAGGTTACTGGAAACTAGAGAAGAATGATGAACACTGGGATGAGTATAT
GAAGACTGTCTGGGTCAACTTTGTACTCCGTAAAGTTGGAAACAGCCTTACAAGTTATGA
AGAGATAGTACAAGATGGCGACATGATGAACACTGGGATGAGTATATGAAGACTGTCGGG
GTCAACTTTGTACTCCGTAAAGTTGGAAACAGCCTTACAAGTTATGAAGAGATAGTACAA
GATGGCGACGAATGGGTAATGCACATGACTTCTACATTTAAAAATAACCATCTGCATTTT
AAGATTGGAGAAGATTTTGATGAAGTCACTCCCGACGGAAGAAATTGTAAGTCAAAATTT
ATGATAGAAAATGATTCACTTGTCCACTACCAAAACGGAACAAAATCCGGAGATGTGAAT
TCGAAAATCAC
>ci|000048287|Bact|Sample_DA|2
AGTATACTTCCTTCAGCTGGAAATATCCACACGAGTTCGAGTTGACATCCCAGGCACACC
CTAATGGTCTACATCCAGATTCGGCCTGGCAAATACACTGTAGACAATGTTGAGAAATTA
AACCTGAAGCATAGGCGCGAGTTGCGGCTCCAGATCATGTAGAAACACTGCAGTGTGACG
CGGAAGACGCCATGAGAAAGTTTCCGTCAACCCAAACTCNNNNNNNNNNNNNNNNNNNNN
NNNNNNNNNNNNNNNNNNNNNNNNNNNNAGCATAGGCGCGAGTTGCGGCTCCAGATCTTG
TAGAAACACTGCAGTGTGACGCGGAAGACGCCATGAGAAAGTTTCCGTCAACCCAAACTC
TGTCATGTCTGTGTACATCCTTAAGTTCATACCAATGGTATCCGTCGCGTGTTAAAATTC
CACCATTGAACTTATAGCATTCGTTGGAGTTCAAGGTAGCCACTATAGAATGACTTAGAC
CAGCATCGTTCCTGGCATCCACATTATCCGTTGTGACACAGAGACATGCTCCGGATGAGA
TATGACC
>ci|000048426|Bact|Sample_DA|2
TTTTATCAGACAGTTCGGGATGCTTGACATAGCCTATGGCATCTGGAGACATCGATACCG
ACGGGTTAAACTGGAAAAGACACACTATTGTAAAGGTACATTGATACATGCATATACATA
TTATGTATAATGAATATTTATTGATCTCATTTTCTTTTTTTTTTACAGTTTACATACAAT
GTATGTAGAATGCACTTCTAAGTCGGTTGCATAGTATCTTAACTGTTACACTAAAAAGAA
GGCATGCGGAATCCTGGTCAATTCAGTTTCGCAAATCAGAAAACATTTTATAGGCCACTG
AACAGATCTGACCTCATATCTCAGAAACACTGAAAATTATGAAAATATGAAAGTTTTGAA
ATTTTGTA
>ci|000048787|Bact|Sample_DA|2
TGTTTGAAAAAGAATTCTGAATGTAGAATCATTTCATGGCTGTCATACCCCGATACCATA
AGGCAAGCTTATTTGTAGTGATAATGCAGCATGCAATGTCCACATTGCATCAAAATCCAA
TTATCAGAAGATGGGTCTTTTGTGGCCTCAGCGGTGACAAAATGGTCTCAAATCTAAAAC
TTTCAGAGGGTTACACCACAGTTTGTCACCTCGATGGTGGAATATACCCGTCTTTCAAGG
ATGCATTCGAAAGAGTATCTTCCCCCATACAATTTACACGCAAATGCCAAAGTGAAAGTA
AAATCGTATGTAAGAGATATGTGTTACATAGATTGCTTTCACGAGGAAACTTTATCTTGC
ATGAAATTAGCATGCATGTTTTGTTAATTTTATATTTGGTCACTCTCGTGTGTCTTCAAA
TCACAATTTTATGCCAAAACTTTCCTAATGAAAACCTGGCGTGATAAATGCATTTTCCGT
GTGTTTTAAGACACAGAATATTCAAAACTTGACCACAGCGACATAATTTCGACAAAGCGC
CTTTGTTTACTGCAGTTCCAATGAATAAAACTAATGACAGATATATCATAAACATTTCTA
CCACAATACGCCGATGTTGTTCCACTCTCACGGTATCAAGTAATCATAGCAGCTGTTGAA
TAACATTTTGTTTATACCACACGTGGAATAAACTCTTAACGCATTTTTATTGGTCGAAAA
TTAGCTTTGACCCGCACTGCAATTGTTATGAACGTCATCAATAATCAAATGTCGTCACAA
CATCACTCTTAACGCATTTTTATTGGTCGAAAATTCGAGCTTTGACCCGCACTGCAATTG
TTATGAACGTCATCAATAATCAAATGTCGTCACAACATCAGGTCCCGGCCGTCAGTTCAT
CATATTTTTATACGCGAAAACACACATAAGTTATGAGTTTCCACGTACCAGTCGGTATTA
TTGTGGTAGAAACAGGTCACACTCGTAAATTACTTTTTAAAAGTTGCAAAAGACACTCGC
TAAAGCTCGTGTCATTTGTAACTTTAAAAAAATAACTTACACGGGTGAAGTAAATTCCAT
ATCCAACAATCACCCGTTGTGTAACATCTGTAATATTTTATATTCATATTGCATGAACAT
GTGTGAAATAAGGAATATGACCTGCCCATTTACCCCTCCCCTCGGGAGTTCGACATGACT
TTGAATTTTGCATCTACAAGAACAATGCCTCACGCAGATGATC
>ci|000048795|Bact|Sample_DA|2
TTTTAATTGATTTCCTTTTATTTACACTTATTTGGCTCCGATTCATTGTATCATTTCATA
TAAATATTACAGCTTAGGATGAGTAAGTAAATACAGGAGTTTCGAGATAGTAGGAATGAA
GTAATTATGTGGTTTGAGAACAATTGTCTCACAATAACCAGATGGTGGGACTGTCACATG
GTTTAAGTACTATCGTCCCACCTTCCAGTGATGTCATACCTAGGCCTACTATCTGGAAAC
TCCTGTATCATGTCGATAGTAGAAATGAAAAACAATGTGGTTATAGGATAACCAGATGGT
GGAACTGTCACATGGTTTAAGTACTATTGTCCCACCTTCCAGTGATGTCATACCTAGGCC
TACTATCTGGAAACTCCTGTATCATATCGATAGTAGCAATAAAAAACAATGTGGTTATAG
TACGATTATCTCAGGGCATCCAGTTGACCCTTGAGAGTATGTTNNNNNNNNNNNNNNNNN
NNNNNNNNNNNNNNNNNNNNNNNNNNNNNNNNNNNNNNNNNNNNNNNNNNNNNNNNNNNN
NNNNNNNNNNNNCTTGAGAGTATGTTTTTGACTTCCCGAAATCATGTTTGACTCTTGAAA
TTCAAGGTGGCATGTATATTTGACAATGTTTTGTGAGAAATAATCATTTGAATCCTGAAA
CTACTAAAACTCAAGCGTCAATTGAATGCCCTGTTATATCACAAAAATATGATGATGGTG
ATCGTCGTCATGGTGATCATCATGGTGATCGTCCTGATGGTTTGGTTCGACAT
>ci|000049132|Bact|Sample_DA|2
GGAATATACACCTCTCACTTTATTCACAATCTTGTTTGCATGTTGGAAGTGTGGCGAGGT
TCTTTTCTGGACGCGCTCGACCCAAGCTTTGACGACAGGATTGGACTCATATATGCTCTC
CTCACAACATGCATACAACTGCATCAATTCACAGACACCCAGCAAGTCAGCGACTGATAT
ATCTGCTCCACACAGGAACTGGTTATTGTCCTTCAGAAAATAACTTTCAATATGGGATAT
AACAGTTTCCAGTCTGTTTTTAGCGTTTTCCACCATCGGCCATTGTATTGGTGCTCGCAT
CGCTCTGGGTATGATTACCAACTGTTGAAACACCATGCCACTATTGTAGCGAGTGTTAAG
GTGTTGNNNNNNNNNNNNNNNNNNNNNNNNNNNNNNNNNNNNNNNNNNNNNNNNNNNNNN
NNNNNCACCATGCCACTATTGTAGCGAGTGTTAAGGTGTTGATAGTTCATGTACTCGTCC
ACTCTGGCCTGAGCCTGGAGGTTGGTCCGAGGATACCAGTGGTCAGCAACATTGTACTTC
AAGGCCAGATATTTCAGGATGGCAACACTCTCTGTTAGAATAAATCCATTATCATCAATA
ACAGGCACCAGACTGAGAGGGTTTAGTTTCTTAAACTCCTCTGTATGATGTTCACCACTT
CTAAGTGCAACTGGTTTGTCGACAAACGGGATATTGTTCATCTTTAAAAAGATGTAAACA
GCTCGAGAAGGCTGGGACATCAAATCGTAGTAGTACGTAAGGTTGGTCCGAGGATACCAG
TGGTCAGCAACGTTGTACTTCAAGGCTAGATATTTCAGGATGGCAACACTCTCTGTCAGA
ATAAATCCATCATCATCAATAACAGGTACCAGACTGAGAGGGTTTAGTTTCTTAAACTCC
TCTGTATGATGTTCACCACTTCTAAGCGCAACTTGTTTGTCAACAAACGGGATATTG
>ci|000050101|Bact|Sample_DA|2
GGATGCTTCTTGAATATTCTCACTGATGTTAGGTTTTTCCCCTCGGCGATAAATGTCTGT
GAATATAAAAAAAAAAAACATTGTTAGATTATCATACAGATATACTATGGGATCTTCATT
AAATAATTCTGGGTGCTTCAGGAGTATTGATAATGTCACTGGATATTACAGCCAATGTTA
TCTCTAATACGGATGCTTGGTATGTTTAAGACCAAGTTTTTGGCATTTAGGTTGTATGGT
GCAGTTTAAATAATTTCACATTCTCATTAAAGGTGTTAACCCTAATATCTGCTGTGTGTT
TGATGATATTTCCGTTGCAATGGTCTTTACCTATTTACAATTGGCATCCACGTATGATAA
CGTATGTAATAGGTGTCTATCTAATTAAAATACATGAACAATATTGCGAAATGAAATAAT
ATAAAGGGCATATCGTTATTATGTTTATACAGTCCATTTGAAGGCCGTAAATGATCGGAC
AGGTAGTTGAGACTTGACAGAGAACACCTATTCAGCCATGTTTGTCCGCAGTGTTGGAGT
GGCACTCATCCATGTGGAATTTTTATTAGCTTGCCAAGAATGTATGACATAGCAAACTCA
TATAAGCATTTTATTATTTATTATGGATTATAATGTGTTCTATACTACAATGGAACAAGT
ATGAAATCCAGTATTATTAAGATATAGACCATAACATGTGTTCATATTTTTCACGATAGT
GTTCTTGACATACTATTTTTATACATATAACGTAGAAAATCACCCGCTCGTGCATTTAGT
CTCTAAAACATGTTACAGAGACAGAAGGTATGACGATCTGATTATGAAATGTCTGGGTTT
GTATGGGTTAAACTGACATCTGAACCTAAGAACCTAAAAAATGTTATATAATCTCTCCGG
CATAGATAGACATGATATTGCGTGTGTCTAGTCTGTGATGGACTGCCATTAGTTGGACTG
TAATGGCATAGTCAATATGTTACTAATACAACAACCTATGGTATATAGAGTTAAAATAAA
TTCAAATACAAACTTACCACATGGTATATGGATACATATATGTATACATGTACAATACAA
ACGAAAGGAAAGTGATATGAAATATGAAATGGGATGTTCGGGTTTTTGCTGGACGAAAGT
CACATGGCTAAGCTCTGAGTGAAAACGAAAAAAACTTACCACTGCCATGGTGTCATCATC
AACTTTTGTCCTCGTGATTTNNNNNNNNNNNNNNNNNNNNNNNNNNNNNNNNNNNNNNNN
NNNNNNNNNNNNNNNNNNNNNNNNNNNNNNNNNNNNNNNNNNNNNNNNNNNNNACATCTC
CGGATTTTGTTCCGTTTTGGTAGTGGACAAGTGAATCATTTTCTATCATAAATTTTGACT
GAAAAAAAACCCCAATTAATACTTGTACAAAGGACTTATACGATGCCAAACATCCTTTAG
AATTATTCGGTGCTATGTCATCCTTCCAGGACTAATATATTAACAATAGAAATACTGAAA
CCTAAAACATGAAAACTTAATACTAAACATCCTAATGGGGAGAAAAAAAACCTTGACTCC
ATTATTGATGTGATCATCAAGGTTTGCAGTTCTTACAATTGGAAGNNNNNNNNNNNNNNN
TGGGGAGAAAAAAAACCTTGACTCCATTATTGATGTGATCATCAAGGTTTGCAGTTCTTA
CAATTGGAAGATTGGCTAAAAGAAATAGATTTATGATTACGCACTAAAGATGTTAAGTTA
ACTTTCAAAATGTTTATGCATTTTCTTCTTATAAGTATTGGGTGAAGATTCACGTGACTT
ATCTGAAACACTGCCTATTGACTATTAACATAAATTACACTATTAAGAAAAATTGTACCC
ACCACGTTTTATGATTATTATACCCCTAAATCCGATTGTAGGCCGACATGATATTACAGG
GTCATAAAATATGTTGCCATATATTAAACGGTTAATTATTACACTCGCCAGTCACTCTTA
AAGGTTAAAATTATAGCTTTCTCGATAAATAATAACATTTAGTTCTTATTTATGGTACAG
TCCGACTATTTTGAAATAGAAATTGCCCAGCAGCGATTATTTGGCTATAAAACCCGTCTA
TTTTTTTATACTGATAATGGAACTAAATGCTTTATTTTAAACCTGAACCTCAAGTAACAC
AGACAAGTGCCTCTTAATTCTTATCAATATGTAAGTGTCCTTAGGTTAGGCACGTTTTNN
NNNNNNNNNNNNNNNGGTAAGGTTTTAAAAGCATTCGATAAAAAAATTAATAATGATACA
TCAGCAAAAGTTTAGATTGGATCTGTTGATTAGTTACACGTGAAGTATAATATAATACAC
ATCTGTTGATTGGTTACACGTGAAGTATAATATAATACACATTTAGGATATTATAAGATA
GGATAGTTAGACTACCAACACGTGTCGGGAAGTGTACTATAAATATTTAGTACATTTGTA
TATCATTAGGTAGGCTAGTTACATTGTGAACACGTGAAGTATACTATAAATATTTAGTAT
ATGATTAGGCTAGTTACATTGTCAACACATGAAGTGTACTATAAATATTTAGTATATGAT
TAGGCTAGTTACA
>ci|000050125|Bact|Sample_DA|2
ATTGCATGATAAAATAGTATTCACAGGTATGTAAATGTTACCAGTTATGAATGCATTACA
CTGGGTGCGTTCAGAGTAGAACCAATGGTACACTAGAATTACCATTGGTAAATAAATTCA
CCAATGGCACCAATGTCAATAAACAAAATTTTTTTTACAGACAGTTTAGTGCTTGGTAAT
TGTTGGCAAACTCGGTTTACCGTTATGATGTTCTAAAATGGCGACCACACCATGTGTAGA
CTTTGTGACAGCAAATTTTTCCTTTAAATTTCATAATAGTAAGGAAAATATACAAAGTTT
TAACAAATCAGATGTGAAATTAAAAGCCGACAGTATGTAACAATTTTGCTCATATAAATC
TGAAAATATCGCCACGCATGCAGTTCACATTTTTAGTTATTACATGCAGAGATTTTTAAT
ATGAATACATGGTAGATTAGTATATATATATTGTTACACACACAAGGTATTATGGAGTTG
AATCTGCTCTGGTTAAATCTAAAAACATTCACAAGACATTATATTTTTCTGTCTTCTCAA
GATGAATTAAAAATATTGATACATTTTGCAGTAATTTGTAACCAGAATTGCATGATTAAA
TAGTATTCACAGGTATGTAAATGTTACCTGCAGTTATGAATGCGTTACACTGGGTGCGTT
CAGAGTAGAACCAATGGTAAACTAGAATTACCATTGGTAAATAAATTCACCAATGGTACC
AATGTCAATAAACAAAATATATTTTGCAGACAGTTTAGTGCTCTGTAATCGTTGGCAAAC
TCGGTTTACCGTTATGACGTTCTAAAATGGCGACCACACCATGTGTAGACTTCGTGACAG
CAAATTTGTCCTTTAAATTTGATAATAGAAAGGAAAATATACAAAGTTCTAACAAAATCA
GATGTGAAATTAATAGCTGACAGTATGTAACAATTTTGCTCATATAAATCTGAAAATATC
GCCATGCAGTTAACAATTATAGTTGTTTTTCTTTACTTTATGAGCGAGGCTTTTCATGTG
ACTATTTTGCCATTTTGTTCACTGGTATGTGACAGCAAATTTTTCCTTTAAATTTGATAA
TAGTAAGGAAAATATACAAAGTTTTAACAAATCAGATGTGAAATTAATAGCTGACAGTAT
GTAACAATTTTGCTCACATAAATCTGAAAATATCGCCACACATGCAGTTAACATTTTTAG
TTATTACATGCAGAGATTTTTAATATGAATACATGGTAGTTTAGTATATATA
>ci|000050393|Bact|Sample_DA|2
AATTACTTGCTGTGCTCCTTTTCCCAGAATCTATGGTCCAAAGACCATCGTCGGTGTTAT
TTAACTGGTAAAAAAATCCGAAATTATCATCAAAGGGAATGTCCAACACTTTTAATTCTT
GCTTTACTTTATGGAGGATCGGGTCTTTATACCCCCAAAGTATGTCACGGACAGATAGAC
GGATAAACAGTTTATTGTCATCCACCGAGTCAGCCAATAACTCCGTCATCAATTTGACNN
NNNNNNNNNNNNNNNNNNNNNNNNNNNNNNNNNNNNNNNTTATTGTCATCCACCGAGTCA
GCCAATAACTCCGTCATCAATTTGACGAACTCATACTCGTACCGGATAGTATTAAACATT
GTCAGTAGGATGATGTTGAGCGTGAGAAAGGTATCCGACTCCGGACCCACTGACTTTGAC
CGGTCAAACACATACGAGTCAGTTGCGCGATAGGACACCGTATCATTTGGGTTGAATGTC
ACATTGCTTTTTATTGATAAAAGTCTGTAAGTGTATGGTCCACGTTGTCTGACTGCTATT
TTCTTTTTCGTTTTAG
>ci|000050755|Bact|Sample_DA|2
CTCTCCAATAACTATTATTTCAGAGGTTTAAGAAAGTCTCATTTAAATCCAAATTGTCTG
GATTTCAGGTTACCGTGCGATGCAAGAATATCCATACCCATCATGTTTCTAAAGTTGTGT
GTAATGTATAACATGTCAAAGTTAATAGGAATACAAACCCAATTAGGAATCACGAAACGA
CCTCCACGATTTACACTCGAGACAACCCGTTTAATAAATCTCCAAAATCAAAATAAATCT
CTCTAAAAATCTTCGAAAATCACTCTCTACGTTTAAAGGGGGATAACAATGACAAAACCA
TAGCATATGCATTATCTTGTATTCACTGTAAGAATTAAAGAAGAACTGGTTAATAAACCA
AAGAAAACATTGCACATTACCATGAATATGTCTTGAAAGACATCATCGTTCTTTTCATTC
CATTCTACATTTGTTACAAGAATCGTATTCAAAACATATTCCTCTCATTTGTATAAACAT
TTTTATTTCGATAACTACAAAACATATGCTAAGAACTTGAAGTAACCTTAATGATACTAT
GCTTGACAATTTGCAGGCAATGTAAGTAAAGCCGGATCAGCACCTGCTCTGAATTGACTG
TATGTCAAAATTGTTTGTGTAGGATATTGTGATGCTAAATCTGTTGGGAACGTGGTAAAA
CGCCCAGTAATTCGAGTATTTGGGTTAAATTAGTTCAAATATGTAAAGTTTCAATGGGAC
CAACGAAATACGTATAAGGTGGAGACATTTTTTTTTCTAAAAAACGGAGACTCTTTTCTC
GATATCGTACTTCGACAAACTTCGACTAAATGTACTAATCGTCTACCTCATCATATTTTA
TATCAAAATACCTTTATTTCATACTTACATTGTGATGCTAAATCTGTGTAAACCTGTGTC
AGTGGTACACAGTCTTCATTCATATACAACGTCATTGATATGTTTGCACTTTTCGTTGTG
GACCAACCGTCACTG
>ci|000050913|Bact|Sample_DA|2
TGTCTGTAATATTGTGCACCCACGGAATCGAACCAATTATCACCTGCTTACGGATTCTAC
ATTGCGTACATGTCAACAAGTACATGTATCGTATCGTCAAAATCCAAGCTAACGAGTCCG
GTGTTGATGCTTGGTAATTTTCAACATGTTTCGTGGTGTTGTTTTCACCGCCAGGTTCTA
CTTGGGGATGTGACCTTAACCGGATTTGACCTAGATTTGTATGACAGTTGTCGTCGATTA
AGCAGAGAGTGTTTTCTCTTCCGGAGTACCTGGTTCTGTTCTGATAATTGTTTGAGATTT
CTCCAAAGAAATACATATATTTGTAATAATTTGCCTCTTATTGCATGTATGAACATTCTA
CAGGTAGTTATGTCTAAAATACATGCAGATGAATCGATTAGTAGTATTAAGTTCATGTAT
TAGTTTAAAAGAAAAACACAGCAGTTAAATATATTTACGGGATTTCAGCTACCACACTTT
GTCGTTTTAAAATTGGTATTGATAAAATTTTCCCACTGCATTATTGCCTGACGTCATGTG
GCAATGTGATATTATGACACTTTAATACATTTGGATAGTGGTAATATGATATATAATTAC
ATTCTTATCATATAGGTAAATCATAGAGCAACATCAAACCGACTGGGGGACATGTGATTA
TATCTTCTGTGTTTCTCTTGAACAATAAGTACAAGGGATTTATCACCACTTGTTTTAATT
AACAGACAGTTGACATATTTGAGAATACACAAATTTAATACTTAATTAAAACTTTGATAA
CTGAGGTCAATTTAAAAAAATCTTTATTAGGGGTGTTTTGTACATGTAATCACCACATTT
CAGGTTATTGCATTTCAGGTCTATTTGAAAGTTTTGATGGTATAGCTTCTGTACTTGAAC
ATACTNNNNNNNNNNNNNNNNNNNNNNNNNNNNNNNNNNNNNNNNNNNNNNNNNNNNNNN
NNCATGTAATCACCACATTTCAGGTTATTGCATTTCAGGTCTATTTGAAAGTTTTGATAG
TATAGCTTCTGTACTTGAACATACTGTACATACTTGGCCTGCCAATTTAATCTAATCACG
AAAGCGAGTATTAATCAAATTTGGTGGAAAGAACGAGTTACGTCCCTTATTTTAATGTTG
AAATTTAAACAAATTTCTTTTTGCGTAACATCATAATTACAATATGTTTGGGTAAGTCAT
TGTGCTGACAAAT
>ci|000051301|Bact|Sample_DA|2
TATCAGTCCACACAAAATCGGATGTTTTGAACATGATATAATATGCAGCTGACCATAAAG
TATATTCTTGCAAAGTATTACACCTCATCACTGGTTGGCCCCAAAAAGACCCAAATTGAC
ACCCCTCCATTATCAAACTGAACAAAATCAGATGTAATAATTGATGTATTCAATATGGCA
TAAAATCAGACAACATTAAACCGACTAAATAAACAAAAACTTAGTCCTAAGATAGTTCAT
AATTGCAATGTTCATGAAAGAAATATTAATTTTCTTTAATTGTTTTAATTGTTTCCTGTA
TTACGTTTTTACATTTGTTAACCACACAATCATCAATATTCAATTTATGTTTGCTTCGGA
ATTATATTTAGCACAAATCTATACAATAGTGCTACAAAATAAAATCAAGTGGAAACTATA
TTTCTGTGTTTTGGGTAGCAAACTGTTTTAAAGTATTCCATCAAGTTGATCGCAAACCAG
TTAAAACTATATACGGAATGATGTACATGCATGTATTTTAGTACAACATATGCAGTTGAT
GAAACTATCATCGAACTAAGCAGTCATTTGAAGAGAATGAAGTATATTTCGCCACGAACA
CACACTTTCTATAGAACGTTCACGTTTCATGTACGCGTACGTAAACAACATTCGCCCGTA
ACATTACACAGGTACAGGCAATAAATATATATCACAATTAAGCTATGAATATATAGTTCT
ATCGACAATAATTCAAATTGGGGGAAACAATGCATCGCTTATTGTGTATTCCTAATATTC
CTAATAAAAACCGTAAGCGGGCGACGTAATTCCGTATTTAAAATGTGTAAAATAATAAAA
CTATTAAAACTAATAGAAAAATATGTTACCGCAACACTCATAAAAAGCAAATCCATTGCG
TTGATATTTATGCATGAAACTGTCTTGTCACGTAGGCATGCTTTTAAATACCCTCTTATT
TCAAATGTTATTTTAACAGAGTACAGAACATGCATTCTGTCGAAAAGCAGTTTCAATTCA
AACACCTGCGAGGATTATTTGTTTTTATAATGTTAAATCTTGTCTGATATGTTAAAACAA
TTCACCATGTTAGTTTCTAGAACAAAACACACAATGTTGTCATGCTACTCAGGAAATGAC
GCTATTCGGTATTGTTGCCTGCCTAGGGCATTCAATATCGCACCGATTGGCGTTACAACT
GCTACAGGGAAGGCGTGTGTCTTGACATACGCAAATCCGATAATTATCCCAATTAGCTCC
AAATCACCTTTGTCCGACTTCATAAACACTGCTGACCCCGAGTCACCTAGTTTACAAAAA
ATGAGAGTTGGACTGACACCACGGACCTGGTATTGATATTGCATTACTACATCTCCTCCT
CGCGGTAAGCTTAATTGCTCTGTAAATGGTCTAACGCTAGNNNNNNNNNNNNNNCGGACT
GACACCACGGACCTGGTATTGATTTTGCATTACTACATCTCCTCCTCGCGGTAAGCTTAA
TTGCTCTGTAAATGGTCTAACGCTAGTTCCATTCATGTCAAGGATCCCCTTTGTGACGTC
ACTAGCGCTTCCAAATTTGTACACGAACAGCTCTTCTCTCTTCCTGATCTGCCCTGTGTC
TTCTTGAATAGTTCCACTGTTGTACTCAGGGAGTTCTTTGAATCCTGTTTTTTTATAAGT
GCTGCGTTTCTCATTGGCAAATTGACCTTTCTGTGGAATCCTACTCAAATCTGTCAGCTC
TACAACAGCAGCATCAATGCTTGGATTCAGTGTGGAATCGAAAATTGCCCTATGTACATG
TCCACAGGGTGAGGCACTAAAAACTGTAGAATCAACTGATGGTTGTACGACGTCGACTGG
TTTGGAAGCGTTGTGATGAAAATTAACACTTTGTGTTTTCGGAATATCAAACAGAACATG
CGCGCAAGTAAGAAATCCAATCTTGTTATCATACTCGACGAATGGGCCATGTGTTCCACC
CATGAACTCCATCTGTTGTCCATTTTCATCTTCCTCAGGGGTAGATCTTCCAATATCGCA
ACCCATTTTGAGTGTATCATGGAAGTTACTACCAGGTAATGAATTGTATCCACCGCGTAT
AAAATAGCCTTCGTGAACATCAACCTCCATGTAGTCACCATCGCCTGTGTTTAACCGCCT
GGGAAACGCAGGCTCCCCCAACGGCACCACTCCCTTTGTACTACAGTAAAGTGCAATACA
TGCCTTTTCAATGACTTCATTCCCGTTGTTCCTGTACATCACAGGGGTAACGTTTATAAT
GTTTAAATTACCCAACCTCCATGTAGTCGCCATCGCCTGTGTTTAACCGCCTGGGAAACA
CAGGCTCCCCCAACGGCACCACTCCCTTTGTACTACAGTAAAGTGCAATACATGCCTTTT
AAAAATGACTTCATTCCCGTTGTTCCTGTACATCACAGGGGTAACGTTTATAATGTTTAA
ATTACTATGATCAGCCCAAAGCTTGTCTTTATGGATTGATAAGGCCTTTTCAGCTCGTTT
TGCGTCTTCGCACGAAACTCTCAACTCGCAATCGGTTGTCATGTTGTAATTTGTTTTCGT
GGAAAACAGAAACGGATTCCTCATCATTACTAAACCGATATCGTCCAGTTCGTATTCCCT
ACACCTGTTGACATTGTTTGAATATACAATAAACACCCTGCCGTCTCCATTACAGCGATG
TCCTGGTATAACAACAGGTTTCAGATCTTTATGTTCTGATTTTAATGTCTTAGACACAGC
TAACATGAACATTCCTTCCATTTCACCTCCATTCCATTCCCGTTGGAAGTTGCGAAAGCA
GCATCTGATGTTTTCTATCCCGGAGTATTTGAGAAGGGCACGTGCCATCTCCGTTCTCTT
CAAATACGTCGCGATATATAGTGGCGTGACTGTGCAACCTACAAGTGTTGGCAACTCTTC
TCCAAAGATAGATTCTCTTATTTCATGTTCTGCGTCCCATTTGGTTCCTGGCCATTTAGC
TACATATTCAACCATTGCTGGTGTACCATGCACTGACACGATGTGGGGTATGCAACGAAA
CGGAAACTCATCTGTCGTTGAAGTCGAAAACTCCTGTTCCAACGTTTCAATGTTTTCACT
TTTAACGTTGTCGATGACCCATTGAGCATACTTATTATCCTGGTGTTGAGCATACCGCAA
ACTGTCGGTGTCCCCGTCCTCGGAACTGTAC
>ci|000051491|Bact|Sample_DA|2
TGAAACATACATCTTATGTAGTTAAACGTTAACTATATATTATTTAAATGACATGGTATC
GTTTCATAAAGAGGGTATAAATTACGAGTGGGTGGGCGTAGAAACGTACGTGTACGCAAG
TCTCTGTTCGTAAATTACGTATGGGCCGTTTCACAAAACTGTCCCCATATTGTTTCTTTG
GAATCATGTACAAGTACCTGTTTATCACATCAAATGTATCCAAAAAGCCTGGTTAGATTT
AACAGTAAATTACGAGTGGGTGGGCGTAGAAACGTACGTGTACGTAAGTCTCTGTTCGTA
AATTACGTATGGGCCGTTTCACAAAACATATTGTTTCTTTGGTATCATGTACAAGTACCT
GTTTATCACATCAAATGTATCCAAAAAGCCTGGTTAGATTTAACATCCTAACATGAAACA
TGAAGAAGTTAACACGGTACAAATCAAGCTACCGTATTCATTGTTATTAGCACCCTTGAC
ACATACAACTCTGTTTCAATAGGGACACTTATATAACAAATGTCAGCTCTATATATAGAC
ATAAAGTTATCTTGTTAGGCAATAAGTACAATGGATTGCAGCCAGATAAAATTTGCATTC
CTAATCATTGTGAGTACAGCTAATTTGATATTGCTAAAATCAAAGTTGTGAATGTACATG
TATGTACACTGTACTGTAATATTGAATACTTTGGTT
>ci|000051565|Bact|Sample_DA|2
TTCAAATATTCATTTCATCATCAGCACACTTAAATTATCCGAATTACTTCATGACAATGA
AATACAGTATTAGTTACAAATATTATATTAAAAGCGTATCTATAAATGATGCAATATACT
TGAAAGCTATTTAAAAAGAACTGAGCAACATTTCCAAGAATATATTGCCACTATAGAATT
TTCAATTTCGTATAATACATATCAGTTTCATATAATTTGTTTATATAAGAGAAACACAAT
AGATATATATGTTAAATTTTGTGCAAGATGTCGCCATTCAAGTCATTGAATAATTTGATG
AATTGATAGTGAAACTCGTTGACATCTGAACGCATGCCATGCCCATGGCTATAGCTAAAA
TCTATAGAGACAGTATCTCAGTTTGCTTTTGAAAATGATCCCCAGCGTCCATTTCCTGTA
TAGTAACTAAAAGAGCTAAGATCCATGTCATCATTAGTCGATTTATCCCATGTCTGGTTC
GATCCAACCGTCCTAACATATTATATTAAAAGCGTATCTAAAAATGAGAACTGAGCAACA
TTTTTCAATTTCGCATAATCCATATCAGTTTCATATTTTTTTTATTTGTTTATATAAGGA
AAACACCATAGATAAATATGTTAAATTTTGTGCAAGATGTCGCCATTCAAGTCATTGCAT
AATTTGATGCTTTGATAGTGATACTCGTTGACATCTGAACGCATGCCATGCCCATGGTTA
TAGCTAAAAGACAGTATCTCAGTTTGCTTTTGAAAATGATCCCCAGCGTCCATTTCCAGT
ATAGTAACTAAACGAGCTAAGATCCATGTCATCATTAGTCAATTTATCCCATGTCTGGTT
CGATTCAACCGTCCCTTCTGAATCAACGCTTCGAAGAAAAGATGCTCGAGGTATGGTTGG
CACGAAAGCTAAATTGTCATTTTGATACACAGAGAAACGGTCGGATTTCTTTGTTGAATG
GGAATTAGAAATGAATGAATATTCGTTCTCTTTCATTGCTTTCTTGGTATTGGTATCAAA
GTCGCTTGTAAGGTTCTTCATCAAAAACTCTCCTGGTTTAGCTTTATCTTGGCGTTTCGT
TTTGACGTAAATGATCAGAAACATCATTGCCAACAGAATCACCATTGGTGACACAACGAT
TGCAATCCATGATGTATAGGACAGTCCATCGTTAGAAGGGGAAACTGACGACAATCCGTG
CTTGATTGTTGTAGGGAGACTAGGTTTAGTCGTAGAAATGAATTGGCCCCCAGTGCTTGT
TTGGACGGATTGATCATTGTTGGTTGGAGAGCTGTGAAATGTTCCGACTGTCTGTTGTCC
AGTTGTTTGGGTGGTTTTTTGTCCGTTCTCGTTTGAAAAAGTACGAAGTTCAATTATCCG
GGTTCCGTTTACTAAGAATTCGTCGGAAACCTGGATAGGGAAACCATTGAAGTTAAAGTT
TAAACCGGAACCGATCTCCTCCTCCAGTGAAGACAACATAGAAAATGTAGTATTCGGATC
TCCATGTACTGCACAGGCAAAGCGTATACTCCCTTTAGATACGGTTACTGCATCAAATAA
TAAATCTTGGTATCTCATGATCAGGTGACTGACAACCATATCTCCGAATCGCTCACTCAA
GTTTCCTACAATTGTTTTATAGTCTTCGTCGAAAATCATCGTCATATTTGTGGCCACAGT
TGAATTGGCATTTAGTAAATCGGTTTGGTTATCATTGAGTAGCTGGACTTTCGCGTGCCC
ATAGATGTCGTATTCTGAAGGTGATGAAGTAACACGAACTGTCAAATAATAGATTCCGAT
CGGACCGAATGGTAAAGAATGGAATACAGCTTCCCCGGTTGTATTATCGAATGACATATC
TTCAGTCCAAATTCCTTCCGTATCGGACTCATTGCTGACAGCAATGGAAGCCCCCCATAC
ATGATCCCTCCATCCTATATTAGCGATCCGTTCTTCAGTTTTATCATCCACAAGGTCAAC
GTATACCGCTGTGGTGTTGGGGATGAAGTATTGAGCTGTTGATATCTTGATATCAGCTCT
CAACGTTAATTTACCCACGGAAAATAAACTTGATTTGGCAGCCATTGGCTTTTTTCTGGC
AGGATATATGTTTTCGAATTCCATGGAGAAATTTGTGCCGTAATGGGATATTCGAAGGTC
NNNNNNNNNNNNNNNNNNNNTGGCTTTTTTTCTAGCAGGATATATGTTTTCGAATTCCAT
GGAGAAATTTGTGCCGTAATGGGATATTCGAAGGTCCGTAAAATTTGCCCAGCCCCGCAC
GATGTCAACCGTTGTTCCACCGTACAAATAAGCTGCTGGCTGGGAAGAACTTCCAGCTGC
CAATGTCGCCTTCACCTTCCATGGATCTGCTATAGATCCCAGCTTTTCCAGAGGTTTATT
CTCCTCGTCAAAAAAACGTAGACATGGTTGCTGTGAAAGTAATGCCATTTCGTGCGAGGG
AACGGGCTCCACTATTATTCTCATTTCCATAGGCACCCTCAGAATTCCTTTCGAATCCTT
TGGTACGTCTTTTGATTCGTCTATCGGCTCATCATTTACTTCGGGAATGGGTTCGTTTAT
GCCAATGCTTTTGACGGTGATGTTCAAGG
>ci|000051815|Bact|Sample_DA|2
ATAGACTTATCATCTTTAATAATCATATTTGTCAGCACTAATGTGGATATTCCATTGAAA
TAGTTAACGTTCAAACTATATATAAAAATTTGTATTCATCAAACTTAAATACCAATTAGT
ACCTGCAAGCTTCTATATAACATTGCTATTTCAAAATAATCTTGGGACAAAAAGCTGCAG
CAGTTTTAGCTACATTATACAGATCTTTTGTCTGTAGCTCTTACAATGGCACTGCATACT
TTCAGTACAGCAGAATATAAAATGTTTTGTTGAAACAAAAACATTATGCACAGATGAGAG
ACACTTACAACCAAATATTGTGTCTGTAATATCTTTTTAATGTTAAATAAAGGAAATTTA
TCTTGGTTATCTCCCTTGATGAGTGTTAAAATTCAGAATAACCATGTACCAAAAATATCT
AGAAACTTACGGCATTACAAAGAGGTCATCAATGATTATACATCAACATAATTTCAATCA
TAAATATATCAATTCCATTTGTGTGAAGCACTTTTAAAAAAAGTTAAACAATTAAAGAAA
TATTAACTATGGTAGTAGCCACCTTTAAATTACAAGATTAAGGAACAGTTGTTTTATCAT
TTATGATTTCTGAAACTTTAATAAACTTCTTTTACAACCAATCAGCCTGAAAACATATTT
AATCTAACATTAGCCCCCACACTGGCAAAACTACAGTGTTAACTTAAACAATGTATTTAC
TATTTACTTTTTTTTTCACTTATAATTCATAAATTGTATTGGTATTCGGAAACACGAAAC
ATTAATATTAATTTTCACTGAATGTCAACAGAGAAACGTTGATTTGCAACACACAGATAA
GACAAATCATTAAGATGTCAGCTTTAGATAAAAAGTTAAACAATTAAACAAATATTAACT
ATGGTAGTAGCCACCTTTAAATTACAAGATTAGGGAACAGTTGTTTTATGATTTCTGAAA
CTTCAATAAACTTCTTTTGCAACCAATCAACCTGAAAACATATTTAATCAAACATTAGCC
TGCACACTGGCAAAACTACAGTGTTAACTTAAACAACGTATTTACTATTTACTTTTTTTT
CATTTATAATTCATAAATTGTATTGGTATTCGGAAACATGAAACATTAATATTAATTTTC
ACTGAATGTTAACAGAGAAACGTTGATTTGCAACACACAGATAAGACAAATCATGAAGAT
GTCAGCTTTAGAATTACACAAACAATGAAAAAATGTTCCAGGTCACAAGGGCCAAAACCG
AAATATATGATAATGTAACGAAGGAAATAGTTCTAAACGTGTTCCAGGTCACAAGGACCA
AAACCGAAATATATGATAATGTAACGAAGGAAATAGTTCTGAACAGAAACAGCAGCATGA
TCTAAATAAAATGACAAGAAGGATTGGCAGGTTTAAACAGTAATACACAGATGGCACCCA
ATACAGAGGATGACATATCTGAAGGACNNNNNNNNNNNNNNNNNNNNNNNNNNNNNNNNN
NNNNNNNNNNNNNNNNNNATACAGAGGATGACATATCTGAAGGACTAAAGTTTTCAGAGG
TATACTTGTCATAAAAATACCTCAAATACTAAATTCACACACATGTGCCAGGTACTTTCT
TTAAATACACTTCCATTTATGTTTTTTTTTAAATATTTTCATTCTATTTGCTTGATGTCA
CATGTATCATAAACAACTCTTTAAATTGGTAGTCAAAATCCCATTCTCATTTGATGACTG
ATTTTAGATTTG
>ci|000052004|Bact|Sample_DA|2
ATTGGAAATTTGGCCCTAACGGAACACCATATCATCCTGTTATCACCAAAACAATAAAAC
AAGAATCTGGTAATCCTTAGAAACTTTTATTTTATATAAGAAATACACTTTTCATTATCT
GTGCTCGATCGGCATTCAACAATCATAAAAATTCACACATACCCAAGTACAGGTTCATAA
ATGCAAGTGTACATGGGTGCACACTGACACACATAGTCACACACATACACATATATAATA
TACATGATACTAATTATAAAATATATCGCTAGAATTCAATCGCAACAAGCAACAGGANNN
NNNNNNNNNNNNNNNNNNNNNNNNNNNNNNNNNNNNNCACATACACATATATAATATACA
TGATACTAATTATAAAATATATCGTTAGAATTCAATCGCAACAAGCAACAGGATAGTTTT
TCATGTTCATACAATGAGCTTCTTCAGGACAAAGTTATAGGGTATTTCTACCCCTGAAGT
ACTAAAAATGTGGGCCCATACTCATTGTTACCTATGACATCATTAACAAAGGTAGAAATT
GTGACATCATAAATAGACAGTATAGTGACCTCATCAATAATGGAGAAATTTATTGCCAGG
GGTAGGGGGGATAAATCAACAATTACTTTTAGAAAAGAATGGGCAAA
>ci|000052055|Bact|Sample_DA|2
TTTATTATAAATTTTAGAAATTAAATATAGACAGCACGACCATCAAACTGCGCACGTATT
CCTTCCTTTTTCCACATTCGACCCATATATAAACAATATTTGTTCTAAGCCGCATTCAAA
TGCCTTCATATAAATATCAAACACAAAGCGTCAACGAAAATATCCAAATTTGTTATCCTC
TTTTCTTCTTGGATGGACTGATGAAGGTGAAATATATAAATCCCACTATTGATAGAATGT
GTATATGAAATCCCAAGGACATCATCAGTTTAAAACCAGCTGTGAGCTCAAGTAAACAGA
AAGGCGCCATTAGATAACCTCCGGCTACTTTTGTAACTACAAATGTTACACAATCGTAGC
CAAACTTCATTGCATCTGATGTCTGGAAATGGTGACGTATGTTTCTCCTCGCCAGTCTGG
CGGCCATCACGGCGAACGCTGCAGAGAAGAATGTGACGTAATATCCGGGATATAGTCCGT
GCCAGATACCACTACATACAAACACTGCTAACGTGTTGTAGGACGGCGGTGTCCGGTCAT
ATATCACACGGCGGAGCCAAATACCGGTATTTAAATTCCAAGAATCTATGAATACTTTTA
AACTTGTAGAAGTCTCTAACTTCCATATGTTTATGTTAGGATATAGTCCGTGCCAGATAC
CACTACATACAAACACTGCTAACGTGTTGTAGGAAGGCGGTGTCCGGTCATATATCACAC
GGCGGAGCCAAATACCGGTATTCAAATTCCAAGAATCTATGAATACTTTTAAACTTGTAG
AAGTCTCTAACTTCCAAATATTTATGTTCGTCAGCAAATCCCATTTTTCTTTCCCTTCAT
CATCGTAACCTCTAAATCCGAGTCCTGCTCCAAGATTTGACAGCTCGCCTAATTTCCAGG
CAAAATAATATTTTGATCTGTGTAGAGATACTGCTAAGATCATGTAAATATTTCGGTATA
TAAAATTCGTTTCGTATAAAAATTCGTCATCTGCCATTCTGAAAATGGGAAACAATTTCG
GACTAAGAAGCATCAATATTCCAGTTACTGCTGCAATTATAGATGTCTCCCGCATGGCTG
AATTAGGTGACGGTTCACAGGCCTTGCTGTTGTGATTATTATCCTGTTTTGGCGGTGGGA
TTTTGGTACTAGAACCATCTATAAAACTTAGGTAGTCCGAATAAAACACTAAAGGACCGA
CCAAACTGTTGTGGAATGAAAACATGTAGCTATAGTACTCCAAAAAGGAAGGCTTCGTCC
TGATGCAGTTTTTCCGTTGGTCCTCTGATAGCTTTTCATCNNNNNNNNNNNNNNNNNNNN
NNNNNNNNNNNNNNNNNNNNNNNNNNNNNNNNNNNNNNNNNNNNNNNNNNNNNNNNNNNN
NNNNNNNNNNNNNCATCCAGTGAGAACCCTCCATAGTCGTAGTATAGACGATAGGCATGT
ATTATACAGATATACAAAAAGGCCACAGCGAACACCAGAGTATGGTAGTATTGTCTCGGA
CCGTACAGCATCAGGAGGTAAGGCAGCGTCGTGTATAATACCATGTGTATCAGCTGGTAT
CCGAAGCAGAAATAGTGTAAAGCTAGGCCTAGCAAGAACTCCAATATATGTCGCTGGGTT
ACATTCTCCCTGCCTGCAGGGAGGACCTTTCGCATCAATATTCCACTGGAAAAGGCTATA
ATGAAACTGGCAAGGAAATTGATCTGGTCTATGGGTAACCCTATGATTCCACAGAAAGGC
TGTAGAAGGTCAGAGCCTTGGTAGAATTTTCCAACCTGGACCATTTTCCCTCTGTTTCGT
TACATCCAATGACTAATGTGTTAGATGTCTAGTCGCCTGTTTGATAAAAATGTAATGGTA
CGGAGCAGAGGGCCAATCATGTTACTACCGACTCTGT
>ci|000052255|Bact|Sample_DA|2
ATGAAAGTCATAATATCAGACTTATATGTTGGCCAAACATTTATTAAGTTACATGTATAG
TAACATACAAAACATACATAGTACATTTATAGTGACACAGTAGTAATATCCATCCTTTGG
CAGAACCCAAAGGGTCTTGACAGGGAGAGGCCGGGGCCCACTCCCGAACTACTGCTTCCT
GTCTCACAAATCTACCTGTATTTATATTCACGTACACACATCACGTCAGGGCATTTTACC
CTTTGGGCCAGGTACTTACATAATCTAACATGGTCGATTACCACTAGCCACGTGGCCTAG
CTTACACCGTTAGTATTACATAATCTGACTTAATGTCTGGACGGCTGGTCAAGTTATTCA
ATGTATAATCTAACATGGTCGATTACCACTAGCCATGTGGCCTAGCTTACACCGTTAGTA
TTACATAATCTGACTTAATGTCTGGACGGCTGGTCAAGAGTTCAGTATGTACTACGCGTA
TATACAGTATAGAGTGGATATTTAAATTACCTAATTTTATAATTACATCATTTCGGTACA
GATGTTTGTGAACACGAATTTAATCTATTAATGGTAAATGAAGACTCACTAGGCAATATG
GAAGATGAAGAGCATTTTTTCAGCGAAAAATGGATGCATTCCTAGTTTTCATTAAGATTT
GAGTTCGTGGTACCGTAATACATGTCGTTTACATATCATACCGATATCTTGACCTACCTC
TGATTCATCGAATACCCCGTATTCCTCGAACTATTGACTTGGGCACGTGCAGTTCGCGTT
TTAGAGAGGTTTTACTATATACGATTAGATATACGATTGTTGTGAATTTATCATTCAGCG
GTTTTCTTTTATTGACAATAATGTTTGTTAAACCAATTCAGTACGTAAAACAATGACGTT
TTCGCTTTGAATAGAGAGACGGGTAATATACCATTTGTTTCAATGATACTTGCGGACAGA
TTAGATTATTCCCCTGAAGCAGGAAGACCTAGACAATTGTTGCCTGTTGATTTCGCCCTT
AAAGTTCCAGTTAACTGGAACCCGGTCTTATCCGACCGATTTCAACCTTCAGATGATTTA
AGATGAAATTCAGTTAAATGTTATAAAAATGAATTAATTATCATACATTGTTGACAAAAA
TATATCATTACACATGGTACTTTGAATAATTCTTTGTACGATCGATATCGTTGAATAGAT
GCAGGTAGTAACACAAAATAACTTCAACGTAGTGACTATATATAAAACTGTTCATTCTAA
TTGGAAAACACAAATGTTCATAGTAAATTTTCTGGCACATGTCGAAAGTTTTAAGTT
>ci|000052532|Bact|Sample_DA|2
CATCTGAGAATGGAAGTTTAATTTGTTTATTGTTTCTGGCTATGAATATCATATAATTTC
ATCCTCTGAATTATTCTGACTTCAAGTCAAGACTATTGCTCTGATGATTGGTCTGAACAA
ATCATGCTTCAAAATAAGTTGTTTTCCAAGATCATACAAACATGTGTTTGCTTCTTAAAT
ATCTTTTTGTCCAAGTGAATTAAAACCAGCTTTCTCCACTGACTCCAGTAGTTTCTAAAG
TACTTTATAAATACATGCACACTCTTGTTTTCTGATTTCCTCTGTCCTTCCTAAGAATCT
TTATTATCATCAAACATTGGATACTGTTTTGGATGTTTGTTCATGCAAGTCCTCAAGTCT
ATAAGTGAATCTATACAGATTTCAAACTTGTTGCTTTTGTCCATGTTTTTATGCAGACAG
TGTAGAAATGTTCGGGATTCCACACCACACTTGCTGGCCACCATGCTTCCTCGACAGGCA
CACTCCCAGTTCAGATTACCGTCTTTATGTATAAATCCTTTAACAAAATTCTCTGGTCTG
TCTATCTCTTCTGGTATAGGTAGTTTACTTGGCTTTGCAACACGGAAATTTAGGACTAGT
GGTAGAATGACACTTGCCGATATTTCACTTTCAGCTAATGAAGCCCTGCAGATGTGGATG
GATGGTAGCAAAATGTCCAGCACCATGTAAGTTAAAGACTGGGGCACTACAGCTCCGAGG
TGCACGGTGAGTGGGAGAATGTCAGACACCTCAACTAGTCGGCCACCATATGTACGGAAT
GATTAATTACAAGTATAGATGTGAACATGTGATACTAACCAATACAATCACATTTGATAT
CTAATGGAATATAGTATAGATTTCTCCAAAACAAAATCATTCCATTTTCAAAATACTGTC
AGTTATTTTTTCTATGTTTATAATTTCATATTTAGTACCAGTTCATTCTTATCTAATGTA
CATCCATTGTTATATTGAAACCATAAGTATGCTGTACATTATTTAGAAGATTTTTGAGAA
TCAGATTTGTTCGTTGCCTCATTCTCGTTGTCCTCCTCGGGACTTTTGTAATGTTTGGGA
TATTTATCCATACACGTTTTTACTTCATGAAACTTCTCCAGACAGGCATCAGCCTTCTCT
TCATTGTTCATGTTGTCATGGATACACTGGAAGAAGTCCCGCATCTCCACGCCACACGGA
CTGGCCACCATACTGCCTCGACAGGCACACTCCCAGTTCAGGCTTCCTTTTTCATCAACA
AATCCTTTAACAAAATTCTCTGGTCTGTCTATCTCTTCTGGTATAGGTAGTTTACTTGGC
TTATTAGCATCATCTACTGTTAGAAACACATATTTGTCTTTTCCGTCTTCCTGGCAGAAG
GACATTGTGAACAGTTTGTATCGATATGATCTAGGCT
>ci|000052732|Bact|Sample_DA|2
TGCAATGTCCACACCAAGGTGCATAAAATTCTAAGAGAGCATCTTTGTCATCAGTAACTA
TTTCATCAAAATTTTTAGCAACGAGAGTCTTTACTCCACCACTGTTATCAGCAGGGACGG
CTTCAGATTTCATATAGGCTTCAAGTTTATCAACTAAGAAATCGTTATCGAATTTTTCAA
AGGTATCCATTGAGAATTCTTCTGTCATGACAAATTTCTTGTCACGGGAANNNNNNNNNN
NNNNNNNNNNNNNNNNNNNNNNNNNNNNNNNNNNNNNNTTGAGAATTCTTCCGTCATGAC
GTATTTCTTGTCACGGGAATCCCTAGCGTTGACCTGTACTCCTTTCCCCTTCATCCCGAA
TTCCTGCATTTCCTGATCAAATTCCTCCGTGTTGCTAACAGCGAAGTACACGTCCTTACC
AGAATCCTGGATTTTCTTTCCAACCTTCATCACTCTGTTCCTCCAGTAGTTTGTTCCTTT
TACATTCTTTACGTAGTCAACATCAAAGTA
>ci|000052771|Bact|Sample_DA|2
CCAGATCCAGCACTGAGTGCATCGCAGAGGAACGGAAATACTAGTCCAATTTTAATTAGA
TTGGGGTGTGTTCCCTCTTGTAATGAAATAAGCGCTAAAACGTAGTTCTATGCACAGAAA
AATGGCGTATTGTACGAAAATAACAACTGTCTTTGTGGTAATTAGTGATACTTCGGGCGA
ATTATCAATTTTTAGGATTTAATATTTACAGAACTTTGGTTACCCTGCGAGTAAAACTGT
CGTATTACTGTAAAGATTTTTACTACAAAAAGTTTTATTTTTGATGGCCTAAATTTTATT
CAAACGAAGGAATGCCCCTTTAATTTCAGAGCCGAAATCCTTGAAATTAGTGTTTTATTA
ACGTTTTAAAGCCATTACATAGAATTTAAAACTTACTCTTTTGAAAGATAATGTGTAGCA
ACGCTGGAAATGGCTAGATCCAACGTACGATCGGGAAGTTCCTCTGCTTCATCCATAAAC
ACACCATTCTTAATTTTAAAATCTTTTGAAAGATAATGTGTAGCAACGCTGGAAATGGCT
AGATCCAACGTACGATCGGGAAGACACTGTTCATACATGTTCTTTGGGACGATTACTGGG
TAGACGTTGGTTCTCTCCGACATTTCCTTGTCACCTGCAATGACTTTGTGAAGAAGGTTA
AAGTCATTTTCTGCTTGATCATTGTAGTATACGACAACAGCTTGATGCTTTCCCAGGTCT
GTCTGAATGATATCTATTATTTCATTGATGACAGAAAGTGAGCTTTTTTCCATCGGCAGT
TCCAAAATCTGCGATACTCACTGGACCATCGTTTAGGGATCGAGATNNNNNNNNNNNNNN
NNNNNNCATGTCCGTGAGCATTGTACATACCATCTTCCGCACTGTAGTCTATGTTGTACA
AGTTCATGGTGGGGAAATAACTCGACATTGTTCTGCCTTGAAAAGATGTTGTTTGTTCAA
TGTCAGATGCAGCAAATTATGAGTGCATTAATTCCGGAAGACGGTCAGTCGATCTTATAC
AAATGTAGTGCACGTGGCAGTAACTGAATTCGCTGACTCTAAACTCATGACCACTGTTAT
CAGGACGACGTTAGCAAACATCAGCTTTTGACATTAAGAGTCGTTGACACCGCTATCTTA
TTTGTAGATAAGCCCAACTGTATAGCGGAACTCTCTCGACATTGTTCTGCCTTGAAAAGA
TGTTGTTTGTTCAATG
>ci|000052944|Bact|Sample_DA|2
GTTATTGGAGAATTCCATGATAATATTGTGTTTGCTTGGCTAAACATCATGTTGGAAAAG
AGATGCTGTTATAGATCGAGACATATTCATACCAATATACTACACAACTTTGTTGATAAC
ACTTCCGATTCCTTCAATTTCACATTCAACAACATCACCTCTCTTAAGGAACTCTGGTGG
CTTTCTGAATACTCCAACACCAGGGGGTGTTCCAGTCAGGATCAGGTCACCGGGTTTTAA
GGTCATGAACCTTGATATAAAGGACACCATGGCAGCAGATCGNNNCTTCAATTTCACATT
CAACAACATCACCTCTCTTAAGGAACTCTGGTGGCTTTCTAAATACTCCAACACCAGGGG
GTGTTCCAGTCAGAATCAGGTCACCGGGTTTTAAGGTCATGAACCTTGATATAAAGGAGA
CCATGGCAGCAGATCGGTGGACAAGCTGGTTAGTGTTGCTATCCTGTTTGGCCACACCGT
TGACCAGACACCTCAGGGCCAGATTGTGTGGATCTGTAACAATATAGACAACGCCCACTT
ATATAATTACAACTTACTCAGTAGCCAATGATTCAATGACTGGTCCGAGTGGACAGAAGT
CGTCCATGGCCTTCCCAATGACCCATTGACCACCATTACGTCCAGCCTCTAACTGCCAGT
CCCGAGCACTGACATCATGAGCCACTGTATATCCATATATATAGTTCATACCCTCAGACT
CTGGTACACGCTTGGCCTCTTTGCCAATTACAATAGTCAGTTCAACCTCCCAGTCTAGTT
GCTGTGTCTCCTCCGGGAAGTGTAAGTCATCTGTTGGACCTATGATACAGCTGGGGAATT
TGTTAAATATGACAGGAACATCGGGAACAGGTGCTCCTTGTTCCTCACAGTGGTCCTTAT
AATTCATTCCAACACACAACACTTTGTCAGGGTTGTAGATCGGGGCAATGACCTTGACTT
CTGACCTTTGCACTTTGTACTGACCACTGTCTACGGCACTTTTAGCTGCCTGGATGCTTG
CTTGCCCAGCCTCAATAAAACTTCTCATGTCGGTAGGCAATGCAGGTTTTACCTGTGACA
GGTCGACAATGTCACCCCCAGGAGTGGTC
>ci|000053077|Bact|Sample_DA|2
TTTTTTTTTATTTTTATGGATAGTTTTATTTTATTTAAAAGGATAAAAAAAACAACATTT
TTCATAGCATGGATATGGTTGAAGTCATGTTACTTGGAATATTGTATCAACTCAGAGAGT
TTTAAACGTGATTTTCGTTACATTGTATGTATACCAACAACATGATGTCACAATAAACGT
TACGAAGATCTGAGTATTCTGTTTCCTATCCCTTTAAGTCTGAGTTATCTCCCATGTTCC
TATTGTCCTATCAGACAAGTAGTTTCCTTTAGGACTTGTTGTGTTGGGTGGAAGCGTGGC
GAGGTAAAGCGGAGTATCAGCACCCTGATCGATAGTTTTTGGCCCCTTGTGAGACGACAT
GTCAGTATCCACCCATCCGGGGCAACACGCATTCACAACAATATCCTGCCTAGCGTCCTT
AAGTAGCTCTCGTTGTTGTATCATGGACATGACCGTAACTCCGATCTTCGAAGCGCCATA
TCCAGTTTCTGGCCACCCTAATTCCGAACAAGTTCCGTCTTTTGCTGCGTCCACAAATTG
CTTCATCAATTTCTTTAACTCCTCCATAGTAATGCGTGGGATGTCTACCAGCGTCTTCTG
TAGATCTAGTTTACATTTCTTCAGGGCAAATTTAGAAACCATACTGGATACATTGACCAC
TCTTGCGTTTGGACGCAGAAGAGGGAACAGTGTCTCGCATAAATCAAGTGTTCCAGTAAA
GTTTGTTCGGACCGTTACTTCCGCTTGCTCAGAAAAGGGTGCAGTCGAGTTTTCCTTGTA
GGCTATGCCAGCGTTATTCACTAGGATATCTAGTCCGCCATAATTTTCTTGGAGGAATGT
CTTCAGTTTATTTATCGTACCCGGCTTAGTTATATCAAGTTGGTGGAATTTGGCCTGACA
TCCTTCCTTCTTCAGGTCATCTACGGCTTTTAGACCAAGTTCTTCATTCCTGGCACAGCA
ACTCGCTTACAAATACTCATGGTCAGTGTCAGCTGTCAAATGTAGGCTATACCAACTTAT
GACGGTATAGTTTGTGACCTTATGTTCG
>ci|000053277|Bact|Sample_DA|2
CACACATACATATAACACACTAGACCAAAATAATTACATTGTATGAGCATACTCTACACA
CATACATATAACACACTAGACCAAAATAATTACATTGTATGAGCATACTCTACACACATA
CATATAACACACAAACCGAACCAAAATAATTACATTGTATGAGCATACTCCACACATATA
CATATAACACACAAACCGAACCAAAATAATTACATTGTATGAGCATACTCTACACACATA
AATATAACACACTAGACCAAACTAAAGGACCATGGCAAATACCTAACGAACCACATTAGT
TATTCAACAAAGGACTGAAGATGAGTAATAGCACAGAATTAAATCAATAGTGTTATCGGA
TAGATGTACAGGATTACAGTTTATTCATAAAAAATGACTACATTGTTTAATGTACCTGTG
TTATTAGAACTTTATACATGATTACAGGTT
>ci|000053594|Bact|Sample_DA|2
CAGTTTCGTAAACACCGTTTTATTATTTATCTCTTAATAAACAAACAATTTATAACAAAT
TAAAATTTATTCATTACATTTTTAGCCCACCATCTGATAGAAGGAAATGTCTTCATGTTT
TTATACTAAAATTGTGAATTGCATACACATCCATAGTGTTAAATTTCATGGGCTGTAAGT
ATATGGCTTATTAGTTGTACAAAAAAACTACAATAATCTACTGGATTGAAATATACTGCT
TTTGGAATACATGATGTGTTGGTATCAAGATTTAAGTTTGTAATTTAGATCCATTGCNNN
NNNNNNNNNAATACATGATGTGTTGGTATCAAGATTTAAGTTTGTAATTTAGATCCATTG
CATTGGGTCACAAAGGCAACCATGTATACCAAGTAAAAGTTCAATATCAAATATCAAGTC
ACTTTGTATGATAAAAGTAATTATAAATCTAGGTTTTCAACACTGTACAGAGGTGACCGT
TAAGGCCCAATTTTGGACCTCTTGTTTCACTTAGCACTAATAAAATGATAAAGAAAATAA
AAACAATATATTGTTTTGTATTTTGTATAGACTAGGATAATATTCATGTGACAAAGGTTC
CTCTTTAAAAAAAAAACCACCACATTATCTTTATTACTTGGCAAAGCTTACAGTACTTTC
AGTACTTTGATTCAAATTATAAATGCTACTACACATGATACCAGTCTTAAAATGAATTCA
TGATCAGTTTAATCAAAAACATAGAAAATTTGGCTATCAGATGGACCAGTGATATTGAAT
CAGTATTACTTGCTGTACAGAACAAAGTTGCATATCTTGCCATAGGTCAATGAATGAAAA
TTGAAATATGAAAATGTTTATAGAATTAATATCACAGGAATGTCTTTTAACTCTACGGAC
ACTAAGAATGTCATCACAGACTTAATTACCCCGGTGATCGCCAAAATCAACGAGGTCTGC
TCTCACTATACATACTACTCTACCATACTAGAATACAATGTATGTCAAATAGAAGGCTTA
TACATGTGCATTAGATGGCAAAAACTACAGCAGTACTTGTCTGTAAGTAAAGAAAGTGTA
TCCATGTGTATTGTAAACGCTCGGATTAACAGACATCCAGTATTATCAAACCAGACATAT
TTTAGGCCAAGCAATATCAATCATGATTTTTCAAAAGATAAGAATCAGTCTAATGATTGA
TCACTACTCGGATACATTGAATTTTTGTTACCATAAGCTAATGAAATGGATATATAGATG
TAAGCCTTTGATTTTGATGTGACTTGCCTTATTTTTGATTGGCACAGCAAAATATTAAGT
CTGAGATTGTTTCATGATTTTGAGCCTGTTACCACCTTATATTTATTCACCCCTTAAATC
TCATAATGATCTATTCAAGNNNNNNNNNNNNNNNNNNNNNNNNNNNNNNNNNNNNNNNNN
NNNNNNNNNTTCACCCCTTAAATCTCATAATGATCTATTCAAGCCTTACAATCAGGAGAC
TTCAAGTGAGTATTCAGGGGTTCATGATTCAAACATGACAGATGATACTGTATTGTGAGA
GTATAGGAGAAGATTTCTGCCAGGGTTTTTGTCCACTAGAAATGTTACACAGAAATACTG
CCCTCCCTGAAGTTGGTTTTTCCTATTAGAGCATTGATCAATACACTATGTCCATCTCGA
CTCTGTTTCACAGCGTCTTCCAGAACTTCTCTGATTTTGTCTTCATTTGATCTGTCCAGC
CGCATACCCTTTCC
>ci|000053673|Bact|Sample_DA|2
AATTCAATGACAACATGTTTCTGCTTGAGAGATCAAAATGGCATATAAGAAATTGGAATA
TTGATTATTTATTTGAAGTACTGCAGCGTCTGATAAAATGTATTAACCATCTGGGTACAT
CCGGTTTTTTCAATGCCGAAAATTGGGCTTACGATAACTGCCGCATATTAGTCCATATGG
AGGCAGTTATCGTCAGTCTTACGTAATTTCTATAAATAGCATAGGCTATTAAAAATTCAG
GAATGGTTTGAAGTTGAATTCTGAAATAACAGTATTTCTTTGTGATGTCAAACGTCTTGA
GAGGTGTTTTTGTGGTACATAAATGTCACTAAAATCCATAGCATCAATATTAAATGCATT
AGTTTACAACAGAGTGCCCGGAGCTAATTCTCAAAAGCACCTGCAGATACTCAATACATC
TCATACGAGAATATTTTACCATACAACCTATATTAAAAAGCTCAAATGAATTTCAGTTGT
TTGAAATGCAGATACTCAATACATCTCAAACGAGAATATTTTACCATACAACCTATATTA
AAAAGCTCAAATGAATTTCAGTTGTTTGAAAATACATGTTCTTTTCGGTAAAAATTATTA
AGTAATTTTTCACCGACAAGAAACATTTCAGAAGTCGTAAAACTTTTTGGGGTGACGATA
ACTACATCCGTCCGACAAAAAAATCAAATACAGAATTCTCCCTCTTAAAGTTGACAAATG
TGTAAGAA
>ci|000054729|Bact|Sample_DA|2
CGTATTGTGACATCACTTTTTTGCGTCATTTCAGAATATTTGTCATTCAATGGTATGATT
GTGAAGGCAACGGAAACATTTTTGATGTAAATACCGTCATATCTAACAAACATTTTGATG
TACAACATTTCTAATCAACGTCAAACATAACATCTTCTTTGAGGTGACGGCAGAAACTAA
TTATAAACGTTTGTCAATCCCTGTTCAGTATAAGGCCTGATAACCATGGATTATANNNNN
NNNNNNNNNNNNNNNNNNNNNNNNNNNNNNNNNNNNNAACTAATTATAAACGTTTGTCAA
TCCCTGTTCAGTATAAGGCCGGATAACCATGGGTTATAATAAGACGGAGTATAAACCAGA
TATCAGCTAACCATAGCAACAGACATACTGATGCCATACAGAATGTGGATAATGTTGTAA
TACGCCATTTATTCACAATTTGGCAAAGACATCAAAGGATGAAAAAAAAATGTTTAAACA
ACATGCACTAGATTTAGGTGCATAAACAAGTAAATAGAATAAATT
>ci|000054891|Bact|Sample_DA|2
TGTAAATCTCTGATTTGTAAAAACACATATATTGGAGCGAAATATTTCACTTGGTAGCAA
CAAGCACATTCCTCCAATAGTCAGTGTTCATCCATATATCATAATCCATCTAGGCCTTCA
AAATAGCTTCTAGTTTGCCGTTTTTAACCCCAGCAACTGTTTCATCACCTCCTCCGAAAA
AATTGCCCTTTTACGAAAACTCTTGGGACAGATCTTCCTCCTGTAATGGATTTTAGAATC
CCAGCAACTGTTTCATCACCTCCTCCGAAAAATTGCCCTTTTACGAAAACTCTTGGGACA
GATCTTCCTCCTGTAATAGATTTTAGAATGTCCTGGGTAGAGCTTTGCTCTGCATCGTCA
CAACTATCCAGCTCGATCGCTTTGAAGGCAATTCCTTTTTCAGTTAGTGCTTGCTTAGCA
TTCTTACAAAATGGACAATAGGATTTTGAATACACAACAACATCGTTTTCTGCGAGGGTC
GCATTGATTTGTTCTTTTGTAGGCATACTGGAAGATCTAGTAGAG
>ci|000055004|Bact|Sample_DA|2
CAAGGAATTCAAATTAAGATTACAATCTGTCGCTCAAAGTGGGTTGAAATTGTGATTTTC
CCCCCACAAAAAAAAATCAGCTATATGGGATCTTAATTAATCATATTTAATTAGAGATAA
CAATCATCACCGAACTGTGAACAAATTATCCAAATGAAGTCTCAGTGTAGTTTTAAACAC
ACTCTCCTATAAATTGAAATTCAATCTTGCATACAGCGATCCGCTGGATTTCAGTTTATA
TTATAAGATATTCACAAATGCACTCTTCACACCATTCATAAAACTTGTAAAATAACATGG
CTTAACAATGGAAACATATCGTGACCATATGAGATGTCTGTTGTCTCTACAAAA
>ci|000055533|Bact|Sample_DA|2
TACCGGTCTCCTGGATACCCTTCCGGACCAAATGTACGTAGTCGGAAAATTCTGGAATCA
AGTGTAGATGTCCCCAAACGGGATGGAACTTCCCAATAGACAGGAACTTCTCAGAATTAT
ATATTTTGATATATACTGTATATGTTTTGATGAGTGTTATGACTTTCCACAGAATGACAC
AGGTCAGGAGAGAAAATAGGATCAAGGAGACGACATCCATCACGTCTGAAATCTTTGAGT
ATTCGTGCAGTCGGTGTTGAGTTCAGCTGTCGATTATAAGGCAGACGGCCACTACAGTTT
ATATAACCATGCTGGTGGTACTTCCCCTTGCGTCTGACATGTTATTGATTATGGACCTAA
CCGTTCTTCTTCACAATCCCCAGTGTTAAATTATGATTAAGGCAGACGGCCACTACAGTT
TATATAACCATGCTGGTGGTACTTCCCCTTGCATCTGACATGTTATTGATTATGGACCTA
ACCGTTCTTCTTCACAATCCCCAGTGTTAACGACAGCAAAATTATATCATAGTCATTACC
ATGTTCTGAAAACTCAGCAATTTGGAGGTGTCAATCGTATGGATTCTACCAATAGTACAG
TGTGTATGTGTGAGGGC
>ci|000056275|Bact|Sample_DA|2
GTTTGACGTATGCTATTGAACCGTAGTGTAAGGTCGTTAAGCACACGAGCTATTGTAAAT
TCATTTTACAAATGTTTTTTTATACCCCGTCTTCTGTGCAATCCAGCTATATTCTCTTTA
AATAAAAATGATTTATGGAAATGTCAAAGATGTCTACACATTTCTCTCGGCCATAAACTC
CAAAATAGTATGGGACCGTGGTTAAGTCGGGTTGCGGTGAGTGAATTTTAAACAGTGGTA
ACATTGACATTTGCAAACATATCACAAACGCAAACAAATAANNNNNNNNNNNNNNNNNNN
NNNNNNNNNNNNNNNNNNNNNNNNNNNNNNNNNNNNNNNNNNNNNNNNNNNNNNNNNNNN
NNNGTAACATTGACATTTGCAAACATATCACAAACGCAAACAAATAACATATAAAAGTTC
GATATCACTGCTTCTATTATAAACAAGGCGTAACATTCATACCGCTCGCTCAATTTTGAC
AAATCATTTGTAAATATGAAGCGTATAGATGGGGTTAAGGATTGGTTTCCCTAACCACAG
TAAAAATGTAATAATGATGATAATGATAAAATAAATTATGAAAATCTTACCTGACAGAAA
GTCATTTCAATGTCATGGACTACATCGTTATTCTCTTTTCTTACTTCATTAATAATTTCA
GTTTCCCGTGTACAACTTGAATTTAATTGAATATCTTGCTGAAACGAGTGATAAATACCT
ATACAGACAAGGCGTAACATTCATACCGCTCGCTCAATTTTGACAAATCATTTGAAAACA
TGAAGCGTATAGATGGGGTTGGTTTCCCTAACCACAGTAAAAATGTAATAATGATGATAA
TGAGAAAATAAATCATGAGAATCTTACCTGGACAGAAAGTCATTTCAATGTCATGGACTA
CATCGTTATTCTCTTTTCTTACTTCATTAATGATTTCAGTTTCCCGTGTACAACTTGAAT
TTAATTGAATATCTTGCTGAAACGAGTGATAAAACCTATACAGTAACATAATATACCTCA
CCCAATTTTTATTCTATATGCTTATACTTATCATCCAACACAGCTACAATACGGGAAATT
ACAACAAGGTTGCATATGGGGTCGCCATAGCAATTTGAAAAAGTTAAGTCTGCAATCAAC
TGGAACTATTGAAGCTTTGTGTTCGTCTGTAGCTTTTATCATGACCTCGGCTATGGCCTT
GACCTTTTCATCACTGTTGATGTCGATTGGTTTATTTTCTCCCGGATCTGATGTAATATC
GTAAAGGTGAGGCTGATCGAATTTGATGGCATCCCTGCAGTTACAGACGAACCGGCACCT
CTGTGTGCCAGGTAAGTATTCGGGTTCCTCATAAACAAGCTTCCAAACCGTTGAACCTGA
GCGTGGTCTGTAACGCACTGCTTGGACAGTCGCACCACAATAATGGAAGAAAAACTCTTG
TGGACTAATTTTCTNNNNNNNNNNNNNNNNNNNNNNNNNNNNNNNNNNCTTGTGGACTAA
TTTTCTCCTTTCCTTCCAGAAGTGAGTACATATCCCGTCCATCAATAGACCGGTCACGTG
GAACATCTGCACCAATCAAATTCGTTATAGTAGTGAACATGTCCATTTGCATGGTTGGCT
CGTCGATCACCACATTAGAAGGTAGTTTCCCTGGATACCAGACTGAGGATGGTACTCGAA
TGCCCCCATCGACAGCACCATGGGCCTTTCCACCTTTAAGAATCCCATTCGATCCCCCAT
CACTGTTGCCATGGGCATCCGACTCTTCCAAATGGGCACCGTTATCAGATGTAAAATATA
CTAAAGTGTTCTTTCCTATATCCGTTTTCTTTATTCTGTTCATGATTTCACCTGTTCCCC
AGTCAAGCTCTATAACTGAATCTCCATATCGCCCGTGTTTTGAACGACCTTTGAACTCTT
TACTTGTTCTCATCGCCGTGTGAACGTGATCCCACGAAAGGAGTAATAGAAACGGTTCNN
NNNNNNNNNNNNNNNNNNNNNNNNNNNNNNNNNNNNNNNNNNNNNNNNNNNNNNNCATTC
AAAATTCTAAGCGTGTTGAAGATGAAGACAAAATAGATGACAGGGGAAATAATGAGAAGA
ATTCCAATCACCATTGATATCTTACCAATGTATTTCTTTTTGTATAACCAAACGAACAGG
AGAATGCCAAGCGAGAGTATAAAAAACACATTATAATATATTCTCGGCCGTTGTGATGTT
AGGACTCGTTCGCCATCTGGACTGAAGTCTTTCATGTTGGTCAATATATGCCCGTAGTAC
TGGTCAAAGCCTTGGTTCAGTGGGTGCAATAGATGATCCCCATAGGTGTCCTTACTGAGG
CCCATGTGCCATTTTCCAACAAGAGCAGTTTTGTATCCCACGGATTTCGCAACTTCCGCC
AATGTTGTTTCGTTCGGAAGCATTCCTGCTCTGTTTGCGACAAATATGTTCACTCTGATA
AGTCCAGCCGGTACCATACCGGAACGGATCGGGTAGCGGCCTGTCAACAGAGCGGCTCTG
CTTGGCGTACAGACACTAGCTGCTGCTAGATGGTGCGTTAACTTCACTCCCTCCGACATC
AACTGATCAATATGAGGAGTCGGCAGGGTGGTGTTTCCAAACCCGCTCAGGTCTCCGAAC
CCAAGGTCGTCTGCTAGCATGATAATGATGTTCGGTCGCTTGTCAGCTGCGCGAGCACCA
CCAACGACAAAGCAAAGAAGAACCATGTGACATATCGCTCCAGGTAT
>ci|000056462|Bact|Sample_DA|2
AGAGCTCCCTTCAGGACGTGGGGGTTAGCGCCGCCAGAGTTATAGTCATTCCACCCACAA
CCGGCGCCTGGGCAGGAACTACAATGTATACGAAAGTTGTCAGTGTCAGTAAAACAAAAA
TAAATCTGCGTGGAGATTTCTGAAAATCAGTACATACAGTCTTTCTGCACCTTCCAATGC
TTATTTTTGGCATCTGTTGGATTTTCAAGTTTCGGATTGATTTGGCTCCAATTTTCACTA
CTTTNNNNNNNNNNNNNNNCTGCTCCTTCCCATGCTCATTTTTGGCATCTGTTGGATTTT
CAAGTTTCGGATTGATTTGGCTCCAATTTTCACTACTTTTTGACCCGAGCATCACTGGCG
AGTTATAATTGGACGAGACAGCTGTATGGTGCAGTTAACGTTTTAAAGGTGCTTAACACT
TTGTGTGTCTTTTGTACAATCATAGAGAATAGAACAAGTTGCACAGCTATTGGTTAAATA
CGTTCTCCGATTCATCGATGGCACACGTATAAAAAATAAAGGATACCAACAGTGTAATGA
AACCATAATTCAAACACAAAATCGGTGGGAAAAGGGCAAAATACTAGCAAACCAAATGTC
AAAACTGAAATTTGAAAGGTGCAAAACGACCCATCATTCAAACGTTTTAACAAATG
>ci|000056463|Bact|Sample_DA|2
TCAAATGGATTTTAATATCAGTAAAATAACATTCAATAAAAATATGTTTACTAAAATAAC
TACAATTTAAAGTAAAACATAGCTTCATTGTAGGTCATACAATCCCATCACCCAAAGATG
GTCCAAACAGGCCAAATACATCTATAAATATACAGTAAAACTCTAGGCACATGAACACAT
TTGCTGTTCGAGGATGTTAAAAAATAAAGGTAAATTTTAGTAAAAATACATGCACCTGTC
ACATGTGTTGTTGATAGGAAAATATCCTTGCAGAAAAAAAATATTTGTGAAACTCCTAGA
TACCCTGTCAACTGTGATATGTAAGCAAGTAGAGAGGTAGTGCATCCCATGTCATCCCAA
AGTATCTTTAATAATAAATCCTTCCATCCAATATCAGTCAGGGACAGGCTATCTATTTGC
TGGGTACTTCTAATGAGAGAAACTCTTCTTTCCTTCGGAAGTATTCACCAAATCTAACAA
CAGCATACTCAAGGTAATCAAAATCTATTGCAGAGTATTTGGATTGTATGGTGGCCCAGA
CACCCCAGAAGAAATGTGCAGCCAAAGCACATTTGTTGACATAAACATAAAAGGTTTCTA
GCTCTGCCTGTTGTATGTCAGCTGAGTTTCCGTGCGCCTGGTTCCAGGCTTGAAGGTAAG
ACTGCAGCCAACCCATCTGNNNNNNNNNNNNNNNNNNNTGTATCTCAGCTGAGTTTCCGT
GCGCCTGGTTCCAGGCTTGAAGGTAAGACTGCAGCCAACCCATCTGGTATTCCCTATCTG
GGTATAAACTGTAGTCCACTTCCTCTAGCCCTGCAAATTCACAGAAGTGATTTCCAATGT
CAAAAGGCTGATAGTTAAACATACCATACTCATGGTCAATGAAGGTCACTTTATCTGATT
TTTCGTTGTAGATCACATTTCCCACAAGGAGGTCATTGTGTGCATACACAATGGGACATT
TCATAGCTCCAAGGTGTTCCTTTAATGTGGCTACCTCACTCTCTAGTACTGACCGAGGTT
TTATATACTTGGAAAATTTTTCTTGTTTTGCTGGATCATCAAATTTTTCTGGCATTTTAC
TGATCCAATCATCAATTTTATCAAACAGTTCACTCTTAGGCTTGGATCCGTCACTTCTCT
CCGCTGATTTCACCAGCTGCAGCTTCACAAGCTCTTTCGAAATTAACTTTGCTATATGTT
CATCTCGAACTGTCTTCTCATTCAAAATTTGTCCTGATGCGAATCCATACATGAGTGCAT
TTTTGAAGACGGCATACAAGGGCGGACAAATGTCTTTCTTGGATAAGATGATCATGTTTT
TCTTCTCTGAATCTCGGTCAATGATCAAATCAGTTTTTTGTCCATAAACTCGGATAACAA
TGGTGTCTTCACCAAATTTTCCGTCTTCATAAAAACACACCAATTTGTTCGTAATTCCAC
CACTTAAGACCTTTGATTTTACACCTGTCAAGTTCCATTGTGGTCGCACTGTTTTCAATG
CTTCAACCCCTGCCGATTCTATCTCGCTTTCGTCTATACTTTTATCAAAATACAGCGGTT
CCTTGCCGG
>ci|000056536|Bact|Sample_DA|2
TGACCATTTATCAAGCATTTGCTCTTTCCTTGTATAGTAAAACAGACATATTTCATACAT
TTTTTAATACAGGAAATTTAAAGTCAAGAAATATCACAGATAAATTAAACTGCACCAATC
ACACTGATTAAATGTCAATTCATACAATATTTTGTAAACATAAATTCAATTAAATATATG
ATAATTATAATTGTAAATTTAATGGAAAATGGAATGATATCACATTTGAATTGTGACTGG
TAGGTGGTANNNNNNNNNNNNNNNNNNNNNNNNNNNNNNNNNNNNNNNNNNNNNNNNNNN
NNNNNNNNNNNNNNNNNNNNNNNNNNNNNNNNNNAACAGGAATATGGAAATGATGCATCT
ACTGTTGATTTATAGCACTATTTGATCATTTTCACTTTAAGAACACAAAGTCATTTACCA
CATCGTTGACTTACAGTCTTGAAAAAATATGACAGGGCCAACATCTGCCATTTCGCACAT
CAGACATCTTAAACTCTCTTTAGAATTCAGTTCAGTTGGAATGTCAACATTTTGATCAAC
AGTACTTGGACTGAAGTTTCTCCAATTAATTTTTGTTCTGATTAA
>ci|000056604|Bact|Sample_DA|2
CCTTCACAGCTTTTTCTACTTCAAGGGTATAGTCAAACCAGTTCCCCATAACACCGAATT
TCGTAAACATCCCGAAAAAAATCTTCAAATGTTCCTTGAAATGCCAGCTTTTTTGAATTC
TGTAGGAAGTGATAGGATGACACGACCACGTCTTTAGGGTTTCGTTGGACTAGAATGACC
TTCAGCTTTTTCTCTTTGACCTCTGTTGGCAGTAGTCGTAATGGGAAGTGTGTATTGAGT
ATCCTTCTGGATGGAAATTCGTCAAACTCTTCCGGAAAATGTACTTCCAACATTACGGAC
TCCTTTGTCTGTTTTAGATATTCGAGTTTGCCAGTTGTCAACATGTTGGCGATTTCCCAT
ATCCAATGAGTACCAGATCTCATGTAAGAACACAGAAATATGTCATCATCTCGACATTTC
ATCGTGCGGATTTTCTTCAGGTTTTCTCTCATATCTGGGATTTGACCGCTCTTCAACATG
TCAAGCCGGACCATCATTCCCTCTATTTTTANNNNNNNNNNNNNNNNNNNNNNNNNNNNN
NNNNNNNNNNNNNNNNNNNTTTCATCATTTCCTTTACATTTCCTTTCTTGTCTGTAATAC
GAATGATGTCCTCTTCCTTCACTATACCTGGTGTATACCTGGGCTTTGGTTTGTTGTCTG
CCATCTCTGTGTAGAGGTGTTATCTTCTCTTCTCTCTGTTATGTCCTGCGACCCTGGTGT
ACACGTAGACTACTGATGGGACAAACTATATTATGTCATCATACCATCAGTAAACAGTAG
GGTGGCAGATTGTACACGTGTAACAACCAAATACACG
>ci|000056956|Bact|Sample_DA|2
ATATATCTCGGCATCGATGACATAGTTTCTATTGTTTAGCAGGATGCAAGATAAGATTCC
AACGACCTGGCATAACATATCGACTCCTCAGTGATCTCATGAGGTCTCTCAAAATAAAAT
TATTGATGTCATGTGATCCCATTTGGACCAATGAGAAATAAGTTTAATACGTGTACTTGA
TCTCCTTAAAATAATGATAAAGACACATCCAACATGTAATACTTTTAATTTCTACCAGAC
ATTGTAAAATCTGTACCTTGGAATCATATGTATTTCACAACCAGATATACATTTGCCAAA
AAATCATACAAGCCACGATCTATACTTGTATGACTATACAGTGAAAGATAAACTTCATTT
AATACAAAATATGACCAGTTTATAATGACTAGCGACAAACTTCAACTTTGTGATAACATT
TGATTCCTACATTTTATATTTTACAAAATATACATGACAGTAGGTTTTCTGGAAACAAAA
CATTTATTTTTTAAAAACTTAACTTCAATTGCACTTTTCTTTTTCATTCATAGACCAACT
ATACTGTCACTACCATGGTGAAAACAACTTTAAAATTTATATTACTACAAAAAGGCAGCT
TGGAGCTTACTTGTGGGAGGTTTTGTGCTTATACAAGGGCGGCAACGCAAATCGTAGCAA
CTTTGCACAAATCATATTTAGCCATGACCTGGACCTTTGACCTTGAAAATCAATAGAAAT
CGTCTAAAGCAAAAGTCTATTAAACATGATGAGTATCACATTTAATGAAGATTTCCCTAA
CGGTTTGGTCTCTACCGTGTTCATAACATGCGTAACCATGGCAGCATTGCTTCATTTAAT
TTGTATATCCCTGAAGGGTTTAACTGCAATTTTGTATTCGGGTTATACAATAAAAGTATC
ATCAGATTTCCCCATCACCCATCAGACTTTATCAGTTCCCCAAACCTCGAGCTCCCCCAC
ATAAATAATACTGGAATAGCACAAGGCCTAATATAAAATTTCTGAATATTATTTTCAACA
TGTTTTTGTTAAAACACAGAAGACCTTCAAAACTAAGTAGTTGACAGTTTTTTTTGCCTG
CAGTTCAAAACTGACAAAGAACATTACTAGTAACTGTCTTTTAATTGGCTCAGCTTCTGT
AATTAAGATCATTATTTTAAAATCTTACATTGATGAACTGAATGATAAACAATACAACAT
TTTCATTACGAAGTACAGATAAAAACCAGGAGAACATTTCATGGTACTTATGAATGAAAT
ATGAAATGCTCATACATGCGTTCATTCAAACACTAGCATGCCCTAATACAATTGCAGGTT
TTTTCATCTGATTTTGAAAAATGATGTTTTCACCTCATTACATTAAGAAACTTGCACCAT
NNNNNNNNNNNNNNNNNNNNNNNNNNNNNNNNNNNNNNNNNNNNTTAAGAAACTTGCACC
ATTGAATTGAGAAAGAAATTTCCATGAGCAAGACACAAATTTGATTTAGATTGAAGCTTA
TGACTACCAAAAGCCTTTAAAAGCCATGCAATTGCCCAGTTATCATTTATGCAAAATAGT
TCAGATTAATCCTGAGTGGTTCCAATGTCCAGTGTGGTCCCCTGAAGAGGCCGGAGGTTA
GAGGTCACATGGAGTATAAGAGGTCAGTCAGACTCGCGCACATTCAGCAGTGTCCATATT
TCATGTATAGAGATAGGTTAGAAATCTTGCTGTGTCAATCAATTTCGTAAAACCTTGCGA
GCGAACTCTGGTAATGTGAATGCCCCTCTGTGTACTTCAGCGTTGTAATATCTCAGCTTC
AATCGTATATGTTCCTCTTCTGTAAATTTTCTCAGTGGTTCAGAGAATGATGTGTCAGGG
TTAAGACTACAGAGGATGAATCCAATCTGACCACTAGGGTAGGTTGGGATGGTGGTGTAG
GCATAGTCCACTACGGGGTACAGGTTACGACAGAAGTCCTGCATAGACTTGATGAGGTCG
AGGTGTAACCACAGACACTCTCCTTGACAACACAAAATGCCAGTTGGATTTAAGGCTTTC
TTCATCAACTCGTAGTAGGACTTCTCAAACAGACTAGAGGCAGGACCTATTGGGTCCGAT
GAATCTGTGATGATGACATCAAACTCTCCCTGATGTTTTTTCATATACTCAAACCCATCT
CCTATATGCAACTTCAGTTTTGGACTTTCAAACCCACATGCCATCTTTGGAAGGAATTTT
TTTGAGACATCTATAACTTTCTCGTCGATTTCGCACATTTCTACTGAAACAACCTCTGGA
TGTTTGACCACTTCCCGAAGTACACCACCATCTCCTCCTCCGATAATTAGCACCTTCCTG
GGGTTAGGATGAGAGTTTAGAGGGAGATGAGCCAGCATCTCCTGGTAAGAAAATTCATCT
CTTTCTGTACATTGTATAACTCCATCTAAGACAAGAACATTTCCATAGGTTTTACTCTTA
AATACAAGAACATCTTGATATTTAGATTTTTCACTGAAAAGAACTTCCTC
>ci|000057080|Bact|Sample_DA|2
AATGAACTTGCATCACTATTCTTGTTGGCTCCATTAGAATAGTGAAAGGTCGTTTTTATT
GTGGGAGAATCTCGGAAACCTAGATGACCCCTCACCTTTTCATATTCAAAGGGGGAAACT
AACTTTGGACATCTAAGTAAAATTAAGTGAGTGTGAGTGGCAGTGTCACCCAACCATCCA
TTTAATTTTGAGACCAATATATATGCATTAGAGAACAGAATTGCTGAGCCTTCCCATTAA
AAACTGGAGCATGTTTGTGATTAAATCCACATCTCCAATATAAAACATCAAGAGATTCCA
GTGGGATCTTGTTGCCCACCATTGTACAATCAATATTCATCAAATGACAGACCAATTTTA
CTTTCACATCTCCAATATAAAACATCAAGAGATTCCAGAGGGATCTTGTTGCCCACCATT
GTACAATCAATATTCATCAAATGACAGACCAATTTTACTTTCCAAGAACTAGCAATAACA
AACTTCCAGTGTCAAAATCCAAGATGGTTGTCTGTTGGCCATCTTGTTTTCTGATCAGTC
TAAAAATGCAATATGCACAACTAGGGAACCTAAATTTGAGAAACAGTGATAACAAGGGAT
TGTTTATGGACAGATGGACCATAGATGAAGGGCGATTTGAATAGCCCACTAAATAGAAGG
CAAGGTGACAAGTGTTTGTTTGTAACATATGAGCCATCTATTGATATATGTGCAGGGAAT
GCAACTTGGTGATTTGTCACCCGTTATTAATTTTACCAAGTAAGATATTTCGAGAGTATC
ACAGTTGCCATCAGATGATTGTGTCGCTGACAGGTGGTCAGTTTTGTGAAGATCGACAAA
CACGCAACACTAGCAGATTTGTTGCATCTTATTTGGATATTGTGGATTAAGAATTAGTAA
CCTTGTCATATCTCTGATAACTACAGTTTCAAGCAGCAGTGGTCCAAGTCTTCGGTAAGT
TAAAGGTCTTGTCAAAAACAAAATATTTATTTCCAATAAATGTCATGGATGAAAACACTT
GACAGAACCTGGACTTAAAATACAGTCCAGCAGATTTGTTGCATCTTATTTGGATATTGT
GGATTAAAAATTAGTAACCTTGTCATATCTCTGATAACTCCAGTTTCAAGCAGCAGTGGT
CCAAGTCTTCGGTAAGTTAAAGGTCTTGTCAACAACAAAATATTTTTTTTATAAAACAAA
GTGTTTATTTCCAATAAATGTCATGGATGAAAACACTTGACAGAACCTGGACTTAAAATA
CAGTCTTAAATCATAGGTGAAGAAATGATTATCAAACTACAAAAAAAAACTTATCACTAA
TAAAGTTTGATATGGGTTGAACTGTCAACCCCTTTAACGCTGTGTT
>ci|000057087|Bact|Sample_DA|2
GCATTACACCTCATCACTGGTTGGCCCCAAAAAGACCCAAATTGACACCCCTCCATTATC
AAACTGAACAAAATCAGATGTAATAATTGATGTATTCAATATGGCATAAAATCAGACAAC
ATTAAACCGACTAAATAAACAAAAACTTAGTCCTAAGATAGTTCATAATTGCAATGTTCA
TGAAAGAAATATTAATTTTCTTTAATTGTTTTAATTGTTTCCTGTATTACGTTTTTACAT
TTGTTAACCACACAATCATCAATATTCAATTTATGTTTGCTTCGGAATTATATTTAGCAC
AAATCTATACAATAGTGCTACAAAATAAAATCAAGTGGAAACTATATTTCTGTGTTTTGG
GTAGCAAACTGTTTTAAAGTATTCCATCAAGTTGATCGCAAACCAGTTAAAACTATATAC
GGAATGATGTACATGCATGTATTTTAGTACAACATATGCAGTTGATGAAACTATCATCGA
ACTAAGCAGTCATTTGAAGAGAATGAAGTATATTTCGCCACGAACACACACTTTCTATAG
AACGTTCACGTTTCATGTACGCGTACGTAAACAACATTCGCCCGTAACATTACACAGGTA
CAGGCAATAAATATATATCACAATTAAGCTATGAATATATAGTTCTATCGACAATAATTC
AAATTGGGGGAAACAATGCATCGCTTATTGTGTATTCCTAATATTCCTAATAAAAACCGT
AAGCGGGCGACGTAATTCCGTATTTAAAATGTGTAAAATAATAAAACTATTAAAACTAAT
AGAAAAATATGTTACCGCAACACTCATAAAAAGCAAATCCATTGCGTTGATATTTATGCA
TGAAACTGTCTTGTCACGTAGGCATGCTTTTAAATACCCTCTTATTTCAAATGTTATTTT
AACAGAGTACAGAACATGCATTCTGTCGAAAAGCAGTTTCAATTCAAACACCTGCGAGGA
TTATTTGTTTTTATAATGTTAAATCTTGTCTGATATGTTAAAACAATTCACCATGTTAGT
TTCTAGAACAAAACACACAATGTTGTCATGCTACTCAGGAAATGACGCTATTCGGTATTG
TTGCCTGCCTAGGGCATTCAATATCGCACCGATTGGCGTTACAACTGCTACAGGGAAGGC
GTGTGTCTTGACATACGCAAATCCGATAATTATCCCAATTAGCTCCAAATCACCTTTGTC
CGACTTCATAAACACTGCTGACCCCGAGTCACCTAGTTTACAAAAAATGAGAGTTGGACT
GACACCACGGACCTGGTATTGATTTTGCATTACTACATCTCCTCCTCGCGGTAAGCTTAA
TTGCTCTGTAAATGGTCTAACGCTAGTTCCATTCATGTCAAGGATCCCCTTTGTGACGTC
ACTAGCGCTTCCAAATTTGTACACGAACAGCTCTTCTCTCTTCCTGATCTGCCCTGTGTC
TTCTTGAATAGTTCCACTGTTGTACTCAGGGAGTTCTTTGAATCCTGTTTTTTTATAAGT
GCTGCGTTTCTCATTGGCAAATTGACCTTTCTGTGGAATCCTACTCAAATCTGTCAGCTC
TACAACAGCAGCATCAATGCTTGGATTCAGTGTGGAATCGAAAATTGCCCTATGTACATG
TCCACAGGGTGAGGCACTAAAAACTGTAGAATCAACTGATGGTTGTACGACGTCGACTGG
TTTGGAAGCGTTGTGATGAAAATTAACACTTTGTGTTTTCGGAATATCAAACAGAACATG
CGCGCAAGTAAGAAATCCAATCTTGTTATCATACTCGACGAATGGGCCATGTGTTCCACC
CATGAACTCCATCTGTTGTCCATTTTCATCTTCCTCAGGGGTAGATCTTCCAATATCGCA
ACCCATTTTGAGTGTATCATGGAAGTTACTACCAGGTAATGAATTGTATCCACCGCGTAT
AAAATAGCCTTCGTGAACATCAACCTCCATGTAGTCACCATCGCCTGTGTTTAACCGCCT
GGGAAACGCAGGCTCCCCCAACGGCACCACTCCCTTTGTACTACAGTAAAGTGCAATACA
TGCCTTTTCAATGACTTCATTCCCGTTGTTCCTGTACATCACAGGGGTAACGTTTATAAT
GTTTAAATTACCCAACCTCCATGTAGTCGCCATCGCCTGTGTTTAACCGCCTGGGAAACA
CAGGCTCCCCCAACGGCACCACTCCCTTTGTACTACAGTAAAGTGCAATACATGCCTTTT
AAAAATGACTTCATTCCCGTTGTTCCTGTACATCACAGGGGTAACGTTTATAATGTTTAA
ATTACTATGATCAGCCCAAAGCTTGTCTTTATGGATTGATAAGGCCTTTTCAGCTCGTTT
TGCGTCTTCGCACGAAACTCTCAACTCGCAATCGGTTGTCATGTTGTAATTTGTTTTCGT
GGAAAACAGAAACGGATTCCTCATCATTACTAAACCGATATCGTCCAGTTCGTATTCCCT
ACACCTGTTGACATTGTTTGAATATACAATAAACACCCTGCCGTCTCCATTACAGCGATG
TCCTGGTATAACAACAGGTTTCAGATCTTTATGTTCTGATTTTAATGTCTTAGACACAGC
TAACATGAACATTCCTTCCATTTCACCTCCATTCCATTCCCGTTGGAAGTTGCGAAAGCA
GCATCTGATGTTTTCTATCCCGGAGTATTTGAGAAGGGCACGTGCCATCTCCGTTCTCTT
CAAATACGTCGCGATATATAGTGGCGTGACTGTGCAACCTACAAGTGTTGGCAACTCTTC
TCCAAAGATAGATTCTCTTATTTCATGTTCTGCGTCCCATTTGGTTCCTGGCCATTTAGC
TACATATTCAACCATTGCTGGTGTACCATGCACTGACACGATGTGGGGTATGCAACGAAA
CGGAAACTCATCTGTCGTTGAAGTCGAAAACTCCTGTTCCAACGTTTCAATGTTTTCACT
TTTAACGTTGTCGATGACCCATTGAGCATACTTATTATCCTGGTGTTGAGCATACCGCAA
ACTGTCGGTGTCCCCGTCCTCGGAACTGTAC
>ci|000057229|Bact|Sample_DA|2
CACATTGGCACGAGAAGAGTTGTCGTTCCTTACACTCACGTGCATAGTAACTAAATCATG
AAAGTGCATTTAGATTTGTGACACTCTCGTTACTTCTTGTCCACACACGTTTTTTATTGT
CTAAATTAACAAAAATTATTGACGTCCAATCGTCACTTTCAGTTGATTTTAACAGCCTTG
ACCTTATAGTCGGGTGGACCAGTTTGTATTCCGGTTGACGCCATTCCAGTTGGCATTTTA
TCTGGAAACTCAGGGTGCAGCTCAAATCTCTGTATCAGTGTTGTCAAAAAGAGGAAAAGT
TCCAACCTGGCTAATGATTCTCCTAGACACACGCGCCTCCCTAAAGAGAAAGCGAGCACT
AGTTTTTCTTTTCCGTTTAGNNNNNNNNNNNNNNNNNNNNNNNNNCTAGTTTTTCTTTTC
CGTTTAGTTTTCCATCCGCTCCTAAAAATCTATCTGGGTTAAATTTTGTTGGCTCCTCAA
ACACAGTCGGGTCGAAATGAACAGAATCCAAGTTGGCTATAATTGTAGACCCTTTTGGTA
TTGTCATTCCTCTGAACTCAATGTCTTTTCGTGTCCCATGTGGAACGCTAAATGGAGCAA
TGTTTCCAAACCGCAAGGCCTCTGTTATTACAGCCTCATAATATGGCATGTTGTGTTTGT
CCCCGAGGGTCGGGAACCTGGAAGTACCGACCACGTGCTCTATCTCTTTCCGGAGCCTGT
TCTGGACATCTTGATGATACATCAGTTGTAGAATGGTCCATCGAATCGTCGTGGCTGTGG
TCTCGGTACCGGCCACAAACAAATTCAGGATGATCACTTCTAAATTAAAATCTTCAAAAA
CTGCATTACTTGAAGTTTGTTGACCCTGTTCCTTGATGAAAACGTCGATGAAATCTCTTG
GATTCTCTTTATCAAACGTGCTTTTATGTTCAGTTAGTTGTTGTTTCATATAATCGGTTA
ATTCGTACAAGTTATCACGAACTCTTTTCATTTTAAAATAGTCTCCAGGCAGATATCTTA
ACCATGGTATGTTGGAGGCGGCAGAATTCGACCTATTCAGTCGGAAGGATTCTTCCAAAA
GTTCAACAAGTTTCCAAAATTTTGCATCATCGTGATCGAATCTTTTACCAAACACAATAT
TGCAGATGATGTTTGAAATGCTTATTTGAATGACATTTTTTGGGTCATAAATCTTTCCGT
TTTGATCTCCTATTACTTCCAGGAACACGTGGATTTCCTCCATTACGCGGGCTTCAAGGG
ATTTCTTTCCGAATCCGAATTCTCGTAGAGTACTAAGAGCGAAAGTCCGGGTGAACTTCC
AGTGTTGTCCCGAGGCCTGGACTATCCCTCTCCCTTTCATGAGTACAGTACTCCGATATG
AGTCTGGACGATCCGAGAAGTCTTCTGCTCGTTTAATAAACGCTTCTCTTAATGCATCCG
CGCCGTTTATAACGACCATCAGTTTCTGACCCAGCATTAAACTGAACACGTCCCCAAATT
CAGCACGGAGTTTTCGGAAAGTATCCTTGAGTTTTCCTGGTCTCTGCACAAGTGGTAAAC
TTCCTACTATTGGATATCCCGTCGGACCAGGCGGGAGTTTCCCTGTCCATTGTCTTGACC
GCTTGACCAATAGGACCAGTAATAGGACCACAATTCCAACAGTGAAACCATTAACACTCA
ACAACCAGCTCAAAACCATGATGGAAACGCATGGAACTGCAAGATATGTACTGCGCTAGG
GAAAGAGTATATGTATGGTTTATACACAAAATATGTGTACACCATTATTG
>ci|000057400|Bact|Sample_DA|2
TAATGTGATCGTATACACTCGTAATGGCAGCCTTAGCGTTCTCTTCAAACTCCCAGTATT
TGTATGCAGCAGCAACCTGATAAGAACAGACGTAATTGATCGGTGATTGAATTATCTTGA
ATGGCTTTTACGTCTACATGTATGAATGGAAATGTATGTCAGATATCACAAAAAGTGTTA
CGTCACTGTCAATTAACTATAACCTTCTTTACACAATGTGATCAGATGAGCAACAACATA
TTGATTTTAGGCGTTACGTGTTGAATAGATCGACAGTGGCAATGATTTCAACAAAGTACT
TTTGAAATATTTGTAGCTGATTATCTTAATACTCACATTTTCATTAGTAAATGAATAGAT
CGACAGTGGCAATGATTTCAAACAAAGTACTTTTGAAATATTTGTAGCTGATTATCTTAA
TACTCACATTTTCATTAGTAAAGACTAGCTAAATTGTCATTCAAGTATCAATGAAGCGTG
GCGTATGAGGTCTACGCGTCATAATAAATAACGTATTTTTCGCTAAATTAAGGATTAATC
TTAAGCTTTTGAATCAACACGAAATCTCTCCGTTACGAATACTTGGAGATCGTTTTGTAA
TGATATAGAAACATTGATTTTTAATGTATACTTGAACCGTTTTGGTAAAGGAATGAAAGA
ACAACGAATCCTAACCTGAGAATGCATGTAGTTGATTTCAGGTCTGTCCAGTAGTCCGTA
TAATGCAGAGTTGGTCTGTTCCCTACGGTTGTATA
>ci|000057521|Bact|Sample_DA|2
AATCTTTCATTCCACAAATTCTTGAGTAATATATACATGTATGGATTAACAAATTCTTGA
GTTAACATTGTGTAAACAAACCAACCTTTCGTACTTCTCATGAATTAACAAATGACACAT
CACTTTCGAAACATTCAAGAATTTCAGTCCTGTATTTTTCAAAAATACTAAGTCACAATC
ACCTGATGATTGGTCACTATCATGTGGTTTGAGTAAAACCACCTTCCAGTGATTGTGACA
TCATATTTTGTGGGACAATCATATTTTAATGTCATTACTACGATCTTGAAACTCTGGTAT
TGCTATCAACACTTGATTAACATGTGATTT
>ci|000058258|Bact|Sample_DA|2
AGAAATGTGAAGTCAATTGATGACGTCGTCGCAGACGACACATACACACGAATTACAAGG
ACGTGGATATCAATTTCTCATATCTGGCTATGTAAGATAGTTTTTCCTTGAAAACATCTA
CCTTACATACCATTTCAAGCGCACTATCATGATGCAATATTCATTTGGTGGATACTAACT
TCATAAACTAACCCATGATATTTGCATACACTTACGTAGACATCACTTACTAGATAAGTC
AATATATAATTTCATGCGAAGCATTGTTTGCCATTTTCAAACGAAAGTTTAAAAAAACGT
AGAAATAGAGCATATCGATGTGTGTGCTACTTTTAAAACATTAGTTACAAGTGAGAAATA
AATCCTATATCCAACAATCACGAGTAGTGTGACCTGTTTCTACCACAATAATTTCGACTT
GAACGCGGAAATTATAATAGATTGTGTGTGGTTTTGCGTTTGGAAATAGGATGAACAGGT
GACGGCCGGCATCCGGTGTTTTGACGTCATTCGATTATTGACGACGTTAATAACAATTGC
AGTTCGGGTCAGAGTTCGAATTCTCGACCCATCAAAATGCGTTTAGAGTTTATTCCACGT
GTGGTGTAAACAAAATTGTAATAACAGTCGCAATGATTATTTGATACCATGCATACCATG
AGAGTGGAATAACACCCACCTATTGTGGTAGAAATGCATCTATTCCACACTTAATGGTGA
CAAAATTGGACTTAATCCTCGGCAAGCCTCGGTTGTATTACATATTGGTATGCACTCTTT
ATCATTAGTAGTAGTAAACAGGACACGTTTATTTACAGTATTAATAGCCCTTCCTATCGC
TTTTCAAAATCCGTCCACATAGTATAACATAACTGAAAGGATGATACAATCTTTTTGCCG
GATTTTATCCGAGTTTAACAGCACGACAACTGTAATCCTTTGCCGCTCGGGCTAATCCCA
AAGTCGCGTCGAGGGATGGAAGTTTGTCTGGACTCTCAGGAAGGAACTCAAACCTCTNNN
NNNNNNNNNAAAGTCGCGTCGAGGGATGGAAGTTTGTCTGGACTCTCAGGAAGGAACTCA
AACCTCTGTACTAATGACGTCATGAACAGAAATAGTTCCATCCTCGCCAGGGATTCTCCG
AGACAAATTCGTCGCCCAAGTGAAAAGGCTATGACATTCTTTTCTTTGCCATTCATTTGT
CCATCCTTGCCCAGAAATCGCTCGGGTTGAAACTTATCAGGAAACTCAAATAATTCTGGA
TCTGTCATAACGGAGTCCAAATTTGGTAACATAACAGACCCTTTTGGAATGACCATGCCG
CGGAACTGAATATTCTCCTTGGCACCGTGAGGCACCGATAGGGGAGCTATGTTGCCCATT
CGCATAACCTCTGTCATAAAGGCCTCATAGTAAGGCATGTTTGATTTGTCGTCGAGTGAC
GGAATTCTGGATGTTCCAACCACTGTCACTATCTCATTTCGAAGTTTGTCCTGGATGGGT
TTGTTATGAATGAGGTAGAGTATGGCCCAGCGGATCATGGTAGCCGTTGTGTCAGTTCCG
GCGGTAAAGAGGTTCATGACGATGGCCGTTAAATTCATATCATCAAATATTGGGTCTTCT
TCGCCATGTTTCTTTTGCTGTATTAGAAATGCATCGATGAAATCACGCCGATTGTTGTGA
TCAAGCGAGATACGATGTTCATCTATTTGTTCAGCTACGAATGCCTTTATATCGTTTAAG
TTTTTAATATATTTTTTAATACTGAATAAATCTCCAGGAAGGTGTCTTAACCATGGAAAA
GATCGAATAGCTCCTCCAACGGAGATTAATCGAAAGTTTTCAGCAAAAAGCGATGTAAGT
CGTTGGAATTTTGCATCGGTATACTCAAATCTATTCCCGAAAGTGATGCTACATATGTTA
TTTGATATGGCTAGCACTGTCAGTTCCTTCAAATCATAAGGTTTTCCATTTTGTTGTTCT
ATGGCATCCAAGTATACTATTACTTCCTCTTGGATTCTTGATTCTAGCGATTTTCTTCCG
AATCCGAAATTCCGTAGTGTTGACAAAGAAAAGGTCCTGGTATGTTTCCAATGTTCTCCG
GAAGTGGAACCAATACCTCTCTCTTTCATAATTTCCCTCGGTATAAAACCATCCGGCCGA
TCTGAAAATTCATCCGCACGTTTGACAAAAGCTTCTTTCAATGCCTCGGCTCCATTGATG
ACCACGGTGAGGTTTTTTTTAAATCCTATCTTCAAGCTGAATACGTCACCATATTGGCCT
CTAAGTTTTCGGAATAGTTCCAGCATGGGTTTGTTCTTCATCATGGGAAAGTAACCAACG
AACGGGTATCCAGAAGGACCAGGCGGGACATTGGCCGGCCATTGTAGTGACCGACTGACC
AACAGGACCAACAGTACCACAATGATTGACACTGTCACGGGATTTAAACTGAGAATCGAG
CTGGTATCCAGGATTTCCATTTTGACCATTAATGCAGGTAAGCTGGTGTCTAATTAGGTT
TAATACTGAAAACGAAATCAAAATATTCGTATAGAGAACTGTAATATTAACAACCTAACA
GTCCGTCTGTGTTTGTG
>ci|000058305|Bact|Sample_DA|2
CCTGACTCGTTTTATAAAATTATATATACGAGTAATGTAAGTACAAATGTATAAATAAGA
TATGTACTCATATATTTTATATAATGAGTCTGGCACCTGTGCTAGGACCAACCATACAGC
TGAAGTATGTAAAACATTCACAATGATACTATAATTAGGTATTTGAAACACTGCAGTTTT
CCATGTGTTACCCCAGGTAATTATCTCCCTTAGACCAGCAATGATACATGTATTTAAAAG
GCTGTTTCAGAANNNNNNNNNNNNNNNNNNNNNNNNNNNNNNNNNNNNNNNNNNNNNNNN
NNNNNNNNNNNNNNNNNNNNNNNNNNNNNNNNNNNNNNNNNNNNNNNNCCCAGGTAATTA
TCTCCCTTAGACCAGCAATGATACATGTATTTAAAAGGCTGTTTCAGAACTATTTGTTGG
AAGGGGATGGGAGGCACATTAAAGATGTGAGGTAAATCACCATTATGCAAGTAAACTATT
GGGTTTCTGACATATTCCTCTCAAAACGATAAAGTAACAGCCTTGAGATAAATGTACAAT
TACATTTTGTTATACTCTTCCAATAGCTACTTACTCTCTCTATTTCTCTCTCTTCTTGTT
TCATCATTCTAGGAGGCACATTAAAGATGTGAGGGATGGTAGGGGTAAATCACCATTATG
CAAGTAAACTATTGGGTTTCTGACATATTCCTCTCAAACCGATAAAGTAACAGCCTTGAG
ATAAATGTACAATTACATTTGGTTATAATCTTCCAATAGATACTTACTCTCTCTATTTCT
CTCTCTTCTTGTTTCATCATTCTAATTAGACGCAAATTCTCAAATCGTTCAGAATCTTAA
AATTTCATAAATTCTCAAATTCATACATACTGATC
>ci|000058371|Bact|Sample_DA|2
ATATGTTGGTGGCCTCTGTGAATTGATCGATGTGATTTTCTGTTTTCCTGTCATATTTCT
GTAAAATTATAAGATCATCTGCGACTACTTTAGATGCATATACATGTTTCCCAGTCACAT
CTTCTATTTTCCTTCTTTGTAGTTTGCCCTCTAGATACACTCTTGACCCGGTACCCACTC
CTTCCATCTTACTGACAATGAAAGATCGATTCGTGCTTGTGTCTTTGTCAACAATAAAAC
CATCTGTAGCCACAACAAAATTGACGTATGTAGTGCCACGACTACTTTAGATGCATATAC
ATGTTTCCCAGTCACATCTTCTATTTTCCTTCTATGTAGTTTGCCCTCTACATACACTCT
TGACCCGGTACCCACTCCTTCCATCTTACTGACAATGAAAGATCGATTCGTGCCTACAGA
ATGAAAAGATGAAACCTGTTTTCTTTCGTTTGTGTCTTTGTCAACAATAAAACCATCTGT
AGCCACAACAAAATTGACGTATGTAGTGCCAGATTTAGAATCTCTTCTAAAGAATGGATC
TGAGCCAAGTCTGCCCAGCAATGTCACCCTGTTGACACTTCGTTCAAACCTGTGGTATTC
CTGTAGCGTGTCAGATATTCTTCCCTCATCACTCTTGTCTGCATCCAAACAATAGCCTCT
GCTCACAGTCCAGGCTAGTCTGTTGGACACTCTGCAAACGGCACAAATGGTCCTTTGCAT
CATTTTG
>ci|000058419|Bact|Sample_DA|2
ACTGTAACTATAATACTCCTAAAACCTTATTTATATTTTAAAAATGAGCTAAGATTTTAG
TGACAAAAGCAGTCTCTTTAGAACAAGTGAATTCATTAACCATTCAAGAAAAATTCTGAG
GACAAACTTTAAGATAATCTTGAAATAAAACTGTATTGTGAACATGAAAATGAGTATAGG
TAAGTAACATAACAATCATATAGACATGTAATTATTCAACAATACACGTCTCTATTTAAT
GTATTGTGTACTTATAAATTGATAAACTGACAACCAAACAAATAAGTACTTAGTCACTAC
AAAATTGTTCACTGATAATGAATATTACAAAGAGAATACAAAAAAATATTATTATGCAAG
AGTCATAAAAATTATTGTCATGACCCTTGTTTTAAGGCCAATTAACCACGCATATAACTG
CTTATTATCAATAATTGGTCTTAGTATAGTTACCATTGTAGAGACAAGTTTTTTCAGTTT
AATACTTCTATTTTTGTCATGGATAGACTAGGATTGTGAAAAATATTTACTATTTGTAAA
CATATTAAGGGAAGTGTTAAATACACGATACCTTTAATACAATATTGTAAGTTGACTCAA
TTCTCCATCAGGTGAGATCACAGCCAAATCATCATCTTGACNNTGGATTTTCATACTAGT
TAAATACTGTACTACAAAATAAAGCTAATTCTATTACTTTGAATTTAACAAAAAGTGTTT
TAGATAATAAAAATAAACATAAAGAATAAGAGCATTTATTTAATAACTAAGATTTAGTTC
TATAATTCGTCCTTTGGTAGATATCCCCCATAGTTAGTTGCCTGACTACCAACAAACTCA
TCATGTTTATCGACCATTTCTTCCTCCGTGAGTCGTCCATCCTTGTCGGTATCTGCGTGC
TGTATAAGATGTTGAGCCTCCTCTATGGCTGCCTCCCGGTTGCTAGGTAACACCCACTCC
ATGATTTCCTCACGGTTTAGTTTACCGTCACTGTCTCGATCATAAGAACCAAACTGTTCC
TTCTCGTAAATCTCTATCTCACGATCAGCCTCACCATCTTTTTTAACAAATTCTAATTTG
GATA
>ci|000058478|Bact|Sample_DA|2
AAATTGGACCAATGAAATTGAAGGTAACAAACGTTTTTCAGACGCAATATAAACAACAAA
GACAGCGAGTGTGTTCTGTCACATTGAACACCAGGAATGTCTAATTTCCCATATAATTTT
ATCCATTTCTGACTACTCGAATTGTTAGCTAGCTCATTGGTTATTTTTCACAGTTCATTT
AGTATATTACACTCAACACGTACTGATGTGTGGTACTGCAATGTTGTTGGGAAATAGGTT
TATGTCACCTCCAATTGAAGAGTTCTCATTTTCTGATTGGTTTCTNNNNNNNNNNNNNNN
NATCGGCAAGTGTGTTTAAATTTGTTGTTTATAAAGACTGGGTGACTAGAAGGTAAACAA
ATATGGCGGAACCACTAGCCCTTAAACATTTCATCTTGAAAACGTGCATCTTGTTATGTT
TAGAGCTATTCATAGTTTCTAATGAAAACATTTGAACGAGTGAAATACCTCCTTTCAGGC
CATATTTGTGAAATGTACTTCACAGCCTCCGTTTGTAATTCCAAGGTCAAAAGAGAATTT
AATAAAGTCAATTCTGGGTACACCAATGCTAGCACTGCTTACAAGGAACACACGTGAACA
TAACCACAATGTTACTTTGTGTAATATATCTGATCCACATGAGCTACACTTCTTTTTAAG
AAAGATGCATTTTACACATGTTTTTGTCAATTTTAACAGGCATCTTAAACTAAATATCTA
AAACAAGACCAATGGATACATATGATACATATTAACAATTGATCTAGTTACTTCTTGTCT
ATTGCACCAGAAGAGTGAATTATTGGCTTGTAAAATATCACTTGATTTACACTATACATG
AACCTTAAGTACAGCAAAAACTGATTATCGATGCATTATTGTTATTTTTTTTCTTTTTCT
TTCTTGTTTAGTTATTTAAATGGGCCGTTCACTTCTATTAGTTCCT
>ci|000058556|Bact|Sample_DA|2
ACTCTTTTGAATATGACTTTTAATGTAGGCGAAGGTCATTCATTTGCACAAACATTGTTG
TATTTTACTCGAGCATGCTACAAGCCCACATGTAGGTTACTGGATCTCTTGGTTTTTGAG
AGGCATCGTAGAATAAGCAAAAAGTTCTCTTGCTCTTTTGGCAGGTGAGCTAAAGATCAC
ATAAATGTTGTTTTTCTATGTATTTTATTTTTGATCAATTAAAATGACTGATGATCAGAT
GAATGGATGTCTCATGTTCAATATTTTCTTATAGCAGTTTAAAATTCTGTATACTTTACA
TTGTAATAAAATCAATGAAACCTCTATAAGTATCATTCATCAATTTTTACTTAAATAACT
ATTCAAATGTTGCAAGAGTTTGCATTATCTTCTGAAAGTTCTCTAGCATTATTTTCGTCA
TCATACATGACTTTCTTTTAAATTAAAACAAACACTATAGAAACATCATCTAATTGAACT
ACTCTGAATGATATTACAAACATACGACACTGAATTTCACTCTTGAATAATCTATAATAA
TCTACACACACATTCACACCACTTTGTATACACAATGATTATAACAATGTTTCTNNNNNN
NNNNNNNNNNNNNNNNNNNNNNNNNNNNNNNNNNNNNNNNNNNNNNNNNNNNNNNNNNNN
NNNNNNNNNNNNNNNNNNNNNNNNNNNNNNNNNNNNNNNNNNNNNNNNNNNNNNNNNNNN
NNNNNNNNNNNNNNNNNNTTAATGATGGGTTCATTTGGATTAACACTGTCTTCATCACAT
AAATGCCTGGTCAAATTGTCTATCATTTATAAAGGTCCATTTCACTCAAACTTTCCTAAT
ATATCGCTATCCCGGAACAAAAAGTAGTCCTGAAAAACATCAACAAGAAATTAAGATTTG
TCAGCAGAAAATCAAATATGGATATTCTTTGATTTACATGGAACATGTACCAGTCTACAG
CTTCTTTTGAAGAAAGATTCTTTGATATTCATGAAAATTCTATTAATTTATTTTCTTTCT
GTTTCAAATGGTGCATTTTCAAAACAGCATCTGGAGCATTTCATGCAGAGCCATTGTCAA
TTGTTCTCTTCAAGATAGAAACTAAACCAATGAACACATTTGCCAAGTTACATTCATACT
GAACATAAATGGGAAAGGCAAATAAGTAGACTCGAGTATTGATGAGGCTGTTGATTTTTC
CTGTCTTGTCCTTGTTTCCTGGACCAACTGCCACAACAGTGGCCTCCAAGACTTTTCCTG
CTGATTTGTCTGGGATCATGATACCCCCTTTCGTTTTCAACTCTGCTGCAAATCTCTCGA
CCAGAACCCGGTCGAACATGGGCAAAAACTTCTTGAATGCAGATGCCATATTGAAGGTGA
TCTTGAGTCTTACGACGACCTTA
>ci|000058953|Bact|Sample_DA|2
CATCACAATCCTGTCTAAAGTCAGCAGCTAATGTTACAGTAGTTATAAGCCGAGGGTTGC
GGATTGGATCTTGGCTGACTGCACACTACTCCTTGAACTTTTACAAAGACAATCTATCAT
AACATAACAATCCACACATCTGTACCAGATGAACACAAATTGTGGTTTGTTGATCATTTC
AGTGTACATTGTAAAGTAGATGTTGTAGTGATGAAATATTTCTCTGATTGTTAAGAAGCA
ATGATAATTAATATCAAATCTGTTTAAGTATAGGTATAACTAAATTAAAGTGAGGGTTAT
CTGCCTTCACTGAGAGACNNNNNNNNNNNNNNNNNNNNNNNNNNNNNNNNNNNNNNNNNN
GGTTATCTGCCTTCACTGAGAGACGTAATAGTGACTTTAGCCTTGTCATATACGCCGAGA
AACACAGCGCCACCTATAGAAATCCACGTCACTCTTGGGACAACTCCGGCAAAGAGACCT
CTGACACCCTTTTCAGTGTAAATTGTCCTTAGTGCAAAACCAATATTAGCAGTAGCAAGT
GGAGTTCCAGCCTTTGCTAACATGATTCTTGTCTTGGCCACATCCAGAGGTGTTGTTAGA
CCCGCACCAACACAACCTGCCATGGATCCACAAACTGCAGACTGCCAGGGGTCAACCTTT
CTACCTTGATACAATGACCATCGCAACTTAAGATATTCCCATATTGGGAACTGAATGAAC
GAGAATGGCATCTCCCGGATTACAGTAGAAGTGTAGCCACGGAACAAACCGGGGAATCCC
TCATGTTTTAGAGTGGAGAAAAGTATAGACTTGGATGTGAGGTTAGGATTGGCTTGGGCT
CTCTGTTTAATCACCTCCACTGGAACTCGGATAAGACAGGCTGAAACTTCGGCTAATGAG
GCCCCGGCCATCTGTGATGCGGTGGTCCAGTTTTCTCCCATGGTATTTCTGATCGTTGAC
TTTGTCACCTCATACGTACAGAAAAACAGAGCAGCTGTTGGTGCTGATCCAATCACAACT
GGAAGGAGACCTGAATAAATTCCTCGGAATCCACCAGACTTCAAAAAACCTTGCTGACTT
TGTAGACGGGTCTTGATGGTATCCAATGGAAACAGAGACAGGTCGACAGAAACGCCAGCT
GCTGCTCCAGACAGCAGGGCCACTTTGAAGTTAGTCTCTGCCATGGTGTGGAACTAGGCT
GACACACAGCTTGCAGCTGAAATTATTTCATCAGAAACGTCCTCTCGTCACATGAACGAC
TTCAGACTTTTATATATCGGGCTATACCGACGTGTGTCGTTTGTTG
>ci|000059056|Bact|Sample_DA|2
CGCAATTCATCTTGGTAACAATACTGACACGGCCCCATTCTGATAGCATATTCTTATCAT
TTGAATATTATTTTGGGTTTTACAATTACAATCACATTTGTAAATGAAAGGATGTTACAC
AAATAATTACTATATTTGACATGGATATTTCGTGATTGATTTTAAACGTTTCTGTACAAA
GTAGACAGCATCCATCGTCTGATTCCGATCTACCATACCAGTGATGGAATACATGTAATT
ATCATAATAACATCTTGTCAGAAATACCATAACAATATATTTTGCATTTGTAACAATAAA
GTAGCGCTTATCGTGTCTCCTTCTTAGATATACGTAATTGAAGTGTAAACTAGTAGTATA
TCATTTCCCTACACTATCCTTTACTTTGCCAATATTTGCTATAAAATACATATGCGCCTA
TCAAGATGAATGTCAGTTTCAGCAGAGTTGTTATATGGGAACTGCTCTGTCTTTCTTTCG
TCGGTCNNTGAACCTGCCCACTTCCCTGGCCCCTCCAATCGGTACTGATAGGGCGTACAC
GGGCCGAATAAACATCGACAAGCCAATTTAGGATCGGTGAAGAAAAGTTTGACGAAAGAA
GGTTTACATCCAAACAGTATGGCAAGTTCGTCCATATACACCATATAGTCCACGGTAAAG
TAATGCCCCTTCGAGTCACTAAACACATCTTTATTTTTGCTCCTGGTTTTTGCCACTTCG
GCCGCTTGTGATTTTACGCTAGGAAGGGTCACGTTTCCCTTGAACACGGCCACAGCCAGC
CTAGCCTGCATCTCAGCTATTGGCGGTTGTGGTCCTGCAGCCTGTATCAAACCATTGACA
CAGATAGTTGGACGGGTAGAAACTGGTGGGAACATGAACTTAAAAAGCTTATTGCGGTCA
GCGAACAGCCCTTGGACCGAAGACTTTAGAAATGGATAGTCAAATGTGTATCCTGTTGCG
AAAAGTATCACATCTACATCCCGTTCTATCGTACCGTCATCAAACTCTACATTAGTCTGG
TCAAGACTTTTCACACCTGCTTTGATGACGATGCGACCACATGCAATACGGCTTGGCAGT
TCGTCATTAATTAGGACGCCCTTTGCGAATGGTCCACTGTCTGTTTCCAGGCAGTACGCC
TTATGGTTGACGGTTTGATTTAGTTTCTTCAAATATATTTTCTCTACTAGAGACTTGGGC
AGATAACCAACTGCTCCCCGTTTAAATCTAGTCAAATGAACCATATCCATTGGCATTCCT
GCTTCAGATATCCGGCTGAAGATGTAGCGTCCATCTCTTGTGCTCAGGTATACCTGTGAT
GCAACACGACTCAGTTCCACCGCTGCATCCACGCCAGAGTTTCCAATGCCGATAACTACA
ATTTTCTTGTCCTCAAACCCATGGAAATCCCTATAGTCGTGTGAATGTAGGATTGTGCCC
TTAAAATCATCCTGCCCGGGTAAGTTTGGCACAAATTTGTCTTTGTAATGTCCACAACAA
ACCATGACGTAATCAAACGTTTCCGTCGCCATCTTGCCTGTTTTGGTTTCCTTGGATACA
ATTACCCACCTATTGTCCTCCCCCGCAGATTTCACAGACACAACCTCATTGTTGAAGTTT
ATGTATGGTAGCAGACCAAACGTGTCGGCGTACATTCGAAAGTACTTAAGCATTTGGCTG
TTGTGAGGGTACATTGGGAATCCCTTGGGTGGAGGGAAATCGCTATACGCCGTCATTTCT
TTGCTGGTGTTGGTGACGGTGGATTTCATGACACATCCCTGACCGGTCCGTACCTCCGGA
GTGAAGTTCCATAATCCGCCGATATCACCAGTTCGTTCGAAGCAGACGGGATGGAATCCT
TCATCAAGGCAACATTTAATGGCGGGAAGACCACTGGCACCCGCACCTATGACAGCCACC
CTTTTCTCCATTGCACGACAGCAAACGGCTCTTCTTTTGGGCACT
>ci|000059749|Bact|Sample_DA|2
CCAAACATGATCCAGTGTCATAACACAAATAATATTGTACTTAATTAAAACAATGATTGT
ACCACATAAAAAAATGTCACTTTTAATTTATCACATGTGTACTCCTATAGTTTACAATAA
AACATTGTAGTGAACATTCACAAATATCAAAATTGAATACTTTGATTTCCAAACAATCAT
GAAACAAGGGCCCAAGGGGCCCGAAGTGCTCAACTGGTACAGGTTTTATTGTCAATTGTG
GAAGTTTGCAAAAAATGGCAGTTTATATAATTATT
>ci|000060242|Bact|Sample_DA|2
TATGCTTGATCGTACCGAGTGGTGAAGTGATCGTGAATGCGAGGCTCTGTGGTCACGTGA
TGTCCTGCCTCAGTCACATGGTCACCAGGACGATTACCAACGGACAATAAACCCTCTTCA
CAAAGAACCTCTATTCTTTGGTCATAGCCGTATGCTGCCAGTCTGCCGTTGTCGATGAGA
GAAAGTGTTCCATTCTCATGTTTAATTGTAACTAGAACCTGGTCCATATCAGGTATGGAG
GCTAATTCTGGGTGGAAATGCATCCCTTGAACATAAACTGTTTTTGGTCTGGACCCAGCA
AGTAATAAAACATAGTTCAAGTCGTGAATGGTTGAATCTGCTATTATTCCACCTGAAGTC
TTAAGGTAGGAGATCGGTGGTAGAGACATATCACGACTTGTTACTTTGATTAGACGAACT
CGTCCTAATTCTCCGGACCGTATCCTTTTGTATACACTTCTAAAGCTTGGGTCGAATTGT
CTGTGAAATGCGCAGAACAGTGGCAGATTNNNNNNNNNNNNNNNNNNCGTATCCTATTGT
ATACACTTCTAAAGCTTGGGTCGAATTGTCTGTGAAATGCGCAGAACAGTGGCAGATTTT
TCGACTCGGCCAATTCATAACACGATCGTGTAGAATCTTCTTCAACTGTGACTGGTTTTT
CACAGAAAACAGCTTTACCGGCATGGAGTGAGTCCCGTATAATCTGGTCGTGTGTTGTAG
ATGGTGAGCAAATGAGTGAGGCATGTACCTTGGGATCGGCATAAACTTCTTCCAATCTGT
CAGGTGTTGTACATCTCGCTTGTAGATTGAGATCTTTAACAAANNNNNNNNNNNNNNNNN
NNNNAGTGAGGCATGTACCTTGGGATCGGCGTAAACTTCTTCCAATCTGTCAGGTGTTGT
ACATCTCGCTTGTAGATTGAGATCTTTAACAAACTTCTGTGCGTCTTCCAAACGGTTACG
GATAATCCATTGTAATGAGGCCCTCGGTGACAAGACTGCATTCTTAGCATGGAGCAAGCC
CATGTTTCCTAGCCCAAACAAAGCAAATCCTACCCTAGACGTCATAGTGTCAGTGGCGTG
TCAGACAACAATTACTGGTGTCCTCTAAAAAAATCAAAACGGCTGGTATACTGTTAACAA
ACTCCTGTTACACGCCATGTACTGGACTG
>ci|000060330|Bact|Sample_DA|2
ATGTGTTTACATGTATAAAGACTGTCTCAAAATCAACTAATGCAAGTTTGCAATTACAAA
TGTATATCTTGATAACTAGCAAAATTATTGATGTCTCTATGTTATTTTTTAAGCTCTTTT
CAATTGTTCATTATTCAGAAAATCCAATGGTACTTTTACTCCACAGAGAATTATTTCATG
TGACGCCTGGTCGGGGTTTAAAGTCTCACTTATACATTTGTTTTCTTTTAATGAAACATC
AATCGAATCCTCCGATTTGGGCAATGAGTCGACTTCTTTCTCAATTCCATGATTTTGGAG
TATATCTGTCTCGTTGATTGTGCTAGATTCTTCCACTACATCGCTTTTGTCCCCAACAGA
GATACTGTTCTGAACATCCTGNNNNNNNNNNNNNNNNNNNNNNNNNNNNNNNNNNNNNNN
NNNNNNNNNNNNNNNNNNNNNCTTCCACTACATCGCTTTTGTCCCCAACAGAGATACTGT
TCTGAACATCCTGTCCGAGTCCAGTGTCTTCTTTGGCCAGGTCATTGTCCGGTTTGCTGG
CCAAATTGAAGACCTTCTCGACATCAATATGTGAGTGCACGTGGTCAACCTGTTTATCGT
AGTCCTCATCTCGAGCCCAGGGCTCTAGTTCACCAGATCCAAACATTCCAAACACTAATG
CACCAAATAAGTCAAAGGCTGCACATACGTAGAAAACGTTTCTCCATTCCTCGGGTGTGT
CNNNNNNNNNNNNNNNNNGCACCAAATAAGTCAAAGGCTGCACATACGTAGAAAACGTTT
CTCCATTCCTCGGGTGTGTCATTTGGTGTGAGGGCCCCGGCGACGATCGGTGCTACCATT
CCCGGTACGGTGGCCGCCGTGTTAGTTATTCCGTAAAGTACGCCAGCATACTTTGGTGCG
AAATCAACATGGTTGACAACGTATGCTGCTCTGGATAGACCTGTGAACATGACGGCGAGG
GAAAGGAATACGACGGCATTATCCCGATTCTCACAGTTCGAGAAGCCAGTCACTACAGAG
AACACACCAGCTCCAGTGAACGCTAACACCTGGTAGAGGCGTCTCGTGG
>ci|000060849|Bact|Sample_DA|2
CTTTATAGATATTGAATCAGGAAGCCTGAGAAATTCGTTTTTTCGCCATATAATACGGTT
TGGTCACTGGTCACGTCGGATACCTTTACCCAGACAGTGTCTCCGTCCGTGAGTACTAGT
ATAGCCGAACCAGCCCCCGTCATAGCAAGGTAGTTGGTGGACCCACCCTTTGCGAAAGCC
ATGGCATGTCCGTTTTTGTGGAGTTCCGTTTCGACGTAAACTCCGACGCCGCCGCCGACG
TAGACACCCCAGGAGAAGTAGTATAAGCCCGGAACGGTACATGTAAAGGCCCCTGTGTAT
TTGTTGTACCCTTGGCNNNNNNNNNNNNNNNNNNNNNNNNNNNNNNNNNNNNNGACGTAG
ACACCCCAGGCGAAGTAGTATAAGCCCGGAACGGTACATGTAAAGGCCCCTGTGTATTTG
TTGTACCCTTGGCCGACATTAGTGATGACCGTATTGTATGGAAGCATTCTACCAGTCAGT
CGATGGAGAGTCATGGAACTGTAGGCGTAAAACGCCACTGGTGGTAGATGGACACTTGTC
CTTGGTAGCCTATCTACGGTACGCGTGATATTTTCTCCGGTCGACACAGGGACCAAAGCT
CCCAGCTTGTGTGTCAGTAACTCAATATCCTGAGACTGTTCCGAACACACATTCTTCAAG
TCTCGGATCCGGGACTCATAAGCTTCCATCCGGGACACAAGTTCTGCTTCCCGACGTTCA
TCATTCAAAGCGTCTTTAGCTCGTAGATGTTC
>ci|000061211|Bact|Sample_DA|2
TGGATTTATCAGAGAAATCTTTGTAAACTTGGAAATTTCCATTTATTCAAAAATACTTTC
CCTGTAATTCATTGAATATTTCAGGTTTATGTAATGCTTTCCCTTGATTTAACAGTCAAG
TTAATTCAACTCTCCAGATATTTTGAATTATTATACCTTATGTAAGATTCTTGCCTTATT
ATTGGTCAATTCCTAATCACATGACCTGAAATAATATGCAGTGTCAGAAACAGCGGTCAA
CATTGCCGTGGGACATTGCAATGTTCCCCGCTCCGCCGGAAAACACACAATTGTTTCTTA
CGGAAAATCCCGAAAATCGAGGAGTTTTACATATATAAGGAGTACTGTACCAGATAAAAC
AGATTTTTCACTAGAAACTTTTCCTATTCGGTATAATAAAATAAATAGTGCCCTTGTAGA
AAACACACAATTGTTTCTTACGGAAAATCCCGAACATCGAGGAGTTTTACATATATAAGG
AGTACTGTACCAGATAAAACAGACTTTTCACTAGAAACTTTTCCTATTCGGTATAATAAA
ATAAATAGTGCCCTTGTCTGAGGGGAATATGGAGGATTG
>ci|000062484|Bact|Sample_DA|2
CCTTAAATGTACTTATACTTTTAGCATATTTCAAATACCAGAAGTACCATTAAATGTCAC
TGGTATTTGTAGTGCTAGTACCACATATTTGTGCTACTGTAGCTCAATATCATCACAACA
TATTTGGTGCTCAGTGTGCTGTAAGTGACTTGTGTTTGGTGCTCAGTGTGCTGTAAGTGA
CTTGTGTTTGGTGCTCAGTGTGCTGTAAGTGACTTGTGTTTGGTGCTCAGTGTGCTGTAA
GTGACTTGTG
>ci|000063724|Bact|Sample_DA|2
AAGCTCTTGGCAACCAACTATCATACAATCAAAGACCACCTTTATGAAAATGCAACATTT
AGGTGGAATTCCAAATTCAGTGTCCTAAGGAGTTTGTAGGCATGCAGAGACGTGGTGTAA
TTATTAGGTATTCGTTGCAGGACATTTAATTAATTATATGTTGACAATCGAGGAATTAAA
ACAGGTGTATAATGTCACTCACAGTATTTTAGTTTCATCATTTTACTGTTTCCCTCATCG
TCCTCTGTGTATAACCACAGTACATTCCCGGACCCCAGACCAATATATATACCATTGTAC
AGTGTCTTAAGGTATTGACCAGTCCCACTTATCAATACAACTATCCCACTGTTCCACTCT
CCTAATATAATGTTCGCAGAGGAATCGTAAGCAATAGAAAGTGGATAAAATGTTTCTGGC
GTAACGCCCTGGATTCCTTCTCCTTTGTAGGTAAACATGAGCTTTAACTTGTCGTCATAA
ACGTGTATAACGGATGTATCCACATCATCAGAATTACTTGAGCTTTCACTATCATTATTG
GTGTTATCTTCGTCAATCATTAACGCGACTACAGCTATATTCCCTGTAACAGGACAGCAG
GACATTCTGTAGCGTATCAGTGGTGTCCCCTCCTCCTTGGTACTGGTGTGTAGTATAGAC
CCAGTCTCTGTGTAGGACGTCAGTCTACCTTCCATACCCAC
>ci|000063775|Bact|Sample_DA|2
AATTATAGATGTATAATGGTGTATCTAGCACCTTCTCCTTACACAAGGATCAATGTATTA
CAAATGTATTACAAATATACTGCAAAATGTTGTAGCGAGTGTAAAAAAAATGAAATAGCC
TTCAAAATATTTTGAAAAGATTAATACCATTCAACGGAAAGGTTTAAATGCATGTTGAGA
AAACCTGATTTGTAGGTATAGAAAATTATAGCAACCTTTCTAATATAATGAGAAATAAGA
GGCCCAAGGGCCTTAACGGT
>ci|000064797|Bact|Sample_DA|2
CCGGACAAACAAATAAACAATAGATGCTGCACTGCAACATTGGGCAGGTGAGCTAGTAAC
AGGAATCTTCCATCTTAGGAGTTAGAAACTACTTAACTTACTAGTAAATGGTCGTGGACA
GCTTTAGATAAGTTTACTAGTAAATGGTCGTGGATAACTTTAGATAAGTTTACTAGTAAA
TGGTCGTGGATAACTTTAGATAAGTTTACTAGTAAATGGTCGTGGATAACTTTAGATAAG
TTTACTAGTAAATGGTCGTGGATAA
>ci|000067474|Bact|Sample_DA|2
ACAATTGCACACATTTTCAACATAACAAACGTTCTGCCTACTGGTCATGCAGCCAAACGT
ACAAGGGGACTATTTGAGTGAACAATATTACTACACCAGTGGCAATTATGAGCTGATAAT
GCGCTTCTACAGTTGGTAAGGTTATATAGTGACAATGCCATAGAGTGGTAAATATAAACT
TATAATTTTTGCCATATTCTGGTATTTGCATCATAAACACTGTGTGACAGTTTTCCGGTC
GGCATTCCAATCTCATCTGGAACTAGTATCTTAATGTATGCTCTGTGACGTTGGTCTTGA
TCATGGCTTCTTGCTTTGCCTTGTGGTTGTTCTCGCAATCCTATTCTCTATAGAGAGTGT
GACCTTGTCGAATTCGACCCACAAAGTTGTAGGTTTGTATGGCAAGTGTCGTCGATGAAG
CCGATAACGCTTATTCTTTCCAAACATTTGGTTCTATTACCCTAGATATTGTTTCGTGAG
TCTCCATTAGGCTACCTTTTGTGGATATTTTGCACCTTTACCACGATTTTGGAGTTTGTG
TTCGATTTTGTTTTGCACGTACCTGTATTTATGGTATTGGTTATTTTATTTGTGTTTTAT
GTAAAGTAAAATTGATGTCAGGTTTCAAATTTTACTTACTGTAAGTATAAAGTATGCAAG
TGCGAGATAATTTATAAAGAATTACGTTTGATTATTAAACTGGTTAATTTTCTATGAAGC
TGGATCTGACAGCATAGATAGGTTCTGCC
>ci|000068676|Bact|Sample_DA|2
CACAGTTGGTTCCCATGGGTATTCCAATGGTCTGTTGGAATATTTTGTCACCAAACTCGA
CGAAGATGTTGTCGATTAAAAATTCGATCATCTTGACGATTTCATCTTCAAGGGATCAAG
TATCACCCCATTACCGTATAGATATATACCTCCCATTTTCACCTTATTATACCTGCCCCA
TCAACAGCTTCATCTTCATATCATTATCAGTATCAGTATTGCTATCTTATGATTTTATCC
CTATAATAATTTTTTCCGTCCATGCATCTGCATCTTCATAGTCAACATTTTCCACAAACT
CCTTTTCATTCTACTGTTCTTTGACATTCCCATGCTTCGCTTTATCATCATTGTTTTATT
TAAAATTGAAATAAAACTTGATTAAAATGAAATGTCTTACTTTCGATACTGTATTTTTGC
GGTAACATAAATACTAAGGGTTATTGTTCGAGAACAATCGATCAAATGAGAAAGATCATT
AGATATTTCCGATTTTCAGGTACACGGAGTACATACACGGACACGGACGCAGACTACTGA
AAATTTCGGGTCGTCTCAAAGGTGTATTTATAATATGTATGCACAAGGGTCAAATACTAG
TGCTATAGGTGCGGATATGTATATAGTTTATAACAACGTATATGTATAATGAAAGTGGAT
TGAAGTGTTCCTCGCCGAGGAGCCTGTATAAGTACGACAAGGCATATAGATTTGAAAAAA
TAGCTTTTGAGACGACCCCCAATTTACCAGTATATATACGTAGTCCGCGTCCATGTCCGT
ATCCGTGTAGGTCATCCGTGTAACTGAATATCAGAAGTCTCTATTAGGGTGTCTGTCTGT
CTGTCTGTCTGTC
>ci|000068977|Bact|Sample_DA|2
AATTTAAGGGTTTAATTTAAGGGTTTAAAAAAATAACAAAATATGTTGTGGACACAGCTT
GGGATTCAGAAATACCTTGAATATGATGTATGTGAAAATACCTTCCAGTACTTCTAAAAA
CTCAAATATTTATTTTGTTTTCAGTTCATTTGAAATTATCGAAAAAGATGGCCTTAAACG
TCTGATTTCTTGAAGCTATGTAAAGATTTGTCGTAACAGAATAGATATGTTCAGAATAGA
TCCTCATGCTAGAGAAGGCTCGACATATAAAAAATATAGTCCCAGCCGAATTAAAACAGA
TCATCTTGACTAAGGATCTAACCCAAGAACAAAGAAGGGAAAGAAAAGAAAAAAGAACCA
TGCTAGCGGAGGGAAATGGCCCTGCCTCAGTATCAACCAGAACTACTACATCGCAGCTAA
TGAGATCTAACCAACATAGGATGAGTGGTATACCGATGTATGGGGAATGCTCCGACTTGG
CACCTCTTATACCTACTGTTGTAAAATATCAAAAGCAACCCGCGACATCCAGTATCAATG
TACCGGATATTAGCCGGAAATCCGCTCAACTTGTCACACAGAAACAAAACATGCGGGCCA
CACAAAAGGAGATAAAACTGCCGTCAAGGCCCATAGCACATGAAGAAACTCAAGATATAA
GTGCGTATCATTACAACACTTTTATGGATGACAACACAAACGAAGAATCGAATCAACAAT
TATATACTCTGACTCCCGACTACTCGACAGTTCAGCAACTGTACCAGAAGCGGACAGATC
ATAGAATCACAGTTTTAAAAATTTTAATAATTCCAATACTTCTTTAAACCAAGATTGTTC
TTTCAAGGACACCACCAAGTACCTGAAAATCCTTTACTCTAATGTTGACGTACTATCTTC
TGACAAAAGGCTGGAATTAATGGATAAGACAGCCCGGACATCATATGCCTTACAGAATTT
TTCGCCAAACACACCAACCTTCCACTAGATGAAGACTCTTATCAAATAGCCAACTATACT
GCAAACATCTCTAATGATGGACGCAGAGGGGTAGCCATTTACATTAAGAATACCATCAAT
GCAGAAATAGAAGAACTGACAACACCATTTCAAGCATCATAAAACTAAGTGGAAACGATA
AACTCCTGGTGTGCTGTGTATACAGAAGCCCTAACAGCCCAAACGAAAACAACAACAACC
TTAACAACCTAATAGACATCATGGAAAATACCCACACTTCACACGCACTACTGGTAGGTG
ACTTTAAATACAAAGAAATAGACTGGGATAGACAGATGTCATCGGCAGGTCCAAATCACC
CAGCAGCCAAATTCCGGGACAAGCTACTAAGTCAACATGTCACAAACCCTAGAAGGTACC
GGGAAAATCAGACTCCATCTATTGTAGACCTCATCTTTACAAATGACGAAAACATGGTCC
AAGACATAACCTACGGTTACAGGACTTGGAAAGAGTGATCACATTACCCTAAGTTTTAAA
CTAATATGCTACACTGAAACAGCTCAAGAGAACCAAAAACCTACCCAACGAAAACTTTTT
TCAAAGGTCAGTACGAAGAAATCAAGAAAGGCATTGCTGAAATAGACTGTAATAATCTAG
ACTCAATTCAAGAAGATATTACATGGAAATACCTTACTGATCAACTCAAAACCATTATAG
AAAAAAT
>ci|000069223|Bact|Sample_DA|2
ACAATGGAATGGATCCTATATAAATGTCTTCAACATAAATGCGCTTTAACAACAGTTATA
AACTTTTTAACAATACAGCAACATCGAGTAATGTAAGTTCAATCAGTGTTATAATAAAAT
AAATATGAATATATATCAATAATTATATATATACCCTTGGTACTACCAACTATTACCCTA
TAAGACTAAGAGCTTAAATCACATAATTTCTCATTTAATACCACAAAGTTCCTTGTATAT
CAAAAATAAAATCCACAGCTGTGAGAAAAATAGGGGAATATATATAGCCAAAGCCAAACT
CTGTCTTCTCAAACTCAAATATCTTATGTAAAATATACTTTTATCTTAACTACTACAGTT
TTTCATGTCAATAAAGACTTGTCTAAAATACTGGAATTAGCAAAAGGCAAAAAGTAAATT
AGTCAGCACAAAATTTAAAGAGAGAAAAAAAAAGAAAAAAACTGCATGTAAATCGGTTAC
TGCCATTTCAAAAAGATTGCACTTCCGTTGTCTTGC
>ci|000069381|Bact|Sample_DA|2
GCAACAGTGACCTTGACCTTTGACAATTAAATCCAATACCAAGCACTTTCCATAAGGAAG
CACTGTGTGCAGTTTGAGTTAGATCAAATTCTTAATGGAGGAAATTCATCAAAGATATTG
ATTGGAGACAAAAGTGCTGATGGACAGACAGACTTACAGACGAATGTACAGACATTGGAA
ATAGTGATAAATACGGGGTACCCAAACTTTCGTGCGGGGCCTTTATATGACAACATTCAT
GGAGTTTGGTGAAAAGTGTGAAACCTTACATTCATAACAAACTCAACATGTAGCTTACAG
CAATCTACAACTTTCATTCAACATATATTGCATCATTGATTTCTTAATTCAACTGCCTAA
CATATACCATTTATGTCCTAAAGCAACCCTCAAAATGTACGATTCATGTATGTCTTGTAA
TAACCCTCAAAATGTACGATTCATATATATCTTGTAATAGCCCTCAATA
>ci|000070432|Bact|Sample_DA|2
TTTTTTTCGAAAAGATGAGTTTTATTAGTAAAACGAAACAACACAATATTATATTTACAA
TACAGTACACTGTAAGAACACCAAACACATGATATGCTAACAGGGACTTTTATGAATCCC
AAACAGTAGTTTGATGGCCTCTACTGAAAATGATCTTAAGTACTGAAACCATATAATAGG
GACGACCTCAATGGTCTCTTGTATATCGATGAACTCCAGTATAGCGATCACCTATAATAT
AGCGATGATCTCTAGTAT
>ci|000070510|Bact|Sample_DA|2
CAATTTTGTACATAGTGTTACATGTAATACAAATAAAACATGACAAGCATTTTCATACAT
ACGTTCATGTACCCACCCACACTTACAGGTAACATGTCTTAAAACGTTCACATAAAATGT
AAAAATATTACAATGGGCATCATAACTTAACCACACATTCAGAAATATTTCCATGATAGA
CTAATATATGCTTGTACATATCCACACAATACGGAGAGAGTGAGTGAGAGCGGAGAGGCA
GGAAAGAGGAGAGAAATTGATATGTTAAACATATTGAACCTAACCAGGTACCTTATATAT
CGCTTGTTAAACAAAAATAAAATGAGTACCGAACACGTTTTATCGTTAAAACATATGACA
TGGTCCTTTGTTAAATTGGTAAAAGTTATAAATGTAGCGGCAAATTTTATACAAAATTGA
ACTACAATCCAATAAAACAGAGAACTCGTAGAAATTGAAGAAACAAATGTGAAGCGATAC
AAACACCTATCGTATCTAGGTTCACATCGAATAACAGAAGGAAGTATTCATGTTTATATT
TGTATGACGAGTCCAAGAGGACGCTTACTCTTCCGGAGCAACTGGTTATATTATCCTTGA
ATTTTTTAATAATTTTAAGTGATATGGACGAGAGAAACTAAGTGGTGTTAAACATGGCTC
CTATAGGTAGAGACAATAATTAGAAAATCCTCCGAATCCACTTGGAATAATAAGTCCGTT
TTATCCGGTGAGTATCAGTTTGTTTATATTATACCCTTGCAAACTTCCTGGTGGATGACG
ATTTTCCTATACTGCGATATTCGTCATTTTACACCAATGTCGAAATAAATTATCAATATA
TATTAGGTGGCATTACGTGTTTTCACGTTTTATTCGAAATTCAACATTACGTTTGTTTAC
CTGTATGGAAAGGTGTGGATGAGCGTATTGATGAAAGAAACCACACCACATATTAAAATC
AATATGCTTTTTATTCCCTAAATGAATTCCGTCAAAACTATAGAATAAATACAAACTTTC
TACAATATCATGGTCTAGTCACAGCTGTAAAGCATTTTCTTAGAAGATTTGAGTTTATGA
TAGAAAGACCAGTCTTACCATTTTTACCATCAAACATAGAAATATTTTATAAGAGTAAAA
AAGGTTCTAAAGACTTTTATAACTGCATCATTACAGCACCTTCAACACCAAATGGGGTAA
GAAAATGGAATGAAGAATTTGACTTTGAATTTAATCATGAAAAATGGGTTAAAATACTTA
AACTTCCATTTACTATCACGAAAAGTTCTAAATTGCAATGGTTTCAAGTTAGAATTCTAC
ATCATATTCTAGTAACTATCACTTTTCTTTTTAAAATAAACATATACCCTAGTCCTTTAT
GTACACTCTGTAACATGGAAAGAGAAACTATTGTCCATTGTCTATGGGAATGCACAGAAG
TGCAGGAACTACTACAGCGATTTGAAACCCTATGTGACATTTTCCTCATTCCTATTTTTA
TAAATAAAGAATCTTTTCTTTTTGGTATACTATCACCTCAAGCAAATATGGTTGATAATG
AAATTTTAGTACTTATAAAACACTACATTTATAAAAGTAGATGTCTTCATAAATCTTTGA
GTCTGAATGCTCTTATCAATATCATTAAAGACCACTTCATTGTCCAGAAATATATCATCA
GCAGCAAAAATGACTACATGAAAAGGAAATTTGAAATTAATTGGAGGAAATGGAAAGCCA
TTGTTGAAATGTAACAGTAGTACAAATAAGATAATTAATAGTATATGCCAATTTCATATG
TTTTTTATTGTTAATACTATCGCATGCACTGACTTTTTGCCAGTTGTTCAAAAATGTAAT
A
>ci|000072358|Bact|Sample_DA|2
AGGATGAAATCGTGAAGATGATTGACTTCTTAATCGACAAAATCTTCGTCGAGTTTGGCG
ACAAAACCATTGGAATACCCATGGGAACCAACTGTGCACCTCTGTTGGCAGACTTGTTTT
TGTTTCCATATCAGGCTGAATATATTGATGATCTCATCAAATCAGGTAACCGTGACCTCA
TCAAATCAGGTAACCGTGACCTCATCAAATCAGGTAACCGTGACCTTGCAAAGACCTTTA
CCTTTAACCTCAGACAATTTGACAATGTTTTGTCTTTAAATAACAAACGTTTTAACGGAT
TATCCTGTTGAGCTAGAAATAAAGGAACATACTCTTCAGGATCAGTCGCTTACTTCCATC
TTTACTTACAACGTAACCAAAAGGGAGAGCTTATAACTAAGCTTTGTGACAAACGTAATG
ATTTCAGTTTTCCAATTGCTATTTTTCCATTTATGAATAACAATATCCCAGCAACGCTGA
CCTTCGGTGATTGCATCCGGCTTGTTCCTGCTATTGCGATTTTTGTGACAGATGTCGACT
ATCGACTGACGAATACATTTACCGCTCGGGGTTTCGAAATATGCATGTTGATGAAAATTG
TGGGAAAGTTCTTTGGTCGGCATCATGATCTCATT
>ci|000072362|Bact|Sample_DA|2
TCATGTATAATATAATAGCGTATTTAATTTATTTTTGTTAAAAAAAGGCATTGGAGTAAT
TGAAAGGTATTCATTTTGATAAAGCGTGATAAATTAGCTAGTCCGAGCAAACCGATGGTT
ATTGATTTTTTTTCTAAAACATCCTTTCCATGGAATACCCCAGGAAACCAACTGTGCACC
TCTGTTGGCAGACTTGTTTTTGTTTCCATATCAGGCTGAATATATTGATGATCTCATCAA
ATCAGGTAACCGTGACCTCATCAAATCAGGTAACCGTGACCTCATCAAATCAGGTAACCG
TGACCTTGCAAAGACCTTTACCTTTAACCTCAGACAATTTGACAATGTTTTGTCTTTAAA
TAACAAACGTTTTAACGGATTATCCTGTTGAGCTAGAAATAAAGGAACATACTCTTCAGG
ATCAGTCGCTTACTTCCATCTTTACTTACAACGTAACCAAAAGGGAGAGCTTATAACTAA
GCTTTGTGACAAACGTAATGATTTCAGTTTTCCAATTGCTATTTTTCCATTTATGAATAA
CAATATCCCAGCAACGCTGACCTTCGGTGATTGCATCCGGCTTGTTCCTGCTATTGCGAT
TTTTGTGACAGATGTCGACTATCGAGTGATTTGTGCCCTCATGTGATAGCGGAATGATTC
CAAGTTTTGTAGTGATACCTAATTGAAGCATACTCCTGAAGTTTTGTAGTGCTACCTCAT
TAAAGCATACTCCTTAAGTTCTGTAGTGCTACCTCATTA
>ci|000072931|Bact|Sample_DA|2
TTTTTTAGAATGTAAAATCTTTATTCATCCTAACAATATTACAAATATATATGAATATGC
AAAATTCTATCGATAGATATTTTATTTACTTATCTACGCTCGGTGAATGATATGTAATGC
ATCACATTAGGTGAGGTAAGACTAGAATGTTATTTGGCCTTTAAATGGGGGTTGTATCTA
GCTCCGACACAATGGCGTCCTCCATCCACGTAGAAGAAGTTCCCGGTACTATAGGATGAT
AGATCACAGGCAAGGAAAGCTACAGCATTGGCGACCTCCTCGGGAAGTCCTAAGCGACCT
AGCGGGTGTTCAGATACCACGCTCTTCATAACATTCGAAACATTTTGTCCGAAGTCGACA
TCATATAAACCAGTATGCATCGTCGCAGGACGCACTGAATTTACACGCACTCCAAATTCA
GCAAGCTCTAATGCAAGCACTTTAGTGAAACAATCGATACCGGCCTTAGATACACAGTAA
ACGCCTGCAGCTGCTACCGCCTCTTCTGCTACTATACTTGAGAGATTCACAATTGTTCCT
TTAGTCTTTTTGAGGTAAGGGACCGCCAGCTGTGATAGGAAAATTTGAGCCTTAAGATTG
ACGTCCATTAAAAACTCGTACATGTTATTGTCTGCTTCTAACAAACTCTGTTTCCTGTAG
ACGCCTGCATTATTTATCAAAATGTCAATCCGTCCGAACGTCTTCACACATTGATCTACA
ACATTTTTCCTGTCTGCATCTTTTGTTATGTCACATTTGACAGGCAACATCTCGCTCTGT
TTGCTGCCATTGGTGACACACTCCTTGGCGACAGATTCTGCTCCAGGCAGATTCATATCA
GCAAGAACGACCAACGCTCCATATTTGGCGAAGAGGAGGGATGTGCAGCGTCCGAAACCA
GATCCGGCACCTGTGATGATTGCTACTTTACCCTTGAGTGACTCCATTGTAGTCTTCTGT
AAAATTAGCACCTGTGTCGACTACAAGATATGTACTACAACTGGTTCTGAATACAATGTG
GCGATGACCTCTGAAGACATCTAAGATAAGTTTTCTG
>ci|000073457|Bact|Sample_DA|2
TATCCATACTTGAGCATGAGAACTGTTTCATGAATACGGGCCCTGGTTATAATTAACTCT
TAAAAATCATGAAATATGCTAGGTGTTACGATTCAGTTACAATTGTGAATACAATGTTCT
ATATTTTGGGATGTCCTTATGTTGTACAAAACATAATACATACCATTTACGTAAAGAGTG
ATAATATCTATCCAGTGTAAATTCGATTACGTTCAACAGCGTTCTTAAAAGAATGCGCAA
TTTACGTGGACCCTGTAAATTAATGCTCAATACTAACAGAACAAATAATGTTCGAGTGGA
CTTCATATAAACATGAACACAACATAACAAATCTCGATAAGCAATGAAATTGTATTTCGT
GTATACGTATCACTATTGCTTATAATGTGGTGGAATGCTACGCAGGTTTTAGCATTCAAT
GGCACTTCGTTAAATGTACATTGGCACTTAAGCCTCAGACTTAAGCATTCAGTTTGTGAA
CACATACTTGTATCACCATTTTTGTAAATATCTGATCCATACCAACTAATATTGATACTG
GTTAAAATTGCACTTTAATTAGGACGTATGCGCGTGCTATACACACAACTTATATATTTC
ACTAAATAAATGTATAAATGCAAAACACATAAATATTGCATATAAAATTAGATTTATATA
TCTTCTGGAAGGAATGTAACCAATATCACGAGACATCAATCATAAATATTTTTTTTCTAA
TCTTACTTTCCACGATATACAATGCACATGTAGCTACCATATTTAAGCTGTGACTTTATA
ATTATAACAAATGAGACCGTTGAAATATTCGGGGTTATACTCTGTTTAATTGCGATCTTA
GACGACAATGAAATATGAATAATGAAAGAAACATCCTAATTAAATTTGATGAACTTATTG
ATTTCATAGAACTAAAACAACTCTGATTAGCACAGTTCTGATTATTCTGATAATATAAAG
CATACAGGAAATGAAGCTACTTTATCTTCTATTGCATAGATACAGTTTGTGATTTCATAA
GCAAAAGTGGCGCTCCTAATACCAAACATGTAATATGAAACAACTACGTCGATTTCTTAT
CTTTACCTTTATCACTGCCATATTATAAATCATTATATGGTTGATATCCGTGATGTTGAT
TTTGGCTGATCATTAAATCCAAGCTACATTATGAAAAATAAATGTCATGAAAGTAGACTG
GACCTATATCAACAACTTGTAGCTAAATGAGCACAAAACATGTACAATGCTTCCCAAAGT
TACAATCGATTACACCGTTATTTGTACTATGGAAACGAAACCATAGCTTAAAACTTCAAC
CGACTTAGACAATAGACCAATCGTGTAGTGAAATTTGGATATATAACGAAACAAAATCAT
ACATATTTCTGACATGAAACCAGACATATCTTTGATACAAAAATTCATGATCTAATATGG
CAAGTTTATATACTGATTATATAGTATGTATTACAGTAAGCGTTTGTGTACAACGTTTGT
CCTCTCTGATATTGCTAACTCATGAATTAAAAGTTAAATATGTATGCACAGACATGCATG
AATTTGCATATATCATCAATTTATATAAAGATAACATCAAGGAGTATAGACGAGCACGTC
TTCATCACGTGACAGTTAAAACATTGTCTTGAAAAAAAGCTAAACAATTGTATACTATTG
TGACGTAGAAAAATTCGTACGAGTTATTTAAAGTGTAAAATATAAACATACAAATAACCA
ATGAAACAAAATGCTGGCTCTCAAAATAACGTTCACTCAGATGATCCTCACTTTCAATGC
ACCAATAATCAAAATGTTATGTTAACTGTAAACTAAAAGGTGACTTAGCAGAGTTGAGCG
TTTTAACTGTACATATAAAACAATACTAAGTATGTATCTTCTCCTGTCAATCGTACATAT
GCTATTGGTTTTTCGCGTTTCATCGTACCTATAATATACCGGCCTTGTTACCTGAAAATG
ATTTATGAGAGATGATGTAGTAATTGCTTTCGAATATTAATTGTGAACTTATGTATTGCC
TGGGATGTATCTGCTATTTTTTTAACAATACTGTAAATCGTTTATATTTCGCGAGATATT
TATTT
>ci|000073779|Bact|Sample_DA|2
CACATGTTTTATTAAAGTGGTTATGTAATATATAATGGAAATCTATTGTATTGTTTTAAT
TATGTAAAAAAAATAATTAAAAATAATAGTGCATGTTAGTAAATGTTCGATATTATTTTG
TTGCTCATTAGTTCATGTTTCATGTAATTTATACGCTGTTTTTAACTTCTGTATACTGCT
CCTGTTACTCTATAATGTGAAAATAAAAAATAAAATAATTTCCCACCCTTTGAATCATTT
TCATTGCATTAGAAACAATAAAAGATGTCAACGCAATAACGGTTTTAGTGACAACAGCTC
AATCAAAAAAGATAAAGTTCAGTATTGCACAAAATGCAAGAAAGGCACATATTTTTTTTT
AAATGTCCGCCAAATGGTCCATTTTTGAAAATAAATTTAGGTAAAAAAAATAATCTACAG
ACATTAGAAGCATAGGATTTTGACACACTTTTCAGAATCAATTGCCCTATAACATTGTTT
TTCATTGGTTACGAAAACTGTAAAAAAAAAACCGAAGCTTCAACGTGACTGAAACCCCAG
AAAAGTGCATCCTTAAAAAGAGATGTGTTTGCTATTTATTATTAAACTAATATTAAACCA
TGTGCGAATGTCAATTTGAAGTCTAATCTTATTCCAAAGTTTACTATTAGATTATAATTC
TTAACAAAGTCAAATTTTCAGCGATTTCAAATTTTCATTTCATCATCAGCACACTTAAAT
TATCCGAATTACTTCATGACAATGAAATACAGTATTAGTTAAACATATTATATTAAAAGC
GTATCTAAAAATGAGAACTGAGCAACATTTTTCAATTTCGCATAATCCATATCAGTTTCA
TATTTTTTTTATTTGTTTATATAAGGAAAACACCATAGATAAATATGTTAAATTTTGTGC
AAGATGTCGCCATTCAAGTCATTGCATAATTTGATGCTTTGATAGTGATACTCGTTGACA
TCTGAACGCATGCCATGCCCATGGCTATAGCTAAAATCTATAGAGACAGTATCTCAGTTT
GCTTTTGAAAATGATCCCCAGCGTCCATTTCCTGTATAGTAACTAAAAGAGCTAAGATCC
ATGTCATCATTAGTCGATTTATCCCATGTCTGGTTCGATCCAACCGTCCTGTCTGAATCA
ACGCTTCGAAGAAAAGATGCTCGAGGTATGGTTGGCACGAAAGCTAAATTGTCATTTTGA
TACACAGAGAAACGGTCGGATTTCTTTGTTGAATGGGAATTAGAAATGAATGAATATTCG
TTCTCTTTCATTGCTTTCTTGGTATTGGTACCAAAGTCGCTTGTAAGGTTCTTCATCAAA
AACTCTCCTGGTTTAGCTTTATCTTGGCGTTTTGTTTTGACGTAAATGATCAGAAATATC
ATTGCCAACAGAATCACCATTGGTGACACAACGATTGCAATCCATGATGTATAGGACAGT
CCATCGTTAGAAGGGGAAACTGACGACAATCCGTGCTTGATTGTTGTAGGGAGACTAGGT
TTAGTTGTAGAAATGAATTGGCCCCCAGTGCTTGTTTGGACGGATTGATCATTGTTGGTT
GGAGAGCTGTGAAATGTTCCGACTGTCTGTTGTCCAGTTGTTTGGGTGGTTTTTTGTCCG
TTCTCGTTTGAAAAAGTACGAAGTTCAATTATCCGGGTTCCGTTTACTAAGAATTCGTCG
GAAACCTGGATAGGGAAACCATTGAAGTTAAAGTTTAAACCGGAACCGATCTCCTCCTCC
AGTGAAGACAACATAGAAAATGTAGTATTCGGATCTCCATGTACTGCACAGGCAAAGCGT
ATACTCCCTTTAGATACGGTTACTGCATCAAATAATAAATCTTGGTATCTCATGATCAGG
TGACTGACAACCATATCTCCGAATCGCTCACTCAAGTTTCCTACAATTGTTTTATAGTCT
TCGTCGAAAATCATCGTCATATTTGTGGCCACAGTTGAATTGGCATTTAGTAAATCGGTT
TGGTTATCATTGAGTAGCTGGACTTTCGCGTGCCCATAGATGTCGTATTCTGAAGGTGAT
GAAGTAACACGAACTGTCAAATAATAGATTCCGATCGGACCGAATGGTAAAGAATGGAAT
ACAGCTTCCCCGGTTGTATTATCGAATGACATATCTTCAGTCCAAATTCCTTCCGTATCG
GACTCATTGCTGACAGCAATGGAAGCCCCCCATACATGATCCCTCCATCCTATATTAGCG
ATCCGTTCTTCAGTTTTATCATCCACAAGGTCAACGTATACCGCTGTGGTGTTGGGGAT
>ci|000073907|Bact|Sample_DA|2
TTTATTTTCATGGCTTAAATCTTAAGCAAACGAAGGAATGCCCCTTTAATTTCAGAGCCG
AAATCCTTGAAATTAGTGTTTTATTAACGTTTTAAAGCCATTACATAGAATTTAAAACTT
ACTCTTTTGAAAGATAATGTGTAGCAACGCTGGAAATGGCTAGATCCAACGTACGATCGG
GAAGACACTGTTCATACATGTTCTTTGGGACGATTACTGGGTAGACGTTGGTTCTCTCCG
ACATTTCCTTGTCACCTGCAATGACTTTGTGAAGAAGGTTAAAGTCATTTTCTGCTTGAT
CATTGTAGTATACGACAACAGCTTGATGCTTTCCCAGGTCTGTCTGAATGATATCTATTA
TTTCATTGATGAGAGAAAGTGAGCTTTTTCCATCGGCAGTTCCAAAATCTGCGATACTCA
CTGGACCATCGTTTAGGGATCGAGATTCGATTAGTTTT
>ci|000073910|Bact|Sample_DA|2
TGATATAAGTGTGGATGATAGCGGCCATCTTTTATTTTGAATTAATCCGCAAAAAACTAC
AACACATAATCAGCGCCTTTGTTGTCAGTGCTAATATCGGGTTCACTGTTTAGAACTTTA
AAATGTGAAAAGGGGTTGTGGACATTACACGGTGGAAGGTTGTACATCATCATAACATTA
ACCAACAGGGATCATGATACTAACATTAGACAAGTTTACAAAATGTATTCTATAACTAAA
TAATAACTCGATAAAAATATTGAATATGGTAACAAACTTCACAGTTTATACAACATTGAT
ATCCAAATGATAGGTTAATATTTAGAATATAGTAAATACTTTAAACATTTGATGATTATG
TAAAGCGGAAAAGTCCCTTAAAACACAATGTTTATTCACTTTTTTCGATGACAACCTCAG
TCAAAATGAGATACGGTTTGTGGTCTGAGTGTTCAAATGCGTACTCTTGTAATCTTTGGA
AGTACTGGTCAATGATCCACTGTTTCTCGTCCTTGGTCCGGGATATTGACAATCCTCTGT
ATATTACATGGTAAAACCAGGGGTAAACTGAGTCTACTACTCTATGTGAATACTCCAACC
TTTCTGCTTCGCTTTTGTTGACAATATGAAACACTTGATGTGGGATGTACTGTTTAATGC
AGTTCACGGAGACAACCTTTAATCCTAGTTCCACAACCTCTGGTATTGCACAACAAAAAG
GTTCCATAAAATCGTCTGCAGATCTCATAAAGTGGTTCGGGAAGTTAGTGGCAAGATATT
CTTCCTTCGTGATGACACCTTCTCTAGCCATATCAGACACGAATGTGCCGAGGTAAGGGG
TGCCTTTGTCTATGTGAGAGGCAAAGCCATTGTTTTCATCTAGTGACGCGTTCAATGTGA
TGAGGACACCTCCAGGTTTTAGCTCACGCCCTCTCGAAATAACAAAGTTTCTCCAATCTG
ATTTGGCTTGTATTTTCATCAAATTCTGTTCGCCTTCCTCTGCTTCATCCATAAACACAC
CATTCTTAATTTTAAAATCTTTTGAAAGATAATGTGTAGCAACGCTGGAAATGGCTAGAT
CCAACGTACGATCGGGAAGACACTGTTCATACATGTTCTTTGGGACGATTACTGGGTAGA
CGTTGGTTCTCTCCGACATTTCCTTGTCACCTGCAATGACTTTGTGAAGAAGGTTAAAGT
CATTTTCTGCTTGATCATTGTAGTATACGACAACAGCTTGATGCTTTCCCAGGTCTGTCT
GAATGATATCTATTATTTCATTGATGAGAGAAAGTGAGCTTTTTCCATCGGCAGTTCCAA
AATCTGCGATACTCACTGGACCATCGTTTAGGGATCGAGATTCGATTAGTTTTCTGGTAA
TTGAAATGATGGTTTCACGGCACCGGTTCAACGCATGTCCGTGAGCATTGTACATACCAT
CTTCCGCACTGTAGTCTATGTTGTACAAGTTCATGGTGGGGAAATAACTCGACATTGTTC
TGCCTTGAAAAGATGTTGTTTGTTCAATGTCAGATGCAGCAAATTATGAGTGCATTAATT
CCGGAAGACGGTCAGTCGATCTTATACAAATGTAGTGCACGTGGCAGTAACTGAATTCGC
TGACTCTAAACTCATGACCACTGTTATCAGGACGACGTTAGCAAACATCAGCTTTTGACA
TTAAGAGTCGTTGACACCGCTATCTTATCTCGACATTGTTCTGCCTTGAAAAGATGTTGT
TTGTTCAATGTCAGATGCAGCAAATTATGAGTGCATTAATTCCGGAAGACGGTCAGTCGA
TCTTATACAAATGTAGTGCACGTGGCAGTAACTGAATTCGCTGACTCTAAACTCATGACC
ACTGTTATCAGGACGACGTTAGCAAACATCAGCTTTTGACATTAAGAGTCGTTGACACCG
CTATCTTAT
>ci|000073911|Bact|Sample_DA|2
TGATATAAGTGTGGATGATAGCGGCCATCTTTTATTTTGAATTAATCCGCAAAAAACTAC
AACACATAATCAGCGCCTTTGTTGTCAGTGCTAATATCGGGTTCACTGTTTAGAACTTTA
AAATGTGAAAAGGGGTTGTGGACATTACACGGTGGAAGGTTGTACATCATTATAACATTA
ACCATCAGGGATCATGATACTAACATTAGACAAGTTTACAAAATGTATTCTATAACTAAA
TAATAACTCGATAAAAATATTGAATATGGTAACAAACTTCACAGTTTATACAACATTGAT
ATCCAAATGATAGGTTAATATTTAGAATATAGTAAATACTTTAAACATTTGATGATTATG
TAAAGCGGAAAAGTCCCTTAAAACACAATGTTTATTCACTTTTTTCGATGACAACCTCAG
TCAAAATGAGATACGGTTTGTGGTCTGAGTGTTCAAATGCGTACTCTTGTAATCTTTGGA
AGTACTGGTCAATGATCCACTGTTTCTCGTCCTTGGTCCGGGATATTGACAATCCTCTGT
ATATTACATGGTAAAACCAGGGGTAAACTGAGTCTACTACTCTATGTGAATACTCCAACC
TTTCTGCTTCGCTTTTGTTGACAATATGAAACACTTGATGTGGGATGTACTGTTTAATGC
AGTTCACGGAGACAACCTTTAATCCTAGTTCCACAACCTCTGGTATTGCACAACAAAAAG
GTTCCATAAAATCGTCTGCAGATCTCATAAAGTGGTTCGGGAAGTTAGTGGCAAGATATT
CTTCCTGTTGACAAAAAAAAGTGGACACAACTATTTTTCGCCCATGTGGATAACCAGCAC
GTTGAAAATAAGGTTTAGTTTGAAATGAAGGAAACGATATCGGCTCGTTGATTTCAGTTA
CAGTTTCATCAATTTAAGAAATATTCCTGATACATACTTTAATTTATCCCGCTGTAAAAC
ATAAACTAATGCCACACTATGACCATTTAAATGTAACCGACCTTCGTGATGACACCTTCT
CTAGCCATATCAGACACGAATGTGCCGAGGTAAGGGGTGCCTTTGTCTATGTGAGAGGCA
AAGCCATTGTTTTCATCTAGTGACGCGTTCAATGTGATGAGGACACCTCCAGGTTTTAGC
TCACGCCCTCTCGAAATAACAAAGTTTCTCCAATCTGATTTGGCTTGTATTTTCATCAAA
TTCTGTTCGCCTTCCTCTGCTTCATCCATAAACACACCATTCTTAATTTTAAAACTAAAA
ATGGCTCATATAATTGACACGAAATATAATAGCATATCGCATGCAAGCATCAATAATAAG
TCATCTTATAATTTATATTTTCCAAGAGAAAAGCTACCTACTCTCCGATTTCCATAGAAC
TTTTAGCATTTTGGAGCACATTATAACATACCTGAACATTTTCCATCTTTGAAATGTCAA
CAAAAGTATGCATAGCCCTAACTTTTACTTTTTACACTACCTGTCCTTAATTTTGCGAAA
TATCTACATTGTATTCATTTTGAAATTGTATTTCTCTCAAATGTCATAAAAACATGTGTC
CCAATTCAATTATTAGCATTTTGGAATGATGACTATACCAAAAAGTCAAAGTCTTGAAAA
CACATATTAAAACTCTTCGGAAGTTCTACAAGTGCTATTGAGCTGAATCTTGCTAGAAAT
GATCCTAAAATGGTCTTGACTAAGTGTTCTAATTATTCGGATTTGACCGTGAACACTGAA
CATATCATCATCCACACTGTAGTCTATTTCATGGTGGGGAAATAACTAACAGAAACAGGA
CGAATCATGAAAACGTTTGAGTTGAGTTGTAAAACATACTGATTTTTGTTTTAAATTTTG
ATGTACATGTAAAACCACGTCCCGTAGGGATATTCCTCTAAACTTTAAAAGGCACGTGTA
TTTAGCAATTAAACTAGAGCACGAAGTAAAACGTCCCGTGTGACTCAACTTCATTCATGC
GGTTTGCTGGACACGAAAATGGATTTTGGGAGCCCTCAATTTTACTTTTTACACTACCTG
TCTTAAAGTGTGAGAAATGTTTACATTTTGAAAAGTTAAAGTGATCAAACCGTTGGATTA
TAACCTTTGTCTACAATTTAAAACTATTAAAAAGTAATGCTATTATCTATACACACTGTT
AAAGAGGCATTCCTTTGTTCGGACATCAG
>ci|000073913|Bact|Sample_DA|2
TGATATAAGTGTGGATGATAGCGGCCATCTTTTATTTTGAATTAATCCGCAAAAAACTAC
AACACATAATCAGCGCCTTTGTTGTCAGTGCTAATATCGGGTTCACTGTTTAGAACTTTA
AAATGTGAAAAGGGGTTGTGGACATTACACGGTGGAAGGTTGTACATCATTATAACATTA
ACCATCAGGGATCATGATACTAACATTAGACAAGTTTACAAAATGTATTCTATAACTAAA
TAATAACTCGATAAAAATATTGAATATGGTAACAAACTTCACAGTTTATACAACATTGAT
ATCCAAATGATAGGTTAATATTTAGAATATAGTAAATACTTTAAACATTTGATGATTATG
TAAAGCGGAAAAGTCCCTTAAAACACAATGTTTATTCACTTTTTTCGATGACAACCTCAG
TCAAAATGAGATACGGTTTGTGGTCTGAGTGTTCAAATGCGTACTCTTGTAATCTTTGGA
AGTACTGGTCAATGATCCACTGTTTCTCGTCCTTGGTCCGGGATATTGACAATCCTCTGT
ATATTACATGGTAAAACCAGGGGTAAACTGAGTCTACTACTCTATGTGAATACTCCAACC
TTTCTGCTTCGCTTTTGTTGACAATATGAAACACTTGATGTGGGATGTACTGTTTAATGC
AGTTCACGGAGACAACCTTTAATCCTAGTTCCACAACCTCTGGTATTGCACAACAAAAAG
GTTCCATAAAATCGTCTGCAGATCTCATAAAGTGGTTCGGGAAGTTAGTGGCAAGATATT
CTTCCTTCGTGATGACACCTTCTCTAGCCATATCAGACACGAATGTGCCGAGGTAAGGGG
TGCCTTTGTCTATGTGAGAGGCAAAGCCATTGTTTTCATCTAGTGACGCGTTCAATGTGA
TGAGGACACCTCCAGGTTTTAGCTCACGCCCTCTCGAAATAACAAAGTTTCTCCAATCTG
ATTTGGCTTGTATTTTCATCAAATTCTGTTCGCCTTCCTCTGCTTCATCCATAAACACAC
CATTCTTAATTTTAAAATCTTTTGAAAGATAATGTGTAGCAACGCTGGAAATGGCTAGAT
CCAACGTACGATCGGGAAGACACTGTTCATACATGTTCTTTGGGACGATTACTGGGTAGA
CGTTGGTTCTCTCCGACATTTCCTTGTCACCTGCAATGACTTTGTGAAGAAGGTTAAAGT
CATTTTCTGCTTGATCATTGTAGTATACGACAACAGCTTGATGCTTTCCCAGGTCTGTCT
GAATGATATCTATTATTTCATTGATGAGAGAAAGTGAGCTTTTTCCATCGGCAGTTCCAA
AATCTGCGATACTCACTGGACCATCGTTTAGGGATCGAGATTCGATTAGTTTTCCATCTT
CCGCACTGTAGTCTATGTTGTACAAGTTCATGGTGGGGAAATAACTCGACATTGTTCTGC
CTTGAAAAGATGTTGTTTGTTCAATGTCAGATGCAGCAAATTATGAGTGCATTAATTCCG
GAAGACGGTCAGTCGATCTTATACAAATGTAGTGCACGTGGCAGTAACTGAATTCGCTGA
CTCTAAACTCATGACCACTGTTATCAGGACGACGTTAGCAAACATCAGCTTTTGACATTA
AGAGTCGTTGACACCGCTATCTTATCTCGACATTGTTCTGCCTTGAAAAGATGTTGTTTG
TTCAATGTCAGATGCAGCAAATTATGAGTGCATTAATTCCGGAAGACGGTCAGTCGATCT
TATACAAATGTAGTGCACGTGGCAGTAACTGAATTCGCTGACTCTAAACTCATGACCACT
GTTATCAGGACGACGTTAGCAAACATCAGCTTTTGACATTAAGAGTCGTTGACACCGCTA
TCTTAT
>ci|000073914|Bact|Sample_DA|2
TGATATAAGTGTGGATGATAGCGGCCATCTTTTATTTTGAATTAATCCGCAAAAAACTAC
AACACATAATCAGCGCCTTTGTTGTCAGTGCTAATATCGGGTTCACTGTTTAGAACTTTA
AAATGTGAAAAGGGGTTGTGGACATTACACGGTGGAAGGTTGTACATCATTATAACATTA
ACCATCAGGGATCATGATACTAACATTAGACAAGTTTACAAAATGTATTCTATAACTAAA
TAATAACTCGATAAAAATATTGAATATGGTAACAAACTTCACAGTTTATACAACATTGAT
ATCCAAATGATAGGTTAATATTTAGAATATAGTAAATACTTTAAACATTTGATGATTATG
TAAAGCGGAAAAGTCCCTTAAAACACAATGTTTATTCACTTTTTTCGATGACAACCTCAG
TCAAAATGAGATACGGTTTGTGGTCTGAGTGTTCAAATGCGTACTCTTGTAATCTTTGGA
AGTACTGGTCAATGATCCACTGTTTCTCGTCCTTGGTCCGGGATATTGACAATCCTCTGT
ATATTACATGGTAAAACCAGGGGTAAACTGAGTCTACTACTCTATGTGAATACTCCAACC
TTTCTGCTTCGCTTTTGTTGACAATATGAAACACTTGATGTGGGATGTACTGTTTAATGC
AGTTCACGGAGACAACCTTTAATCCTAGTTCCACAACCTCTGGTATTGCACAACAAAAAG
GTTCCATAAAATCGTCTGCAGATCTCATAAAGTGGTTCGGGAAGTTAGTGGCAAGATATT
CTTCCTTCGTGATGACACCTTCTCTAGCCATATCAGACACGAATGTGCCGAGGTAAGGGG
TGCCTTTGTCTATGTGAGAGGCAAAGCCATTGTTTTCATCTAGTGACGCGTTCAATGTGA
TGAGGACACCTCCAGGTTTTAGCTCACGCCCTCTCGAAATAACAAAGTTTCTCCAATCTG
ATTTGGCTTGTATTTTCATCAAATTCTGTTCGCCTTCCTCTGCTTCATCCATAAACACAC
CATTCTTAATTTTAAAATCTTTTGAAAGATAATGTGTAGCAACGCTGGAAATGGCTAGAT
CCAACGTACGATCGGGAAGACACTGTTCATACATGTTCTTTGGGACGATTACTGGGTAGA
CGTTGGTTCTCTCCGACATTTCCTTGTCACCTGCAATGACTTTGTGAAGAAGGTTAAAGT
CATTTTCTGCTTGATCATTGTAGTATACGACAACAGCTTGATGCTTTCCCAGGTCTGTCT
GAATGATATCTATTATTTCATTGATGAGAGAAAGTGAGCTTTTTCCATCGGCAGTTCCAA
AATCTGCGATACTCACTGGACCATCGTTTAGGGATCGAGATTCGATTAGTTTTCCTCGAC
ATTGTTCTGCCTTGAAAAGATGTTGTTTGTTCAATGTCAGATGCAGCAAATTATGAGTGC
ATTAATTCCGGAAGACGGTCAGTCGATCTTATACAAATGTAGTGCACGTGGCAGTAACTG
AATTCGCTGACTCTAAACTCATGACCACTGTTATCAGGACGACGTTAGCAAACATCAGCT
TTTGACATTAAGAGTCGTTGACACCGCTATCTTATCTCGACATTGTTCTGCCTTGAAAAG
ATGTTGTTTGTTCAATGTCAGATGCAGCAAATTATGAGTGCATTAATTCCGGAAGACGGT
CAGTCGATCTTATACAAATGTAGTGCACGTGGCAGTAACTGAATTCGCTGACTCTAAACT
CATGACCACTGTTATCAGGACGACGTTAGCAAACATCAGCTTTTGACATTAAGAGTCGTT
GACACCGCTATCTTAT
>ci|000073919|Bact|Sample_DA|2
TGATATAAGTGTGGATGATAGCGGCCATCTTTTATTTTGAATTAATCCGCAAAAAACTAC
AACACATAATCAGCGCCTTTGTTGTCAGTGCTAATATCGGGTTCACTGTTTAGAACTTTA
AAATGTGAAAAGGGGTTGTGGACATTACACGGTGGAAGGTTGTACATCATTATAACATTA
ACCATCAGGGATCATGATACTAACATTAGACAAGTTTACAAAATGTATTCTATAACTAAA
TAATAACTCGATAAAATATTGAATATGGTAACAAACTTCACAGTTTATACAACATTGATA
TCCAAATGATAGGTTAATATTTAGAATATAGTAAATACTTTAAACATTTGATGATTATGT
AAAGCGGAAAAGTCCCTTAAAACACAATGTTTATTCACTTTTTTCGATGACAACCTCAGT
CAAAATGAGATACGGTTTGTGGTCTGAGTGTTCAAATGCGTACTCTTGTAATCTTTGGAA
GTACTGGTCAATGATCCACTGTTTCTCGTCCTTGGTCCGGGATATTGACAATCCTCTGTA
TATTACATGGTAAAACCAGGGGTAAACTGAGTCTACTACTCTATGTGAATACTCCAACCT
TTCTGCTTCGCTTTTGTTGACAATATGAAACACTTGATGTGGGATGTACTGTTTAATGCA
GTTCACGGAGACAACCTTTAATCCTAGTTCCACAACCTCTGGTATTGCACAACAAAAAGG
TTCCATAAAATCGTCTGCAGATCTCATAAAGTGGTTCGGGAAGTTAGTGGCAAGATATTC
TTCCTGTTGACAAAAAAAGTGGACACAACTATTTTTCGCCCATGTGGATAACCAGCACGT
TGAAAATAAGGTTTAGTTTGAAATGAAGGAAACGATATCGGCTCGTTGATTTCAGTTACA
GTTTCATCAATTTAAGAAATATTCCTGATACATACTTTAATTTATCCCGCTGTAAAACAT
AAACTAATGCCACACTATGACCATTTAAATGTAACCGACCTTCGTGATGACACCTTCTCT
AGCCATATCAGACACGAATGTGCCGAGGTAAGGGGTGCCTTTGTCTATGTGAGAGGCAAA
GCCATTGTTTTCATCTAGTGACGCGTTCAATGTGATGAGGACACCTCCAGGTTTTAGCTC
ACGCCCTCTCGAAATAACAAAGTTTCTCCAATCTGATTTGGCTTGTATTTTCATCAAATT
CTGTTCGCCTTCCTCTGCTTCATCCATAAACACACCATTCTTAATTTTAAAATCTTTTGA
AAGATAATGTGTAGCAACGCTGGAAATGGCTAGATCCAACGTACGATCGGGAAGACACTG
TTCATACATGTTCTTTGGGACGATTACTGGGTAGACGTTGGTTCTCTCCGACATTTCCTT
GTCACCTGCAATGACTTTGTGAAGAAGGTTAAAGTCATTTTCTGCTTGATCATTGTAGTA
TACGACAACAGCTTGATGCTTTCCCAGGTCTGTCTGAATGATATCTATTATTTCATTGAT
GAGAGAAAGTGAGCTTTTTCCATCGGCAGTTCCAAAATCTGCGATACTCACTGGACCATC
GTTTAGGGATCGAGATTCGATTAGTTTTCCATCTTCCGCACTGTAGTCTATGTTGTACAA
GTTCATGGTGGGGAAATAACTCGACATTGTTCTGCCTTGAAAAGATGTTGTTTGTTCAAT
GTCAGATGCAGCAAATTATGAGTGCATTAATTCCGGAAGACGGTCAGTCGATCTTATACA
AATGTAGTGCACGTGGCAGTAACTGAATTCGCTGACTCTAAACTCATGACCACTGTTATC
AGGACGACGTTAGCAAACATCAGCTTTTGACATTAAGAGTCGTTGACACCGCTATCTTAT
CTCGACATTGTTCTGCCTTGAAAAGATGTTGTTTGTTCAATGTCAGATGCAGCAAATTAT
GAGTGCATTAATTCCGGAAGACGGTCAGTCGATCTTATACAAATGTAGTGCACGTGGCAG
TAACTGAATTCGCTGACTCTAAACTCATGACCACTGTTATCAGGACGACGTTAGCAAACA
TCAGCTTTTGACATTAAGAGTCGTTGACACCGCTATCTTAT
>ci|000073920|Bact|Sample_DA|2
TGATATAAGTGTGGATGATAGCGGCCATCTTTTATTTTGAATTAATCCGCAAAAAACTAC
AACACATAATCAGCGCCTTTGTTGTCAGTGCTAATATCGGGTTCACTGTTTAGAACTTTA
AAATGTGAAAAGGGGTTGTGGACATTACACGGTGGAAGGTTGTACATCATTATAACATTA
ACCATCAGGGATCATGATACTAACATTAGACAAGTTTACAAAATGTATTCTATAACTAAA
TAATAACTCGATAAAAATATTGAATATGGTAACAAACTTCACAGTTTATACAACATTGAT
ATCCAAATGATAGGTTAATATTTAGAATATAGTAAATACTTTAAACATTTGATGATTATG
TAAAGCGGAAAAGTCCCTTAAAACACAATGTTTATTCACTTTTTTCGATGACAACCTCAG
TCAAAATGAGATACGGTTTGTGGTCTGAGTGTTCAAATGCGTACTCTTGTAATCTTTGGA
AGTACTGGTCAATGATCCACTGTTTCTCGTCCTTGGTCCGGGATATTGACAATCCTCTGT
ATATTACATGGTAAAACCAGGGGTAAACTGAGTCTACTACTCTATGTGAATACTCCAACC
TTTCTGCTTCGCTTTTGTTGACAATATGAAACACTTGATGTGGGATGTACTGTTTAATGC
AGTTCACGGAGACAACCTTTAATCCTAGTTCCACAACCTCTGGTATTGCACAACAAAAAG
GTTCCATAAAATCGTCTGCAGATCTCATAAAGTGGTTCGGGAAGTTAGTGGCAAGATATT
CTTCCTGTTGACAAAAAAAGTGGACACAACTATTTTTCGCCCATGTGGATAACCAGCACG
TTGAAAATAAGGTTTAGTTTGAAATGAAGGAAACGATATCGGCTCGTTGATTTCAGTTAC
AGTTTCATCAATTTAAGAAATATTCCTGATACATACTTTAATTTATCCCGCTGTAAAACA
TAAACTAATGCCACACTATGACCATTTAAATGTAACCGACCTTCGTGATGACACCTTCTC
TAGCCATATCAGACACGAATGTGCCGAGGTAAGGGGTGCCTTTGTCTATGTGAGAGGCAA
AGCCATTGTTTTCATCTAGTGACGCGTTCAATGTGATGAGGACACCTCCAGGTTTTAGCT
CACGCCCTCTCGAAATAACAAAGTTTCTCCAATCTGATTTGGCTTGTATTTTCATCAAAT
TCTGTTCGCCTTCCTCTGCTTCATCCATAAACACACCATTCTTAATTTTAAAATCTTTTG
AAAGATAATGTGTAGCAACGCTGGAAATGGCTAGATCCAACGTACGATCGGGAAGACACT
GTTCATACATGTTCTTTGGGACGATTACTGGGTAGACGTTGGTTCTCTCCGACATTTCCT
TGTCACCTGCAATGACTTTGTGAAGAAGGTTAAAGTCATTTTCTGCTTGATCATTGTAGT
ATACGACAACAGCTTGATGCTTTCCCAGGTCTGTCTGAATGATATCTATTATTTCATTGA
TGAGAGAAAGTGAGCTTTTTCCATCGGCAGTTCCAAAATCTGCGATACTCACTGGACCAT
CGTTTAGGGATCGAGATTCGATTAGTTTTCTGGTAATTGAAATGATGGTTTCACGGCACC
GGTTCAACGCATGTCCGTGAGCATTGTACATACCATCTTCCGCACTGTAGTCTATGTTGT
ACAAGTTCATGGTGGGGAAATAACTCGACATTGTTCTGCCTTGAAAAGATGTTGTTTGTT
CAATGTCAGATGCAGCAAATTATGAGTGCATTAATTCCGGAAGACGGTCAGTCGATCTTA
TACAAATGTAGTGCACGTGGCAGTAACTGAATTCGCTGACTCTAAACTCATGACCACTGT
TATCAGGACGACGTTAGCAAACATCAGCTTTTGACATTAAGAGTCGTTGACACCGCTATC
TTATCTCGACATTGTTCTGCCTTGAAAAGATGTTGTTTGTTCAATGTCAGATGCAGCAAA
TTATGAGTGCATTAATTCCGGAAGACGGTCAGTCGATCTTATACAAATGTAGTGCACGTG
GCAGTAACTGAATTCGCTGACTCTAAACTCATGACCACTGTTATCAGGACGACGTTAGCA
AACATCAGCTTTTGACATTAAGAGTCGTTGACACCGCTATCTTAT
>ci|000073957|Bact|Sample_DA|2
AATCATTTAATCAATATATTTACCATCTCAAAATGATAAAACATTAACTTTCTACAACTT
TTAGTAGAAGAATGAGCAGGTGTGTCAATTCAATAATTTACTAGTCACTATTCAGGGTAA
CACATGAACTGGTGTATTAACTAAATCGCAACTTTGCAAGCCAAGGGTTACTCCATATGA
TAATCTCTGTCTCATGTAGATTATTATATTGAGTAATATAACCTTGGCTTGCAATGTTGC
TTACATTGTTCTGATGGTAGGGCAGGTATTTTTTGCCTTTTCACTGTTGGTGAAACATAC
ATCTTATGTAGTTAAACGTTAACTATATATTATTTAAATGACATGGTATCGTTTCATAAA
GAGGGTGTAAATTACGAGTGGGTGGGCGTAGAAACGTACGTGTACGTAGGTCTCTGTTCG
TAAATTACGTATGGGCCGTTTCACAAAACTGTCCCCATATTGTTTCTTTGGTATCATGTA
CAAGTACCTGTTTATCACATCAAATGTATCCAAAAAGCCTGGTTAGATTTAACATCCTAA
CATGAAACATGAAGAAGTTAACACGGTACAAATCAAGCTACCGTATTCATTGTTATTAGC
ACCCTTGACACATACAACTCTGTTTCAATAGGGACACTTATATAACAAATGTCAGCTCTA
TATATAGACATAAAGTTATCTTGTTAGGCAATAAGTACAATGGATTGCAGCCAGATAAAA
TTTGCATTCCTAATCATTGTGAGTACAGCTAATTTGATATTGATAAAATCAAAGTTGTGA
ATGTACATGTATGTACACTGTACTGTAATATTGAATACTTTGGTTGTTTCATGATGAGAG
TAATATAATTGCAATAGCTCTACAGAAACAAGGAGCACATACAATGAAAGGGGTGCTAAT
TACAGTAAATATGGTAACAATGTTTGGTCAACATCGTCAAATTCAAGGTTTCTATGGGAG
CATCAGTGGAAATAACCCCTGGATTGTATATAATGACAGGTAAAGTTGAATCAATACATT
CTAAAGTTAGGTAATACAATGATTATGTAATCTATCTCTTTACATACCTCCACCCCCACA
CACCCATTTATTATGGCTAGTACATCACTTACATGATAAGTCAATCAAAGCAGTTTTATT
TCCCACAACCATAAACATATTCATTACTCACTCATTAATAACACATATTTCTGTATGATC
ATTTAGATGAAGTTGTTTGAAGTTTATTCATGTTAGTGTCAGCTGATGGAATGGCCTGGA
GTTTTATGTTTATTCATGTTAGTGTAAGCTGATGGAATGGTCTGGAGTTAGATGTGTATA
GTGATGATATGCTGATTCAGCAGATTCACTGGTCCACCAATACACAATTATAATTATATT
TATATCAAAGTAAGTGTCAGGAGAAGCTTAGCTTCTCTTTTCTCTTTCATCCATTTAATA
TTGTGCAATATCTCAAGAGATTCAGGATTAGTGGAGTGTTAGCCATTCTTAAGGCCATTG
ATTATTAATATTTCACAAACACATGTGTACTGTACAGGTATAAAACTGTACATATGTATT
ATATACAAGTATACAGCATGTACATGTAAAGCACCAAAAACATGTTGCATGCATCTCTTG
TTGCACACATAATGCACCAACACTTTTTTTGTGTTTATTTCTCACAAACAATCTTAAAAG
TATCATTCTTCCAAATTATGTGGAAAGTCATGTCTACTGGAAATGGAATGTGTTTTCAGA
TTGTGTGTTTGAGGCTTGTGTCTGCATGTTTACGTGGAGAAGTTAAAATTATATACAAAT
GTATATAGATATTATATGAAACTGGAATTGTATCTTATTTACTTTTTATGAATCTAGTCT
GTGGAGTAAAGATAAAAATGACAAGCAATAGTATTACCATACAGTACCTTATTACAGTAC
CTTATTAGCAGTGGTGATAAGGGGAGATAACTTTAACTGTACATATTTTCTCTATGTCAC
TACATCCAAAAGGAGATCTGAGATAGTTGTAGCCACATACTTGATCACATCCTAATTAAT
TAATCAGTTAAATATAATGTTCTGATCAAAATGCACAAATTATAATATATTTAGTCGTGG
TTGCCTTTTGACTATGAATTGGCAGTTACCAACACAAACTTTTTAACAATATTTTACAAA
CAACAAAAGGTAACAAAGTCTTTTCTCTCCATCACACAAAAACATGTATATACTTCATGT
ATTAAGACATTGGTATATCTTCCAGTCTTTTTCTCTACAGAAATCAGACAATGGATATAG
CTGTATCTACAATGTACATCACACAATACATGCTCTGTATTCTCTTTCTCACTCCCTACA
ACACCAAACATACTGTTACAACAATTGTGGAATCTAATTAATGTCTTAACGGGTCCTTAA
GACAATTTGATGAAAATATATATATATGTGTATTTTGACATCCAAAAAAATGCTCTGATA
AATAATTATCCGATTCAATTTAAATTGTTAAAAGAGGTTGTCTTCTGGAGAGTTTTATAT
TTATACGTATCAAATTATTTTAACAGTTCCTTCAAACTATTTTTGTCTGAGAAATAAAAA
AAAATCATGCACAAGATTTTGTCTTATCTACAAGTTGTGACATAATGATTTGCTATAGAT
GACATTACCTATTGGGCCAATTAGACATTACATCATGAATGCAAGTGCAGATGTCATCAG
TACTATATGAAGTTCATCTACGTACAGGTAACTGAGTGAGAATAAGAATCCACACTTTAA
CCAGATAGGACCAATGACAGACACAAATAGCAATATCTGATCAACAGATTCCTTTGACAT
TTTACTGTAACACTATTAAATAAATCAGCCAACTGTTTTTTCAAATTGTCACAAATGAAG
TTAGTCACAAATATGTTGTAGCCATTTTAATTAAACTTTTACCACTTCTCTCTCTACTCA
AATTGGCCTATGAGTACCATCATATATATACCGACTAGAAGAGCGATGATCTCCTTTACA
GACTGGCCTAGAGTCGAGTCCTCTAGTAGTTCTGGTATAACAGAAACTGTAGCAATGTAG
ATAAATCCCCCAGCTGTAAAGGGGAGGATCCAGATTGTTGCGGCTTCTCCCACACCCTCT
GCTAAAAGGCTGCAGACTGTTCCCAACATGGCTCCAATGGCTGTAGAGAATTGCAGCATC
ATTGCCTTTTTCTTTGTACAGCCAGACTGGACAAGAATAGCAAAATCTCCTATTTCATGA
GGAATCTCATGTAAAAATATTGTTATAGTGGTAATGATGCCAAGGTTACGGCCCATCAGG
AAGGAAGCTCCAATAGCTAGTCCATCAGTAAAATTGTGAGCAAAGTCTGCAGCGAGGTTG
AGGTAGCCAGCCACTTTAATATCTTCTACAGGTTCAGCTGGACTTTTATCATCTTTTTTG
CTGACACTGTCATCTTTCTTGTTGGTTTTTCCTTCATCCGTCGTTTTGGAATCCTTCTTT
TTGGCTACAGCTTGACTAGCACCATGACTATGGGAATGGGAGTGCCCTCCTTTAACATAA
CGTACAAATTTCTCCACAACCAGGAAAGCAACAATTCCAGCAAGAACCCATAAACCAATG
GACATGTCATGGGAGTGTCCACCATCTTCGCCGTGAGAATGTCCATGGCTGTGGGAATGT
TCCTCACCATGACTATGGGGCGAGACAGCATGTGGGATGAGATGAAGGAATGCGTCACCA
AGGAGACCACCAGAGGCAAAACTCAGTAAAACTTTTAGCAATGGTGAACTTTCCTTTGTG
TTTTCTAATGGAATAAATAAGAGGATAAATACAGGTGATATACTGATGATGAAGGTGGCC
CCTAAGGCTTGTACCCAAAGCATAAGGCCAGTCTCTTTGCCGGCATTCTTGTTGGCTGGT
GGTGGATGGGAATCGTGTGCATGTCCATGACCGTGTCCATGAGCGTGTCCGTGTCCATGA
TCCGAGTGAGCATGGCCATGTCCGTGATCGCCTCCATGGTCATCTGCGTTTGCTTTCTTC
GAATACTTAAATGACGGATTTTCTTCTGCTTCGTGACTGTGACCATGCTCATGTCCGCGT
ACAAGACCGATCAACGTAAATGATAACAAAAACGTGACCACACATATGGAGAACACAGTC
CGAGAAAACCTCTGCTTACCGGTGTTCGCCATAGCTAAAATCATG
>ci|000075087|Bact|Sample_DA|2
CATTCAACAATACAAGTGTCATATACAGTAAATTAATACAAATTCACCAAATCAATTAAC
CCCATATCAAAGGGACTTCATACACAAACTGTAGTGTATGTAATATTGCAGTCATTCTGG
TGAATATGTTGCTAACGATTGGATTGACATGATTGATATTTAGGAAAAGCCTGGTAAGTA
TGCAAACATGTGTAAATGAAATTATACATTAGGTACTGAAAGTGATAATTTTTTTTATCA
ATTACTGGTTACTTGTACTCAAATATAGAGAATTATATTTGTTAGGTCAAAGTGATTTAT
TTGTTAAGAAAAAACATCAAAATCGTAACTTTCGAATCATATCTACGTATCTACCTTGAA
GTAAATAGGTTTCAAAACAAATCCATCATGATTGATTTTGAGAGGAAAGGCTTCAGTATA
TTAAGGAATTTCAAATTCTTGATGAAAGTCATAAAAATTGAAAACAAAAATAACTTGTGA
CTGAAGTTATCTTGAGGAATTCTGTGCATAAACTGTGTTAGCGGTACATTTGTATAACTC
CGAACATATGTCTAGCTACAGAGGGAATAATTCTCCATTTTAGTTTTATCTCGTCTCAAC
GATTTAAGTATCATAAACTAAGAGCAATGTTGTATGCATCTTCCAAATATTTACATTAAT
TTTGTAAATATTTCTATGAAATGTTTACAATTCTTTTCAAAATATCTCTATCATTGCCAA
AAATACCAGATTTTCAATAAACCCCACAACAAACAACCTTCTACTTAGTATCACTACTCC
AGCAGATATTCAA
>ci|000075149|Bact|Sample_DA|2
ATACATACCCAACAATGCATACATGTAAAACGTAATAAGCACATTATATGAATCAAAGTT
AAGCAGTTTGGCAAAATCTTTATAGAAAATAAGGGTCAGAGAGATGTCATCTTAATAACG
TTCGTAGTCTATTTTTGATAATCGATTTAAAACCGCGATTAGGTTATATCGCCACTTTCT
ATACATAAAATTAAAGACCATTTCTTACAAATGTTCAAATACAGTAATTTATCAAGAAAA
AAAAATCAGCTAAGCTCCAAAATCGTCTAACAATATCCACTCATTCGAGATCAAGACTAG
ATAGACAAAATAATCATACGAAACAATAAGCCGTCAATTCCCAAAATATATATATATACA
TTATACATATAATGGATTATTGTCAAAATGTGAATTTGAACAATTTAAATATCTAGACTT
GGCAAGCCAGGCGTGGTTCATGAGTATTAAATCCCAACAAGCAATGATAACCTTTCTATA
TTCTCCATATGCTTGAACAGAATGGTATATGTATACGTACATGTAAATACTATATAGTAC
TTTAGAGTATTCATGGGTGTAGGTTTCCTACTCTTGAGATCGTGAACTGTTAATTTTTTG
AGAAAATTTAACATTGACATACTGTACATAGAGACAAAATTTCCAAAATTCTTAAAATTC
TTAATACTAAACACCTTCACTTATAAGTATAATGCATTTAAAGCGGTGGAGGTTATGCGG
TTGTCTGAAATTTGATCACGAGCCACATAATCCTAGCTCGATTTTAATTTGACTGAGTGA
AAAACGAGGAACTTAAAAATACCATAAAAAATAATAGATACCAATATCAATATCGTTTAA
ATGTTTATTGGAGACATTGATCTAAATATAATGTAAATAAAAACAATCGTCAAAATTCAA
TCATTTATGACTTCTTATTTCTAAGATTGAGTTATTATTAGTTAGACCTACATTATATAA
CACTGACTGTAAGACATATCTATAACTATATAAACCACACGCTTATAACCACGTTTTCCT
GCATAAAATGCATATTTTTGTATAAGCCATTCGTACACGTCAAAATAAAATATTTTCAAA
TAACCTTGGCTTCCATCAAGATATGGTATATTGCCCAGTGGCATTATGATAAAATTGCGG
AAACAAAATATCAAAAATACCAAGTAAACAAGGCAAATTATGGACAAAGCGACAAACAAA
AGCTGAAGTTCCTTGAATCTTTGTTTCTTACATAATTGGGTGATGTGTGAGAAGCCTTTT
TACCTTAATTGAGTTTTTTTCAAACTTCCATGGAAAGGCTAAACTGATTAACAGCTTTTC
ATTTGACCAGATAAAATACCTAAGGTATACCGATATACAATGTGATACTGCTATCATTGA
ATATATAAACACCATTCATGTTGTACGGGAAAACACGGACTATAAGTTTTAAACTTGTGT
CGAATTCCATTTGTGTTTGGACAATAAAAATATGTTAAAATAAAAAACAAATATAACAAT
ACCATTGCAAATACATTGTATACTGAGAGTTCAACTCCTGGTCCCAATTATATAAGTTAT
GATAGTGACAACACGAATAGGAAAGAAAATATCGATAGTTGTTTACGTGTGTTAATATCA
TAGGATTGTACAAAAGAAATACAACATATTAAGCACCATTAAAAAATAACTGCACCGTAA
AGTCGTTAAGTCCTTCTAGGACGTGTCAACGATTCTAAGAAAACAAACTGTTTATGCAAA
ATCTCGTTGCGATGAAACCATAATCCAAAAACTTGATAAACATTTCGACACACTGTATAC
TCATGAAAATGTGTTATTAATAACAACAAAAATGTGAAACAATCCAGTACTTTCTATATG
TTATATCGAATAAATGTTAGAACCATTACACAAAGTGGCTTGCAGCAATACGTTTTGGTC
ATATGACTGATTATTTGTAAAAAGGGAATACATGTTACAGTATAAGCACACTTTATACCA
CATCTTGTGATAATGAGAAATCCTTTTTTGGAAAAAAAAACGGGATGACATGTTTTCTCA
AAAAGGCCTTAGGTCAATAACAGCGAAATTGATACCACGTCTTGTGCAGCAAATTTAATG
AAAAACGTGTATTAAGACTTAGTGACTTGCCAAACGAAAGTAATATCGTTCATGTCTCAA
CTTTTAACATATTAACATTTCCCTTACATAATTAAGATTAAGATTTTCGTTATGAATATT
CTTCATTTGAATATGGGTTCTCTGATTTTCGGTTTGATGTTATATGGACCTTCGTTTGGA
ATTTGTGCTGAATGTGTGACAAATTCTTACCAACTGTATCTCATCTAAGCCTTAAAGGGG
CATTCCTTCGTT
>ci|000075374|Bact|Sample_DA|2
GCACAATCCGTTACTCCTGTGTTAAACAAGATGGTTATCATCACTGTATGAATGCAGTCT
AGATTACATGACGTCATTATCACGTCATTTTGGCGCTTTGTTGATCATAACCACGCCGAA
GGTTTATTTTATTACATATGGTATTCTATATATTTTATCTCTGTAGGCTATCATTGATTT
TCCATTTAAGATCTTTATGATGCAGCGTTTCTCGTTTGATAAGCATTTTTTCTGTTCTTA
CCAATTAGTAAATGATACTAAACAATCTGTGGTAATTCTTTTTTATCTATTATCACCCAT
CAACATGTTTGACCTCAGCGTCACTCAAGAACACAATCACGACAAAATAGTTGTATAATG
TAGCTTCTTTTTTTTAAACAATTTTCTTGCAATGAGTACAAGAATCATATGCACAGTCTT
CTGACAGATAACAACTTAAGACGATGAAAATAAGAAATGTTTCATAGATGATCGACTAGT
CGACCTCTAGTATTGTCTAGTGCTATTGTGATATTCAGTGAGAAAATCAAAACGAACATG
GTGCAGTATTATTGTACATTTTCGTAAAATGTCTCCTGGCAGAATGCACTGATGTCTAAC
TTAGTGATAAAAAGCAAAAATAGTTCGCTAATATCGCGAGAAGATAACGATAGCTCAACT
TAAACAAACAAACGAATATCTGTATTAACAAAATCACAGAATGTTTCTTGATTCAGAATC
CCAGACATCCAATGTTTATCCATTACGTTGTTTAAAGCACAATTTCTGGTTTTTAAGATG
TAGTAAATTGTCATTGCTGGAAAATTATTGAGTTTGAGCAGAAACATCTATTTTATGAAT
TTTTCTGTGGAATCTTCACGATCACATTCTTCACTTCTGTATATTCTTGCACTCCATATT
CGCCTAGTTCACGACCGAGTCCGGACATCTTGAATCCCCCAAATGGAGCCTGGTGGCTGA
TCCAGTTGTAACAGTTGATCCATACAGTTCCGGCCTTCACAGCTTGAGAGAATGTGAATG
CCTTGTCGATATCTTTGGTGAAGATTGCAGCACATAAACCATAGTCTGTTTTGTTGGCCC
GTTTTATCACTTCGTCCATTGTCTTAAACTTGATAATTTGCTGTACAGGTCCAAAAATCT
CTTCCTTGGCTATTCGCATGTCGTCCTGTACATCCGAGAAAACAGTAGCTTGGACAAAGT
ACCCCTTGTCTCCTATTCTTTCTCCTCCACACTCCAGTTTGGCACCCTCTTTCTTCCCAG
AGTCAATCAAGTCCATGACTCGCTTAAGCTGCTCATCGTCTATCTGTGGACCGTTCTGTT
TAGTGACGTCAAAAGCATCACCAACTGTTCTAGCCTTTGCCATCGCCACACTCTTCTGGA
CGAACTTATCGTAGATTTCCTCCTGAACAAACGTCCGGCTCGCGGCCGAGCACACCTGAC
CAGAATTCATCATTATCCCTTCGTGTGACCACATGACAGCGGCATCCAAATCAGCATCAG
CGAAGACCACATTAGGACTTTTGCCTCCAAGTTCTAGTGTCGGGCGCTTCAGGTTAGAAT
CGGCCGAGGCTTTCATTATCAGATGTCCAACCTCAGTAGAACCAGTAAAGGCGATCTTGT
CGACATCCATGTGGCCGGACAGAGCAGCTCCAGCCGTGTGGCCATACCCTGGGACGACAT
TCACTACTCCCGGGGGAAATCCTGCCTCCTTGGCTAAGGCGGCGACACAAATAGCCGTTA
GTGGGGTCTGTTCGGCTGGCTTAATTACCACCACATTACCTGTGGCTAATGCTGGACCCA
GTTTCCATATCAGTAAAAGGATGGGAAAGTTCCACGGAACGATTTGCCCACACACTCCGA
TCGGCTCATGTTTTGTGTAACAAAAGTAATCCCCATCAATCGGGATGGTTTTGCCTTGAA
CTTTATCTGCCCAGCCAGCGAAGTATTTAAGACTGTTTGCAGATGCGACAACAATTGCAT
ATGACTGTGCGTAAGGCTTCCCACCGTCTAGTGTCTCAAGACTAGCCAAGTATTCAGCAT
CACGCAAAATCAAATTGGCCAGCTTGTCCAATAACGCTCCTCGTTTACTGGCGTCTAGTC
GTCTCCAGGGCGACCCTATTTCAAACGCTTCTCTAGCTGCGTCTACTGCCTTTTGAATAT
CTTCCTTATCGCCTTCCTGTATGTCTGCGATCTTCTCCTCTGTACATGGGTTTATTGTCT
GGAATGTTTTCCCACTTGCAGAATTTACAAACTCATTGTTGATAAAAATCTGTGTGTATT
TGATCTCAGGTGTTCTGTTAGGTGTCGGAATACCAGCCATCTTTCTCGATATTTACACTG
TCCCTACTCCTGGACATAGACTTTTACATGTGGTTCAGGGTATGTGTCGTTGTATATG
>ci|000075375|Bact|Sample_DA|2
GCACAATCCGTTACTCCTGTGTTAAACAAGATGGTTATCATCACTGTATGAATGCAGTCT
AGATTACATGACGTCATTATCACGTCATTTTGGCGCTTTGTTGATCATAACCACGCCGAA
GGTTTATTTTATTACATATGGTATTCTATATATTTTATCTCTGTAGGCTATCATTGATTT
TCCATTTAAGATCTTTATGATGCAGCGTTTCTCGTTTGATAAGCATTTTTTCTGTTCTTA
CCAATTAGTAAATGATACTAAACAATCTGTGGTAATTCTTTTTTATCTATTATCACCCAT
CAACATGTTTGACCTCAGCGTCACTCAAGAACACAATCACGACAAAATAGTAGTATAATG
TAGCTTCTTTTTTTTTAAACAATTTTCTTGCAATGAGTACAAGAATCATATGCACAGTCT
TCTGACAGATAACAACTTAAGACGATGAAAATAAGAAATGTTTCATAGATGATCGACTAG
TCGACCTCTAGTATTGTCTAGTGCTATTGTGATATTCAGTGAGAAAATCAAAACGAACAT
GGTGCAGTATTATTGTACATTTTATAAAATGTCTCCTGGCAACCAATTTGATCTTTTGTT
ATTTTAAACCACGAAATCACTAGCTTATAGACATGAGTACAGAATGTACTGATGTCGTAA
CTTAGTGATAACTAAGTCAAGCAAAAATAGTTCGCTAATATCGCGAGAAGATAACGATAG
CTCAACTTGAAGATGTATTTTGTTTTAAATACAATAAACAAACAAACGAATATCTGTATT
AACAAAATCACAGAATGTTTCTTGATTCAGAATCCCAGACATCCAATGTTTATCCATTAC
GTTGTTTAAAGCACAGTTTCTGGTTGATAAGATGTAGTAAATTTGTCATTGCTGGAAAAT
TATTGACAGTTTGAGCAGAAACATCTTTTTTTACGAATTCTATCTTTTTTACGAATTTTT
CTGTGGAATCTTCACGATCACATTCTTCACTTCTGTATATTCTTGCACTCCATATTCGCC
TAGTTCACGACCGAGTCCGGACATCTTGAATCCCCCAAATGGAGCCTGGTGGCTGATCCA
GTTGTAACAGTTGATCCATACAGTTCCGGCCTTCACAGCTTGAGAGAATGTGAATGCCTT
GTCGATATCTTTGGTGAAGATTGCAGCACATAAACCATAGTCTGTTTTGTTGGCCCGTTT
TATCACTTCGTCCATTGTCTTAAACTTGATAATTTGCTGTACAGGTCCAAAAATCTCTTC
CTTGGCTATTCGCATGTCGTCCTGTACATCCGAGAAAACAGTAGCTTGGACAAAGTACCC
CTTGTCTCCTATTCTTTCTCCTCCACACTCCAGTTTGGCACCCTCTTTCTTCCCAGAGTC
AATCAAGTCCATGACTCGCTTAAGCTGCTCATCGTCTATCTGTGGACCGTTCTGTTTAGT
GACGTCAAAAGCATCACCAACTGTTCTAGCCTTTGCCATCGCCACACTCTTCTGGACGAA
CTTATCGTAGATTTCCTCCTGAACAAACGTCCGGCTCGCGGCCGAGCACACCTGACCAGA
ATTCATCATTATCCCTTCGTGTGACCACATGACAGCGGCATCCAAATCAGCATCAGCGAA
GACCACATTAGGACTTTTGCCTCCAAGTTCTAGTGTCGGGCGCTTCAGGTTAGAATCGGC
CGAGGCTTTCATTATCAGATGTCCAACCTCAGTAGAACCAGTAAAGGCGATCTTGTCGAC
ATCCATGTGGCCGGACAGAGCAGCTCCAGCCGTGTGGCCATACCCTGGGACGACATTCAC
TACTCCCGGGGGAAATCCTGCCTCCTTGGCTAAGGCGGCGACACAAATAGCCGTTAGTGG
GGTCTGTTCGGCTGGCTTAATTACCACCACATTACCTGTGGCTAATGCTGGACCCAGTTT
CCATATCAGTAAAAGGATGGGAAAGTTCCACGGAACGATTTGCCCACACACTCCGATCGG
CTCATGTTTTGTGTAACAAAAGTAATCCCCATCAATCGGGATGGTTTTGCCTTGAACTTT
ATCTGCCCAGCCAGCGAAGTATTTAAGACTGTTTGCAGATGCGACAACAATTGCATATGA
CTGTGCGTAAGGCTTCCCACCGTCTAGTGTCTCAAGACTAGCCAAGTATTCAGCATCACG
CAAAATCAAATTGGCCAGCTTGTCCAATAACGCTCCTCGTTTACTGGCGTCTAGTCGTCT
CCAGGGCGACCCTATTTCAAACGCTTCTCTAGCTGCGTCTACTGCCTTTTGAATATCTTC
CTTATCGCCTTCCTGTATGTCTGCGATCTTCTCCTCTGTACATGGGTTTATTGTCTGGAA
TGTTTTCCCACTTGCAGAATTTACAAACTCATTGTTGATAAAAATCTGTGTGTATTTGAT
CTCAGGTGTTCTGTTAGGTGTCGGAATACCAGCCATCTTTCTCGATATTTACACTGTCCC
TACTCCTGGACATAGACTTTTACATGTGGTTCAGGGTATGTGTCGTTGTATATG
>ci|000075379|Bact|Sample_DA|2
GCACAATCCGTTACTCCTGTGTTAAACAAGATGGTTATCATCACTGTATGAATGCAGTCT
AGATTACATGACGTCATTATCACGTCATTTTGGCGCTTTGTTGATCATAACCACGCCGAA
GGTTTATTTTATTACATATGGTATTCTATATATTTTATCTCTGTAGGCTATCATTGATTT
TCCATTTAAGATCTTTATGATGCAGCGTTTCTCGTTTGATAAGCATTTTTTCTGTTCTTA
CCAATTAGTAAATGATACTAAACAATCTGTGGTAATTCTTTTTTATCTATTATCACCCAT
CAACATGTTTGACCTCAGCGTCACTCAAGAACACAATCACGACAAAATAGTAGTATAATG
TAGCTTCTTTTTTTTTAAACAATTTTCTTGCAATGAGTACAAGAATCATATGCACAGTCT
TCTGACAGATAACAACTTAAGACGATGAAAATAAGAAATGTTTCATAGATGATCGACTAG
TCGACCTCTAGTATTGTCTAGTGCTATTGTGATATTCAGTGAGAAAATCAAAACGAACAT
GGTGCAGTATTATTGTACATTTTCGTAAAATGTCTCCTGGCAGAATGCACTGATGTCTAA
CTTAGTGATAAAAAGCAAAAATAGTTCGCTAATATCGCGAGAAGATAACGATAGCTCAAC
TTGAAGATGTATTTTGTTTTAAATACGATAAACAAACAAACGAATATTTATATTAACAAA
ATCACGGAATGTTTCTTGATTCAGAATCCCAGACATCCAATGTTTATCCATTACGTTGTT
TAAAGCACAGTTTCTGGTTGATAAGATGTAGTAAATTTGTCATTGCTGGAAAATTATTGA
GTTTGAGCAGAAACATCTATTTTACGAATTTTTCTGTGGAATCTTCACGATCACATTCTT
CACTTCTGTATATTCTTGCACTCCATATTCGCCTAGTTCACGACCGAGTCCGGACATCTT
GAATCCCCCAAATGGAGCCTGGTGGCTGATCCAGTTGTAACAGTTGATCCATACAGTTCC
GGCCTTCACAGCTTGAGAGAATGTGAATGCCTTGTCGATATCTTTGGTGAAGATTGCAGC
ACATAAACCATAGTCTGTTTTGTTGGCCCGTTTTATCACTTCGTCCATTGTCTTAAACTT
GATAATTTGCTGTACAGGTCCAAAAATCTCTTCCTTGGCTATTCGCATGTCGTCCTGTAC
ATCCGAGAAAACAGTAGCTTGGACAAAGTACCCCTTGTCTCCTATTCTTTCTCCTCCACA
CTCCAGTTTGGCACCCTCTTTCTTCCCAGAGTCAATCAAGTCCATGACTCGCTTAAGCTG
CTCATCGTCTATCTGTGGACCGTTCTGTTTAGTGACGTCAAAAGCATCACCAACTGTTCT
AGCCTTTGCCATCGCCACACTCTTCTGGACGAACTTATCGTAGATTTCCTCCTGAACAAA
CGTCCGGCTCGCGGCCGAGCACACCTGACCAGAATTCATCATTATCCCTTCGTGTGACCA
CATGACAGCGGCATCCAAATCAGCATCAGCGAAGACCACATTAGGACTTTTGCCTCCAAG
TTCTAGTGTCGGGCGCTTCAGGTTAGAATCGGCCGAGGCTTTCATTATCAGATGTCCAAC
CTCAGTAGAACCAGTAAAGGCGATCTTGTCGACATCCATGTGGCCGGACAGAGCAGCTCC
AGCCGTGTGGCCATACCCTGGGACGACATTCACTACTCCCGGGGGAAATCCTGCCTCCTT
GGCTAAGGCGGCGACACAAATAGCCGTTAGTGGGGTCTGTTCGGCTGGCTTAATTACCAC
CACATTACCTGTGGCTAATGCTGGACCCAGTTTCCATATCAGTAAAAGGATGGGAAAGTT
CCACGGAACGATTTGCCCACACACTCCGATCGGCTCATGTTTTGTGTAACAAAAGTAATC
CCCATCAATCGGGATGGTTTTGCCTTGAACTTTATCTGCCCAGCCAGCGAAGTATTTAAG
ACTGTTTGCAGATGCGACAACAATTGCATATGACTGTGCGTAAGGCTTCCCACCGTCTAG
TGTCTCAAGACTAGCCAAGTATTCAGCATCACGCAAAATCAAATTGGCCAGCTTGTCCAA
TAACGCTCCTCGTTTACTGGCGTCTAGTCGTCTCCAGGGCGACCCTATTTCAAACGCTTC
TCTAGCTGCGTCTACTGCCTTTTGAATATCTTCCTTATCGCCTTCCTGTATGTCTGCGAT
CTTCTCCTCTGTACATGGGTTTATTGTCTGGAATGTTTTCCCACTTGCAGAATTTACAAA
CTCATTGTTGATAAAAATCTGTGTGTATTTGATCTCAGGTGTTCTGTTAGGTGTCGGAAT
ACCAGCCATCTTTCTCGATATTTACACTGTCCCTACTCCTGGACATAGACTTTTACATGT
GGTTCAGGGTATGTGTCGTTGTATATG
>ci|000075585|Bact|Sample_DA|2
CAATCAAGAGACTATTTTTCTCCATGTAGAAATATAATTACATAACAAAAGTTATCTTGA
GAAATAGTTTCATATCTTTGACATGGTGATAGACACTAACTAGACTTTTTGTCATGCTAT
AAACTTTCTTTCTGTCATGGAAAGCCAAATTGTAAATAATTCGTTTCATCGTAACAATTA
TATATTTCTAATCTGACATTTTAAAGAATGTACGGTTGCAAAGATGTTAATTAGTCATAT
ATGTAAACAAAACAAAAAACAAAACCCAGTTGTACCACACATTGCATATATATTGCAATG
TTTGTTTGCACTTACAAATGAACTTAGGAGTCGTATAATGACTTTGAATATACATTTATG
TAGAAAACATAGAACGCTTTTTTTGCAAACATTGTATCTTTCATAAATCATGTCTATGAG
TTAGTCAAAGCGTCCACAATCTATTTGGAATTGTTGTTCATAAACATTGGGTTACTAGAA
GTTACGCAAATATGGCGGACCTACTAGTCCTTAAGGAAAATAAACCAAGGTAGACGGGTG
CCGTACATTGTACATATTGTTCTTGTTTCAGCACCAACCAGGGGACCAATAACCGTCAAA
ATTCTGAGGATTAGAAGCTGGAGAATTTGGTGGGACATTAGCTGGAACCATCTGTTTGTG
GTATTCTGACATTTTCTTGCTCATTTTTTCTGCAATTTCGAAATGTGTTAGAGATAGGTC
GTGACGTTCATAAGGATCATCTTTTATATTATAGAGTTCTCTTCCAAGCCATTCGAAATT
ATGTCCCACTTCGGCATCTATATCTTCCTCTTTATTAACGCCATTTGTTTCCGTTTCCGG
TTTATACCATCCGGGGTAAATACCAGGGAAGCCTTCTATTAGCTTATAATCTCCAACCCT
GATCGCTGCATGTCCTTGCAATGCTGGTTGATGATCGTCCAGGTTGTATATGAATTCTGT
TCTGTTGGACGGGGCACCAGTCTTCAGGCTCTCCCATTGGTCAATACCGTCAATTCCGGG
AAGCTCCGTTTCTGGATTTCCGCCAGCAGCTGACAGTATGGTTGGCATCCAGTCTACGGC
GTGCATCATGCCATCGTATGTATATCCTTTCTTTTGCAGCATTGCACCACTTATAAACGC
GGTGGCCCTAGTACCACCCTCATAGATTGTGATTTTACCTCCCCGGAGTGGGTAATTGTT
CCCGTGAAATTGAGTCCATCCGCCGTTGTCGGCGGTGAAGACAAATAGGGTGTCGTCATA
CATCCCGTTCTCC
>ci|000075689|Bact|Sample_DA|2
AATGTTATCACAGAAATTTAATAATGTCGTCTGCCTCCCGACTGTAGATGATTATAATTT
ATGTACATTGTACAGCTGTTATATGTCCAAACAGAAAATATGTCATTTGTTTCCTCAAAT
TCTCAGAATACCAAATAGCTGGTCATATTCGCGGGGATGCTATTTTCATGAAATTGTGAA
TTTTGAATCTGGAAATAATAAGACAAGGGTGAATTGTATTATATTATAGCAAGGAATTCA
AATTAAGATTACAATCTGTCGCTCAAAGTGGGTTGAAATTGTGATTTTCCCCCCACAAAA
AAAAAATCAGCTATATGGGATCTTAATTAATCGTATTTAATTAGAGATAACAATCATCAC
CGAACTGTGAACAAATTATCCAAATGAAGTCTCAGTGTAGTTTTAATCATCACCGAACTG
TGAACAAATTATCCAAATGAAGTCTCAGTGTAGTTTTAAACACACTCTCCTATAAATCGA
AATTCAATCTTGCATACAGCAATCCGCTAGATTTCAGTTTATATTATAAGATATTCACAA
ATGCACTCTTCACACCATTCATAAAACTTGTAAAATAACATGGCTTAACAATGGAAACAT
ATCGTGACCATATGAGATGTCTGTTGTCTCTACACAACCCACCCCTTCAGTCTTCTTTGC
TCTTTTTGTTCCAGTAGTATAAAACTTGGGCTAGAATTATTCCGTTACACAGTGACGCTA
CTATATAACTGAGAATGATTAAATTGTCGCCTGTTTCCTGTTGTGATGTGAAGATTCGCG
CCAAGGATCCGGTAAACAGCATCGTCACTGTGATGACAGATATCTGTCCTGTACTGCCAT
TCCTAAAGTTGGTCACTGCCTGAATCATTTTACTAAGAATGACGACAATGATGTTGAAAC
TTTGGAATGCTGATAACATCTGAATAGATACTATAGGAGACAGTAGGTACGCCATACAGA
GGGCGTATATCAGGAGGAAAAGTACCGCCTGGGCAGTCTGGTTATAAGAGTAGTACAGTA
CAAGGTATACGATGACTGTGGTCTGTAGCACTAAGAATATTCCTTCACCGTACGAACTGA
ACGGAAATGCCATGGCATATCCATATGCAGTTGTGGCTGATACTGCTATCAGTTCAAACA
ACACACTGATGAAACTGATGCCTTTGGCACTTTTGGCCTGGAAGATCTTGATAATCTGAG
GCAGTTTCACTAATACTGCACCAAGAATTATGCCGTAGCCCAGACATTTGCTAAGGACTA
TTTTCATGCAGGTAACTTCAAAGAAATTAAACTTGAGAAAGAATTCATCGTAGCATGGTT
GAGGCACAAAAACCTGCACGGCTCTTTCGAAAAGAGACACATCTTTTGTTGCCGGTTTCG
CCATGGTTGTCTGAATCACTTTAATGTTTGAAATTGAAGGACGTGCACATTAAGCGTTCG
G
>ci|000075690|Bact|Sample_DA|2
AATGTTATCACAGAAATTTAATAATGTCGTCTGCCTCCCGACTGTAGATGATTATAATTT
ATGTACATTGTACAGCTGTTATATGTCCAAACAGAAAATATGTCATTTGTTTCCTCAAAT
TCTCAGAATACCAAATAGCTGGTCATATTCGCGGGGATGCTATTTTCATGAAATTGTGAA
TTTTGAATCTGGAAATAATAAGACAAGGGTGAATTGTATTATATTATAGCAAGGAATTCA
AATTAAGATTACAATCTGTCGCTCAAAGTGGGTTGAAATTGTGATTTTCCCCCCACAAAA
AAAAAATCAGCTATATGGGATCTTAATTAATCGTATTTAATTAGAGATAACAATCATCAC
CGAACTGTGAACAAATTATCCAAATGAAGTCTCAGTGTAGTTTTAATCATCACCGAACTG
TGAACAAATTATCCAAATGAAGTCTCAGTGTAGTTTTAAACACACTCTCCTATAAATCGA
AATTCAATCTTGCATACAGCAATCCGCTAGATTTCAGTTTATATTATAAGATATTCACAA
ATGCACTCTTCACACCATTCATAAAACTTGTAAAATAACATGGCTTAACAATGGAAACAT
TTCGTGACCATATGGGATGTCTGTTGTCTCTACAAACATATCGTGACCATATGAGATGTC
TGTTGTCTCTACACAACCCACCCCTTCAGTCTTCTTTGCTCTTTTTGTTCCAGTAGTATA
AAACTTGGGCTAGAATTATTCCGTTACACAGTGACGCTACTATATAACTGAGAATGATTA
AATTGTCGCCTGTTTCCTGTTGTGATGTGAAGATTCGCGCCAAGGATCCGGTAAACAGCA
TCGTCACTGTGATGACAGATATCTGTCCTGTACTGCCATTCCTAAAGTTGGTCACTGCCT
GAATCATTTTACTAAGAATGACGACAATGATGTTGAAACTTTGGAATGCTGATAACATCT
GAATAGATACTATAGGAGACAGTAGGTACGCCATACAGAGGGCGTATATCAGGAGGAAAA
GTACCGCCTGGGCAGTCTGGTTATAAGAGTAGTACAGTACAAGGTATACGATGACTGTGG
TCTGTAGCACTAAGAATATTCCTTCACCGTACGAACTGAACGGAAATGCCATGGCATATC
CATATGCAGTTGTGGCTGATACTGCTATCAGTTCAAACAACACACTGATGAAACTGATGC
CTTTGGCACTTTTGGCCTGGAAGATCTTGATAATCTGAGGCAGTTTCACTAATACTGCAC
CAAGAATTATGCCGTAGCCCAGACATTTGCTAAGGACTATTTTCATGCAGGTAACTTCAA
AGAAATTAAACTTGAGAAAGAATTCATCGTAGCATGGTTGAGGCACAAAAACCTGCACGG
CTCTTTCGAAAAGAGACACATCTTTTGTTGCCGGTTTCGCCATGGTTGTCTGAATCACTT
TAATGTTTGAAATTGAAGGACGTGCACATTAAGCGTTCGG
>ci|000076807|Bact|Sample_DA|2
ATACATGTATGTATATTGTTTATTCATAACCATCCACGTGTGTACGTTTGGTTCATAGTT
AGTGTATGTGTTGTCTTCCCTTGTGGAACTCTTCTGTGTAGAAGTGAATACAAGTTTTGG
AATGGAAGAAGATTGTTTTCACATTGTTCCTCTCACAGCCAAGAAAGAGTTTATTACCCC
AACCAAATTGATCTGAATCACTACACTTTCAATGTATACAGAAAACAACTACATTTAGTG
AGCTGGAAAAAATACCTGAACCCCCTACTATTGGTTATATCCTCTGAAGCCAATCGGTTT
TGTCACATCATGTAAATGCTTCGAGTGACGAAATGACTTGAACCAGACTAGCAGATTATG
CGAGCTGTGTACTGTATTTATGTTCGTTCAAACATAAAGGATTCTGGATGTAGCTGTTCA
TGTAACATAATACAAATAATGGTCTAAATTTAAATAAGATTGTGTTTGTTTGTTCGCCAG
CAGTGTCTACCAATCTGATTAAGGTTCATGTTAACTCTTAATGAAGTTAAAGGTTAGAAG
ACACGAGTGAGATACATTACTGAAGATACTGGCATGGATCAAAGAAGTAACGTTAATGAT
AATTTCCAAGTTACACAGGATCTTTTAAAACGAATGTTTGCAGGATACGAGTTACTTGAA
ATGTTAAATAGGCACAATGATAATTCTAAGCTGTGGACACGTGAAAGTTGTCAAATTTTC
GAATCACTCAGCTTCTTCATTAAGACACACATACACAGAACATTTACATAATACTACGAA
TACAATGGGGTATGCTACATTGCTGGGGCACATAAAACAGTTACACACTAGACTATACAT
ACAATTCAAATAAAATCGATCATGAAAATCGTAAACCCTTCGGCTAGCGTATGCCGAATG
TAGACATTATAATAACCATGGCATGTTCTACGCTGGCCAGAACGCTTTGTGAGTGACGGT
TACGATATTTGAATGTATTCCGAATTTAAAGACTGATGCCCAGATGGCATCGTTAGTACG
GGGTATTCATATGAATATACTGACAGATTTATATTTCACAAAAATATATATCCAGACAAC
TTTAAACGTTCCCAATTATCATCTGCAAGCAATGTTTTTATTTACTCATGAAAATGTCAG
AAAAGTGATATTTTACACTACAGTTCTATTGATGTCCCATGTACACTAGACTAGACACAC
TGTTTCTTTGAGGTTAATGTCCTTCATCTCGTCTTCGTGGTAGAAATATAATCACAATGT
ATATTTGATGTCTAGATCAATGTCCGCCATTTTTTCCTCTAACACTTTATCAAACATCTC
GTTCTGAGCGACAGTAAACCAGTTCTTCCAATCGCCAACCTCACCTTTCCTGTAGAACGG
GTTGCTGCCGTCGTTGCTAAACGATGTCTCTATTTGATTTGAACTCTTTGCTTTCGACAT
AACGTTAAACTGACATTTGTTTGCCACTTCATCAAGGAATTCTGGATCTTGTTTTGCACC
AAGAAATTCCGCCATCTTTTGAACACAGCTTCGGAGGTCCTGTTTCATGTCTTCAAATGA
TACGAACAGCATCGGTATATCAGGATTTTTCTTCTTGAAGTCCAACCAGGACTTTACGTG
TTCAAACCAGGAGTTATAATGTAAATCTTTTGTGATAAAAAGTTCAAAGAAATGTTCCCA
TGTTCCATTGTAATTTTTCATTTTTTCCATTTTCACGTTTGCCATTTTCAGCCGCTTCAT
GAATGACTGCATTGAGACTAACGCGTCCTTCGGGTTCCTATAAATGTAGACTATCTTACA
TTTCTCGTCTATTATGGCCTGGGGAATATGTTGTGGGTAAAAATGTGACACCAAAACCCT
CGGACTCTCTACGGCATCGATTGTGTCGACTGGTGCAAAGTCTAGAGGAGCAATATTACC
GACATTGTATTCTGCCTTTCCGTTTTGTAACATATACAAGACATCGAATCCCCAGTGTGT
TCCACATTTAGGAAATGTATCGAGAAAAATATCGCCTTTCTTGTGTTTCAGGTTTCTCAC
TGCCTCCAAATGGTCCTTAACGTTGCCGGGTACATTTGGTGGAAAATTCACTCCGTCATA
GTGTTTAGTGACTATCACCTCTCCGCCTTTATCCTCGATTTTCTGGAACTCCATGACCAA
TACAAAATGTGATCTCTCTCTATCGACTATTAAGGTATACACGACAGCTCCCGGTATACT
TGTTAT
>ci|000076808|Bact|Sample_DA|2
ATACATGTATGTATATTGTTTATTCATAACCATCCACGTGTGTACGTTTGGTTCATAGTT
AGTGTATGTGTTGTCTTCCCTTGTGGAACTCTTCTGTGTAGAAGTGAATACAAGTTTTGG
AATGGAAGAAGATTGTTTTCACATTGTTCCTCTCACAGCCAAGAAAGAGTTTATTACCCC
AACCAAATTGATCTGAATCACTACACTTTCAATGTATACAGAAAACAACTACATTTAGTG
AGCTGGAAAAAATACCTGAACCCCCTACTATTGGTTATATCCTCTGAAGCCAATCGGTTT
TGTCACATCATGTAAATGCTTCGAGTGACGAAATGACTTGAACCAGACTAGCAGATTATG
CGAGCTGTGTACTGTATTTATGTTCGTTCAAACATAAAGGATTCTGGATGTAGCTGTTCA
TGTAACATAATACAAATAATGGTCTAAATTTAAATAAGATTGTGTTTGTTTGTTCGCCAG
CAGTGTCTACCAATCTGATTAAGGTTCATGTTAACTCTTAATGAAGTTAAAGGTTAGAAG
ACACGAGTGAGATACATTACTGAAGATACTGGCATGGATCAAAGAAGTAACGTTAATGAT
AATTTCCAAGTTACACAGGATCTTTTAAAACGAATGTTTGCAGGATACGAGTTACTTGAA
ATGTTAAACAGGCACAATGATAATTCCAAACTGTGGACAGCTTCTTCATGAAGACACACA
TACACAGAACACTTACATAATACTACGAATACAATGGGGTATGCTACATTGCTGGGGCAC
ATAAAACAGTTACACACTAGACTATACATACAATTCAAATAAAATCGATCATGAAAATCG
TAAACCCTTCGGCTAGCGTATGCCGAATGTAGACATTATAATAACCATGGCATGTTCTAC
GCTGGCCAGAACGCTTTGTGAGTGACGGTTACGATATTTGAATGTATTCCGAATTTAAAG
ACTGATTGCCGAGATGGCATCGTTAGTACTGACAGATTTATATTTCACCAAAATATATAT
CCAGACAGCTTTAAACGTTCCCAATTATCATCTGCAAGCAATGTTTTTATTTACTCATGA
AAATGTCAGAAAAGTGATATTTTACACTACAGTTCTATTGATGTCCCATGTACACTAGAC
TAGACACACTGTTTCTTTGAGGTTAATGTCCTTCATCTCGTCTTCGTGGTAGAAATATAA
TCACAATGTATATTTGATGTCTAGATCAATGTCCGCCATTTTTTCCTCTAACACTTTATC
AAACATCTCGTTCTGAGCGACAGTAAACCAGTTCTTCCAATCGCCAACCTCACCTTTCCT
GTAGAACGGGTTGCTGCCGTCGTTGCTAAACGATGTCTCTATTTGATTTGAACTCTTTGC
TTTCGACATAACGTTAAACTGACATTTGTTTGCCACTTCATCAAGGAATTCTGGATCTTG
TTTTGCACCAAGAAATTCCGCCATCTTTTGAACACAGCTTCGGAGGTCCTGTTTCATGTC
TTCAAATGATACGAACAGCATCGGTATATCAGGATTTTTCTTCTTGAAGTCCAACCAGGA
CTTTACGTGTTCAAACCAGGAGTTATAATGTAAATCTTTTGTGATAAAAAGTTCAAAGAA
ATGTTCCCATGTTCCATTGTAATTTTTCATTTTTTCCATTTTCACGTTTGCCATTTTCAG
CCGCTTCATGAATGACTGCATTGAGACTAACGCGTCCTTCGGGTTCCTATAAATGTAGAC
TATCTTACATTTCTCGTCTATTATGGCCTGGGGAATATGTTGTGGGTAAAAATGTGACAC
CAAAACCCTCGGACTCTCTACGGCATCGATTGTGTCGACTGGTGCAAAGTCTAGAGGAGC
AATATTACCGACATTGTATTCTGCCTTTCCGTTTTGTAACATATACAAGACATCGAATCC
CCAGTGTGTTCCACATTTAGGAAATGTATCGAGAAAAATATCGCCTTTCTTGTGTTTCAG
GTTTCTCACTGCCTCCAAATGGTCCTTAACGTTGCCGGGTACATTTGGTGGAAAATTCAC
TCCGTCATAGTGTTTAGTGACTATCACCTCTCCGCCTTTATCCTCGATTTTCTTGAACTC
CATGACCAATACAAAATGTGATCTCTCTCTATCGACTATTAAGGTATACACGACAGCTCC
CGGTATACTTGTTAT
>ci|000077219|Bact|Sample_DA|2
AACCACTTGTACAAAAAATAATATAATGATAAAAATGATGATGTATAAAGAATGTTTCAC
CATATATATAAGTTCTCCCTCATATTACATACATTACTGCAAGTCTAACAAATCCTTGTT
TGACCATTCATTCCATTCTAACTCCTTTCATCAGATTCTAAACATTCACAAATATTTCGA
TATACCAGTAGCAATGATTCTAATAATATATTAATTCCAGAAAATTGTGTTGGGTTTGAA
ATTAAAACGAAATTCTTTTACGCGAACATAAATGGTAACATAACGAAGAAAATATTTTTG
AATCAAGGACGCAAGAGTTGTCCCCCTTCACACGAATACCCAATATGCCCTCTTACTTTT
TCTCCAATAACGTAAATGGCAGTCTTAACCCATCCAAGCCTCTACTCTAGCATTTTAGGT
CATATACATAACTGAAAATCGCTTCCACAAGGTTCATATATTAACACCTGTTAAGTCTTT
TTCTCGTCATAATTCACAAGTATTAAAGTTTATGTGTACATGATTATTTGGAAAAACATC
CGGCTTGATGTAATGGGCAAAACTTCAATAAATATAAACATCAAAGTGTACAATAAAAAT
ATTAGCAGATGAGTCTGTAATAAGCTGACCATCACCAACTCTTTCTTGATCATTATTTGA
ACAGAAAATTCAAGTTTATCAGCAAAACAAAAAGGTGATCAATCAGTTTACTACAGAGTA
AAAATTAACAGGTAACCAGGCCAATTCCATCTATATAGGAATATCTACCTAATCATATGG
TACCTCAAATAACATCCATCCCAGGGCCTAGTTTCATCAATATTCCTTAAATTAAAATTC
TCATAGGAAAGCATTACAAAAGTTGAGGAAAGTTCCTTAATTTAAGATTTTTTCCTTAAC
TTCTGTAATGCTTTCTTATGGGAACTCTTAAGTTAAGGAGCTTCTTAAAGTTAAGGAATA
TTGATGAAACTGGGCCCTGCGGTAAAATCTCATATATTAGGGATTTAAAACATTTTCTCT
TGGATTACAGTTTTGATCCATAACTGTCATTAGTATTGATGACCTCGTGCAGGGTCAAAT
ACATCAATGACGACGTTCTTCTTTCGATTTAAAGGCTGCACTTTCCGTCCTTGACAAAGG
TCTGTTGAGAGGTCTCCTCGTCGATTGGACATACACCAGTTTCAACGGTACGTTCTGATC
GACATATCATGAATTCAGGAGATCCAGCTTTGGTAGCGTGGGGATGCACCCCATCGGCGA
AACCCTCACAACTAGGATGGGCAAGGTGACATGGGTAGCAATGGGCCACGTGGCATTTAT
TAGCGTAATAATCACATGCAGATTTGACTTCTGTACGAGTCCCACAAGTCACATCCTCAA
ACGCCTCACAGGAGAGTGTCTGACTAGAAAATAGTTTGGGATAGGGACACTCTCTCATGT
GCTGCTCAAGATAGCGAGGCACTTCATCGTGGGTATAGCTACAGTCGTAGTACAGTTGGC
ATTCCGAGTGATGTGCAATCACTATATTAGGATTGGTCGCACACAATTGTGACACAGTCG
GACTTGGTGTAACTGCGATTTCACAAAAAGTTCCGGAATAATTTGTTGAGCAGGAACAGA
CGAAGCTCTTGTCCTCGACACCCGTGCAAGTACCTCCGTTCTGGCATGGGTTTCCTTCAC
ATACGTCATCTACGTCGGCTTGAACTGTTAGCGTTTCCTTACAGTCGTCTTCTGCACTGT
TTTCAAGGACGCACACCTTGTATTTTCGGCTAAATACCTGACCGTCAAGACAAGAAGGCA
TCGCCAAAGGATTTCCCCATATGCATTGGTACAATGAACGGCAATTAGGAGACAGCAGCG
TATCAAACGAATTGCGGCATTTGGGTTCGAATCCCTGCGCGGCTGATAATGCCACCAAAA
GTACAGCAACGATGGTGTTCATTGTTAAAGACTAATACTAGCAGACAAGTGGGTCAGTTG
TAGATGTTTGTGTTCGCCCCACAAAGTATGACAGAAGATTAAGTTTAGTTATGATTT
>ci|000078681|Bact|Sample_DA|2
CCCTGTAAATAGATTTATACAAAAATGATCTGCAGAATAAATAAATATGTAGTTACATTA
TATAGAAAAGCTTTGTTCCTTGTACAAAATGTTTAAGTGCAATTAACATTTATTGTTGAT
GAAGTTACAATAAAATCAAAACAGATGAGGGTTACGGTCACCTTGATGTTGAATTCAGAG
CAGCAGACTAGATTAGTAAGCAATAACAGCTTGTGACACAATTGAATTTGATTTATTTAT
TCTACAAGTTTTACGACTTAAGATACAAATTGACATTTATTATTGTAATAATTAATAAAT
GTTAAACAGAGTCATGTTGTAAAGGTGATTGATACGTAGAGTATGGACTTACATAATAAC
ATTTGGTAATACTAACTGTACTAGTAATTATGACAGTCTTCTCTCTCTTTCCGCATGAAT
TACAGAGTCCTCCAAGTTCGAGGTATAATGAGGAGAATGAGAACTCTTGTTGATTGATGT
GCATTTAAAGGTGAACACATGAGAATACATTTATACTTTCATTCTTTATTACTAAAAGAG
GTTAATGTAGAAAAAAGTGCTAAATGTATTCTAAATGATATCTTCCAATTTGTTTTTACA
TTGGAACTTTCTGATCATAAATGTTCATACCGTATCACAGAAATGTAGCATATATAACTC
ATTACCGGTAAATACAAAGTACATTATTTGGCACAAGCTGCAATAGTCAACTAAATCTTA
TTCAAATTCTAGCATAGCACATCCATAAAACATACCAATCCACGTTATTTTGAAAATAAA
TTGAATAGTCATTATTATAATCCATCTATGAAACATTAAAAATAACTGATGGTTATTGAT
TTATTTCTATCATACTGAACAATTTTCATGCAGAAAAGTTCATATGTAAGGAAGTCTAAA
ATATAAACAAATTTTGAGACAATTTCATTATTTGGAGATTGTCAATGGTCCCCTGGGGGA
TTATATTCACCTTTTTCTCTGCACTGTGGGAATATGTCTTGGTAATTTTGAAGGCACACA
ATTAGCTATTTGGTCAGTTCAAAGAAAGAAATCCTTACCTCAATCAATCAGATTCACCAG
AATAAAGAAGCAACCAAGGGGAGACAATTAAGTTCAAAGCCATGTTTAATGAAAGTTAAA
TTAATATTATTCTATTTAACAATGGCATGTACAGAGCAAATATGAATGTTACCTTTTGAG
TAACAAAGATTTTAACTGATAGATACTTTTTCTTTCTGATAAATAAGACAATATTTTTGA
CACTGACAAGACAACATTTCTGACATATGTTATCATATGTGAAATCCGATACATAGTGAG
ATCAAACTGAAATGACACAGGTCTGAACTAACAAGGGAGATAATTCA
>ci|000078875|Bact|Sample_DA|2
TTTTTTAATATTTTTGCACTTTTTAGATATATGAAATACAAAAACATTGACATAGAAAAA
ATGAGGGTTACATCACAGATCAAAAGCACTGGACATGAGATAGTATGACACAGGAACCAT
GGCTAACCTTGTAGACCAACCTGTCCCAATATCTGCTTCACATTAATAAATAAGATTGGA
TTGTTCTTAACATTTTAGCGCATTTACGACTATAAACTAATTTCAAACACTCTGGTAACA
TGAACAGTTCAGAAAGAAAACTTTAAATACTGTATGTGATTCTTTAAACCGTTCACAGAA
TGTTTTGGAAATTTGATAAATGATATAACAAATGGATGCCTCAAACATTTTAACAAAATA
ATTGCATAAATTTGAAATAAAATTTTGAGACAGAACACATTGATACAGATATGTGAATAT
TTTCCTAATACCTGCTGATGTTGAATACTGTCCTAAGGCTAACCATCAGAATGAGTTTTT
AGTAAATACACAAGATTAGCAAAATATTGACTTAAATACGAATTGGCCTTCAAGTTGTTT
TGTTTGATACGCTCAGATAAAAATATTCACTGGGTGTAATTATCCAGTTACAGTTAATAT
CTATTTTAACAGGTATATGTTGTTCAGGAAAAGCACTAGTTTTCAAGAAATTGCTAAACA
TGCATGCTGTTCATCAAAACC
>ci|000080149|Bact|Sample_DA|2
TAAGTCCGTCAGTAGTGTCATATAGTGCCAAAATTCGGGACCAAGCAAAAAGTTCGATAC
ACCGAGAAAATCGAATCATTGAAGTTCGAATCAAAGAGGTTTGACTGTACATCTAAATAC
AGCATAACGCGGTCGGTCCGTTCTGAATTATTCTGGTTTTGTGGTCCTTGTCAGTATGGC
TTGCTAAACGTTGTTGTTGTTGTTGTTCCAAAAGTATAACTATCAATTGAAGTAATTGGT
TGATATAATTGATAAAGAAAAATAT
>ci|000080936|Bact|Sample_DA|2
TAGATATAAGGCCATCTAATAAATATTTCCTCATTGATTGTGGTTATACATCCCTGACAT
CATAAACAGGTTGATACTAAGTAAGACAATTTATTAATATCCCTGACATCATAATCAGGT
TGATACTAAGTAAGACAATTTATTAATATCCCTGACATCATAATCAGGTTGATACTAAGT
AAGACAATTTATTAATATCCCTGACATCATAAT
>ci|000082796|Bact|Sample_DA|2
TTGTGATGTCCCAATTTACTTATACAATGACTGCATGTGAGCAGCTGTGACCTTTGAACT
TTCACCAGAAAGAAAACTTCCATGGTCACCCTCAACTTCGATGATGTTGATTGGTCCATC
ACAAATCTCTTTAAGCCCATAGTCCTGTCCTAGAGACCTTATATCCGTGTTCCTAGCCTT
GATCAAAGTCACATCCACACCTAACTTTTCTGTAGGATTGTACTCCTCCGAGTTAATCAG
AGACCGATAAAAAGCTAGAGCAGCTTTGTCCAAGTCTGATGAATTTGTCTTGAAGACTTC
CAGCTTTGAGAGTGTATCTACAACAACCTTGAGGCGACCATTGGTGTCCGTTTGTTGGGA
CATTTCACTGTGAAGCTTCTTTTTATTTACAGAGGTAAACTGCTGAACAAAGCCACAAAA
GCTAGGAGTCTCGAATTCTGTATGATCCTGTACTTTTCGGTGAGTGCTTATATGTGTTGA
TACAAATTTATGTGAACCATCCAGCAAGCACAGAGACTGCATCATTCCACTTCCAAGTTT
CTCCAGCTGTAGTGTGATCTCTATTGCAACACTTGTACC
>ci|000086930|Bact|Sample_DA|2
TTGAAAAAACATGACTTACTAGGTTACCGCGAATATTTCACATACATGTTTCTCTACGTA
CTTATTCAGAATTTCTATCCCAAACCGCTAGTGCTTGTTACATTCACATGACACATCCTA
AGAATATCTCACAATCACTCCAATGATCTGCGGCTAAATCCCAATTTTACAGGGTTTCCG
AGCACAGAAATGTCGGATCAAACAACGCTTATGTTAGGAATAACACGATTTCATATTGAA
AGTAATCAGGGGCTCAATAATGGACATTGCTCATATTTGTTGATATTTAAACATTGAACT
GCTTTCATTTGGAAG
>ci|000092858|Bact|Sample_DA|2
TCACTCACTATGTACAGATTATCAACTAAGTTGTCTAATTGACATGTATATCTACAGAAT
CACATTTGGTAGTCCAGTCATACCATCCTTCATTCATGCATGTGCCTACCAGAGAAACTC
TGGGTATATGTTTACGTCAAAGTAACATATTGATCACATAATGTGCAGAATTTGGCTTAC
AATATTACACCTTCAATATAACAATAATACAAGTACATGTATATAATTACGTTAAATAAA
ATTATTGAAGACT
>ci|000000092|Bact|Sample_DB|2
ATTCATATACTAGTTCATTTTCCAATAGGGGAGACTTTGAACACAAACTTACATTCGTGA
GTATATTATCCGATCATACAATACAAAATGAAGACTGCCCTAAAAAAAACATTGACATGG
ACTCTTAATCCAGATGTACAATAATGTCTTTACCATTTAAACAATACGGTGTATAAAGTA
CGGTGTATAAAGAATGCCCTTGTATATGATATTATTATTACTAGCTACTCTAAATCACTT
TCACGAGATATTTAATTTCGCCTCAATTCCAGAGAAGAGCCAATCATGAAATCAAATCCC
TCGCGAGTGGAACTGTAGTCTGTGTATACGTATTTGTTGATTATGTAGTCATCAACCCAA
GTTAGCAAAATTATATACTCGCGAAAGCGTTTGGTGTAGTAAGTTCGCGAAATCAAAGTG
ATTTACAATATCTAATTGAATTTAAAATTCAACTCCTAATAGTTAATCTTCAGCTCCTAA
TAGTTAATCTTCATCTCCTAACAGTTAATCTTCACGTACACTCACTTTTTCTCTCTACAA
CTCTGAGCATGTCATGGTGAAATAGTCTGACAGATACACGACTAAATAATAACTACATTT
ACACAGGTATCAAACTGAATAAACAGGATCACCATACAAAAGTTTGACAATTTGATGAAG
GCCTATATATCAAAGGATCAAACCAGTCTTTGTGTTTGTCCCGAAAAATGGCAATGACAG
ATCTAGAGTCTTCAATTCATTGTGATATGATTTCGTATTTGATTATTTTAAGTACATTCA
ATTCTGATGTGGAGAGAATGAATGTAAAGGTTAAGAAGAGAAGAGTTGTCATGTACAGTA
AAACCTGTTTATAACGACCACTGT
>ci|000000109|Bact|Sample_DB|2
[truncated: 14,626,419 more chars]
