# Supplementary material for: RNA-Seq Transcriptome Profiling of the Queen Scallop (Aequipecten opercularis) Digestive Gland after Exposure to Domoic Acid-Producing Pseudo-nitzschia
Source: Toxins (Basel). 2019 Feb 6;11(2):97. doi: 10.3390/toxins11020097 (PMC6410316; doi:10.3390/toxins11020097)
Supplement: Supplementary file 1 [file toxins-11-00097-s001.zip › File S2.xlsx]

## Sheet: DEGs
Gene	Description (Blast2GO)	FoldChange DB	padj DB	FoldChange DA	padj DA	Length	Blast_nucleotide	UNIPROT	RNAs	Pfam	Tags	#Hits	e-Value	sim mean	#GO	GO IDs	GO Names	Enzyme Codes	Enzyme Names	InterPro IDs	InterPro GO IDs	InterPro GO Names
ci|000014518|Bact|Sample_DA|2	cytochrome P450 3A24-like	9.12585	0.000714368	225.416	1.52e-27	1231	-	-	-	-	[INTERPRO, BLASTED]	20	5.40017e-13	81.9						Coil (COILS)	no GO terms	no GO terms
ci|000013925|Bact|Sample_DA|2	sarcoplasmic reticulum histidine-rich calcium-binding protein-like	4.41773	0.0443665	183.009	2.02e-24	613	-	-	-	-	[INTERPRO, BLASTED]	2	0.000228335	80						SIGNAL_PEPTIDE_C_REGION (PHOBIUS); SIGNAL_PEPTIDE_H_REGION (PHOBIUS); SIGNAL_PEPTIDE_N_REGION (PHOBIUS); SIGNAL_PEPTIDE (PHOBIUS); NON_CYTOPLASMIC_DOMAIN (PHOBIUS); SignalP-noTM (SIGNALP_EUK); TMhelix (TMHMM)	no GO terms	no GO terms
ci|000006715|Bact|Sample_DA|2	---NA---	14.6389	1.34e-06	84.9538	5.47e-22	843	-	-	-	-	[INTERPRO, NO-BLAST]									SIGNAL_PEPTIDE (PHOBIUS); SIGNAL_PEPTIDE_H_REGION (PHOBIUS); SIGNAL_PEPTIDE_C_REGION (PHOBIUS); NON_CYTOPLASMIC_DOMAIN (PHOBIUS); SIGNAL_PEPTIDE_N_REGION (PHOBIUS); SignalP-noTM (SIGNALP_EUK)	no GO terms	no GO terms
ci|000013555|Bact|Sample_DA|2	---NA---	5.08639	0.0167788	58.0809	1.89e-18	393	-	-	-	-	[INTERPRO, NO-BLAST]									no IPS match	no IPS match	no IPS match
ci|000003527|Bact|Sample_DB|2	mesenchyme-specific cell surface glycoprotein-like	4.57782	0.0238541	54.816	1.02e-13	2015	-	GIGA3_CRAGI	-	PB001733//Pfam-B_1733//;PB017019//Pfam-B_17019//	[INTERPRO, BLASTED, ANNOTATED]	19	0	57.84	1	F:GO:0005515	F:protein binding			IPR015943 (G3DSA:2.130.10.GENE3D); PTHR21588:SF5 (PANTHER); PTHR21588 (PANTHER); IPR011044 (SUPERFAMILY)	F:GO:0005515	F:protein binding
ci|000015347|Bact|Sample_DB|2	beta,beta-carotene 15,15'-dioxygenase-like	37.864	7.16e-67	46.6595	6.45e-29	2214	-	BCDO1_MOUSE	-	PF03055.10//RPE65//	[INTERPRO, BLASTED, MAPPED]	20	0	55.95	4	F:GO:0004497; F:GO:0016702; F:GO:0046872; P:GO:0055114	F:monooxygenase activity; F:oxidoreductase activity, acting on single donors with incorporation of molecular oxygen, incorporation of two atoms of oxygen; F:metal ion binding; P:oxidation-reduction process			no IPS match	no IPS match	no IPS match
ci|000037122|Bact|Sample_DA|2	monocarboxylate transporter 12-like isoform X1	6.2352	0.00128756	46.5198	1.05e-16	1227	-	MOT12_XENTR	-	PF07690.11//MFS_1//;PF12832.2//MFS_1_like//	[INTERPRO, BLASTED, MAPPED, ANNOTATED]	20	8.98111e-110	60.45	2	C:GO:0016021; P:GO:0055085	C:integral component of membrane; P:transmembrane transport			IPR011701 (PFAM); G3DSA:1.20.1250.20 (GENE3D); PTHR11360 (PANTHER); PTHR11360:SF147 (PANTHER); SIGNAL_PEPTIDE (PHOBIUS); CYTOPLASMIC_DOMAIN (PHOBIUS); NON_CYTOPLASMIC_DOMAIN (PHOBIUS); CYTOPLASMIC_DOMAIN (PHOBIUS); SIGNAL_PEPTIDE_C_REGION (PHOBIUS); TRANSMEMBRANE (PHOBIUS); TRANSMEMBRANE (PHOBIUS); SIGNAL_PEPTIDE_H_REGION (PHOBIUS); NON_CYTOPLASMIC_DOMAIN (PHOBIUS); NON_CYTOPLASMIC_DOMAIN (PHOBIU…	C:GO:0016021; P:GO:0055085	C:integral component of membrane; P:transmembrane transport
ci|000018644|Bact|Sample_DA|2	cathepsin L1-like	16.3037	1.09e-12	41.7782	2.73e-21	1468	-	CATL1_CANFA	-	PF00112.18//Peptidase_C1//;PF08246.7//Inhibitor_I29//;PF08246.7//Inhibitor_I29//	[INTERPRO, BLASTED, MAPPED, ANNOTATED]	20	1.54351e-82	60.6	2	P:GO:0006508; F:GO:0008234	P:proteolysis; F:cysteine-type peptidase activity			Coil (COILS); IPR000668 (SMART); IPR013201 (SMART); G3DSA:3.90.70.10 (GENE3D); IPR000668 (PFAM); IPR013201 (PFAM); IPR013128 (PANTHER); IPR000169 (PROSITE_PATTERNS); SSF54001 (SUPERFAMILY)	P:GO:0006508; F:GO:0008234	P:proteolysis; F:cysteine-type peptidase activity
ci|000011985|Bact|Sample_DA|2	---NA---	7.64379	0.0015435	37.1003	1.88e-09	639	-	-	-	-	[INTERPRO, NO-BLAST]									NON_CYTOPLASMIC_DOMAIN (PHOBIUS); TRANSMEMBRANE (PHOBIUS); NON_CYTOPLASMIC_DOMAIN (PHOBIUS); CYTOPLASMIC_DOMAIN (PHOBIUS); TRANSMEMBRANE (PHOBIUS); TMhelix (TMHMM); TMhelix (TMHMM)	no GO terms	no GO terms
ci|000028690|Bact|Sample_DA|2	monocarboxylate transporter 12-like isoform X1	3.65116	0.0260508	36.4823	2.02e-24	1357	-	-	-	PF07690.11//MFS_1//;PF12832.2//MFS_1_like//	[INTERPRO, BLASTED, MAPPED, ANNOTATED]	20	3.90282e-109	60.45	2	C:GO:0016021; P:GO:0055085	C:integral component of membrane; P:transmembrane transport			G3DSA:1.20.1250.20 (GENE3D); IPR011701 (PFAM); PTHR11360:SF147 (PANTHER); PTHR11360 (PANTHER); SIGNAL_PEPTIDE_C_REGION (PHOBIUS); TRANSMEMBRANE (PHOBIUS); SIGNAL_PEPTIDE_N_REGION (PHOBIUS); NON_CYTOPLASMIC_DOMAIN (PHOBIUS); SIGNAL_PEPTIDE_H_REGION (PHOBIUS); SIGNAL_PEPTIDE (PHOBIUS); TRANSMEMBRANE (PHOBIUS); NON_CYTOPLASMIC_DOMAIN (PHOBIUS); CYTOPLASMIC_DOMAIN (PHOBIUS); TRANSMEMBRANE (PHOBIUS); …	C:GO:0016021; P:GO:0055085	C:integral component of membrane; P:transmembrane transport
ci|000014617|Bact|Sample_DA|2	fatty acid-binding protein homolog 5 isoform X2	8.40565	1.2e-13	35.7008	1.46e-54	2409	-	-	-	-	[INTERPRO, BLASTED, MAPPED, ANNOTATED]	4	1.64642e-10	86.75	1	F:GO:0008289	F:lipid binding			Coil (COILS); Coil (COILS); NON_CYTOPLASMIC_DOMAIN (PHOBIUS); TRANSMEMBRANE (PHOBIUS); CYTOPLASMIC_DOMAIN (PHOBIUS)	no GO terms	no GO terms
ci|000042904|Bact|Sample_DA|2	adenosylhomocysteinase B-like	3.25436	0.0330063	32.1222	8.96e-13	430	-	-	-	-	[INTERPRO, BLASTED, MAPPED, ANNOTATED]	8	3.64348e-26	67.5	5	F:GO:0004013; P:GO:0006555; P:GO:0006730; P:GO:0019510; F:GO:0051287	F:adenosylhomocysteinase activity; P:methionine metabolic process; P:one-carbon metabolic process; P:S-adenosylhomocysteine catabolic process; F:NAD binding	EC:3.3.1.1	Adenosylhomocysteinase	no IPS match	no IPS match	no IPS match
ci|000016532|Bact|Sample_DA|2	fatty acid-binding protein, brain-like	5.96725	2.32e-08	30.9227	1.21e-34	2498	-	-	-	-	[INTERPRO, BLASTED]	1	1.2335e-05	75						NON_CYTOPLASMIC_DOMAIN (PHOBIUS); TRANSMEMBRANE (PHOBIUS); TRANSMEMBRANE (PHOBIUS); NON_CYTOPLASMIC_DOMAIN (PHOBIUS); CYTOPLASMIC_DOMAIN (PHOBIUS); TMhelix (TMHMM); TMhelix (TMHMM)	no GO terms	no GO terms
ci|000035258|Bact|Sample_DA|2	cathepsin L1-like	4.23985	0.0402841	30.2582	5.29e-14	509	-	CATL1_RAT	-	-	[INTERPRO, BLASTED, MAPPED, ANNOTATED]	20	1.13254e-58	71.55	2	P:GO:0006508; F:GO:0008234	P:proteolysis; F:cysteine-type peptidase activity			G3DSA:3.90.70.10 (GENE3D); IPR000668 (PFAM); IPR013128 (PANTHER); IPR000169 (PROSITE_PATTERNS); SSF54001 (SUPERFAMILY)	P:GO:0006508; F:GO:0008234	P:proteolysis; F:cysteine-type peptidase activity
ci|000050101|Bact|Sample_DA|2	fatty acid-binding protein, brain-like	5.63517	2.58e-07	29.6767	3.39e-38	2593	-	-	-	-	[INTERPRO, BLASTED]	1	5.32406e-05	74						Coil (COILS); Coil (COILS)	no GO terms	no GO terms
ci|000005065|Bact|Sample_DB|2	---NA---	20.7203	1.4e-06	29.0551	3.18e-07	539	emb|AJ586475.1| Venerupis rhomboideus mitochondrial partial 16S rRNA gene. clone 2	-	> URS00004DC45C;_Venerupis_rhomboides_partial_16S_ribosomal_RNA	-	[INTERPRO, NO-BLAST]									no IPS match	no IPS match	no IPS match
ci|000006862|Bact|Sample_DA|2	fatty acid-binding protein, brain-like	4.9225	1.72e-06	28.7352	1.03e-34	1904	-	-	-	-	[INTERPRO, BLASTED]	1	1.87174e-07	96						no IPS match	no IPS match	no IPS match
ci|000018677|Bact|Sample_DB|2	fatty acid-binding protein homolog 5 isoform X2	6.1974	5.03e-08	28.118	5.43e-31	1587	-	FABP7_CHICK	-	-	[INTERPRO, BLASTED, MAPPED, ANNOTATED]	5	1.49605e-37	78.2	1	F:GO:0008289	F:lipid binding			NON_CYTOPLASMIC_DOMAIN (PHOBIUS); CYTOPLASMIC_DOMAIN (PHOBIUS); CYTOPLASMIC_DOMAIN (PHOBIUS); TRANSMEMBRANE (PHOBIUS); TRANSMEMBRANE (PHOBIUS); TMhelix (TMHMM); TMhelix (TMHMM)	no GO terms	no GO terms
ci|000005053|Bact|Sample_DA|2	---NA---	6.73795	0.00267758	26.9946	7.81e-08	283	gb|KJ958484.1| Cerataulina daemon chloroplast. complete genome	-	> URS000041650A;_Odontella_sinensis_23S_ribosomal_RNA	-	[INTERPRO, NO-BLAST]									no IPS match	no IPS match	no IPS match
ci|000015584|Bact|Sample_DA|2	---NA---	9.73492	5.23e-05	26.6021	3.28e-10	971	-	-	-	-	[INTERPRO, NO-BLAST]									no IPS match	no IPS match	no IPS match
ci|000005112|Bact|Sample_DB|2	fatty acid-binding protein homolog 5 isoform X2	6.09193	8.48e-13	26.4791	1.16e-49	1868	-	-	-	-	[INTERPRO, BLASTED, MAPPED]	4	1.83129e-07	87.75	1	F:GO:0008289	F:lipid binding			no IPS match	no IPS match	no IPS match
ci|000005171|Bact|Sample_DB|2	---NA---	6.88708	1.43e-09	26.3705	2.23e-42	1330	-	-	-	-	[INTERPRO, NO-BLAST]									no IPS match	no IPS match	no IPS match
ci|000017031|Bact|Sample_DB|2	---NA---	25.5784	1.71e-11	25.5123	5.32e-10	450	-	-	-	-	[INTERPRO, NO-BLAST]									no IPS match	no IPS match	no IPS match
ci|000039300|Bact|Sample_DA|2	laccase-7-like isoform X1	6.9601	0.00368213	24.7909	3.07e-06	624	-	-	-	-	[INTERPRO, BLASTED]	13	5.79468e-07	84.23						no IPS match	no IPS match	no IPS match
ci|000028491|Bact|Sample_DA|2	nose resistant to fluoxetine protein 6-like	2.54739	0.0438862	24.6063	3.89e-22	3054	-	RHY1_CAEEL	-	PB018703//Pfam-B_18703//;PF01757.17//Acyl_transf_3//;PB002739//Pfam-B_2739//;PB002732//Pfam-B_2732//;PB000709//Pfam-B_709//;PB003953//Pfam-B_3953//;PB004711//Pfam-B_4711//;PB007701//Pfam-B_7701//	[INTERPRO, BLASTED]	20	0	60.4						IPR006621 (SMART); IPR002656 (PFAM); PTHR11161:SF0 (PANTHER); PTHR11161:SF0 (PANTHER); PTHR11161 (PANTHER); PTHR11161 (PANTHER); SIGNAL_PEPTIDE (PHOBIUS); TRANSMEMBRANE (PHOBIUS); NON_CYTOPLASMIC_DOMAIN (PHOBIUS); TRANSMEMBRANE (PHOBIUS); TRANSMEMBRANE (PHOBIUS); NON_CYTOPLASMIC_DOMAIN (PHOBIUS); TRANSMEMBRANE (PHOBIUS); TRANSMEMBRANE (PHOBIUS); NON_CYTOPLASMIC_DOMAIN (PHOBIUS); CYTOPLASMIC_DOMAI…	F:GO:0016747	F:transferase activity, transferring acyl groups other than amino-acyl groups
ci|000048787|Bact|Sample_DA|2	---NA---	8.56397	2.6e-05	23.6075	3.15e-17	1243	-	-	-	-	[INTERPRO, NO-BLAST]									NON_CYTOPLASMIC_DOMAIN (PHOBIUS); CYTOPLASMIC_DOMAIN (PHOBIUS); TRANSMEMBRANE (PHOBIUS); TMhelix (TMHMM)	no GO terms	no GO terms
ci|000015879|Bact|Sample_DB|2	actin, cytoplasmic	3.05182	0.0303515	22.6936	6.73e-23	3429	-	ACT10_SOLTU	-	PF00022.14//Actin//;PF00022.14//Actin//	[INTERPRO, BLASTED, MAPPED]	20	1.9695e-84	68.25	4	F:GO:0000166; F:GO:0005524; C:GO:0005737; C:GO:0005856	F:nucleotide binding; F:ATP binding; C:cytoplasm; C:cytoskeleton			IPR004000 (PRINTS); IPR004000 (SMART); G3DSA:3.30.420.40 (GENE3D); G3DSA:3.30.420.40 (GENE3D); IPR004000 (PFAM); G3DSA:3.30.420.40 (GENE3D); PTHR11937:SF356 (PANTHER); IPR004000 (PANTHER); cd00012 (CDD); SSF53067 (SUPERFAMILY)	no GO terms	no GO terms
ci|000001761|Bact|Sample_DA|2	type I iodothyronine deiodinase-like	7.50401	0.00133152	22.3498	9.61e-09	744	-	-	-	PF00837.12//T4_deiodinase//	[INTERPRO, BLASTED, ANNOTATED]	3	2.15501e-64	78.33	2	F:GO:0004800; P:GO:0055114	F:thyroxine 5'-deiodinase activity; P:oxidation-reduction process	EC:1.97.1.10	Other oxidoreductases	IPR000643 (PFAM); IPR000643 (PANTHER)	F:GO:0004800; P:GO:0055114	F:thyroxine 5'-deiodinase activity; P:oxidation-reduction process
ci|000025243|Bact|Sample_DA|2	PREDICTED: uncharacterized protein LOC109619185	3.94221	0.0302948	21.3706	2.79e-07	2198	-	-	-	-	[INTERPRO, BLASTED]	9	1.28049e-19	58.33						no IPS match	no IPS match	no IPS match
ci|000095418|Bact|Sample_DB|2	---NA---	13.0846	8.78e-06	21.076	1.32e-08	811	-	-	-	-	[INTERPRO, NO-BLAST]									CYTOPLASMIC_DOMAIN (PHOBIUS); NON_CYTOPLASMIC_DOMAIN (PHOBIUS); TRANSMEMBRANE (PHOBIUS)	no GO terms	no GO terms
ci|000023425|Bact|Sample_DA|2	---NA---	3.97912	0.00617754	21.0362	2.47e-07	763	-	-	-	-	[INTERPRO, NO-BLAST]									CYTOPLASMIC_DOMAIN (PHOBIUS); TRANSMEMBRANE (PHOBIUS); NON_CYTOPLASMIC_DOMAIN (PHOBIUS); TMhelix (TMHMM)	no GO terms	no GO terms
ci|000010058|Bact|Sample_DA|2	cellular retinoic acid-binding protein 1-like	11.6	3.61e-07	20.3358	3.7e-10	1268	-	FABP9_CAEEL	-	PF14651.1//Lipocalin_7//;PF00061.18//Lipocalin//	[INTERPRO, BLASTED, MAPPED, ANNOTATED]	20	4.94154e-71	52.95	1	F:GO:0008289	F:lipid binding			no IPS match	no IPS match	no IPS match
ci|000096693|Bact|Sample_DB|2	protocadherin Fat 3-like	11.0074	0.000367006	20.2441	1.32e-05	1015	-	-	-	PF00028.12//Cadherin//	[INTERPRO, BLASTED, ANNOTATED]	3	2.04024e-65	50	3	F:GO:0005509; P:GO:0007156; C:GO:0016020	F:calcium ion binding; P:homophilic cell adhesion via plasma membrane adhesion molecules; C:membrane			IPR002126 (G3DSA:2.60.40.GENE3D); IPR002126 (PROSITE_PROFILES); IPR015919 (SUPERFAMILY)	F:GO:0005509; P:GO:0007156; C:GO:0016020	F:calcium ion binding; P:homophilic cell adhesion via plasma membrane adhesion molecules; C:membrane
ci|000074705|Bact|Sample_DB|2	uncharacterized protein LOC110441354	20.21	1.27e-12	20.0355	2.32e-09	366	-	-	-	-	[INTERPRO, BLASTED]	6	4.40589e-10	89.67						no IPS match	no IPS match	no IPS match
ci|000064423|Bact|Sample_DB|2	---NA---	20.5743	4.3e-07	20.0341	3.14e-06	260	-	-	-	-	[INTERPRO, NO-BLAST]									no IPS match	no IPS match	no IPS match
ci|000030524|Bact|Sample_DA|2	uncharacterized protein LOC110465005	6.6593	0.00295833	19.4797	5.49e-06	315	-	-	-	-	[INTERPRO, BLASTED]	10	1.50868e-12	76.2						no IPS match	no IPS match	no IPS match
ci|000065147|Bact|Sample_DB|2	fatty acid-binding protein homolog 5 isoform X2	4.36195	1.92e-06	19.4528	2.59e-35	1970	-	-	-	-	[INTERPRO, BLASTED, MAPPED]	4	1.9459e-07	88.5	1	F:GO:0008289	F:lipid binding			no IPS match	no IPS match	no IPS match
ci|000021254|Bact|Sample_DB|2	endoglucanase 13-like	16.7691	2.4e-11	19.0452	3.68e-11	628	-	-	-	-	[INTERPRO, BLASTED]	1	0.000208418	91						no IPS match	no IPS match	no IPS match
ci|000019437|Bact|Sample_DA|2	---NA---	9.27666	5.82e-08	18.835	2.89e-13	777	-	-	-	-	[INTERPRO, NO-BLAST]									no IPS match	no IPS match	no IPS match
ci|000044390|Bact|Sample_DA|2	---NA---	4.1447	1.57e-05	18.6556	1.98e-20	2090	-	-	-	-	[INTERPRO, NO-BLAST]									NON_CYTOPLASMIC_DOMAIN (PHOBIUS); TRANSMEMBRANE (PHOBIUS); CYTOPLASMIC_DOMAIN (PHOBIUS); TMhelix (TMHMM)	no GO terms	no GO terms
ci|000058258|Bact|Sample_DA|2	cytochrome P450 2B5-like	8.51868	4.27e-10	18.5298	2.76e-25	2597	-	CP2J6_MOUSE	-	PF00067.17//p450//	[INTERPRO, BLASTED, ANNOTATED]	20	0	76.6	5	F:GO:0005506; P:GO:0006118; F:GO:0016712; F:GO:0020037; P:GO:0055114	F:iron ion binding; P:obsolete electron transport; F:oxidoreductase activity, acting on paired donors, with incorporation or reduction of molecular oxygen, reduced flavin or flavoprotein as one donor, and incorporation of one atom of oxygen; F:heme binding; P:oxidation-reduction process	EC:1.14.14	Acting on paired donors, with incorporation or reduction of molecular oxygen. The oxygen incorporated need not be derived from O(2)	IPR002401 (PRINTS); IPR008069 (PRINTS); IPR001128 (PRINTS); IPR001128 (G3DSA:1.10.630.GENE3D); IPR001128 (PFAM); PTHR24300 (PANTHER); IPR017972 (PROSITE_PATTERNS); NON_CYTOPLASMIC_DOMAIN (PHOBIUS); TRANSMEMBRANE (PHOBIUS); CYTOPLASMIC_DOMAIN (PHOBIUS); IPR001128 (SUPERFAMILY); TMhelix (TMHMM)	F:GO:0005506; F:GO:0016705; F:GO:0016712; F:GO:0020037; P:GO:0055114	F:iron ion binding; F:oxidoreductase activity, acting on paired donors, with incorporation or reduction of molecular oxygen; F:oxidoreductase activity, acting on paired donors, with incorporation or reduction of molecular oxygen, reduced flavin or flavoprotein as one donor, and incorporation of one atom of oxygen; F:heme binding; P:oxidation-reduction process
ci|000072931|Bact|Sample_DA|2	dehydrogenase/reductase SDR family member 4-like	4.50269	0.000890073	18.4952	3.78e-26	1057	-	FABG_THEMA	-	PF13561.1//adh_short_C2//;PF00106.20//adh_short//;PB003926//Pfam-B_3926//;PF08659.5//KR//;PB003220//Pfam-B_3220//;PB018348//Pfam-B_18348//;PB015015//Pfam-B_15015//	[INTERPRO, BLASTED, MAPPED, ANNOTATED]	20	8.17244e-166	57.75	2	P:GO:0008152; F:GO:0016491	P:metabolic process; F:oxidoreductase activity			IPR002347 (PRINTS); IPR002198 (PRINTS); IPR002198 (PFAM); IPR016040 (G3DSA:3.40.50.GENE3D); PTHR24322 (PANTHER); IPR020904 (PROSITE_PATTERNS); IPR016040 (SUPERFAMILY)	P:GO:0008152; F:GO:0016491	P:metabolic process; F:oxidoreductase activity
ci|000041038|Bact|Sample_C|2	fatty acid-binding protein, brain-like	3.81918	4.54e-08	18.2057	8.69e-54	1106	-	FABP7_CHICK	-	PF00061.18//Lipocalin//	[INTERPRO, BLASTED, MAPPED, ANNOTATED]	20	2.89758e-82	57.35	3	F:GO:0005215; P:GO:0006810; F:GO:0008289	F:transporter activity; P:transport; F:lipid binding			IPR000463 (PRINTS); IPR012674 (G3DSA:2.40.128.GENE3D); IPR000566 (PFAM); IPR031259 (PANTHER); IPR011038 (SUPERFAMILY)	F:GO:0005215; P:GO:0006810; F:GO:0008289	F:transporter activity; P:transport; F:lipid binding
ci|000084134|Bact|Sample_DB|2	uncharacterized protein LOC110458262	4.3128	0.0388186	18.1993	8.92e-09	631	-	-	-	PF02668.11//TauD//	[INTERPRO, BLASTED, ANNOTATED]	16	1.06479e-41	74.69	2	F:GO:0016491; P:GO:0055114	F:oxidoreductase activity; P:oxidation-reduction process			Coil (COILS); G3DSA:3.60.130.10 (GENE3D); IPR003819 (PFAM); PTHR10696:SF25 (PANTHER); PTHR10696 (PANTHER); SSF51197 (SUPERFAMILY)	F:GO:0016491; P:GO:0055114	F:oxidoreductase activity; P:oxidation-reduction process
ci|000031740|Bact|Sample_DA|2	sulfotransferase family cytosolic 1B member 1-like	8.39085	2.18e-07	18.1888	3.13e-08	466	-	-	-	-	[INTERPRO, BLASTED, ANNOTATED]	20	2.41991e-24	73.85	1	F:GO:0008146	F:sulfotransferase activity			IPR027417 (G3DSA:3.40.50.GENE3D); IPR000863 (PFAM); PTHR11783 (PANTHER); IPR027417 (SUPERFAMILY)	F:GO:0008146	F:sulfotransferase activity
ci|000000144|Bact|Sample_DA|2	fatty acid-binding protein, brain-like	4.29029	1.1e-11	18.1112	1.02e-45	3501	-	FABP7_CHICK	-	PF00061.18//Lipocalin//	[INTERPRO, BLASTED, MAPPED, ANNOTATED]	19	5.52717e-76	58.11	1	F:GO:0008289	F:lipid binding			CYTOPLASMIC_DOMAIN (PHOBIUS); NON_CYTOPLASMIC_DOMAIN (PHOBIUS); TRANSMEMBRANE (PHOBIUS); TMhelix (TMHMM)	no GO terms	no GO terms
ci|000053956|Bact|Sample_C|2	fatty acid-binding protein, brain-like	3.82671	4.61e-09	17.7486	1.17e-53	1024	-	FABP7_HUMAN	-	PF00061.18//Lipocalin//	[INTERPRO, BLASTED, MAPPED, ANNOTATED]	14	2.16183e-40	64.71	1	F:GO:0008289	F:lipid binding			IPR000566 (PFAM); IPR012674 (G3DSA:2.40.128.GENE3D); IPR031259 (PANTHER); PTHR11955:SF84 (PANTHER); IPR011038 (SUPERFAMILY)	F:GO:0008289	F:lipid binding
ci|000048247|Bact|Sample_DA|2	fatty acid-binding protein, brain-like	4.01996	5.18e-13	17.42	3e-74	431	-	FABP7_CHICK	-	-	[INTERPRO, BLASTED, MAPPED, ANNOTATED]	11	4.91291e-53	67.73	1	F:GO:0008289	F:lipid binding			IPR012674 (G3DSA:2.40.128.GENE3D); IPR000566 (PFAM); IPR031259 (PANTHER); IPR011038 (SUPERFAMILY)	F:GO:0008289	F:lipid binding
ci|000075714|Bact|Sample_DB|2	C-type mannose receptor 2-like	6.83684	0.000209004	17.3088	5.08e-10	1670	-	LECG_THANI	-	PF00059.16//Lectin_C//;PF05966.7//Chordopox_A33R//	[INTERPRO, BLASTED]	20	2.39601e-76	62.9						Coil (COILS); IPR001304 (SMART); IPR016186 (G3DSA:3.10.100.GENE3D); IPR016186 (G3DSA:3.10.100.GENE3D); IPR001304 (PFAM); PTHR22803 (PANTHER); PTHR22803:SF55 (PANTHER); PTHR22803 (PANTHER); PTHR22803:SF55 (PANTHER); NON_CYTOPLASMIC_DOMAIN (PHOBIUS); SIGNAL_PEPTIDE_C_REGION (PHOBIUS); SIGNAL_PEPTIDE_N_REGION (PHOBIUS); SIGNAL_PEPTIDE_H_REGION (PHOBIUS); SIGNAL_PEPTIDE (PHOBIUS); IPR001304 (PROSITE_…	no GO terms	no GO terms
ci|000080608|Bact|Sample_DB|2	peptidyl-prolyl cis-trans isomerase NIMA-interacting 4-like	7.24305	0.00388217	17.1243	2.12e-06	629	-	-	-	-	[INTERPRO, BLASTED]	2	1.56397e-10	92.5						no IPS match	no IPS match	no IPS match
ci|000020759|Bact|Sample_DB|2	---NA---	10.2907	8.41e-10	17.0429	2.93e-14	2595	-	-	-	-	[INTERPRO, NO-BLAST]									SIGNAL_PEPTIDE_C_REGION (PHOBIUS); NON_CYTOPLASMIC_DOMAIN (PHOBIUS); SIGNAL_PEPTIDE (PHOBIUS); SIGNAL_PEPTIDE_H_REGION (PHOBIUS); SIGNAL_PEPTIDE_N_REGION (PHOBIUS); SignalP-noTM (SIGNALP_EUK)	no GO terms	no GO terms
ci|000009428|Bact|Sample_DA|2	fibrocystin-L-like isoform X1	5.12398	0.000130125	17.0414	1.72e-08	3686	-	-	-	PB007367//Pfam-B_7367//	[INTERPRO, BLASTED]	20	0	67.05						IPR029927 (PTHR11915:PANTHER); PTHR11915 (PANTHER)	no GO terms	no GO terms
ci|000037081|Bact|Sample_DB|2	---NA---	4.75529	0.0001876	16.9775	3.55e-16	588	-	-	-	-	[INTERPRO, NO-BLAST]									no IPS match	no IPS match	no IPS match
ci|000016767|Bact|Sample_DB|2	---NA---	7.763	0.00196147	16.5856	2.36e-06	1270	-	-	-	-	[INTERPRO, NO-BLAST]									NON_CYTOPLASMIC_DOMAIN (PHOBIUS); TRANSMEMBRANE (PHOBIUS); CYTOPLASMIC_DOMAIN (PHOBIUS); TMhelix (TMHMM)	no GO terms	no GO terms
ci|000064765|Bact|Sample_DB|2	---NA---	17.0177	1.1e-14	16.5349	2.6e-15	408	-	-	-	-	[INTERPRO, NO-BLAST]									no IPS match	no IPS match	no IPS match
ci|000073779|Bact|Sample_DA|2	fibrocystin-L-like	6.97998	1.41e-07	16.4974	3.42e-08	2279	-	-	-	-	[INTERPRO, BLASTED]	20	3.37203e-85	51.15						no IPS match	no IPS match	no IPS match
ci|000039074|Bact|Sample_DB|2	---NA---	19.8866	1.97e-07	16.1509	3.2e-05	536	-	-	-	-	[INTERPRO, NO-BLAST]									no IPS match	no IPS match	no IPS match
ci|000050125|Bact|Sample_DA|2	---NA---	6.89155	0.0012467	16.0656	4.15e-07	1252	-	-	-	-	[INTERPRO, NO-BLAST]									no IPS match	no IPS match	no IPS match
ci|000030388|Bact|Sample_DA|2	---NA---	3.40255	0.0451969	15.8388	6.86e-05	707	-	-	-	-	[INTERPRO, NO-BLAST]									no IPS match	no IPS match	no IPS match
ci|000008930|Bact|Sample_DA|2	sulfotransferase family cytosolic 1B member 1-like	4.6492	1.51e-09	15.8359	8.47e-30	901	-	ST1C2_RABIT	-	PF00685.22//Sulfotransfer_1//	[INTERPRO, BLASTED]	20	8.1908e-80	59.7						IPR027417 (G3DSA:3.40.50.GENE3D); IPR000863 (PFAM); PTHR11783 (PANTHER); IPR027417 (SUPERFAMILY)	F:GO:0008146	F:sulfotransferase activity
ci|000039930|Bact|Sample_DB|2	sulfotransferase family cytosolic 1B member 1-like	7.09452	9.44e-22	15.6853	3.39e-36	1284	-	-	-	PF00685.22//Sulfotransfer_1//	[INTERPRO, BLASTED, MAPPED, ANNOTATED]	20	3.79746e-75	60.9	1	F:GO:0008146	F:sulfotransferase activity			IPR027417 (G3DSA:3.40.50.GENE3D); IPR000863 (PFAM); PTHR11783 (PANTHER); PTHR11783:SF15 (PANTHER); IPR027417 (SUPERFAMILY)	F:GO:0008146	F:sulfotransferase activity
ci|000056889|Bact|Sample_DB|2	---NA---	10.3897	2.49e-07	15.5039	6.87e-07	728	-	-	-	-	[INTERPRO, NO-BLAST]									NON_CYTOPLASMIC_DOMAIN (PHOBIUS); TRANSMEMBRANE (PHOBIUS); CYTOPLASMIC_DOMAIN (PHOBIUS)	no GO terms	no GO terms
ci|000052766|Bact|Sample_DA|2	type I iodothyronine deiodinase-like	3.62768	0.0045058	15.4834	8.96e-08	1101	-	-	-	PF00837.12//T4_deiodinase//;PF00837.12//T4_deiodinase//	[INTERPRO, BLASTED, ANNOTATED]	3	7.97536e-64	73.33	2	F:GO:0004800; P:GO:0055114	F:thyroxine 5'-deiodinase activity; P:oxidation-reduction process	EC:1.97.1.10	Other oxidoreductases	IPR000643 (PFAM); IPR000643 (PANTHER)	F:GO:0004800; P:GO:0055114	F:thyroxine 5'-deiodinase activity; P:oxidation-reduction process
ci|000014080|Bact|Sample_DB|2	cellular retinoic acid-binding protein 1-like	9.80556	2.23e-09	15.43	1.09e-15	942	-	FABPH_RAT	-	PF14651.1//Lipocalin_7//;PF00061.18//Lipocalin//	[INTERPRO, BLASTED, MAPPED, ANNOTATED]	20	5.41899e-72	52.85	3	F:GO:0005215; P:GO:0006810; F:GO:0008289	F:transporter activity; P:transport; F:lipid binding			IPR000463 (PRINTS); IPR000566 (PFAM); IPR012674 (G3DSA:2.40.128.GENE3D); PTHR11955:SF92 (PANTHER); IPR031259 (PANTHER); IPR011038 (SUPERFAMILY)	F:GO:0005215; P:GO:0006810; F:GO:0008289	F:transporter activity; P:transport; F:lipid binding
ci|000035494|Bact|Sample_DA|2	---NA---	16.494	3.41e-07	15.4215	7.9e-05	317	-	-	-	-	[INTERPRO, NO-BLAST]									NON_CYTOPLASMIC_DOMAIN (PHOBIUS); TRANSMEMBRANE (PHOBIUS); NON_CYTOPLASMIC_DOMAIN (PHOBIUS); TRANSMEMBRANE (PHOBIUS); CYTOPLASMIC_DOMAIN (PHOBIUS)	no GO terms	no GO terms
ci|000022154|Bact|Sample_DB|2	short-chain collagen C4-like	3.68671	0.0356706	15.4115	2.67e-10	920	-	-	-	PB002965//Pfam-B_2965//;PB005067//Pfam-B_5067//	[INTERPRO, BLASTED]	20	6.1615e-114	72.75						PTHR24024 (PANTHER); PTHR24024:SF18 (PANTHER)	no GO terms	no GO terms
ci|000014052|Bact|Sample_DA|2	fatty acid-binding protein, brain-like	11.5247	1.62e-12	15.3697	1.29e-19	750	-	FABP7_CHICK	-	PF14651.1//Lipocalin_7//	[INTERPRO, BLASTED, MAPPED, ANNOTATED]	14	1.26169e-62	55.21	3	F:GO:0005215; P:GO:0006810; F:GO:0008289	F:transporter activity; P:transport; F:lipid binding			IPR000463 (PRINTS); IPR012674 (G3DSA:2.40.128.GENE3D); PTHR11955:SF92 (PANTHER); IPR031259 (PANTHER); IPR011038 (SUPERFAMILY)	F:GO:0005215; P:GO:0006810; F:GO:0008289	F:transporter activity; P:transport; F:lipid binding
ci|000056604|Bact|Sample_DA|2	sulfotransferase family cytosolic 1B member 1-like	5.87323	2.29e-15	15.3235	3.51e-38	817	-	ST1D1_MOUSE	-	PF00685.22//Sulfotransfer_1//	[INTERPRO, BLASTED, MAPPED]	20	1.71128e-69	61.85	2	F:GO:0008146; F:GO:0016740	F:sulfotransferase activity; F:transferase activity			no IPS match	no IPS match	no IPS match
ci|000003339|Bact|Sample_DB|2	---NA---	6.26891	0.00064304	15.2733	1.7e-10	470	-	-	-	-	[INTERPRO, NO-BLAST]									no IPS match	no IPS match	no IPS match
ci|000019180|Bact|Sample_DB|2	endoglucanase 13-like	14.4787	1.85e-08	14.8393	8.12e-09	1122	-	-	-	-	[INTERPRO, BLASTED]	3	2.33613e-10	75.67						no IPS match	no IPS match	no IPS match
ci|000060330|Bact|Sample_DA|2	sialin-like isoform X1	5.72582	0.000171034	14.7311	1.08e-15	1069	-	-	-	PB000703//Pfam-B_703//;PF07690.11//MFS_1//	[INTERPRO, BLASTED, MAPPED]	20	7.66004e-58	61.35	3	C:GO:0016020; C:GO:0016021; P:GO:0055085	C:membrane; C:integral component of membrane; P:transmembrane transport			Coil (COILS); PTHR11662 (PANTHER); PTHR11662:SF263 (PANTHER); CYTOPLASMIC_DOMAIN (PHOBIUS); TRANSMEMBRANE (PHOBIUS); NON_CYTOPLASMIC_DOMAIN (PHOBIUS)	no GO terms	no GO terms
ci|000005855|Bact|Sample_DA|2	fibrocystin-L-like isoform X2	4.43841	0.000345153	14.7117	6.58e-09	3558	-	-	-	PB007367//Pfam-B_7367//	[INTERPRO, BLASTED]	20	0	60.75						NON_CYTOPLASMIC_DOMAIN (PHOBIUS); SIGNAL_PEPTIDE (PHOBIUS); SIGNAL_PEPTIDE_C_REGION (PHOBIUS); SIGNAL_PEPTIDE_H_REGION (PHOBIUS); SIGNAL_PEPTIDE_N_REGION (PHOBIUS); SignalP-noTM (SIGNALP_EUK)	no GO terms	no GO terms
ci|000009973|Bact|Sample_DA|2	arylsulfatase B-like	7.62118	7.43e-13	14.6048	1.43e-16	2606	-	ARSB_RAT	-	PF00884.18//Sulfatase//;PB019516//Pfam-B_19516//;PB009445//Pfam-B_9445//	[INTERPRO, BLASTED, MAPPED, ANNOTATED]	20	2.26954e-159	70.9	2	P:GO:0008152; F:GO:0008484	P:metabolic process; F:sulfuric ester hydrolase activity			G3DSA:3.30.1120.10 (GENE3D); IPR017849 (G3DSA:3.40.720.GENE3D); IPR017849 (G3DSA:3.40.720.GENE3D); IPR000917 (PFAM); PTHR10342 (PANTHER); PTHR10342:SF234 (PANTHER); PTHR10342:SF234 (PANTHER); IPR024607 (PROSITE_PATTERNS); IPR017850 (SUPERFAMILY); IPR017850 (SUPERFAMILY)	F:GO:0003824; P:GO:0008152; F:GO:0008484	F:catalytic activity; P:metabolic process; F:sulfuric ester hydrolase activity
ci|000015392|Bact|Sample_DA|2	uncharacterized protein LOC110447305 isoform X2	12.6559	1.31e-10	14.6032	6.36e-08	678	-	-	-	-	[INTERPRO, BLASTED]	2	7.64461e-05	48						SIGNAL_PEPTIDE_H_REGION (PHOBIUS); SIGNAL_PEPTIDE_N_REGION (PHOBIUS); NON_CYTOPLASMIC_DOMAIN (PHOBIUS); SIGNAL_PEPTIDE (PHOBIUS); SIGNAL_PEPTIDE_C_REGION (PHOBIUS)	no GO terms	no GO terms
ci|000026308|Bact|Sample_DA|2	---NA---	9.43257	3.54e-13	14.5843	2.4e-17	1735	-	-	-	-	[INTERPRO, NO-BLAST]									CYTOPLASMIC_DOMAIN (PHOBIUS); NON_CYTOPLASMIC_DOMAIN (PHOBIUS); TRANSMEMBRANE (PHOBIUS); TMhelix (TMHMM)	no GO terms	no GO terms
ci|000048840|Bact|Sample_C|2	estradiol 17-beta-dehydrogenase 8-like	3.58241	0.00432828	14.5641	1.12e-13	976	-	FABG_RICFE	-	PF13561.1//adh_short_C2//;PB003926//Pfam-B_3926//;PF00106.20//adh_short//;PB003220//Pfam-B_3220//;PB018348//Pfam-B_18348//;PB015015//Pfam-B_15015//;PF00106.20//adh_short//;PF13561.1//adh_short_C2//;PF08659.5//KR//	[INTERPRO, BLASTED, MAPPED, ANNOTATED]	20	1.94141e-98	60.95	2	P:GO:0008152; F:GO:0016491	P:metabolic process; F:oxidoreductase activity			IPR002347 (PRINTS); IPR002198 (PRINTS); IPR002198 (PFAM); IPR016040 (G3DSA:3.40.50.GENE3D); PTHR24321:SF6 (PANTHER); PTHR24321 (PANTHER); IPR020904 (PROSITE_PATTERNS); IPR016040 (SUPERFAMILY)	P:GO:0008152; F:GO:0016491	P:metabolic process; F:oxidoreductase activity
ci|000018374|Bact|Sample_DB|2	UPF0676 protein C1494.01-like	6.50583	0.00427894	14.5376	4.72e-06	558	-	-	-	-	[INTERPRO, BLASTED]	12	5.07242e-15	67.25						NON_CYTOPLASMIC_DOMAIN (PHOBIUS); CYTOPLASMIC_DOMAIN (PHOBIUS); TRANSMEMBRANE (PHOBIUS); TMhelix (TMHMM)	no GO terms	no GO terms
ci|000027850|Bact|Sample_DA|2	type I iodothyronine deiodinase-like	2.76821	5.02e-05	14.4204	4.31e-21	1383	-	IOD1_FUNHE	-	PF00837.12//T4_deiodinase//;PF00837.12//T4_deiodinase//	[INTERPRO, BLASTED, ANNOTATED]	3	2.37872e-72	70.67	2	F:GO:0004800; P:GO:0055114	F:thyroxine 5'-deiodinase activity; P:oxidation-reduction process	EC:1.97.1.10	Other oxidoreductases	IPR000643 (PFAM); NON_CYTOPLASMIC_DOMAIN (PHOBIUS); TRANSMEMBRANE (PHOBIUS); CYTOPLASMIC_DOMAIN (PHOBIUS); TMhelix (TMHMM)	F:GO:0004800; P:GO:0055114	F:thyroxine 5'-deiodinase activity; P:oxidation-reduction process
ci|000009337|Bact|Sample_DA|2	cytochrome P450 2B5-like	9.7852	8.51e-11	14.37	1.11e-20	2341	-	CP2B4_RABIT	-	PF00067.17//p450//;PF00067.17//p450//	[INTERPRO, BLASTED, MAPPED, ANNOTATED]	20	0	73.8	2	F:GO:0005488; F:GO:0016491	F:binding; F:oxidoreductase activity			no IPS match	no IPS match	no IPS match
ci|000008839|Bact|Sample_DA|2	---NA---	9.88504	6.22e-07	14.3643	7.11e-09	613	-	-	-	-	[INTERPRO, NO-BLAST]									NON_CYTOPLASMIC_DOMAIN (PHOBIUS); CYTOPLASMIC_DOMAIN (PHOBIUS); TRANSMEMBRANE (PHOBIUS); TRANSMEMBRANE (PHOBIUS); NON_CYTOPLASMIC_DOMAIN (PHOBIUS); TMhelix (TMHMM); TMhelix (TMHMM)	no GO terms	no GO terms
ci|000036512|Bact|Sample_DA|2	zygote arrest protein 1-like	4.48352	0.000261632	14.2018	1.89e-06	1057	-	-	-	PF13695.1//zf-3CxxC//	[INTERPRO, BLASTED]	3	5.25546e-26	59.67						IPR027377 (PFAM); PTHR31054:SF6 (PANTHER); IPR026775 (PANTHER)	no GO terms	no GO terms
ci|000003591|Bact|Sample_DA|2	uncharacterized protein LOC110445565	3.38869	0.0250355	14.1987	6.13e-13	1439	-	-	-	-	[INTERPRO, BLASTED, MAPPED]	4	6.13541e-10	77.25	2	F:GO:0016491; P:GO:0055114	F:oxidoreductase activity; P:oxidation-reduction process			no IPS match	no IPS match	no IPS match
ci|000026813|Bact|Sample_DA|2	sulfotransferase family cytosolic 1B member 1-like isoform X1	5.09523	5.74e-15	14.1797	2.34e-39	1716	-	ST1C2_MOUSE	-	PF00685.22//Sulfotransfer_1//	[INTERPRO, BLASTED, MAPPED, ANNOTATED]	20	3.31863e-159	59.75	1	F:GO:0008146	F:sulfotransferase activity			IPR000863 (PFAM); IPR027417 (G3DSA:3.40.50.GENE3D); PTHR11783 (PANTHER); IPR027417 (SUPERFAMILY)	F:GO:0008146	F:sulfotransferase activity
ci|000001004|Bact|Sample_DA|2	type I iodothyronine deiodinase-like	3.37123	0.00101976	14.1138	2.29e-10	1815	-	-	-	PF00837.12//T4_deiodinase//;PF00837.12//T4_deiodinase//	[INTERPRO, BLASTED, ANNOTATED]	3	2.36357e-55	66.33	2	F:GO:0004800; P:GO:0055114	F:thyroxine 5'-deiodinase activity; P:oxidation-reduction process	EC:1.97.1.10	Other oxidoreductases	IPR000643 (PFAM); IPR000643 (PANTHER)	F:GO:0004800; P:GO:0055114	F:thyroxine 5'-deiodinase activity; P:oxidation-reduction process
ci|000026104|Bact|Sample_DA|2	universal stress protein PHOS34	3.85112	0.00320214	14.0531	8.29e-15	1080	-	Y531_METJA	-	PF00582.21//Usp//	[INTERPRO, BLASTED, MAPPED]	20	1.62995e-97	63.6	1	P:GO:0006950	P:response to stress			SIGNAL_PEPTIDE_N_REGION (PHOBIUS); SIGNAL_PEPTIDE (PHOBIUS); SIGNAL_PEPTIDE_C_REGION (PHOBIUS); SIGNAL_PEPTIDE_H_REGION (PHOBIUS); NON_CYTOPLASMIC_DOMAIN (PHOBIUS); SignalP-TM (SIGNALP_GRAM_POSITIVE); SignalP-noTM (SIGNALP_EUK)	no GO terms	no GO terms
ci|000052255|Bact|Sample_DA|2	---NA---	5.79104	0.00989347	13.8285	0.000136718	1317	-	-	-	-	[INTERPRO, NO-BLAST]									no IPS match	no IPS match	no IPS match
ci|000041870|Bact|Sample_DA|2	---NA---	11.052	6.51e-14	13.8265	1.64e-12	1486	-	-	-	-	[INTERPRO, NO-BLAST]									TMhelix (TMHMM)	no GO terms	no GO terms
ci|000051565|Bact|Sample_DA|2	fibrocystin-L-like	4.82074	9.51e-06	13.3118	2.31e-08	2609	-	-	-	-	[INTERPRO, BLASTED]	20	3.19385e-147	48.2						TRANSMEMBRANE (PHOBIUS); CYTOPLASMIC_DOMAIN (PHOBIUS); NON_CYTOPLASMIC_DOMAIN (PHOBIUS); TMhelix (TMHMM)	no GO terms	no GO terms
ci|000050755|Bact|Sample_DA|2	uncharacterized protein LOC110441480	5.87908	0.000106692	13.2926	5.76e-21	975	-	-	-	-	[INTERPRO, BLASTED]	2	7.03627e-07	77						no IPS match	no IPS match	no IPS match
ci|000022936|Bact|Sample_DA|2	sulfotransferase family cytosolic 1B member 1-like	5.07025	0.000263416	13.2217	7.07e-06	401	-	-	-	-	[INTERPRO, BLASTED]	20	3.21914e-07	77.55						IPR027417 (G3DSA:3.40.50.GENE3D); IPR027417 (SUPERFAMILY)	no GO terms	no GO terms
ci|000073953|Bact|Sample_DB|2	type I iodothyronine deiodinase-like	3.80057	0.000357963	13.216	5.49e-13	1253	-	IOD1_FUNHE	-	PF00837.12//T4_deiodinase//	[INTERPRO, BLASTED]	3	3.28374e-62	78.67						TRANSMEMBRANE (PHOBIUS); CYTOPLASMIC_DOMAIN (PHOBIUS); CYTOPLASMIC_DOMAIN (PHOBIUS); NON_CYTOPLASMIC_DOMAIN (PHOBIUS); TRANSMEMBRANE (PHOBIUS)	no GO terms	no GO terms
ci|000014245|Bact|Sample_DB|2	---NA---	6.20803	0.000191358	13.1521	5.84e-17	1111	-	-	-	-	[INTERPRO, NO-BLAST]									NON_CYTOPLASMIC_DOMAIN (PHOBIUS); CYTOPLASMIC_DOMAIN (PHOBIUS); TRANSMEMBRANE (PHOBIUS); PS51257 (PROSITE_PROFILES); TMhelix (TMHMM)	no GO terms	no GO terms
ci|000047776|Bact|Sample_C|2	sulfotransferase family cytosolic 1B member 1-like	3.33267	1.24e-05	13.0337	2.22e-41	1244	-	ST1C2_MOUSE	-	PF00685.22//Sulfotransfer_1//;PF00685.22//Sulfotransfer_1//	[INTERPRO, BLASTED, MAPPED, ANNOTATED]	20	1.00147e-107	58.85	1	F:GO:0008146	F:sulfotransferase activity			IPR000863 (PFAM); IPR027417 (G3DSA:3.40.50.GENE3D); PTHR11783 (PANTHER); IPR027417 (SUPERFAMILY)	F:GO:0008146	F:sulfotransferase activity
ci|000020582|Bact|Sample_DA|2	---NA---	6.23156	0.00037711	12.9164	2.9e-10	934	-	-	-	-	[INTERPRO, NO-BLAST]									NON_CYTOPLASMIC_DOMAIN (PHOBIUS); SIGNAL_PEPTIDE (PHOBIUS); SIGNAL_PEPTIDE_N_REGION (PHOBIUS); SIGNAL_PEPTIDE_H_REGION (PHOBIUS); SIGNAL_PEPTIDE_C_REGION (PHOBIUS)	no GO terms	no GO terms
ci|000059269|Bact|Sample_DA|2	probable flavin-containing monoamine oxidase A	2.84012	0.0020935	12.8455	1.4e-14	1736	-	AOFA_PIG	-	PF01593.19//Amino_oxidase//	[INTERPRO, BLASTED, MAPPED]	18	6.00763e-103	58.94	2	F:GO:0016491; P:GO:0055114	F:oxidoreductase activity; P:oxidation-reduction process			Coil (COILS); G3DSA:3.90.660.10 (GENE3D); PTHR10742:SF216 (PANTHER); PTHR10742 (PANTHER); SSF54373 (SUPERFAMILY)	no GO terms	no GO terms
ci|000058478|Bact|Sample_DA|2	---NA---	4.64217	2.24e-05	12.8228	3.35e-06	946	-	-	-	-	[INTERPRO, NO-BLAST]									CYTOPLASMIC_DOMAIN (PHOBIUS); NON_CYTOPLASMIC_DOMAIN (PHOBIUS); TRANSMEMBRANE (PHOBIUS)	no GO terms	no GO terms
ci|000092562|Bact|Sample_DB|2	---NA---	4.4452	0.0433118	12.7857	0.000314425	1857	-	-	-	-	[INTERPRO, NO-BLAST]									no IPS match	no IPS match	no IPS match
ci|000082796|Bact|Sample_DA|2	fatty acid synthase-like	4.00161	0.000255315	12.5727	1.51e-15	579	-	FAS_CHICK	-	PF00975.15//Thioesterase//	[INTERPRO, BLASTED, ANNOTATED]	2	1.81785e-64	64	13	F:GO:0004313; F:GO:0004314; F:GO:0004315; F:GO:0004316; F:GO:0004317; F:GO:0004319; F:GO:0004320; C:GO:0005835; P:GO:0006633; F:GO:0016295; F:GO:0016296; P:GO:0042967; P:GO:0055114	F:[acyl-carrier-protein] S-acetyltransferase activity; F:[acyl-carrier-protein] S-malonyltransferase activity; F:3-oxoacyl-[acyl-carrier-protein] synthase activity; F:3-oxoacyl-[acyl-carrier-protein] reductase (NADPH) activity; F:3-hydroxypalmitoyl-[acyl-carrier-protein] dehydratase activity; F:enoyl-[acyl-carrier-protein] reductase (NADPH, B-specific) activity; F:oleoyl-[acyl-carrier-protein] hy…	EC:2.3.1.85; EC:2.3.1.41; EC:4.2.1.61; EC:3.1.2.14; EC:2.3.1.38; EC:4.2.1.59; EC:1.1.1.100; EC:2.3.1.39; EC:1.3.1.10	Fatty-acid synthase; Beta-ketoacyl-[acyl-carrier-protein] synthase I; Carbon-oxygen lyases; Oleoyl-[acyl-carrier-protein] hydrolase; [Acyl-carrier-protein] S-acetyltransferase; 3-hydroxyacyl-[acyl-carrier-protein] dehydratase; 3-oxoacyl-[acyl-carrier-protein] reductase; [Acyl-carrier-protein] S-malonyltransferase; Enoyl-[acyl-carrier-protein] reductase (NADPH, Si-specific)	IPR029058 (G3DSA:3.40.50.GENE3D); IPR023102 (G3DSA:1.10.1470.GENE3D); PTHR11712 (PANTHER); PTHR11712:SF234 (PANTHER); IPR029058 (SUPERFAMILY)	F:GO:0004312; F:GO:0004313; F:GO:0004314; F:GO:0004315; F:GO:0004316; F:GO:0004317; F:GO:0004319; F:GO:0004320; F:GO:0016295; F:GO:0016296; F:GO:0016297; P:GO:0055114	F:fatty acid synthase activity; F:[acyl-carrier-protein] S-acetyltransferase activity; F:[acyl-carrier-protein] S-malonyltransferase activity; F:3-oxoacyl-[acyl-carrier-protein] synthase activity; F:3-oxoacyl-[acyl-carrier-protein] reductase (NADPH) activity; F:3-hydroxypalmitoyl-[acyl-carrier-protein] dehydratase activity; F:enoyl-[acyl-carrier-protein] reductase (NADPH, B-specific) activity; F:…
ci|000016843|Bact|Sample_DB|2	type I iodothyronine deiodinase-like	3.99333	3.33e-05	12.5647	1.03e-14	1172	-	-	-	PF00837.12//T4_deiodinase//;PF00837.12//T4_deiodinase//	[INTERPRO, BLASTED]	3	2.25315e-39	77.33						no IPS match	no IPS match	no IPS match
ci|000001840|Bact|Sample_DA|2	---NA---	11.2904	7.22e-05	12.5585	0.000241429	1084	-	-	-	-	[INTERPRO, NO-BLAST]									SIGNAL_PEPTIDE_C_REGION (PHOBIUS); SIGNAL_PEPTIDE_N_REGION (PHOBIUS); NON_CYTOPLASMIC_DOMAIN (PHOBIUS); SIGNAL_PEPTIDE_H_REGION (PHOBIUS); SIGNAL_PEPTIDE (PHOBIUS); SignalP-noTM (SIGNALP_EUK)	no GO terms	no GO terms
ci|000004631|Bact|Sample_DA|2	interleukin 17-like protein	7.05126	0.000488474	12.3345	0.000136527	690	-	IL17L_CRAGI	-	PF06083.6//IL17//	[INTERPRO, BLASTED, MAPPED, ANNOTATED]	19	1.49953e-96	52.42	4	F:GO:0005125; C:GO:0005576; P:GO:0006954; P:GO:0007165	F:cytokine activity; C:extracellular region; P:inflammatory response; P:signal transduction			IPR029034 (G3DSA:2.10.90.GENE3D); IPR010345 (PFAM); IPR010345 (PANTHER); PTHR21295:SF0 (PANTHER); IPR029034 (SUPERFAMILY)	F:GO:0005125; C:GO:0005576; P:GO:0006954	F:cytokine activity; C:extracellular region; P:inflammatory response
ci|000079373|Bact|Sample_DB|2	endoglucanase 13-like	10.7689	2.94e-05	12.3058	1.84e-06	894	-	-	-	-	[INTERPRO, BLASTED]	1	1.46526e-07	96						TRANSMEMBRANE (PHOBIUS); CYTOPLASMIC_DOMAIN (PHOBIUS); NON_CYTOPLASMIC_DOMAIN (PHOBIUS); TMhelix (TMHMM)	no GO terms	no GO terms
ci|000100335|Bact|Sample_DB|2	C-type mannose receptor 2-like	6.20634	0.00358607	12.2785	3.1e-05	1577	-	LECG_THANI	-	PF00059.16//Lectin_C//;PF05966.7//Chordopox_A33R//	[INTERPRO, BLASTED]	20	6.21993e-77	63.75						Coil (COILS); IPR001304 (SMART); IPR016186 (G3DSA:3.10.100.GENE3D); IPR001304 (PFAM); IPR016186 (G3DSA:3.10.100.GENE3D); PTHR22803 (PANTHER); PTHR22803:SF55 (PANTHER); PTHR22803 (PANTHER); SIGNAL_PEPTIDE_N_REGION (PHOBIUS); SIGNAL_PEPTIDE_H_REGION (PHOBIUS); SIGNAL_PEPTIDE (PHOBIUS); NON_CYTOPLASMIC_DOMAIN (PHOBIUS); SIGNAL_PEPTIDE_C_REGION (PHOBIUS); IPR001304 (PROSITE_PROFILES); IPR001304 (PROS…	no GO terms	no GO terms
ci|000048233|Bact|Sample_DA|2	carboxylesterase 5A-like	3.79729	0.0273577	12.212	7.32e-06	1020	-	-	-	PF00135.23//COesterase//;PF00135.23//COesterase//	[INTERPRO, BLASTED, MAPPED]	20	6.93947e-106	57.5	2	F:GO:0004104; F:GO:0016787	F:cholinesterase activity; F:hydrolase activity			Coil (COILS); IPR002018 (PFAM); IPR029058 (G3DSA:3.40.50.GENE3D); IPR029058 (G3DSA:3.40.50.GENE3D); PTHR11559 (PANTHER); IPR019819 (PROSITE_PATTERNS); SignalP-noTM (SIGNALP_EUK); IPR029058 (SUPERFAMILY); IPR029058 (SUPERFAMILY)	no GO terms	no GO terms
ci|000075234|Bact|Sample_C|2	type I iodothyronine deiodinase-like	2.45079	4.29e-05	12.194	3.47e-18	1054	-	-	-	PF00837.12//T4_deiodinase//;PF00837.12//T4_deiodinase//	[INTERPRO, BLASTED, ANNOTATED]	3	4.76132e-59	81.67	2	F:GO:0004800; P:GO:0055114	F:thyroxine 5'-deiodinase activity; P:oxidation-reduction process	EC:1.97.1.10	Other oxidoreductases	Coil (COILS); IPR000643 (PFAM); IPR000643 (PANTHER)	F:GO:0004800; P:GO:0055114	F:thyroxine 5'-deiodinase activity; P:oxidation-reduction process
ci|000039807|Bact|Sample_DB|2	endoglucanase 13-like	9.77953	7.76e-07	12.0981	1.91e-06	458	-	-	-	-	[INTERPRO, BLASTED]	1	2.47045e-10	100						no IPS match	no IPS match	no IPS match
ci|000038083|Bact|Sample_DB|2	---NA---	16.2654	7.87e-10	12.0866	6.22e-06	523	-	-	-	-	[INTERPRO, NO-BLAST]									no IPS match	no IPS match	no IPS match
ci|000003263|Bact|Sample_DA|2	---NA---	2.82526	0.00608411	12.0059	1.34e-14	539	-	-	-	-	[INTERPRO, NO-BLAST]									NON_CYTOPLASMIC_DOMAIN (PHOBIUS); CYTOPLASMIC_DOMAIN (PHOBIUS); TRANSMEMBRANE (PHOBIUS); TMhelix (TMHMM)	no GO terms	no GO terms
ci|000002334|Bact|Sample_DA|2	collagen alpha-1(X) chain-like	5.35049	0.019411	12.0023	0.000565427	1016	-	C1QT5_MOUSE	-	PF00386.16//C1q//	[INTERPRO, BLASTED]	20	5.59163e-81	57.85						no IPS match	no IPS match	no IPS match
ci|000017983|Bact|Sample_DB|2	universal stress protein PHOS34	8.13044	3.75e-06	11.8291	1.28e-10	1085	-	Y531_METJA	-	PF00582.21//Usp//	[INTERPRO, BLASTED, MAPPED, ANNOTATED]	20	5.1489e-99	64.45	1	P:GO:0006950	P:response to stress			Coil (COILS); IPR006015 (PRINTS); IPR006016 (PFAM); IPR014729 (G3DSA:3.40.50.GENE3D); PTHR31964:SF30 (PANTHER); PTHR31964 (PANTHER); SSF52402 (SUPERFAMILY)	P:GO:0006950	P:response to stress
ci|000018525|Bact|Sample_DA|2	---NA---	3.85199	3.61e-05	11.7063	1.29e-22	1173	-	-	-	-	[INTERPRO, NO-BLAST]									no IPS match	no IPS match	no IPS match
ci|000076040|Bact|Sample_DA|2	beta,beta-carotene 15,15'-dioxygenase-like	2.77712	0.000159229	11.6489	2.87e-15	2352	-	BCDO1_MOUSE	-	PF03055.10//RPE65//	[INTERPRO, BLASTED, MAPPED]	20	0	56.8	4	F:GO:0004497; F:GO:0016702; F:GO:0046872; P:GO:0055114	F:monooxygenase activity; F:oxidoreductase activity, acting on single donors with incorporation of molecular oxygen, incorporation of two atoms of oxygen; F:metal ion binding; P:oxidation-reduction process			no IPS match	no IPS match	no IPS match
ci|000078916|Bact|Sample_DB|2	probable flavin-containing monoamine oxidase A	6.73803	1.47e-05	11.6456	7.15e-11	2039	-	-	-	PB017171//Pfam-B_17171//	[INTERPRO, BLASTED, MAPPED, ANNOTATED]	19	9.83123e-34	69.26	2	F:GO:0016491; P:GO:0055114	F:oxidoreductase activity; P:oxidation-reduction process			no IPS match	no IPS match	no IPS match
ci|000007957|Bact|Sample_DA|2	cathepsin L1-like	3.15572	0.00181542	11.611	1.71e-05	587	-	-	-	-	[INTERPRO, BLASTED, MAPPED, ANNOTATED]	20	5.65995e-44	68.45	2	P:GO:0006508; F:GO:0008234	P:proteolysis; F:cysteine-type peptidase activity			IPR013201 (SMART); IPR013201 (PFAM); G3DSA:3.90.70.10 (GENE3D); IPR013128 (PANTHER); SSF54001 (SUPERFAMILY)	F:GO:0008234	F:cysteine-type peptidase activity
ci|000028355|Bact|Sample_DB|2	fibrocystin-L-like isoform X1	6.56214	1.43e-06	11.603	1.29e-07	2944	-	-	-	-	[INTERPRO, BLASTED]	20	1.52388e-114	51.7						TRANSMEMBRANE (PHOBIUS); NON_CYTOPLASMIC_DOMAIN (PHOBIUS); CYTOPLASMIC_DOMAIN (PHOBIUS); TMhelix (TMHMM)	no GO terms	no GO terms
ci|000031682|Bact|Sample_DA|2	---NA---	3.71629	0.00317788	11.5848	5.37e-15	853	-	-	-	-	[INTERPRO, NO-BLAST]									TRANSMEMBRANE (PHOBIUS); CYTOPLASMIC_DOMAIN (PHOBIUS); NON_CYTOPLASMIC_DOMAIN (PHOBIUS); TMhelix (TMHMM)	no GO terms	no GO terms
ci|000032679|Bact|Sample_DA|2	amino acid transporter ANTL2-like	3.80058	0.0146846	11.511	1.67e-07	1959	-	LHT2_ARATH	-	PF01490.13//Aa_trans//;PF13520.1//AA_permease_2//;PF11204.3//DUF2985//	[INTERPRO, BLASTED, MAPPED]	10	2.94593e-180	68.2	2	C:GO:0016020; C:GO:0016021	C:membrane; C:integral component of membrane			IPR013057 (PFAM); PTHR22950 (PANTHER); PTHR22950:SF463 (PANTHER)	no GO terms	no GO terms
ci|000033268|Bact|Sample_DB|2	arylsulfatase B-like	8.25584	3.74e-26	11.5001	6.15e-41	2881	-	STS_RAT	-	PF00884.18//Sulfatase//;PF14707.1//Sulfatase_C//;PF01663.17//Phosphodiest//	[INTERPRO, BLASTED, MAPPED, ANNOTATED]	20	0	52.15	2	P:GO:0008152; F:GO:0008484	P:metabolic process; F:sulfuric ester hydrolase activity			IPR017849 (G3DSA:3.40.720.GENE3D); PF14707 (PFAM); IPR000917 (PFAM); G3DSA:3.30.1120.10 (GENE3D); PTHR10342 (PANTHER); PTHR10342:SF223 (PANTHER); IPR024607 (PROSITE_PATTERNS); IPR024607 (PROSITE_PATTERNS); CYTOPLASMIC_DOMAIN (PHOBIUS); NON_CYTOPLASMIC_DOMAIN (PHOBIUS); SIGNAL_PEPTIDE (PHOBIUS); TRANSMEMBRANE (PHOBIUS); NON_CYTOPLASMIC_DOMAIN (PHOBIUS); SIGNAL_PEPTIDE_N_REGION (PHOBIUS); TRANSMEMB…	F:GO:0003824; P:GO:0008152; F:GO:0008484	F:catalytic activity; P:metabolic process; F:sulfuric ester hydrolase activity
ci|000003585|Bact|Sample_DA|2	---NA---	2.42027	0.0367522	11.4477	6.15e-12	1792	-	-	-	-	[INTERPRO, NO-BLAST]									NON_CYTOPLASMIC_DOMAIN (PHOBIUS); CYTOPLASMIC_DOMAIN (PHOBIUS); TRANSMEMBRANE (PHOBIUS); TMhelix (TMHMM)	no GO terms	no GO terms
ci|000011300|Bact|Sample_DA|2	organic cation transporter-like protein	3.12005	0.0416725	11.4298	1.15e-06	604	-	S22AD_HUMAN	-	PF00083.19//Sugar_tr//	[INTERPRO, BLASTED, ANNOTATED]	20	2.26501e-83	62.15	3	C:GO:0016021; F:GO:0022857; P:GO:0055085	C:integral component of membrane; F:transmembrane transporter activity; P:transmembrane transport			G3DSA:1.20.1250.20 (GENE3D); G3DSA:1.20.1250.20 (GENE3D); IPR005828 (PFAM); PTHR24064 (PANTHER); PTHR24064:SF437 (PANTHER); IPR036259 (SUPERFAMILY)	C:GO:0016021; F:GO:0022857; P:GO:0055085	C:integral component of membrane; F:transmembrane transporter activity; P:transmembrane transport
ci|000001148|Bact|Sample_DA|2	cytochrome P450 2B5-like	9.95232	9.56e-13	11.4231	5.33e-17	2690	-	CP2B4_RABIT	-	PF00067.17//p450//	[INTERPRO, BLASTED, MAPPED, ANNOTATED]	20	0	73.5	5	F:GO:0005506; P:GO:0006118; F:GO:0016712; F:GO:0020037; P:GO:0055114	F:iron ion binding; P:obsolete electron transport; F:oxidoreductase activity, acting on paired donors, with incorporation or reduction of molecular oxygen, reduced flavin or flavoprotein as one donor, and incorporation of one atom of oxygen; F:heme binding; P:oxidation-reduction process	EC:1.14.14	Acting on paired donors, with incorporation or reduction of molecular oxygen. The oxygen incorporated need not be derived from O(2)	IPR002401 (PRINTS); IPR001128 (PRINTS); IPR008069 (PRINTS); IPR001128 (PFAM); IPR001128 (G3DSA:1.10.630.GENE3D); PTHR24300 (PANTHER); IPR017972 (PROSITE_PATTERNS); CYTOPLASMIC_DOMAIN (PHOBIUS); TRANSMEMBRANE (PHOBIUS); NON_CYTOPLASMIC_DOMAIN (PHOBIUS); IPR001128 (SUPERFAMILY); TMhelix (TMHMM)	F:GO:0005506; F:GO:0016705; F:GO:0016712; F:GO:0020037; P:GO:0055114	F:iron ion binding; F:oxidoreductase activity, acting on paired donors, with incorporation or reduction of molecular oxygen; F:oxidoreductase activity, acting on paired donors, with incorporation or reduction of molecular oxygen, reduced flavin or flavoprotein as one donor, and incorporation of one atom of oxygen; F:heme binding; P:oxidation-reduction process
ci|000056536|Bact|Sample_DA|2	---NA---	6.33523	0.00178283	11.4021	0.000756386	585	-	-	-	-	[INTERPRO, NO-BLAST]									no IPS match	no IPS match	no IPS match
ci|000007003|Bact|Sample_DB|2	---NA---	13.3044	6.79e-16	11.3367	3.73e-14	2168	-	POLS_CRPVC	-	PF08762.5//CRPV_capsid//;PF11492.3//Dicistro_VP4//	[INTERPRO, NO-BLAST]									IPR014872 (PFAM); IPR024343 (PFAM); IPR029053 (G3DSA:2.60.120.GENE3D); IPR029053 (G3DSA:2.60.120.GENE3D); SSF88633 (SUPERFAMILY); SSF88633 (SUPERFAMILY)	no GO terms	no GO terms
ci|000000370|Bact|Sample_DA|2	arylsulfatase B-like	7.11767	6.75e-17	11.3283	5.33e-30	3748	-	STS_HUMAN	-	PF00884.18//Sulfatase//;PF01663.17//Phosphodiest//;PF14707.1//Sulfatase_C//	[INTERPRO, BLASTED, MAPPED, ANNOTATED]	20	0	55.95	2	P:GO:0008152; F:GO:0008484	P:metabolic process; F:sulfuric ester hydrolase activity			IPR000917 (PFAM); IPR017849 (G3DSA:3.40.720.GENE3D); PTHR10342:SF223 (PANTHER); PTHR10342:SF223 (PANTHER); PTHR10342 (PANTHER); PTHR10342 (PANTHER); IPR024607 (PROSITE_PATTERNS); IPR024607 (PROSITE_PATTERNS); SIGNAL_PEPTIDE (PHOBIUS); SIGNAL_PEPTIDE_H_REGION (PHOBIUS); TRANSMEMBRANE (PHOBIUS); SIGNAL_PEPTIDE_C_REGION (PHOBIUS); NON_CYTOPLASMIC_DOMAIN (PHOBIUS); CYTOPLASMIC_DOMAIN (PHOBIUS); NON_C…	F:GO:0003824; P:GO:0008152; F:GO:0008484	F:catalytic activity; P:metabolic process; F:sulfuric ester hydrolase activity
ci|000035111|Bact|Sample_DB|2	carboxylesterase 5A-like	7.38079	3.9e-09	11.2773	7.44e-12	3213	-	PNBA_BACSU	-	PF00135.23//COesterase//;PF07859.8//Abhydrolase_3//	[INTERPRO, BLASTED, MAPPED]	20	0	54.45	2	F:GO:0004104; F:GO:0016787	F:cholinesterase activity; F:hydrolase activity			IPR002018 (PFAM); IPR029058 (G3DSA:3.40.50.GENE3D); PTHR11559:SF172 (PANTHER); PTHR11559 (PANTHER); IPR019826 (PROSITE_PATTERNS); IPR019819 (PROSITE_PATTERNS); IPR029058 (SUPERFAMILY)	no GO terms	no GO terms
ci|000014660|Bact|Sample_DA|2	peroxisomal multifunctional enzyme type 2-like	4.9964	0.00036038	11.2749	0.000346684	658	-	-	-	-	[INTERPRO, BLASTED]	1	1.54451e-08	100						no IPS match	no IPS match	no IPS match
ci|000078729|Bact|Sample_DB|2	sulfotransferase family cytosolic 1B member 1-like	6.4098	2.14e-06	11.2541	1.01e-09	586	-	ST1C4_HUMAN	-	PF00685.22//Sulfotransfer_1//	[INTERPRO, BLASTED, MAPPED, ANNOTATED]	20	2.07506e-47	63.9	1	F:GO:0008146	F:sulfotransferase activity			IPR027417 (G3DSA:3.40.50.GENE3D); IPR000863 (PFAM); PTHR11783 (PANTHER); IPR027417 (SUPERFAMILY)	F:GO:0008146	F:sulfotransferase activity
ci|000098541|Bact|Sample_DB|2	arylsulfatase B-like	4.08846	0.0204994	11.2408	3.15e-06	673	-	-	-	PF00884.18//Sulfatase//	[INTERPRO, BLASTED, MAPPED, ANNOTATED]	20	1.53123e-65	65.8	2	F:GO:0003824; P:GO:0008152	F:catalytic activity; P:metabolic process			G3DSA:3.30.1120.10 (GENE3D); IPR017850 (SUPERFAMILY)	F:GO:0003824; P:GO:0008152	F:catalytic activity; P:metabolic process
ci|000043437|Bact|Sample_DB|2	---NA---	5.60259	0.00331287	11.1982	6.26e-06	950	-	-	-	-	[INTERPRO, NO-BLAST]									no IPS match	no IPS match	no IPS match
ci|000006896|Bact|Sample_DB|2	endoglucanase 13-like	11.1834	8.92e-08	11.1604	1.37e-07	692	-	-	-	-	[INTERPRO, BLASTED]	2	3.42978e-05	95						no IPS match	no IPS match	no IPS match
ci|000027031|Bact|Sample_DB|2	indoleamine 2,3-dioxygenase 1-like isoform X2	2.61024	0.0186928	11.1148	1.48e-17	2001	-	I23O1_MOUSE	-	PF01231.13//IDO//;PF08933.6//DUF1864//	[INTERPRO, BLASTED, ANNOTATED]	9	0	71.67	1	F:GO:0020037	F:heme binding			IPR000898 (PFAM); PTHR28657 (PANTHER); SIGNAL_PEPTIDE_C_REGION (PHOBIUS); SIGNAL_PEPTIDE_H_REGION (PHOBIUS); SIGNAL_PEPTIDE (PHOBIUS); NON_CYTOPLASMIC_DOMAIN (PHOBIUS); SIGNAL_PEPTIDE_N_REGION (PHOBIUS); SSF140959 (SUPERFAMILY)	F:GO:0020037	F:heme binding
ci|000046928|Bact|Sample_DA|2	---NA---	4.08093	0.00582214	10.986	2.2e-06	641	-	-	-	-	[INTERPRO, NO-BLAST]									TRANSMEMBRANE (PHOBIUS); CYTOPLASMIC_DOMAIN (PHOBIUS); NON_CYTOPLASMIC_DOMAIN (PHOBIUS); TMhelix (TMHMM)	no GO terms	no GO terms
ci|000002092|Bact|Sample_DA|2	---NA---	4.29897	0.00333913	10.9703	1.89e-05	1016	-	-	-	-	[INTERPRO, NO-BLAST]									TRANSMEMBRANE (PHOBIUS); NON_CYTOPLASMIC_DOMAIN (PHOBIUS); TRANSMEMBRANE (PHOBIUS); NON_CYTOPLASMIC_DOMAIN (PHOBIUS); CYTOPLASMIC_DOMAIN (PHOBIUS); TMhelix (TMHMM); TMhelix (TMHMM)	no GO terms	no GO terms
ci|000040638|Bact|Sample_DA|2	---NA---	4.65858	0.0188838	10.9503	0.000154458	572	-	-	-	-	[INTERPRO, NO-BLAST]									no IPS match	no IPS match	no IPS match
ci|000027502|Bact|Sample_DA|2	beta,beta-carotene 15,15'-dioxygenase-like	2.70388	0.00122036	10.9466	1.1e-13	2392	-	BCDO1_MOUSE	-	PF03055.10//RPE65//	[INTERPRO, BLASTED, MAPPED]	20	0	56.8	4	F:GO:0004497; F:GO:0016702; F:GO:0046872; P:GO:0055114	F:monooxygenase activity; F:oxidoreductase activity, acting on single donors with incorporation of molecular oxygen, incorporation of two atoms of oxygen; F:metal ion binding; P:oxidation-reduction process			IPR004294 (PFAM); PTHR10543:SF34 (PANTHER); IPR004294 (PANTHER); SIGNAL_PEPTIDE (PHOBIUS); SIGNAL_PEPTIDE_H_REGION (PHOBIUS); SIGNAL_PEPTIDE_N_REGION (PHOBIUS); SIGNAL_PEPTIDE_C_REGION (PHOBIUS); NON_CYTOPLASMIC_DOMAIN (PHOBIUS); SignalP-TM (SIGNALP_GRAM_POSITIVE); SignalP-noTM (SIGNALP_EUK); SignalP-noTM (SIGNALP_GRAM_NEGATIVE)	no GO terms	no GO terms
ci|000070949|Bact|Sample_DB|2	---NA---	5.67161	7.94e-07	10.9312	9.98e-14	2255	-	-	-	-	[INTERPRO, NO-BLAST]									TRANSMEMBRANE (PHOBIUS); CYTOPLASMIC_DOMAIN (PHOBIUS); NON_CYTOPLASMIC_DOMAIN (PHOBIUS); TMhelix (TMHMM)	no GO terms	no GO terms
ci|000000964|Bact|Sample_C|2	dehydrogenase/reductase SDR family member 4-like	4.19288	0.00331412	10.9204	1.09e-12	902	-	FABG_THEMA	-	PF13561.1//adh_short_C2//;PF00106.20//adh_short//;PB003926//Pfam-B_3926//;PF08659.5//KR//;PB003220//Pfam-B_3220//;PB018348//Pfam-B_18348//;PB015015//Pfam-B_15015//	[INTERPRO, BLASTED, MAPPED, ANNOTATED]	20	5.37896e-151	57.95	2	P:GO:0008152; F:GO:0016491	P:metabolic process; F:oxidoreductase activity			IPR002347 (PRINTS); IPR002198 (PRINTS); IPR016040 (G3DSA:3.40.50.GENE3D); IPR002198 (PFAM); PTHR24322 (PANTHER); IPR020904 (PROSITE_PATTERNS); SignalP-noTM (SIGNALP_EUK); IPR016040 (SUPERFAMILY)	P:GO:0008152; F:GO:0016491	P:metabolic process; F:oxidoreductase activity
ci|000014982|Bact|Sample_C|2	uncharacterized protein LOC110451164 isoform X1	2.04462	0.00929469	10.9102	5.2e-27	798	-	-	-	PF00811.13//Ependymin//	[INTERPRO, BLASTED, MAPPED, ANNOTATED]	20	4.1812e-88	48.85	3	F:GO:0005509; C:GO:0005576; P:GO:0007160	F:calcium ion binding; C:extracellular region; P:cell-matrix adhesion			IPR001299 (PFAM); PTHR10697 (PANTHER); SIGNAL_PEPTIDE_N_REGION (PHOBIUS); SIGNAL_PEPTIDE_H_REGION (PHOBIUS); SIGNAL_PEPTIDE (PHOBIUS); NON_CYTOPLASMIC_DOMAIN (PHOBIUS); SIGNAL_PEPTIDE_C_REGION (PHOBIUS); SignalP-noTM (SIGNALP_EUK); SignalP-noTM (SIGNALP_GRAM_NEGATIVE); SignalP-TM (SIGNALP_GRAM_POSITIVE)	F:GO:0005509; C:GO:0005576; P:GO:0007160	F:calcium ion binding; C:extracellular region; P:cell-matrix adhesion
ci|000080677|Bact|Sample_DB|2	fibrocystin-L-like isoform X2	6.40007	9.07e-07	10.8774	5.41e-08	2363	-	-	-	-	[INTERPRO, BLASTED]	20	2.83931e-90	50.2						CYTOPLASMIC_DOMAIN (PHOBIUS); TRANSMEMBRANE (PHOBIUS); NON_CYTOPLASMIC_DOMAIN (PHOBIUS); TMhelix (TMHMM)	no GO terms	no GO terms
ci|000097694|Bact|Sample_DB|2	N-acetylglucosamine-1-phosphotransferase subunit gamma-like	10.1799	4.86e-06	10.8649	9.17e-08	726	-	-	-	PF13015.1//PRKCSH_1//	[INTERPRO, BLASTED, ANNOTATED]	10	3.94448e-46	79.9	1	P:GO:0006491	P:N-glycan processing			IPR009011 (G3DSA:2.70.130.GENE3D); IPR009011 (PFAM); PTHR12630 (PANTHER); IPR026874 (PTHR12630:PANTHER); CYTOPLASMIC_DOMAIN (PHOBIUS); TRANSMEMBRANE (PHOBIUS); NON_CYTOPLASMIC_DOMAIN (PHOBIUS); IPR009011 (SUPERFAMILY); TMhelix (TMHMM)	P:GO:0006491	P:N-glycan processing
ci|000063175|Bact|Sample_DA|2	---NA---	3.45455	0.015213	10.8357	1.4e-14	379	-	-	-	-	[INTERPRO, NO-BLAST]									no IPS match	no IPS match	no IPS match
ci|000056275|Bact|Sample_DA|2	arylsulfatase J-like	6.60886	9.38e-16	10.8221	1.52e-31	2747	-	-	-	PF00884.18//Sulfatase//;PF01663.17//Phosphodiest//;PF00884.18//Sulfatase//;PF14707.1//Sulfatase_C//	[INTERPRO, BLASTED, MAPPED, ANNOTATED]	20	0	61.2	2	P:GO:0008152; F:GO:0008484	P:metabolic process; F:sulfuric ester hydrolase activity			Coil (COILS); IPR017849 (G3DSA:3.40.720.GENE3D); IPR000917 (PFAM); PTHR10342 (PANTHER); PTHR10342:SF223 (PANTHER); IPR024607 (PROSITE_PATTERNS); IPR024607 (PROSITE_PATTERNS); SIGNAL_PEPTIDE_N_REGION (PHOBIUS); CYTOPLASMIC_DOMAIN (PHOBIUS); SIGNAL_PEPTIDE (PHOBIUS); TRANSMEMBRANE (PHOBIUS); TRANSMEMBRANE (PHOBIUS); NON_CYTOPLASMIC_DOMAIN (PHOBIUS); SIGNAL_PEPTIDE_C_REGION (PHOBIUS); CYTOPLASMIC_DO…	F:GO:0003824; P:GO:0008152; F:GO:0008484	F:catalytic activity; P:metabolic process; F:sulfuric ester hydrolase activity
ci|000004008|Bact|Sample_DA|2	cytochrome P450 2B5-like	8.09	9.97e-07	10.7557	3.12e-10	2180	-	CP2B4_RABIT	-	PF00067.17//p450//	[INTERPRO, BLASTED, MAPPED, ANNOTATED]	20	0	73.45	2	F:GO:0005488; F:GO:0016491	F:binding; F:oxidoreductase activity			no IPS match	no IPS match	no IPS match
ci|000014541|Bact|Sample_DB|2	arylsulfatase B-like	4.10525	0.000576792	10.7322	1.12e-19	696	-	ARSJ_HUMAN	-	PB019516//Pfam-B_19516//;PF14707.1//Sulfatase_C//	[INTERPRO, BLASTED, MAPPED, ANNOTATED]	20	2.74624e-48	62.35	2	F:GO:0003824; P:GO:0008152	F:catalytic activity; P:metabolic process			G3DSA:3.30.1120.10 (GENE3D); PTHR10342:SF234 (PANTHER); PTHR10342 (PANTHER); IPR017850 (SUPERFAMILY)	F:GO:0003824; P:GO:0008152	F:catalytic activity; P:metabolic process
ci|000045478|Bact|Sample_DA|2	---NA---	4.68575	0.0305713	10.7037	0.000329771	232	-	-	-	-	[INTERPRO, NO-BLAST]									no IPS match	no IPS match	no IPS match
ci|000014955|Bact|Sample_DA|2	---NA---	2.89625	0.0471665	10.6834	4.12e-07	624	-	-	-	-	[INTERPRO, NO-BLAST]									no IPS match	no IPS match	no IPS match
ci|000027500|Bact|Sample_DA|2	beta,beta-carotene 15,15'-dioxygenase-like	4.16305	2.27e-11	10.6508	6.07e-21	2135	-	BCDO1_MOUSE	-	PF03055.10//RPE65//	[INTERPRO, BLASTED, MAPPED]	20	0	56.4	4	F:GO:0004497; F:GO:0016702; F:GO:0046872; P:GO:0055114	F:monooxygenase activity; F:oxidoreductase activity, acting on single donors with incorporation of molecular oxygen, incorporation of two atoms of oxygen; F:metal ion binding; P:oxidation-reduction process			TRANSMEMBRANE (PHOBIUS); CYTOPLASMIC_DOMAIN (PHOBIUS); TRANSMEMBRANE (PHOBIUS); NON_CYTOPLASMIC_DOMAIN (PHOBIUS); NON_CYTOPLASMIC_DOMAIN (PHOBIUS); CYTOPLASMIC_DOMAIN (PHOBIUS); TRANSMEMBRANE (PHOBIUS); TMhelix (TMHMM)	no GO terms	no GO terms
ci|000008920|Bact|Sample_DA|2	---NA---	4.46401	0.0147009	10.6301	0.000609312	2078	-	-	-	-	[INTERPRO, NO-BLAST]									TMhelix (TMHMM); TMhelix (TMHMM)	no GO terms	no GO terms
ci|000046228|Bact|Sample_DA|2	membrane-bound O-acyltransferase domain-containing protein 2-like isoform X2	7.96609	1.54e-18	10.6147	6.59e-13	1909	-	MBOA2_ARATH	-	PF03062.14//MBOAT//	[INTERPRO, BLASTED]	16	1.09811e-156	65.56						Coil (COILS); Coil (COILS); IPR004299 (PFAM); PTHR13906 (PANTHER); PTHR13906:SF4 (PANTHER); PTHR13906:SF4 (PANTHER); PTHR13906 (PANTHER); TRANSMEMBRANE (PHOBIUS); CYTOPLASMIC_DOMAIN (PHOBIUS); NON_CYTOPLASMIC_DOMAIN (PHOBIUS); TMhelix (TMHMM)	no GO terms	no GO terms
ci|000059568|Bact|Sample_DA|2	hydroxyacyl-coenzyme A dehydrogenase, mitochondrial-like	2.59371	7.32e-05	10.5796	3.47e-21	1438	-	HCDH_RAT	-	-	[INTERPRO, BLASTED, MAPPED]	5	2.36544e-79	66.8	5	F:GO:0003857; P:GO:0006631; F:GO:0016491; P:GO:0055114; F:GO:0070403	F:3-hydroxyacyl-CoA dehydrogenase activity; P:fatty acid metabolic process; F:oxidoreductase activity; P:oxidation-reduction process; F:NAD+ binding			Coil (COILS)	no GO terms	no GO terms
ci|000001693|Bact|Sample_DA|2	membrane-bound O-acyltransferase domain-containing protein 2-like isoform X2	6.95154	4.34e-12	10.5716	2.17e-17	1878	-	MBOA2_CHICK	-	PF03062.14//MBOAT//	[INTERPRO, BLASTED]	16	0	65.94						IPR004299 (PFAM); PTHR13906:SF4 (PANTHER); PTHR13906 (PANTHER); NON_CYTOPLASMIC_DOMAIN (PHOBIUS); TRANSMEMBRANE (PHOBIUS); TRANSMEMBRANE (PHOBIUS); CYTOPLASMIC_DOMAIN (PHOBIUS); TRANSMEMBRANE (PHOBIUS); TRANSMEMBRANE (PHOBIUS); NON_CYTOPLASMIC_DOMAIN (PHOBIUS); CYTOPLASMIC_DOMAIN (PHOBIUS); NON_CYTOPLASMIC_DOMAIN (PHOBIUS); CYTOPLASMIC_DOMAIN (PHOBIUS); TRANSMEMBRANE (PHOBIUS); TMhelix (TMHMM); T…	no GO terms	no GO terms
ci|000013510|Bact|Sample_DA|2	beta,beta-carotene 15,15'-dioxygenase-like	2.73442	0.00287454	10.5652	7.63e-26	1761	-	BCDO1_MOUSE	-	PF03055.10//RPE65//;PF03055.10//RPE65//	[INTERPRO, BLASTED, MAPPED]	20	0	52.5	4	F:GO:0004497; F:GO:0016702; F:GO:0046872; P:GO:0055114	F:monooxygenase activity; F:oxidoreductase activity, acting on single donors with incorporation of molecular oxygen, incorporation of two atoms of oxygen; F:metal ion binding; P:oxidation-reduction process			IPR004294 (PFAM); PTHR10543:SF34 (PANTHER); IPR004294 (PANTHER)	no GO terms	no GO terms
ci|000020025|Bact|Sample_DB|2	universal stress protein A-like protein isoform X2	3.81406	1.07e-05	10.5503	1.35e-17	824	-	Y1101_SYNY3	-	PF00582.21//Usp//	[INTERPRO, BLASTED, MAPPED, ANNOTATED]	20	4.62305e-75	62.9	1	P:GO:0006950	P:response to stress			IPR006015 (PRINTS); IPR014729 (G3DSA:3.40.50.GENE3D); IPR006016 (PFAM); PTHR31964:SF30 (PANTHER); PTHR31964 (PANTHER); SSF52402 (SUPERFAMILY)	P:GO:0006950	P:response to stress
ci|000019785|Bact|Sample_DA|2	---NA---	4.5661	0.00946882	10.5008	1.29e-08	1434	-	-	-	-	[INTERPRO, NO-BLAST]									no IPS match	no IPS match	no IPS match
ci|000053882|Bact|Sample_DB|2	hydroxysteroid dehydrogenase-like protein 2	3.56375	0.0267924	10.4972	8.02e-09	689	-	YUSS_BACSU	-	-	[INTERPRO, BLASTED, MAPPED]	20	1.31243e-43	50.8	4	C:GO:0016020; C:GO:0016021; F:GO:0016491; P:GO:0055114	C:membrane; C:integral component of membrane; F:oxidoreductase activity; P:oxidation-reduction process			NON_CYTOPLASMIC_DOMAIN (PHOBIUS); SIGNAL_PEPTIDE_C_REGION (PHOBIUS); SIGNAL_PEPTIDE_H_REGION (PHOBIUS); SIGNAL_PEPTIDE (PHOBIUS); SIGNAL_PEPTIDE_N_REGION (PHOBIUS); SignalP-noTM (SIGNALP_EUK); SignalP-TM (SIGNALP_GRAM_POSITIVE)	no GO terms	no GO terms
ci|000058305|Bact|Sample_DA|2	---NA---	4.17954	0.0115463	10.4855	2.31e-06	875	-	-	-	-	[INTERPRO, NO-BLAST]									Coil (COILS)	no GO terms	no GO terms
ci|000027503|Bact|Sample_DA|2	beta,beta-carotene 15,15'-dioxygenase-like	3.42924	8.17e-08	10.4612	7.33e-23	2458	-	BCDO1_MOUSE	-	PF03055.10//RPE65//	[INTERPRO, BLASTED, MAPPED]	20	0	56.3	4	F:GO:0004497; F:GO:0016702; F:GO:0046872; P:GO:0055114	F:monooxygenase activity; F:oxidoreductase activity, acting on single donors with incorporation of molecular oxygen, incorporation of two atoms of oxygen; F:metal ion binding; P:oxidation-reduction process			IPR004294 (PFAM); PTHR10543:SF34 (PANTHER); IPR004294 (PANTHER); SIGNAL_PEPTIDE (PHOBIUS); SIGNAL_PEPTIDE_N_REGION (PHOBIUS); SIGNAL_PEPTIDE_H_REGION (PHOBIUS); SIGNAL_PEPTIDE_C_REGION (PHOBIUS); NON_CYTOPLASMIC_DOMAIN (PHOBIUS); SignalP-noTM (SIGNALP_EUK); SignalP-TM (SIGNALP_GRAM_POSITIVE); SignalP-noTM (SIGNALP_GRAM_NEGATIVE); SSF82171 (SUPERFAMILY)	no GO terms	no GO terms
ci|000039388|Bact|Sample_DA|2	---NA---	9.76152	2.7e-13	10.4257	1.1e-10	1298	-	-	-	-	[INTERPRO, NO-BLAST]									no IPS match	no IPS match	no IPS match
ci|000056462|Bact|Sample_DA|2	endoglucanase 13-like	7.62841	6.33e-06	10.4131	3.24e-06	656	-	-	-	-	[INTERPRO, BLASTED]	1	2.38786e-08	96						NON_CYTOPLASMIC_DOMAIN (PHOBIUS); CYTOPLASMIC_DOMAIN (PHOBIUS); TRANSMEMBRANE (PHOBIUS); TMhelix (TMHMM)	no GO terms	no GO terms
ci|000071077|Bact|Sample_DB|2	---NA---	4.6174	1.49e-06	10.4061	1.83e-18	912	-	-	-	-	[INTERPRO, NO-BLAST]									Coil (COILS); Coil (COILS); TMhelix (TMHMM)	no GO terms	no GO terms
ci|000000109|Bact|Sample_DB|2	uncharacterized protein LOC110441758	15.0711	1.34e-23	10.3972	6.65e-15	1428	-	-	-	-	[INTERPRO, BLASTED]	1	2.52637e-05	88						SIGNAL_PEPTIDE_C_REGION (PHOBIUS); SIGNAL_PEPTIDE (PHOBIUS); SIGNAL_PEPTIDE_H_REGION (PHOBIUS); NON_CYTOPLASMIC_DOMAIN (PHOBIUS); SIGNAL_PEPTIDE_N_REGION (PHOBIUS)	no GO terms	no GO terms
ci|000087689|Bact|Sample_DB|2	cerebellin-2-like	18.5963	1.74e-06	10.3678	0.000487634	987	-	-	-	PF00386.16//C1q//	[INTERPRO, BLASTED, ANNOTATED]	1	3.3946e-41	91	1	F:GO:0005515	F:protein binding			IPR001073 (PFAM); IPR008983 (G3DSA:2.60.120.GENE3D); IPR001073 (PROSITE_PROFILES); IPR008983 (SUPERFAMILY)	F:GO:0005515	F:protein binding
ci|000095254|Bact|Sample_DB|2	uncharacterized protein LOC110441480	4.29395	0.000673839	10.3649	2.95e-24	912	-	-	-	-	[INTERPRO, BLASTED]	2	4.13417e-16	41.5						no IPS match	no IPS match	no IPS match
ci|000006765|Bact|Sample_C|2	type I iodothyronine deiodinase-like	2.47992	0.016275	10.2881	1.59e-13	913	-	-	-	PF00837.12//T4_deiodinase//	[INTERPRO, BLASTED, ANNOTATED]	3	9.79409e-56	78.33	2	F:GO:0004800; P:GO:0055114	F:thyroxine 5'-deiodinase activity; P:oxidation-reduction process	EC:1.97.1.10	Other oxidoreductases	IPR000643 (PFAM); IPR000643 (PANTHER)	F:GO:0004800; P:GO:0055114	F:thyroxine 5'-deiodinase activity; P:oxidation-reduction process
ci|000037538|Bact|Sample_DA|2	sulfotransferase family cytosolic 1B member 1-like	7.67655	0.00206756	10.2755	0.00170287	395	-	-	-	-	[INTERPRO, BLASTED, MAPPED]	20	4.28201e-11	77	2	F:GO:0008146; F:GO:0016740	F:sulfotransferase activity; F:transferase activity			NON_CYTOPLASMIC_DOMAIN (PHOBIUS); TRANSMEMBRANE (PHOBIUS); CYTOPLASMIC_DOMAIN (PHOBIUS)	no GO terms	no GO terms
ci|000029617|Bact|Sample_DA|2	---NA---	4.62134	0.0287571	10.2468	2.75e-05	415	-	-	-	-	[INTERPRO, NO-BLAST]									no IPS match	no IPS match	no IPS match
ci|000010126|Bact|Sample_DB|2	---NA---	26.2485	9.39e-14	10.1891	1.58e-05	1310	-	-	-	-	[INTERPRO, NO-BLAST]									Coil (COILS)	no GO terms	no GO terms
ci|000040855|Bact|Sample_DA|2	---NA---	3.56681	0.0172731	10.1219	2.33e-07	997	-	-	-	-	[INTERPRO, NO-BLAST]									NON_CYTOPLASMIC_DOMAIN (PHOBIUS); CYTOPLASMIC_DOMAIN (PHOBIUS); TRANSMEMBRANE (PHOBIUS); TMhelix (TMHMM)	no GO terms	no GO terms
ci|000059500|Bact|Sample_DB|2	indoleamine 2,3-dioxygenase 1-like isoform X2	2.36356	0.0144878	10.1159	3.72e-21	706	-	I23O1_RAT	-	PF01231.13//IDO//;PF01231.13//IDO//	[INTERPRO, BLASTED, ANNOTATED]	8	8.21386e-97	74.75	1	F:GO:0020037	F:heme binding			IPR000898 (PFAM); PTHR28657 (PANTHER); PTHR28657:SF5 (PANTHER); SSF140959 (SUPERFAMILY)	F:GO:0020037	F:heme binding
ci|000059386|Bact|Sample_DB|2	---NA---	5.36001	0.0204462	10.0887	0.00161098	663	-	-	-	-	[INTERPRO, NO-BLAST]									Coil (COILS)	no GO terms	no GO terms
ci|000017207|Bact|Sample_DA|2	---NA---	3.17238	0.0446605	10.0731	3e-07	1386	-	-	-	-	[INTERPRO, NO-BLAST]									no IPS match	no IPS match	no IPS match
ci|000001263|Bact|Sample_DA|2	beta,beta-carotene 15,15'-dioxygenase-like	2.42354	0.00995241	10.0151	3.59e-17	1879	-	BCDO1_MOUSE	-	PF03055.10//RPE65//;PF03055.10//RPE65//	[INTERPRO, BLASTED, MAPPED]	20	0	55.2	4	F:GO:0004497; F:GO:0016702; F:GO:0046872; P:GO:0055114	F:monooxygenase activity; F:oxidoreductase activity, acting on single donors with incorporation of molecular oxygen, incorporation of two atoms of oxygen; F:metal ion binding; P:oxidation-reduction process			IPR004294 (PFAM); PTHR10543:SF34 (PANTHER); IPR004294 (PANTHER); SIGNAL_PEPTIDE_N_REGION (PHOBIUS); NON_CYTOPLASMIC_DOMAIN (PHOBIUS); SIGNAL_PEPTIDE (PHOBIUS); SIGNAL_PEPTIDE_H_REGION (PHOBIUS); SIGNAL_PEPTIDE_C_REGION (PHOBIUS); SignalP-TM (SIGNALP_GRAM_POSITIVE); SignalP-noTM (SIGNALP_GRAM_NEGATIVE); SignalP-noTM (SIGNALP_EUK)	no GO terms	no GO terms
ci|000004762|Bact|Sample_DB|2	---NA---	8.99205	0.000916769	10.0024	0.000683392	380	emb|AJ417848.1| Venerupis rhomboideus partial 16S rRNA gene	-	> URS00001EB6D2;_Venerupis_rhomboides_partial_16S_ribosomal_RNA	-	[INTERPRO, NO-BLAST]									no IPS match	no IPS match	no IPS match
ci|000052052|Bact|Sample_DA|2	amino acid transporter ANTL2-like	3.48336	0.0241392	9.98619	1.32e-06	1932	-	LHT2_ARATH	-	PF01490.13//Aa_trans//;PF13520.1//AA_permease_2//;PF11204.3//DUF2985//	[INTERPRO, BLASTED, MAPPED]	10	9.86019e-180	68.2	2	C:GO:0016020; C:GO:0016021	C:membrane; C:integral component of membrane			CYTOPLASMIC_DOMAIN (PHOBIUS); NON_CYTOPLASMIC_DOMAIN (PHOBIUS); TRANSMEMBRANE (PHOBIUS); TMhelix (TMHMM)	no GO terms	no GO terms
ci|000074351|Bact|Sample_C|2	probable flavin-containing monoamine oxidase A	4.73484	1.09e-11	9.97679	9.72e-26	1572	-	AOF_DANRE	-	PF01593.19//Amino_oxidase//;PF01593.19//Amino_oxidase//	[INTERPRO, BLASTED, MAPPED, ANNOTATED]	20	0	58.2	2	F:GO:0016491; P:GO:0055114	F:oxidoreductase activity; P:oxidation-reduction process			IPR001613 (PRINTS); G3DSA:1.10.405.10 (GENE3D); IPR002937 (PFAM); G3DSA:3.90.660.10 (GENE3D); PTHR10742:SF216 (PANTHER); PTHR10742 (PANTHER); CYTOPLASMIC_DOMAIN (PHOBIUS); NON_CYTOPLASMIC_DOMAIN (PHOBIUS); TRANSMEMBRANE (PHOBIUS); IPR023753 (SUPERFAMILY); SSF54373 (SUPERFAMILY); TMhelix (TMHMM)	F:GO:0016491; P:GO:0055114	F:oxidoreductase activity; P:oxidation-reduction process
ci|000127251|Bact|Sample_DB|2	probable flavin-containing monoamine oxidase A	5.54789	3.64e-10	9.96961	1.37e-22	2575	ref|XM_009058186.1| Lottia gigantea hypothetical protein mRNA	AOFA_PIG	-	PF01593.19//Amino_oxidase//;PF13450.1//NAD_binding_8//;PF01266.19//DAO//;PF00890.19//FAD_binding_2//;PF01946.12//Thi4//;PF01494.14//FAD_binding_3//;PF00070.22//Pyr_redox//;PF03486.9//HI0933_like//;PF13738.1//Pyr_redox_3//;PF07992.9//Pyr_redox_2//;PF12831.2//FAD_oxidored//;PF05834.7//Lycopene_cycl//	[INTERPRO, BLASTED, MAPPED, ANNOTATED]	20	0	64.35	2	F:GO:0016491; P:GO:0055114	F:oxidoreductase activity; P:oxidation-reduction process			IPR001613 (PRINTS); IPR023753 (G3DSA:3.50.50.GENE3D); G3DSA:3.90.660.10 (GENE3D); G3DSA:1.10.405.10 (GENE3D); IPR002937 (PFAM); PTHR10742:SF216 (PANTHER); PTHR10742 (PANTHER); NON_CYTOPLASMIC_DOMAIN (PHOBIUS); SIGNAL_PEPTIDE_H_REGION (PHOBIUS); SIGNAL_PEPTIDE_N_REGION (PHOBIUS); TRANSMEMBRANE (PHOBIUS); SIGNAL_PEPTIDE_C_REGION (PHOBIUS); SIGNAL_PEPTIDE (PHOBIUS); CYTOPLASMIC_DOMAIN (PHOBIUS); IPR…	F:GO:0016491; P:GO:0055114	F:oxidoreductase activity; P:oxidation-reduction process
ci|000065963|Bact|Sample_DB|2	---NA---	4.86474	0.00156986	9.95709	7.35e-06	887	-	-	-	-	[INTERPRO, NO-BLAST]									no IPS match	no IPS match	no IPS match
ci|000053722|Bact|Sample_DB|2	prostaglandin reductase 1-like	7.50864	0.00118076	9.92277	7.63e-05	334	-	-	-	-	[INTERPRO, BLASTED, MAPPED]	11	7.18326e-11	91	5	C:GO:0005737; F:GO:0016491; F:GO:0032440; F:GO:0047522; P:GO:0055114	C:cytoplasm; F:oxidoreductase activity; F:2-alkenal reductase [NAD(P)] activity; F:15-oxoprostaglandin 13-oxidase activity; P:oxidation-reduction process			no IPS match	no IPS match	no IPS match
ci|000009039|Bact|Sample_DA|2	peroxisomal 2,4-dienoyl-CoA reductase-like	2.815	0.0114183	9.91116	6.71e-15	3645	-	-	-	PF13561.1//adh_short_C2//;PB003926//Pfam-B_3926//	[INTERPRO, BLASTED]	12	3.77395e-40	60.58						Coil (COILS); IPR002347 (PRINTS); PF13561 (PFAM); IPR016040 (G3DSA:3.40.50.GENE3D); PTHR24317 (PANTHER); IPR016040 (SUPERFAMILY)	no GO terms	no GO terms
ci|000007422|Bact|Sample_DB|2	---NA---	18.7353	2.2e-13	9.85722	9.55e-15	1448	-	-	-	-	[INTERPRO, NO-BLAST]									TRANSMEMBRANE (PHOBIUS); NON_CYTOPLASMIC_DOMAIN (PHOBIUS); CYTOPLASMIC_DOMAIN (PHOBIUS)	no GO terms	no GO terms
ci|000000729|Bact|Sample_DA|2	---NA---	3.46803	0.00700767	9.84811	1.34e-07	354	-	-	-	-	[INTERPRO, NO-BLAST]									no IPS match	no IPS match	no IPS match
ci|000010176|Bact|Sample_DA|2	apolipophorins-like isoform X1	14.56	2.18e-07	9.79531	0.000110677	563	-	-	-	-	[INTERPRO, BLASTED]	13	1.37664e-27	79.77						no IPS match	no IPS match	no IPS match
ci|000082723|Bact|Sample_DB|2	---NA---	4.23686	0.019705	9.72365	5.68e-06	521	-	-	-	-	[INTERPRO, NO-BLAST]									NON_CYTOPLASMIC_DOMAIN (PHOBIUS); TRANSMEMBRANE (PHOBIUS); CYTOPLASMIC_DOMAIN (PHOBIUS); TMhelix (TMHMM)	no GO terms	no GO terms
ci|000050913|Bact|Sample_DA|2	---NA---	8.44428	4.72e-06	9.72021	1.25e-09	1213	-	-	-	-	[INTERPRO, NO-BLAST]									no IPS match	no IPS match	no IPS match
ci|000060254|Bact|Sample_C|2	universal stress protein PHOS32-like	3.15474	0.0314308	9.71763	1.33e-07	799	-	-	-	PF00582.21//Usp//	[INTERPRO, BLASTED, MAPPED, ANNOTATED]	20	6.77185e-76	61.6	1	P:GO:0006950	P:response to stress			IPR014729 (G3DSA:3.40.50.GENE3D); IPR006016 (PFAM); SSF52402 (SUPERFAMILY)	P:GO:0006950	P:response to stress
ci|000011931|Bact|Sample_DA|2	---NA---	7.73661	1.57e-14	9.71196	3.1e-16	751	-	-	-	-	[INTERPRO, NO-BLAST]									no IPS match	no IPS match	no IPS match
ci|000067860|Bact|Sample_DB|2	indoleamine 2,3-dioxygenase 1-like isoform X2	2.31073	0.0241331	9.70661	2.03e-18	1014	-	I23O2_MOUSE	-	PF01231.13//IDO//	[INTERPRO, BLASTED, ANNOTATED]	9	5.16159e-121	63.56	1	F:GO:0020037	F:heme binding			IPR000898 (PFAM); PTHR28657 (PANTHER); SIGNAL_PEPTIDE_N_REGION (PHOBIUS); SIGNAL_PEPTIDE (PHOBIUS); NON_CYTOPLASMIC_DOMAIN (PHOBIUS); SIGNAL_PEPTIDE_C_REGION (PHOBIUS); SIGNAL_PEPTIDE_H_REGION (PHOBIUS); SSF140959 (SUPERFAMILY)	F:GO:0020037	F:heme binding
ci|000116365|Bact|Sample_DB|2	cytochrome P450 2B5-like	5.84621	2.06e-07	9.7001	2.08e-19	1893	-	CP2J6_MOUSE	-	PF00067.17//p450//	[INTERPRO, BLASTED, ANNOTATED]	20	0	75.95	5	F:GO:0005506; P:GO:0006118; F:GO:0016712; F:GO:0020037; P:GO:0055114	F:iron ion binding; P:obsolete electron transport; F:oxidoreductase activity, acting on paired donors, with incorporation or reduction of molecular oxygen, reduced flavin or flavoprotein as one donor, and incorporation of one atom of oxygen; F:heme binding; P:oxidation-reduction process	EC:1.14.14	Acting on paired donors, with incorporation or reduction of molecular oxygen. The oxygen incorporated need not be derived from O(2)	IPR002401 (PRINTS); IPR008069 (PRINTS); IPR001128 (PRINTS); IPR001128 (G3DSA:1.10.630.GENE3D); IPR001128 (PFAM); PTHR24300 (PANTHER); IPR017972 (PROSITE_PATTERNS); CYTOPLASMIC_DOMAIN (PHOBIUS); NON_CYTOPLASMIC_DOMAIN (PHOBIUS); TRANSMEMBRANE (PHOBIUS); IPR001128 (SUPERFAMILY); TMhelix (TMHMM)	F:GO:0005506; F:GO:0016705; F:GO:0016712; F:GO:0020037; P:GO:0055114	F:iron ion binding; F:oxidoreductase activity, acting on paired donors, with incorporation or reduction of molecular oxygen; F:oxidoreductase activity, acting on paired donors, with incorporation or reduction of molecular oxygen, reduced flavin or flavoprotein as one donor, and incorporation of one atom of oxygen; F:heme binding; P:oxidation-reduction process
ci|000029282|Bact|Sample_DB|2	---NA---	6.11621	0.00383403	9.66121	0.00158551	1387	-	-	-	-	[INTERPRO, NO-BLAST]									no IPS match	no IPS match	no IPS match
ci|000052055|Bact|Sample_DA|2	membrane-bound O-acyltransferase domain-containing protein 2-like isoform X2	8.1429	2.77e-26	9.64631	1.42e-19	1897	-	MBOA2_ARATH	-	PF03062.14//MBOAT//	[INTERPRO, BLASTED]	16	1.87694e-178	63.44						Coil (COILS); Coil (COILS); IPR004299 (PFAM); PTHR13906 (PANTHER); PTHR13906 (PANTHER); PTHR13906:SF4 (PANTHER); CYTOPLASMIC_DOMAIN (PHOBIUS); NON_CYTOPLASMIC_DOMAIN (PHOBIUS); TRANSMEMBRANE (PHOBIUS); TRANSMEMBRANE (PHOBIUS); CYTOPLASMIC_DOMAIN (PHOBIUS); TRANSMEMBRANE (PHOBIUS); NON_CYTOPLASMIC_DOMAIN (PHOBIUS); TMhelix (TMHMM); TMhelix (TMHMM); TMhelix (TMHMM)	no GO terms	no GO terms
ci|000027714|Bact|Sample_DB|2	uncharacterized protein LOC110461630	3.43922	0.000582798	9.64482	1.47e-15	791	-	YXIE_BACSU	-	PF00582.21//Usp//	[INTERPRO, BLASTED, MAPPED, ANNOTATED]	20	1.61785e-88	63.15	1	P:GO:0006950	P:response to stress			IPR006015 (PRINTS); IPR014729 (G3DSA:3.40.50.GENE3D); IPR006016 (PFAM); PTHR31964 (PANTHER); PTHR31964:SF30 (PANTHER); SSF52402 (SUPERFAMILY)	P:GO:0006950	P:response to stress
ci|000054891|Bact|Sample_DA|2	glutaredoxin-2, mitochondrial-like	5.17055	0.0119183	9.63843	0.000487634	525	-	GRXC6_ORYSJ	-	PF00462.19//Glutaredoxin//	[INTERPRO, BLASTED, MAPPED, ANNOTATED]	20	2.2906e-36	57.5	4	P:GO:0006118; F:GO:0009055; F:GO:0015035; P:GO:0045454	P:obsolete electron transport; F:electron transfer activity; F:protein disulfide oxidoreductase activity; P:cell redox homeostasis			IPR014025 (PRINTS); IPR012336 (G3DSA:3.40.30.GENE3D); IPR002109 (PFAM); PTHR10168:SF112 (PANTHER); PTHR10168 (PANTHER); IPR011767 (PROSITE_PATTERNS); IPR002109 (PROSITE_PROFILES); IPR012336 (SUPERFAMILY)	F:GO:0009055; F:GO:0015035; P:GO:0045454	F:electron transfer activity; F:protein disulfide oxidoreductase activity; P:cell redox homeostasis
ci|000069410|Bact|Sample_DA|2	---NA---	2.08351	0.0303453	9.62623	1.11e-11	857	-	-	-	-	[INTERPRO, NO-BLAST]									no IPS match	no IPS match	no IPS match
ci|000057229|Bact|Sample_DA|2	cytochrome P450 2B5-like	8.21583	5.7e-10	9.62561	9.01e-11	1790	-	CP2B4_RABIT	-	PF00067.17//p450//	[INTERPRO, BLASTED, MAPPED, ANNOTATED]	20	0	73.15	5	F:GO:0005506; P:GO:0006118; F:GO:0016712; F:GO:0020037; P:GO:0055114	F:iron ion binding; P:obsolete electron transport; F:oxidoreductase activity, acting on paired donors, with incorporation or reduction of molecular oxygen, reduced flavin or flavoprotein as one donor, and incorporation of one atom of oxygen; F:heme binding; P:oxidation-reduction process	EC:1.14.14	Acting on paired donors, with incorporation or reduction of molecular oxygen. The oxygen incorporated need not be derived from O(2)	IPR001128 (PRINTS); IPR002401 (PRINTS); IPR008069 (PRINTS); IPR001128 (G3DSA:1.10.630.GENE3D); IPR001128 (PFAM); PTHR24300 (PANTHER); TRANSMEMBRANE (PHOBIUS); NON_CYTOPLASMIC_DOMAIN (PHOBIUS); CYTOPLASMIC_DOMAIN (PHOBIUS); IPR001128 (SUPERFAMILY); TMhelix (TMHMM)	F:GO:0005506; F:GO:0016705; F:GO:0016712; F:GO:0020037; P:GO:0055114	F:iron ion binding; F:oxidoreductase activity, acting on paired donors, with incorporation or reduction of molecular oxygen; F:oxidoreductase activity, acting on paired donors, with incorporation or reduction of molecular oxygen, reduced flavin or flavoprotein as one donor, and incorporation of one atom of oxygen; F:heme binding; P:oxidation-reduction process
ci|000019544|Bact|Sample_DB|2	indoleamine 2,3-dioxygenase 1-like isoform X2	2.31819	0.0160686	9.54606	1.4e-18	1306	-	-	-	PF01231.13//IDO//;PF01231.13//IDO//	[INTERPRO, BLASTED, ANNOTATED]	8	2.79359e-82	70.75	1	F:GO:0020037	F:heme binding			IPR000898 (PFAM); PTHR28657 (PANTHER); NON_CYTOPLASMIC_DOMAIN (PHOBIUS); TRANSMEMBRANE (PHOBIUS); CYTOPLASMIC_DOMAIN (PHOBIUS); SSF140959 (SUPERFAMILY)	F:GO:0020037	F:heme binding
ci|000010137|Bact|Sample_DA|2	threonine synthase-like 2	2.60085	0.0219734	9.53458	1.05e-11	1840	-	THNS2_RAT	-	PF14821.1//Thr_synth_N//;PF00291.20//PALP//	[INTERPRO, BLASTED]	11	0	66.91						IPR029144 (PFAM); IPR004450 (TIGRFAM); IPR029144 (G3DSA:3.90.1380.GENE3D); IPR001926 (PFAM); G3DSA:3.40.50.1100 (GENE3D); PTHR10314:SF1 (PANTHER); PTHR10314 (PANTHER); PTHR10314:SF1 (PANTHER); PTHR10314 (PANTHER); PTHR10314:SF1 (PANTHER); IPR001926 (SUPERFAMILY)	no GO terms	no GO terms
ci|000137877|Bact|Sample_DB|2	---NA---	7.23545	0.000309086	9.51494	1.07e-05	216	-	-	-	-	[INTERPRO, NO-BLAST]									no IPS match	no IPS match	no IPS match
ci|000057606|Bact|Sample_C|2	type I iodothyronine deiodinase-like	2.29943	0.0395632	9.48757	3.14e-11	621	-	IOD1_FUNHE	-	PF00837.12//T4_deiodinase//	[INTERPRO, BLASTED, ANNOTATED]	3	1.14225e-65	77.33	2	F:GO:0004800; P:GO:0055114	F:thyroxine 5'-deiodinase activity; P:oxidation-reduction process	EC:1.97.1.10	Other oxidoreductases	Coil (COILS); IPR000643 (PFAM); IPR000643 (PANTHER)	F:GO:0004800; P:GO:0055114	F:thyroxine 5'-deiodinase activity; P:oxidation-reduction process
ci|000062455|Bact|Sample_DB|2	C-type mannose receptor 2-like	3.6849	0.0460467	9.46399	0.000140473	1578	-	LECH_CHICK	-	PF00059.16//Lectin_C//;PF05966.7//Chordopox_A33R//	[INTERPRO, BLASTED, MAPPED]	20	1.49196e-76	63.25	2	C:GO:0016020; C:GO:0016021	C:membrane; C:integral component of membrane			Coil (COILS); IPR001304 (SMART); IPR016186 (G3DSA:3.10.100.GENE3D); IPR001304 (PFAM); IPR016186 (G3DSA:3.10.100.GENE3D); PTHR22803:SF55 (PANTHER); PTHR22803 (PANTHER); PTHR22803 (PANTHER); NON_CYTOPLASMIC_DOMAIN (PHOBIUS); SIGNAL_PEPTIDE_N_REGION (PHOBIUS); SIGNAL_PEPTIDE (PHOBIUS); SIGNAL_PEPTIDE_C_REGION (PHOBIUS); SIGNAL_PEPTIDE_H_REGION (PHOBIUS); IPR001304 (PROSITE_PROFILES); IPR001304 (PROS…	no GO terms	no GO terms
ci|000005864|Bact|Sample_DB|2	collagen alpha-6(VI) chain-like	11.1616	2.86e-05	9.46223	1.41e-05	1766	-	-	-	-	[INTERPRO, BLASTED]	20	1.3323e-88	58.35						no IPS match	no IPS match	no IPS match
ci|000025668|Bact|Sample_DA|2	---NA---	5.15673	0.00100223	9.46028	6.17e-07	791	-	-	-	-	[INTERPRO, NO-BLAST]									no IPS match	no IPS match	no IPS match
ci|000052598|Bact|Sample_DB|2	peroxisomal 2,4-dienoyl-CoA reductase-like	4.07207	0.0287771	9.41886	9.26e-05	2716	-	-	-	PB010046//Pfam-B_10046//;PF13358.1//DDE_3//	[INTERPRO, BLASTED]	7	4.00986e-25	65.29						SIGNAL_PEPTIDE_H_REGION (PHOBIUS); SIGNAL_PEPTIDE_C_REGION (PHOBIUS); NON_CYTOPLASMIC_DOMAIN (PHOBIUS); SIGNAL_PEPTIDE_N_REGION (PHOBIUS); SIGNAL_PEPTIDE (PHOBIUS)	no GO terms	no GO terms
ci|000092288|Bact|Sample_DB|2	collagen alpha-6(VI) chain-like	15.2246	2.97e-06	9.38225	6.39e-05	1985	-	-	-	-	[INTERPRO, BLASTED]	20	4.89311e-73	57.15						SIGNAL_PEPTIDE (PHOBIUS); SIGNAL_PEPTIDE_C_REGION (PHOBIUS); SIGNAL_PEPTIDE_N_REGION (PHOBIUS); NON_CYTOPLASMIC_DOMAIN (PHOBIUS); SIGNAL_PEPTIDE_H_REGION (PHOBIUS); SignalP-TM (SIGNALP_GRAM_POSITIVE); SignalP-noTM (SIGNALP_EUK)	no GO terms	no GO terms
ci|000070432|Bact|Sample_DA|2	---NA---	4.83526	0.0304312	9.37375	0.00341709	258	-	-	-	-	[INTERPRO, NO-BLAST]									no IPS match	no IPS match	no IPS match
ci|000060905|Bact|Sample_DB|2	---NA---	5.53699	0.00422353	9.35589	0.000441214	643	-	-	-	-	[INTERPRO, NO-BLAST]									CYTOPLASMIC_DOMAIN (PHOBIUS); NON_CYTOPLASMIC_DOMAIN (PHOBIUS); TRANSMEMBRANE (PHOBIUS)	no GO terms	no GO terms
ci|000040905|Bact|Sample_DA|2	---NA---	4.0047	0.0158338	9.34567	1.68e-05	1275	-	-	-	-	[INTERPRO, NO-BLAST]									no IPS match	no IPS match	no IPS match
ci|000028663|Bact|Sample_DA|2	sulfotransferase family cytosolic 1B member 1-like	2.99482	0.00123877	9.33345	9.21e-10	1979	-	ST1E1_BOVIN	-	PF00685.22//Sulfotransfer_1//	[INTERPRO, BLASTED, ANNOTATED]	20	2.61819e-160	60.05	1	F:GO:0008146	F:sulfotransferase activity			IPR027417 (G3DSA:3.40.50.GENE3D); IPR000863 (PFAM); PTHR11783 (PANTHER); IPR027417 (SUPERFAMILY)	F:GO:0008146	F:sulfotransferase activity
ci|000084296|Bact|Sample_DB|2	neuroligin-4, Y-linked-like	6.8182	7.24e-07	9.3066	2.14e-09	817	-	PNBA_BACSU	-	PF00135.23//COesterase//;PF07859.8//Abhydrolase_3//	[INTERPRO, BLASTED]	20	5.10404e-111	61.2						no IPS match	no IPS match	no IPS match
ci|000051778|Bact|Sample_C|2	indoleamine 2,3-dioxygenase 1-like isoform X2	2.21671	0.027849	9.25538	4.07e-24	2006	-	MYG_HALDV	-	PF01231.13//IDO//;PF01231.13//IDO//;PF01231.13//IDO//	[INTERPRO, BLASTED, ANNOTATED]	9	2.30628e-82	73.44	1	F:GO:0020037	F:heme binding			IPR000898 (PFAM); PTHR28657:SF5 (PANTHER); PTHR28657 (PANTHER); SSF140959 (SUPERFAMILY)	F:GO:0020037	F:heme binding
ci|000003152|Bact|Sample_C|2	type I iodothyronine deiodinase-like	2.6828	9.9e-05	9.24963	4.78e-23	1156	-	-	-	PF00837.12//T4_deiodinase//	[INTERPRO, BLASTED, ANNOTATED]	3	2.96858e-66	77.33	2	F:GO:0004800; P:GO:0055114	F:thyroxine 5'-deiodinase activity; P:oxidation-reduction process	EC:1.97.1.10	Other oxidoreductases	IPR000643 (PFAM); CYTOPLASMIC_DOMAIN (PHOBIUS); NON_CYTOPLASMIC_DOMAIN (PHOBIUS); TRANSMEMBRANE (PHOBIUS)	F:GO:0004800; P:GO:0055114	F:thyroxine 5'-deiodinase activity; P:oxidation-reduction process
ci|000068676|Bact|Sample_DA|2	---NA---	3.89795	0.012985	9.21219	5.82e-06	853	-	-	-	-	[INTERPRO, NO-BLAST]									CYTOPLASMIC_DOMAIN (PHOBIUS); TRANSMEMBRANE (PHOBIUS); NON_CYTOPLASMIC_DOMAIN (PHOBIUS); TMhelix (TMHMM)	no GO terms	no GO terms
ci|000076166|Bact|Sample_DB|2	arylsulfatase B-like	3.96263	0.000607323	9.20648	1.28e-10	652	-	-	-	PB019516//Pfam-B_19516//;PF14707.1//Sulfatase_C//	[INTERPRO, BLASTED, MAPPED, ANNOTATED]	20	1.43295e-40	60.45	2	F:GO:0003824; P:GO:0008152	F:catalytic activity; P:metabolic process			G3DSA:3.30.1120.10 (GENE3D); PTHR10342:SF234 (PANTHER); PTHR10342 (PANTHER); IPR017850 (SUPERFAMILY)	F:GO:0003824; P:GO:0008152	F:catalytic activity; P:metabolic process
ci|000122930|Bact|Sample_DB|2	GTPase IMAP family member 7-like	6.83875	0.000494844	9.18919	1.4e-05	2210	-	GIMA7_HUMAN	-	PF04548.11//AIG1//;PF01926.18//MMR_HSR1//;PF03193.11//DUF258//;PB005444//Pfam-B_5444//;PF02421.13//FeoB_N//	[INTERPRO, BLASTED, MAPPED, ANNOTATED]	20	3.26442e-54	63.45	1	F:GO:0005525	F:GTP binding			IPR006703 (PFAM); IPR027417 (G3DSA:3.40.50.GENE3D); PTHR10903:SF62 (PANTHER); PTHR10903 (PANTHER); IPR006703 (PROSITE_PROFILES); IPR027417 (SUPERFAMILY)	F:GO:0005525	F:GTP binding
ci|000055533|Bact|Sample_DA|2	cytochrome P450 4F8-like	5.20833	0.0015874	9.17368	9.69e-07	617	-	-	-	-	[INTERPRO, BLASTED]	18	1.1828e-28	66.39						CYTOPLASMIC_DOMAIN (PHOBIUS); TRANSMEMBRANE (PHOBIUS); NON_CYTOPLASMIC_DOMAIN (PHOBIUS); TMhelix (TMHMM)	no GO terms	no GO terms
ci|000006613|Bact|Sample_DB|2	carboxylesterase 1C-like	9.09265	1.01e-05	9.16743	4.45e-06	2010	-	-	-	-	[INTERPRO, BLASTED, MAPPED]	20	1.83311e-31	65.35	1	F:GO:0016787	F:hydrolase activity			IPR002018 (PFAM); IPR029058 (G3DSA:3.40.50.GENE3D); IPR029058 (SUPERFAMILY)	no GO terms	no GO terms
ci|000010419|Bact|Sample_C|2	uncharacterized protein LOC110451558 isoform X2	4.43781	0.000177624	9.15162	1.21e-08	1114	-	-	-	-	[INTERPRO, BLASTED]	4	1.72252e-94	75.5						IPR029058 (G3DSA:3.40.50.GENE3D); PTHR11559:SF172 (PANTHER); PTHR11559 (PANTHER); IPR029058 (SUPERFAMILY); TMhelix (TMHMM)	no GO terms	no GO terms
ci|000032139|Bact|Sample_DA|2	---NA---	2.63422	0.00190569	9.1233	7.09e-06	721	-	-	-	-	[INTERPRO, NO-BLAST]									CYTOPLASMIC_DOMAIN (PHOBIUS); NON_CYTOPLASMIC_DOMAIN (PHOBIUS); TRANSMEMBRANE (PHOBIUS); TMhelix (TMHMM)	no GO terms	no GO terms
ci|000017472|Bact|Sample_DA|2	uncharacterized protein LOC110441480	2.30864	0.00182896	9.11875	3.15e-17	2072	-	-	-	-	[INTERPRO, BLASTED]	3	7.47911e-17	63.33						no IPS match	no IPS match	no IPS match
ci|000076577|Bact|Sample_DA|2	cytochrome P450 4A24-like	2.60936	0.0157688	9.10748	1.91e-09	688	-	-	-	-	[INTERPRO, BLASTED]	9	1.19727e-07	59.33						TMhelix (TMHMM)	no GO terms	no GO terms
ci|000093196|Bact|Sample_DB|2	cytochrome P450 2B5-like	8.79471	1.19e-08	9.05556	5.38e-16	2352	-	CP2B4_RABIT	-	PF00067.17//p450//;PF00067.17//p450//	[INTERPRO, BLASTED, MAPPED, ANNOTATED]	20	0	72.55	2	F:GO:0005488; F:GO:0016491	F:binding; F:oxidoreductase activity			no IPS match	no IPS match	no IPS match
ci|000064068|Bact|Sample_C|2	probable flavin-containing monoamine oxidase A	4.04474	3.99e-05	8.94497	1.77e-12	2452	ref|XM_009058186.1| Lottia gigantea hypothetical protein mRNA	AOFA_HUMAN	-	PF01593.19//Amino_oxidase//	[INTERPRO, BLASTED, MAPPED, ANNOTATED]	20	0	63.8	2	F:GO:0016491; P:GO:0055114	F:oxidoreductase activity; P:oxidation-reduction process			G3DSA:3.90.660.10 (GENE3D); IPR002937 (PFAM); G3DSA:1.10.405.10 (GENE3D); PTHR10742 (PANTHER); PTHR10742:SF216 (PANTHER); TRANSMEMBRANE (PHOBIUS); CYTOPLASMIC_DOMAIN (PHOBIUS); NON_CYTOPLASMIC_DOMAIN (PHOBIUS); IPR023753 (SUPERFAMILY); SSF54373 (SUPERFAMILY); TMhelix (TMHMM)	F:GO:0016491; P:GO:0055114	F:oxidoreductase activity; P:oxidation-reduction process
ci|000028410|Bact|Sample_DA|2	---NA---	3.25981	0.0113797	8.93742	5.9e-06	1848	-	-	-	-	[INTERPRO, NO-BLAST]									no IPS match	no IPS match	no IPS match
ci|000015733|Bact|Sample_DA|2	probable cytochrome P450 49a1 isoform X1	3.23045	0.0194932	8.87518	2.25e-06	1207	-	-	-	PF00067.17//p450//	[INTERPRO, BLASTED, ANNOTATED]	20	8.78538e-80	67.4	5	F:GO:0004497; F:GO:0005506; F:GO:0016705; F:GO:0020037; P:GO:0055114	F:monooxygenase activity; F:iron ion binding; F:oxidoreductase activity, acting on paired donors, with incorporation or reduction of molecular oxygen; F:heme binding; P:oxidation-reduction process			IPR002403 (PRINTS); IPR001128 (PRINTS); IPR001128 (G3DSA:1.10.630.GENE3D); IPR001128 (PFAM); PTHR24291 (PANTHER); PTHR24291:SF48 (PANTHER); IPR017972 (PROSITE_PATTERNS); IPR001128 (SUPERFAMILY)	F:GO:0004497; F:GO:0005506; F:GO:0016705; F:GO:0020037; P:GO:0055114	F:monooxygenase activity; F:iron ion binding; F:oxidoreductase activity, acting on paired donors, with incorporation or reduction of molecular oxygen; F:heme binding; P:oxidation-reduction process
ci|000035596|Bact|Sample_C|2	probable flavin-containing monoamine oxidase A	4.20381	6.6e-06	8.87325	3.94e-14	2500	ref|XM_009058186.1| Lottia gigantea hypothetical protein mRNA	AOFA_HORSE	-	PF01593.19//Amino_oxidase//	[INTERPRO, BLASTED, MAPPED, ANNOTATED]	20	0	65	3	C:GO:0016021; F:GO:0016491; P:GO:0055114	C:integral component of membrane; F:oxidoreductase activity; P:oxidation-reduction process			G3DSA:3.90.660.10 (GENE3D); IPR002937 (PFAM); G3DSA:1.10.405.10 (GENE3D); PTHR10742 (PANTHER); PTHR10742:SF216 (PANTHER); SSF54373 (SUPERFAMILY); IPR023753 (SUPERFAMILY)	F:GO:0016491; P:GO:0055114	F:oxidoreductase activity; P:oxidation-reduction process
ci|000030015|Bact|Sample_DB|2	arylsulfatase B-like	5.09444	0.0102521	8.87302	1.53e-06	898	-	-	-	-	[INTERPRO, BLASTED, MAPPED, ANNOTATED]	20	2.22276e-24	79	1	F:GO:0003824	F:catalytic activity			no IPS match	no IPS match	no IPS match
ci|000021882|Bact|Sample_DB|2	beta,beta-carotene 15,15'-dioxygenase-like	3.5735	0.00390268	8.87037	1.54e-11	2366	-	BCDO1_MOUSE	-	PF03055.10//RPE65//	[INTERPRO, BLASTED, MAPPED, ANNOTATED]	20	0	56.65	2	F:GO:0016702; P:GO:0055114	F:oxidoreductase activity, acting on single donors with incorporation of molecular oxygen, incorporation of two atoms of oxygen; P:oxidation-reduction process	EC:1.13.11	Acting on single donors with incorporation of molecular oxygen (oxygenases). The oxygen incorporated need not be derived from O(2)	IPR004294 (PFAM); IPR004294 (PANTHER); PTHR10543:SF57 (PANTHER)	F:GO:0016702; P:GO:0055114	F:oxidoreductase activity, acting on single donors with incorporation of molecular oxygen, incorporation of two atoms of oxygen; P:oxidation-reduction process
ci|000005592|Bact|Sample_C|2	carboxylesterase 5A-like	4.92188	3.7e-07	8.86605	5.74e-14	2123	-	PNBA_BACSU	-	PF00135.23//COesterase//;PF07859.8//Abhydrolase_3//	[INTERPRO, BLASTED, MAPPED]	20	0	54.3	2	F:GO:0004104; F:GO:0016787	F:cholinesterase activity; F:hydrolase activity			IPR002018 (PFAM); IPR029058 (G3DSA:3.40.50.GENE3D); PTHR11559 (PANTHER); PTHR11559:SF172 (PANTHER); IPR019819 (PROSITE_PATTERNS); IPR019826 (PROSITE_PATTERNS); SIGNAL_PEPTIDE_C_REGION (PHOBIUS); SIGNAL_PEPTIDE_N_REGION (PHOBIUS); SIGNAL_PEPTIDE_H_REGION (PHOBIUS); SIGNAL_PEPTIDE (PHOBIUS); NON_CYTOPLASMIC_DOMAIN (PHOBIUS); SignalP-noTM (SIGNALP_EUK); IPR029058 (SUPERFAMILY); TMhelix (TMHMM)	no GO terms	no GO terms
ci|000044800|Bact|Sample_DB|2	cytochrome P450 4A24-like	3.3511	0.00152981	8.86489	6e-14	1948	-	CP4AO_PIG	-	PF00067.17//p450//;PF00067.17//p450//	[INTERPRO, BLASTED, ANNOTATED]	20	0	76.75	4	F:GO:0005506; F:GO:0016705; F:GO:0020037; P:GO:0055114	F:iron ion binding; F:oxidoreductase activity, acting on paired donors, with incorporation or reduction of molecular oxygen; F:heme binding; P:oxidation-reduction process			IPR001128 (G3DSA:1.10.630.GENE3D); IPR001128 (PFAM); PTHR24291 (PANTHER); PTHR24291:SF33 (PANTHER); IPR001128 (SUPERFAMILY)	F:GO:0005506; F:GO:0016705; F:GO:0020037; P:GO:0055114	F:iron ion binding; F:oxidoreductase activity, acting on paired donors, with incorporation or reduction of molecular oxygen; F:heme binding; P:oxidation-reduction process
ci|000032260|Bact|Sample_DB|2	peroxisomal 2,4-dienoyl-CoA reductase-like	3.92198	0.0200554	8.85387	3.95e-06	2908	-	-	-	PB010046//Pfam-B_10046//;PF13358.1//DDE_3//	[INTERPRO, BLASTED]	7	1.80744e-26	62.43						IPR016040 (G3DSA:3.40.50.GENE3D); IPR016040 (SUPERFAMILY)	no GO terms	no GO terms
ci|000038116|Bact|Sample_DA|2	collagen alpha-6(VI) chain-like	13.5442	6.64e-08	8.82316	4.09e-06	873	-	-	-	PF00092.23//VWA//;PF13519.1//VWA_2//	[INTERPRO, BLASTED]	20	4.45773e-50	55.7						Coil (COILS); IPR002035 (PFAM); IPR002035 (G3DSA:3.40.50.GENE3D); PTHR11132 (PANTHER); IPR002035 (PROSITE_PROFILES); IPR002035 (SUPERFAMILY)	no GO terms	no GO terms
ci|000002357|Bact|Sample_DA|2	---NA---	2.63608	0.0192519	8.77366	2.37e-08	653	-	-	-	-	[INTERPRO, NO-BLAST]									CYTOPLASMIC_DOMAIN (PHOBIUS); TRANSMEMBRANE (PHOBIUS); NON_CYTOPLASMIC_DOMAIN (PHOBIUS); TMhelix (TMHMM)	no GO terms	no GO terms
ci|000013256|Bact|Sample_DA|2	uncharacterized protein LOC110447363	4.29814	0.0071024	8.77116	3.87e-06	808	-	-	-	-	[INTERPRO, BLASTED]	9	6.89268e-95	50.67						no IPS match	no IPS match	no IPS match
ci|000030728|Bact|Sample_DB|2	uncharacterized protein LOC110451433	6.35981	0.00872507	8.77076	0.00123476	1629	-	-	-	-	[INTERPRO, BLASTED]	1	2.09272e-06	56						IPR000477 (PROSITE_PROFILES)	no GO terms	no GO terms
ci|000042090|Bact|Sample_DA|2	---NA---	11.9667	2.84e-07	8.72942	8.63e-07	290	-	-	-	-	[INTERPRO, NO-BLAST]									no IPS match	no IPS match	no IPS match
ci|000034105|Bact|Sample_DA|2	collagen alpha-6(VI) chain-like	16.1616	2.86e-08	8.72038	2.11e-05	606	-	-	-	PF00092.23//VWA//	[INTERPRO, BLASTED]	20	2.16281e-46	58.4						Coil (COILS); IPR002035 (PFAM); IPR002035 (G3DSA:3.40.50.GENE3D); PTHR11132 (PANTHER); IPR002035 (PROSITE_PROFILES); IPR002035 (SUPERFAMILY)	no GO terms	no GO terms
ci|000004772|Bact|Sample_DA|2	---NA---	5.29378	0.0160066	8.71665	0.00126256	284	-	-	-	-	[INTERPRO, NO-BLAST]									no IPS match	no IPS match	no IPS match
ci|000018737|Bact|Sample_DA|2	---NA---	2.54039	0.00184861	8.70769	6.37e-19	451	-	-	-	-	[INTERPRO, NO-BLAST]									no IPS match	no IPS match	no IPS match
ci|000001785|Bact|Sample_C|2	amine sulfotransferase-like	4.05238	2.82e-09	8.68694	1.93e-21	1608	-	ST3A1_RABIT	-	PF00685.22//Sulfotransfer_1//	[INTERPRO, BLASTED, ANNOTATED]	20	1.25411e-130	67.65	1	F:GO:0008146	F:sulfotransferase activity			IPR027417 (G3DSA:3.40.50.GENE3D); IPR000863 (PFAM); PTHR11783 (PANTHER); IPR027417 (SUPERFAMILY)	F:GO:0008146	F:sulfotransferase activity
ci|000053673|Bact|Sample_DA|2	---NA---	5.48772	0.00839853	8.67912	0.00075922	728	-	-	-	-	[INTERPRO, NO-BLAST]									no IPS match	no IPS match	no IPS match
ci|000031696|Bact|Sample_DA|2	---NA---	6.2887	0.00757947	8.63808	0.00343706	613	-	-	-	-	[INTERPRO, NO-BLAST]									no IPS match	no IPS match	no IPS match
ci|000027763|Bact|Sample_DA|2	cytochrome P450 4A24-like	2.26056	0.0121398	8.62096	4.98e-17	1868	-	CP4AO_PIG	-	PF00067.17//p450//	[INTERPRO, BLASTED, ANNOTATED]	20	0	78.95	4	F:GO:0005506; F:GO:0016705; F:GO:0020037; P:GO:0055114	F:iron ion binding; F:oxidoreductase activity, acting on paired donors, with incorporation or reduction of molecular oxygen; F:heme binding; P:oxidation-reduction process			IPR001128 (PRINTS); IPR002401 (PRINTS); IPR001128 (PFAM); IPR001128 (G3DSA:1.10.630.GENE3D); PTHR24291 (PANTHER); PTHR24291:SF33 (PANTHER); IPR017972 (PROSITE_PATTERNS); SIGNAL_PEPTIDE_N_REGION (PHOBIUS); NON_CYTOPLASMIC_DOMAIN (PHOBIUS); SIGNAL_PEPTIDE (PHOBIUS); SIGNAL_PEPTIDE_C_REGION (PHOBIUS); SIGNAL_PEPTIDE_H_REGION (PHOBIUS); SignalP-noTM (SIGNALP_EUK); IPR001128 (SUPERFAMILY)	F:GO:0005506; F:GO:0016705; F:GO:0020037; P:GO:0055114	F:iron ion binding; F:oxidoreductase activity, acting on paired donors, with incorporation or reduction of molecular oxygen; F:heme binding; P:oxidation-reduction process
ci|000044972|Bact|Sample_DA|2	uncharacterized protein LOC110441480	2.69939	0.00163593	8.59328	7.37e-12	984	-	-	-	-	[INTERPRO, BLASTED]	2	0.000208308	82						no IPS match	no IPS match	no IPS match
ci|000116203|Bact|Sample_DB|2	complement C1q-like protein 4	8.05973	1.38e-11	8.5865	1.86e-07	828	-	C1QL4_MOUSE	-	-	[INTERPRO, BLASTED, ANNOTATED]	20	2.9555e-28	50.35	1	F:GO:0005515	F:protein binding			IPR008983 (G3DSA:2.60.120.GENE3D); IPR001073 (PFAM); IPR001073 (PROSITE_PROFILES); IPR008983 (SUPERFAMILY)	F:GO:0005515	F:protein binding
ci|000071847|Bact|Sample_DB|2	---NA---	6.0895	2.46e-06	8.5439	1.47e-10	1707	-	-	-	-	[INTERPRO, NO-BLAST]									no IPS match	no IPS match	no IPS match
ci|000023266|Bact|Sample_DB|2	endoglucanase 13-like	7.26927	1.91e-05	8.535	2.52e-06	712	-	-	-	-	[INTERPRO, BLASTED]	3	1.25796e-10	70.33						TRANSMEMBRANE (PHOBIUS); NON_CYTOPLASMIC_DOMAIN (PHOBIUS); CYTOPLASMIC_DOMAIN (PHOBIUS); TMhelix (TMHMM)	no GO terms	no GO terms
ci|000011971|Bact|Sample_DA|2	---NA---	3.61684	0.003074	8.52894	1.86e-07	507	-	-	-	-	[INTERPRO, NO-BLAST]									no IPS match	no IPS match	no IPS match
ci|000077401|Bact|Sample_DB|2	---NA---	3.84438	0.0181293	8.49389	6.81e-06	228	-	-	-	-	[INTERPRO, NO-BLAST]									no IPS match	no IPS match	no IPS match
ci|000012653|Bact|Sample_DB|2	acyl-CoA synthetase family member 2, mitochondrial	5.41573	1.6e-07	8.47883	8.16e-20	1437	-	ACSF2_DANRE	-	PF00501.23//AMP-binding//	[INTERPRO, BLASTED, MAPPED]	20	3.51753e-139	58.65	2	F:GO:0003824; P:GO:0008152	F:catalytic activity; P:metabolic process			no IPS match	no IPS match	no IPS match
ci|000003791|Bact|Sample_DA|2	amine oxidase [flavin-containing]-like	6.45089	7.17e-09	8.46956	9.85e-10	1989	-	-	-	-	[INTERPRO, BLASTED, MAPPED]	8	2.46129e-16	70.63	2	F:GO:0016491; P:GO:0055114	F:oxidoreductase activity; P:oxidation-reduction process			G3DSA:1.10.405.10 (GENE3D)	no GO terms	no GO terms
ci|000059476|Bact|Sample_DB|2	---NA---	11.4973	7.38e-07	8.4558	0.000884843	996	-	-	-	-	[INTERPRO, NO-BLAST]									no IPS match	no IPS match	no IPS match
ci|000005473|Bact|Sample_DB|2	---NA---	4.4495	0.00117178	8.45144	1.15e-09	357	-	-	-	-	[INTERPRO, NO-BLAST]									CYTOPLASMIC_DOMAIN (PHOBIUS); NON_CYTOPLASMIC_DOMAIN (PHOBIUS); TRANSMEMBRANE (PHOBIUS)	no GO terms	no GO terms
ci|000070210|Bact|Sample_C|2	universal stress protein PHOS34	3.88076	0.0111479	8.4484	3.06e-07	649	-	Y1101_SYNY3	-	PF00582.21//Usp//	[INTERPRO, BLASTED, MAPPED, ANNOTATED]	20	2.16132e-64	69	1	P:GO:0006950	P:response to stress			Coil (COILS); IPR014729 (G3DSA:3.40.50.GENE3D); IPR006016 (PFAM); PTHR31964:SF30 (PANTHER); PTHR31964 (PANTHER); SSF52402 (SUPERFAMILY)	P:GO:0006950	P:response to stress
ci|000058223|Bact|Sample_C|2	phosducin-like protein isoform X1	2.27436	0.0035999	8.44333	1.55e-13	1070	-	-	-	PF02114.11//Phosducin//	[INTERPRO, BLASTED]	7	9.18426e-71	63.86						IPR012336 (G3DSA:3.40.30.GENE3D); PTHR21148 (PANTHER); PTHR21148:SF24 (PANTHER)	no GO terms	no GO terms
ci|000052944|Bact|Sample_DA|2	acylpyruvase FAHD1, mitochondrial	5.21853	3.76e-05	8.43053	1.28e-08	1109	-	FAHD2_XENLA	-	PF01557.13//FAA_hydrolase//	[INTERPRO, BLASTED, MAPPED, ANNOTATED]	11	8.91084e-171	60.64	2	F:GO:0003824; P:GO:0008152	F:catalytic activity; P:metabolic process			IPR011234 (PFAM); IPR011234 (G3DSA:3.90.850.GENE3D); PTHR11820 (PANTHER); PTHR11820:SF6 (PANTHER); IPR011234 (SUPERFAMILY)	F:GO:0003824; P:GO:0008152	F:catalytic activity; P:metabolic process
ci|000055004|Bact|Sample_DA|2	---NA---	5.28709	0.00452616	8.40057	6.84e-05	354	-	-	-	-	[INTERPRO, NO-BLAST]									no IPS match	no IPS match	no IPS match
ci|000039891|Bact|Sample_DB|2	---NA---	2.89232	0.0106709	8.35488	1.1e-10	1583	emb|FM202332.1| Aequipecten opercularis microsatellite DNA. clone gaop04	-	-	-	[INTERPRO, NO-BLAST]									no IPS match	no IPS match	no IPS match
ci|000099476|Bact|Sample_DB|2	type I iodothyronine deiodinase-like	3.00475	0.0428101	8.34642	2.63e-05	1136	-	IOD1_FUNHE	-	PF00837.12//T4_deiodinase//	[INTERPRO, BLASTED, ANNOTATED]	3	1.49485e-64	78.67	2	F:GO:0004800; P:GO:0055114	F:thyroxine 5'-deiodinase activity; P:oxidation-reduction process	EC:1.97.1.10	Other oxidoreductases	IPR000643 (PFAM); IPR000643 (PANTHER)	F:GO:0004800; P:GO:0055114	F:thyroxine 5'-deiodinase activity; P:oxidation-reduction process
ci|000004778|Bact|Sample_DA|2	---NA---	5.90167	0.0100965	8.34628	0.00437109	317	-	-	-	-	[INTERPRO, NO-BLAST]									no IPS match	no IPS match	no IPS match
ci|000055886|Bact|Sample_DA|2	zygote arrest protein 1-like	2.88111	0.0293001	8.3403	2.92e-05	1225	-	-	-	PF13695.1//zf-3CxxC//	[INTERPRO, BLASTED]	3	6.38582e-26	59.67						TRANSMEMBRANE (PHOBIUS); NON_CYTOPLASMIC_DOMAIN (PHOBIUS); CYTOPLASMIC_DOMAIN (PHOBIUS); TMhelix (TMHMM)	no GO terms	no GO terms
ci|000051301|Bact|Sample_DA|2	uncharacterized protein LOC110461117	5.54369	4.06e-05	8.3377	2.07e-09	3211	-	-	-	-	[INTERPRO, BLASTED]	20	1.68773e-134	63						no IPS match	no IPS match	no IPS match
ci|000067474|Bact|Sample_DA|2	---NA---	4.03811	0.0255958	8.33028	0.000219371	749	-	-	-	-	[INTERPRO, NO-BLAST]									TRANSMEMBRANE (PHOBIUS); NON_CYTOPLASMIC_DOMAIN (PHOBIUS); CYTOPLASMIC_DOMAIN (PHOBIUS); TMhelix (TMHMM); TMhelix (TMHMM)	no GO terms	no GO terms
ci|000016568|Bact|Sample_DA|2	transmembrane protein 79-like	3.57599	0.00417322	8.30978	9.14e-10	1077	-	-	-	PF01124.13//MAPEG//	[INTERPRO, BLASTED]	3	2.42034e-44	59						IPR023352 (G3DSA:1.20.120.GENE3D); IPR001129 (PFAM); PTHR31004 (PANTHER); TRANSMEMBRANE (PHOBIUS); NON_CYTOPLASMIC_DOMAIN (PHOBIUS); CYTOPLASMIC_DOMAIN (PHOBIUS); NON_CYTOPLASMIC_DOMAIN (PHOBIUS); CYTOPLASMIC_DOMAIN (PHOBIUS); TRANSMEMBRANE (PHOBIUS); TRANSMEMBRANE (PHOBIUS); CYTOPLASMIC_DOMAIN (PHOBIUS); TRANSMEMBRANE (PHOBIUS); SSF161084 (SUPERFAMILY); TMhelix (TMHMM); TMhelix (TMHMM); TMhelix …	no GO terms	no GO terms
ci|000082823|Bact|Sample_DB|2	very-long-chain (3R)-3-hydroxyacyl-CoA dehydratase-like	8.04175	1.7e-05	8.3032	5.85e-07	908	-	-	-	PF04387.9//PTPLA//	[INTERPRO, BLASTED, MAPPED, ANNOTATED]	5	1.80156e-79	67.2	7	C:GO:0005789; P:GO:0006633; C:GO:0016021; F:GO:0102158; F:GO:0102343; F:GO:0102344; F:GO:0102345	C:endoplasmic reticulum membrane; P:fatty acid biosynthetic process; C:integral component of membrane; F:very-long-chain 3-hydroxyacyl-CoA dehydratase activity; F:3-hydroxy-arachidoyl-CoA dehydratase activity; F:3-hydroxy-behenoyl-CoA dehydratase activity; F:3-hydroxy-lignoceroyl-CoA dehydratase activity	EC:4.2.1.134	Very-long-chain (3R)-3-hydroxyacyl-CoA dehydratase	IPR007482 (PANTHER); PTHR11035:SF3 (PANTHER); NON_CYTOPLASMIC_DOMAIN (PHOBIUS); CYTOPLASMIC_DOMAIN (PHOBIUS); TRANSMEMBRANE (PHOBIUS); TRANSMEMBRANE (PHOBIUS); CYTOPLASMIC_DOMAIN (PHOBIUS)	no GO terms	no GO terms
ci|000059056|Bact|Sample_DA|2	dimethylaniline monooxygenase [N-oxide-forming] 5-like isoform X1	4.06862	7.94e-10	8.28905	1.43e-34	1965	-	FMO2_CAVPO	-	PF00743.14//FMO-like//;PF13738.1//Pyr_redox_3//;PF07992.9//Pyr_redox_2//;PF13434.1//K_oxygenase//;PF07991.7//IlvN//;PF01946.12//Thi4//	[INTERPRO, BLASTED, MAPPED]	20	0	64.85	8	F:GO:0004497; F:GO:0004499; C:GO:0016020; C:GO:0016021; F:GO:0016491; F:GO:0050660; F:GO:0050661; P:GO:0055114	F:monooxygenase activity; F:N,N-dimethylaniline monooxygenase activity; C:membrane; C:integral component of membrane; F:oxidoreductase activity; F:flavin adenine dinucleotide binding; F:NADP binding; P:oxidation-reduction process			no IPS match	no IPS match	no IPS match
ci|000068375|Bact|Sample_DA|2	probable phytanoyl-CoA dioxygenase isoform X2	2.38876	0.0110095	8.28044	3.02e-16	1107	-	ECTD_NOCFA	-	PF05721.8//PhyH//	[INTERPRO, BLASTED]	20	5.80605e-179	72.5						IPR008775 (PFAM); G3DSA:2.60.120.620 (GENE3D); PTHR20883 (PANTHER); PTHR20883:SF16 (PANTHER); SSF51197 (SUPERFAMILY)	no GO terms	no GO terms
ci|000028105|Bact|Sample_C|2	probable flavin-containing monoamine oxidase A	4.11232	2.63e-05	8.27576	7.48e-12	2369	ref|XM_009058186.1| Lottia gigantea hypothetical protein mRNA	AOF_DANRE	-	PF01593.19//Amino_oxidase//	[INTERPRO, BLASTED, MAPPED, ANNOTATED]	20	0	65.05	3	C:GO:0016021; F:GO:0016491; P:GO:0055114	C:integral component of membrane; F:oxidoreductase activity; P:oxidation-reduction process			IPR001613 (PRINTS); G3DSA:3.90.660.10 (GENE3D); IPR002937 (PFAM); G3DSA:1.10.405.10 (GENE3D); PTHR10742 (PANTHER); PTHR10742:SF216 (PANTHER); IPR023753 (SUPERFAMILY); SSF54373 (SUPERFAMILY)	F:GO:0016491; P:GO:0055114	F:oxidoreductase activity; P:oxidation-reduction process
ci|000038265|Bact|Sample_DA|2	---NA---	5.35171	0.00843265	8.25552	0.000403729	627	-	-	-	-	[INTERPRO, NO-BLAST]									no IPS match	no IPS match	no IPS match
ci|000030551|Bact|Sample_DA|2	---NA---	6.66659	2.03e-08	8.21689	4.26e-11	1292	-	-	-	-	[INTERPRO, NO-BLAST]									TMhelix (TMHMM)	no GO terms	no GO terms
ci|000014953|Bact|Sample_DB|2	---NA---	10.8855	2.84e-13	8.2102	2.73e-09	1347	-	-	-	-	[INTERPRO, NO-BLAST]									CYTOPLASMIC_DOMAIN (PHOBIUS); TRANSMEMBRANE (PHOBIUS); SIGNAL_PEPTIDE (PHOBIUS); SIGNAL_PEPTIDE_H_REGION (PHOBIUS); SIGNAL_PEPTIDE_C_REGION (PHOBIUS); NON_CYTOPLASMIC_DOMAIN (PHOBIUS); SIGNAL_PEPTIDE_N_REGION (PHOBIUS); SignalP-TM (SIGNALP_EUK); TMhelix (TMHMM)	no GO terms	no GO terms
ci|000038888|Bact|Sample_DA|2	arylsulfatase B-like	5.43835	8.66e-10	8.15671	2.84e-13	2535	-	ARSD_HUMAN	-	PF00884.18//Sulfatase//;PF14707.1//Sulfatase_C//	[INTERPRO, BLASTED, MAPPED]	20	0	50.55	4	F:GO:0003824; P:GO:0008152; F:GO:0008484; F:GO:0043890	F:catalytic activity; P:metabolic process; F:sulfuric ester hydrolase activity; F:N-acetylgalactosamine-6-sulfatase activity			no IPS match	no IPS match	no IPS match
ci|000013564|Bact|Sample_DA|2	---NA---	2.59486	0.0136372	8.14195	2.01e-15	1185	-	-	-	-	[INTERPRO, NO-BLAST]									CYTOPLASMIC_DOMAIN (PHOBIUS); TRANSMEMBRANE (PHOBIUS); CYTOPLASMIC_DOMAIN (PHOBIUS); TRANSMEMBRANE (PHOBIUS); NON_CYTOPLASMIC_DOMAIN (PHOBIUS); TMhelix (TMHMM); TMhelix (TMHMM)	no GO terms	no GO terms
ci|000006911|Bact|Sample_DB|2	cytochrome P450 2B5-like	7.35905	3.54e-09	8.13916	1.16e-13	2551	-	CP2BB_CANFA	-	PF00067.17//p450//	[INTERPRO, BLASTED, ANNOTATED]	20	0	77.05	5	F:GO:0005506; P:GO:0006118; F:GO:0016712; F:GO:0020037; P:GO:0055114	F:iron ion binding; P:obsolete electron transport; F:oxidoreductase activity, acting on paired donors, with incorporation or reduction of molecular oxygen, reduced flavin or flavoprotein as one donor, and incorporation of one atom of oxygen; F:heme binding; P:oxidation-reduction process	EC:1.14.14	Acting on paired donors, with incorporation or reduction of molecular oxygen. The oxygen incorporated need not be derived from O(2)	IPR002401 (PRINTS); IPR008069 (PRINTS); IPR001128 (PRINTS); IPR001128 (G3DSA:1.10.630.GENE3D); IPR001128 (PFAM); PTHR24300 (PANTHER); IPR017972 (PROSITE_PATTERNS); CYTOPLASMIC_DOMAIN (PHOBIUS); NON_CYTOPLASMIC_DOMAIN (PHOBIUS); TRANSMEMBRANE (PHOBIUS); IPR001128 (SUPERFAMILY); TMhelix (TMHMM)	F:GO:0005506; F:GO:0016705; F:GO:0016712; F:GO:0020037; P:GO:0055114	F:iron ion binding; F:oxidoreductase activity, acting on paired donors, with incorporation or reduction of molecular oxygen; F:oxidoreductase activity, acting on paired donors, with incorporation or reduction of molecular oxygen, reduced flavin or flavoprotein as one donor, and incorporation of one atom of oxygen; F:heme binding; P:oxidation-reduction process
ci|000057279|Bact|Sample_DA|2	cytochrome P450 2B5-like	3.86622	0.00398424	8.09776	5.41e-18	1918	-	CP2J6_MOUSE	-	PF00067.17//p450//;PF00067.17//p450//	[INTERPRO, BLASTED]	20	0	72.7						no IPS match	no IPS match	no IPS match
ci|000027747|Bact|Sample_DA|2	GTPase IMAP family member 7-like	3.61928	0.00320697	8.08246	8.05e-08	2283	-	GIMA7_HUMAN	-	PF04548.11//AIG1//;PF01926.18//MMR_HSR1//;PF03193.11//DUF258//;PB005444//Pfam-B_5444//;PF02421.13//FeoB_N//	[INTERPRO, BLASTED, MAPPED, ANNOTATED]	20	7.05189e-54	63.15	1	F:GO:0005525	F:GTP binding			IPR006703 (PFAM); IPR027417 (G3DSA:3.40.50.GENE3D); PTHR10903 (PANTHER); PTHR10903:SF62 (PANTHER); IPR006703 (PROSITE_PROFILES); IPR027417 (SUPERFAMILY)	F:GO:0005525	F:GTP binding
ci|000078933|Bact|Sample_DB|2	---NA---	12.3552	1.92e-06	8.0739	0.000460777	793	-	-	-	-	[INTERPRO, NO-BLAST]									no IPS match	no IPS match	no IPS match
ci|000040399|Bact|Sample_DB|2	---NA---	13.1528	5.52e-05	7.99944	0.00433344	598	-	-	-	-	[INTERPRO, NO-BLAST]									no IPS match	no IPS match	no IPS match
ci|000097422|Bact|Sample_DB|2	type I iodothyronine deiodinase-like	3.26362	0.00134992	7.99894	3.12e-08	985	-	-	-	PF00837.12//T4_deiodinase//	[INTERPRO, BLASTED]	3	1.17297e-40	82						no IPS match	no IPS match	no IPS match
ci|000033610|Bact|Sample_DA|2	dimethylaniline monooxygenase [N-oxide-forming] 5-like isoform X1	4.06346	3.74e-06	7.99321	7.23e-15	2097	-	FMO2_MOUSE	-	PF00743.14//FMO-like//;PF13738.1//Pyr_redox_3//;PF13434.1//K_oxygenase//;PF07992.9//Pyr_redox_2//;PF00743.14//FMO-like//;PF13738.1//Pyr_redox_3//;PF13450.1//NAD_binding_8//	[INTERPRO, BLASTED, MAPPED, ANNOTATED]	20	0	61.65	4	F:GO:0004499; F:GO:0050660; F:GO:0050661; P:GO:0055114	F:N,N-dimethylaniline monooxygenase activity; F:flavin adenine dinucleotide binding; F:NADP binding; P:oxidation-reduction process	EC:1.14.13.8; EC:1.14.13	Flavin-containing monooxygenase; Acting on paired donors, with incorporation or reduction of molecular oxygen. The oxygen incorporated need not be derived from O(2)	IPR000960 (PRINTS); IPR002257 (PRINTS); IPR023753 (G3DSA:3.50.50.GENE3D); IPR023753 (G3DSA:3.50.50.GENE3D); IPR012143 (PIRSF); IPR020946 (PFAM); PTHR23023 (PANTHER); PTHR23023:SF151 (PANTHER); CYTOPLASMIC_DOMAIN (PHOBIUS); NON_CYTOPLASMIC_DOMAIN (PHOBIUS); TRANSMEMBRANE (PHOBIUS); IPR023753 (SUPERFAMILY); IPR023753 (SUPERFAMILY)	F:GO:0004499; F:GO:0016491; F:GO:0050660; F:GO:0050661; P:GO:0055114	F:N,N-dimethylaniline monooxygenase activity; F:oxidoreductase activity; F:flavin adenine dinucleotide binding; F:NADP binding; P:oxidation-reduction process
ci|000088134|Bact|Sample_DB|2	uncharacterized protein LOC110465749	3.88575	0.0158311	7.9912	3.42e-09	456	-	-	-	-	[INTERPRO, BLASTED]	2	8.53427e-11	74.5						no IPS match	no IPS match	no IPS match
ci|000022866|Bact|Sample_DB|2	uncharacterized protein LOC110447305 isoform X2	5.69327	0.000480902	7.98862	0.000182917	349	-	-	-	-	[INTERPRO, BLASTED]	5	1.53909e-12	81						NON_CYTOPLASMIC_DOMAIN (PHOBIUS); TRANSMEMBRANE (PHOBIUS); CYTOPLASMIC_DOMAIN (PHOBIUS); TMhelix (TMHMM)	no GO terms	no GO terms
ci|000026839|Bact|Sample_DA|2	---NA---	4.11359	8.97e-06	7.96655	3.81e-13	1311	-	-	-	-	[INTERPRO, NO-BLAST]									no IPS match	no IPS match	no IPS match
ci|000001939|Bact|Sample_DB|2	---NA---	8.08467	2.43e-07	7.91797	7.18e-05	632	-	-	-	-	[INTERPRO, NO-BLAST]									no IPS match	no IPS match	no IPS match
ci|000012738|Bact|Sample_C|2	lysozyme 3-like	5.06324	0.00795036	7.90334	0.000179903	826	-	LYS_CRAGI	-	PF05497.7//Destabilase//	[INTERPRO, BLASTED, MAPPED, ANNOTATED]	13	3.34341e-68	64	2	F:GO:0003796; P:GO:0005975	F:lysozyme activity; P:carbohydrate metabolic process	EC:3.2.1.17	Lysozyme	Coil (COILS); IPR008597 (PFAM); IPR008597 (PANTHER); SIGNAL_PEPTIDE_C_REGION (PHOBIUS); SIGNAL_PEPTIDE (PHOBIUS); SIGNAL_PEPTIDE_H_REGION (PHOBIUS); SIGNAL_PEPTIDE_N_REGION (PHOBIUS); NON_CYTOPLASMIC_DOMAIN (PHOBIUS); SignalP-noTM (SIGNALP_EUK); IPR023346 (SUPERFAMILY)	F:GO:0003796	F:lysozyme activity
ci|000025841|Bact|Sample_DB|2	---NA---	6.90013	3.62e-07	7.89325	9.66e-08	567	-	-	-	-	[INTERPRO, NO-BLAST]									no IPS match	no IPS match	no IPS match
ci|000001549|Bact|Sample_DB|2	dimethylaniline monooxygenase [N-oxide-forming] 5-like isoform X1	3.89571	4.69e-10	7.87847	8.65e-28	2202	-	FMO2_CAVPO	-	PF00743.14//FMO-like//;PF13738.1//Pyr_redox_3//;PF07992.9//Pyr_redox_2//;PF13434.1//K_oxygenase//;PF07991.7//IlvN//	[INTERPRO, BLASTED, MAPPED, ANNOTATED]	20	0	64.2	4	F:GO:0004499; F:GO:0050660; F:GO:0050661; P:GO:0055114	F:N,N-dimethylaniline monooxygenase activity; F:flavin adenine dinucleotide binding; F:NADP binding; P:oxidation-reduction process	EC:1.14.13.8; EC:1.14.13	Flavin-containing monooxygenase; Acting on paired donors, with incorporation or reduction of molecular oxygen. The oxygen incorporated need not be derived from O(2)	IPR002253 (PRINTS); IPR000960 (PRINTS); IPR023753 (G3DSA:3.50.50.GENE3D); IPR023753 (G3DSA:3.50.50.GENE3D); IPR012143 (PIRSF); IPR020946 (PFAM); PTHR23023:SF151 (PANTHER); PTHR23023 (PANTHER); CYTOPLASMIC_DOMAIN (PHOBIUS); TRANSMEMBRANE (PHOBIUS); NON_CYTOPLASMIC_DOMAIN (PHOBIUS); IPR023753 (SUPERFAMILY); IPR023753 (SUPERFAMILY)	F:GO:0004499; F:GO:0016491; F:GO:0050660; F:GO:0050661; P:GO:0055114	F:N,N-dimethylaniline monooxygenase activity; F:oxidoreductase activity; F:flavin adenine dinucleotide binding; F:NADP binding; P:oxidation-reduction process
ci|000032870|Bact|Sample_DB|2	---NA---	3.09229	0.00141848	7.87582	3.43e-10	1069	-	-	-	-	[INTERPRO, NO-BLAST]									no IPS match	no IPS match	no IPS match
ci|000050095|Bact|Sample_C|2	probable flavin-containing monoamine oxidase A	4.1581	4.76e-05	7.85571	1.32e-10	2419	-	AOF_DANRE	-	PF01593.19//Amino_oxidase//	[INTERPRO, BLASTED, MAPPED, ANNOTATED]	20	0	63.55	3	C:GO:0016021; F:GO:0016491; P:GO:0055114	C:integral component of membrane; F:oxidoreductase activity; P:oxidation-reduction process			IPR001613 (PRINTS); IPR002937 (PFAM); G3DSA:3.90.660.10 (GENE3D); G3DSA:1.10.405.10 (GENE3D); PTHR10742 (PANTHER); PTHR10742:SF216 (PANTHER); SSF54373 (SUPERFAMILY); IPR023753 (SUPERFAMILY)	F:GO:0016491; P:GO:0055114	F:oxidoreductase activity; P:oxidation-reduction process
ci|000025778|Bact|Sample_DB|2	---NA---	3.39084	1.09e-07	7.84632	1.51e-26	548	-	-	-	-	[INTERPRO, NO-BLAST]									no IPS match	no IPS match	no IPS match
ci|000079822|Bact|Sample_DA|2	---NA---	3.39341	0.0108235	7.84514	5.13e-05	238	-	-	-	-	[INTERPRO, NO-BLAST]									no IPS match	no IPS match	no IPS match
ci|000055966|Bact|Sample_DA|2	glucose dehydrogenase [FAD, quinone]-like	2.71486	0.00229177	7.83571	2.13e-12	3002	-	DHGL_DROME	-	PF05199.8//GMC_oxred_C//;PF00732.14//GMC_oxred_N//;PF00732.14//GMC_oxred_N//	[INTERPRO, BLASTED, MAPPED, ANNOTATED]	20	0	74	3	F:GO:0016614; F:GO:0050660; P:GO:0055114	F:oxidoreductase activity, acting on CH-OH group of donors; F:flavin adenine dinucleotide binding; P:oxidation-reduction process			IPR000172 (PFAM); IPR012132 (PIRSF); IPR007867 (PFAM); IPR023753 (G3DSA:3.50.50.GENE3D); PTHR11552 (PANTHER); PTHR11552:SF124 (PANTHER); IPR000172 (PROSITE_PATTERNS); IPR023753 (SUPERFAMILY); SSF54373 (SUPERFAMILY); IPR023753 (SUPERFAMILY)	F:GO:0016491; F:GO:0016614; F:GO:0050660; P:GO:0055114	F:oxidoreductase activity; F:oxidoreductase activity, acting on CH-OH group of donors; F:flavin adenine dinucleotide binding; P:oxidation-reduction process
ci|000073919|Bact|Sample_DA|2	probable S-adenosylmethionine-dependent methyltransferase At5g38780	6.16411	2.35e-07	7.83174	5.91e-10	2081	-	MT878_ARATH	-	PF03492.10//Methyltransf_7//;PF14183.1//YwpF//	[INTERPRO, BLASTED, ANNOTATED]	20	1.43841e-82	67.2	1	F:GO:0008168	F:methyltransferase activity			IPR029063 (G3DSA:3.40.50.GENE3D); IPR005299 (PFAM); PTHR31009:SF5 (PANTHER); PTHR31009 (PANTHER); IPR029063 (SUPERFAMILY)	F:GO:0008168	F:methyltransferase activity
ci|000076043|Bact|Sample_DA|2	beta,beta-carotene 15,15'-dioxygenase-like	2.39334	0.00397393	7.83057	9.41e-14	2423	-	BCDO1_MOUSE	-	PF03055.10//RPE65//	[INTERPRO, BLASTED, MAPPED]	20	0	56.8	4	F:GO:0004497; F:GO:0016702; F:GO:0046872; P:GO:0055114	F:monooxygenase activity; F:oxidoreductase activity, acting on single donors with incorporation of molecular oxygen, incorporation of two atoms of oxygen; F:metal ion binding; P:oxidation-reduction process			IPR004294 (PFAM); IPR004294 (PANTHER); PTHR10543:SF34 (PANTHER); NON_CYTOPLASMIC_DOMAIN (PHOBIUS); SIGNAL_PEPTIDE (PHOBIUS); SIGNAL_PEPTIDE_H_REGION (PHOBIUS); SIGNAL_PEPTIDE_C_REGION (PHOBIUS); SIGNAL_PEPTIDE_N_REGION (PHOBIUS); SignalP-TM (SIGNALP_GRAM_POSITIVE); SignalP-noTM (SIGNALP_GRAM_NEGATIVE); SignalP-noTM (SIGNALP_EUK)	no GO terms	no GO terms
ci|000009442|Bact|Sample_DA|2	---NA---	6.18983	0.000155104	7.82669	4.95e-05	783	-	-	-	-	[INTERPRO, NO-BLAST]									no IPS match	no IPS match	no IPS match
ci|000059337|Bact|Sample_DB|2	---NA---	6.14099	0.0106143	7.7984	0.00643439	578	-	-	-	-	[INTERPRO, NO-BLAST]									Coil (COILS); Coil (COILS); CYTOPLASMIC_DOMAIN (PHOBIUS); SIGNAL_PEPTIDE_N_REGION (PHOBIUS); TRANSMEMBRANE (PHOBIUS); SIGNAL_PEPTIDE (PHOBIUS); SIGNAL_PEPTIDE_C_REGION (PHOBIUS); NON_CYTOPLASMIC_DOMAIN (PHOBIUS); SIGNAL_PEPTIDE_H_REGION (PHOBIUS); TMhelix (TMHMM); TMhelix (TMHMM)	no GO terms	no GO terms
ci|000084777|Bact|Sample_DB|2	---NA---	4.60827	0.0189376	7.79311	5.38e-07	625	-	-	-	-	[INTERPRO, NO-BLAST]									Coil (COILS)	no GO terms	no GO terms
ci|000027503|Bact|Sample_DB|2	fatty acid-binding protein 1-like	2.79203	0.00352969	7.77718	4.23e-17	912	-	-	-	PF14651.1//Lipocalin_7//	[INTERPRO, BLASTED]	2	1.18053e-32	51						PF14651 (PFAM); IPR012674 (G3DSA:2.40.128.GENE3D); IPR011038 (SUPERFAMILY)	no GO terms	no GO terms
ci|000060242|Bact|Sample_DA|2	biliverdin reductase A-like	4.79616	8.91e-08	7.77059	9.33e-11	1169	-	MI2D_RHIME	-	-	[INTERPRO, BLASTED, MAPPED]	17	6.59537e-102	56.88	3	P:GO:0008152; F:GO:0016491; P:GO:0055114	P:metabolic process; F:oxidoreductase activity; P:oxidation-reduction process			IPR016040 (G3DSA:3.40.50.GENE3D); SIGNAL_PEPTIDE (PHOBIUS); NON_CYTOPLASMIC_DOMAIN (PHOBIUS); SIGNAL_PEPTIDE_N_REGION (PHOBIUS); SIGNAL_PEPTIDE_H_REGION (PHOBIUS); SIGNAL_PEPTIDE_C_REGION (PHOBIUS); IPR016040 (SUPERFAMILY)	no GO terms	no GO terms
ci|000002943|Bact|Sample_DA|2	---NA---	7.26512	9.24e-10	7.7557	5.1e-11	1531	-	-	-	-	[INTERPRO, NO-BLAST]									no IPS match	no IPS match	no IPS match
ci|000002667|Bact|Sample_DB|2	sulfotransferase family cytosolic 1B member 1-like isoform X1	5.15405	1.52e-13	7.73236	7.13e-15	1894	-	ST1C2_RABIT	-	PF00685.22//Sulfotransfer_1//	[INTERPRO, BLASTED, ANNOTATED]	20	1.49334e-164	58.25	1	F:GO:0008146	F:sulfotransferase activity			IPR027417 (G3DSA:3.40.50.GENE3D); IPR000863 (PFAM); PTHR11783 (PANTHER); IPR027417 (SUPERFAMILY)	F:GO:0008146	F:sulfotransferase activity
ci|000074921|Bact|Sample_DA|2	cytochrome P450 2J6-like	3.42335	0.0150767	7.71999	1.09e-07	873	-	CP2DK_MESAU	-	PF00067.17//p450//	[INTERPRO, BLASTED, ANNOTATED]	20	1.0561e-107	81.3	4	F:GO:0005506; F:GO:0016705; F:GO:0020037; P:GO:0055114	F:iron ion binding; F:oxidoreductase activity, acting on paired donors, with incorporation or reduction of molecular oxygen; F:heme binding; P:oxidation-reduction process			IPR001128 (PRINTS); IPR002401 (PRINTS); IPR001128 (G3DSA:1.10.630.GENE3D); IPR001128 (PFAM); PTHR24300 (PANTHER); IPR017972 (PROSITE_PATTERNS); IPR001128 (SUPERFAMILY)	F:GO:0005506; F:GO:0016705; F:GO:0020037; P:GO:0055114	F:iron ion binding; F:oxidoreductase activity, acting on paired donors, with incorporation or reduction of molecular oxygen; F:heme binding; P:oxidation-reduction process
ci|000036122|Bact|Sample_DA|2	---NA---	4.64503	0.000153058	7.68901	6.82e-07	284	-	-	-	-	[INTERPRO, NO-BLAST]									no IPS match	no IPS match	no IPS match
ci|000042276|Bact|Sample_DB|2	---NA---	5.29285	0.00621942	7.65402	0.00162813	690	-	-	-	-	[INTERPRO, NO-BLAST]									no IPS match	no IPS match	no IPS match
ci|000038669|Bact|Sample_DA|2	hematopoietic prostaglandin D synthase-like	2.68435	0.0338701	7.6335	3.72e-05	700	-	GST1_BLAGE	-	-	[INTERPRO, BLASTED, MAPPED, ANNOTATED]	20	5.36948e-33	54.95	1	F:GO:0005515	F:protein binding			IPR012336 (G3DSA:3.40.30.GENE3D); IPR010987 (G3DSA:1.20.1050.GENE3D); PTHR11571 (PANTHER); PTHR11571:SF145 (PANTHER); IPR004045 (PROSITE_PROFILES)	F:GO:0005515	F:protein binding
ci|000009264|Bact|Sample_DA|2	28S ribosomal protein S7, mitochondrial-like	2.88136	0.00475326	7.59847	1.45e-08	935	-	-	-	-	[INTERPRO, BLASTED, ANNOTATED]	2	1.34022e-31	74	1	P:GO:0006412	P:translation			IPR023798 (G3DSA:1.10.455.GENE3D); IPR023798 (PFAM); IPR000235 (PANTHER); PTHR11205:SF19 (PANTHER); IPR023798 (SUPERFAMILY)	P:GO:0006412	P:translation
ci|000064958|Bact|Sample_DB|2	dentin sialophosphoprotein-like	13.0867	5.4e-09	7.59315	1.28e-05	474	-	-	-	PB003222//Pfam-B_3222//	[INTERPRO, BLASTED]	3	8.69596e-11	43						no IPS match	no IPS match	no IPS match
ci|000027377|Bact|Sample_C|2	---NA---	8.20473	1.02e-09	7.56159	5.35e-09	651	-	-	-	-	[INTERPRO, NO-BLAST]									no IPS match	no IPS match	no IPS match
ci|000094816|Bact|Sample_DB|2	---NA---	5.66435	0.00369997	7.56029	0.00021829	532	-	-	-	-	[INTERPRO, NO-BLAST]									no IPS match	no IPS match	no IPS match
ci|000006352|Bact|Sample_C|2	fatty acid-binding protein 1-like	2.5648	0.00274784	7.55748	4.86e-21	889	-	-	-	PF14651.1//Lipocalin_7//	[INTERPRO, BLASTED]	2	9.19389e-30	53						PF14651 (PFAM); IPR012674 (G3DSA:2.40.128.GENE3D); IPR011038 (SUPERFAMILY)	no GO terms	no GO terms
ci|000057087|Bact|Sample_DA|2	uncharacterized protein LOC110461117	5.08158	0.00013822	7.55509	1.31e-08	3031	-	-	-	-	[INTERPRO, BLASTED]	20	1.26225e-152	62.55						G3DSA:2.40.10.10 (GENE3D); IPR009003 (SUPERFAMILY)	no GO terms	no GO terms
ci|000070124|Bact|Sample_DB|2	---NA---	4.77398	0.00590157	7.54572	8.35e-05	1011	-	-	-	-	[INTERPRO, NO-BLAST]									NON_CYTOPLASMIC_DOMAIN (PHOBIUS); TRANSMEMBRANE (PHOBIUS); CYTOPLASMIC_DOMAIN (PHOBIUS); TMhelix (TMHMM)	no GO terms	no GO terms
ci|000043324|Bact|Sample_DA|2	uncharacterized protein LOC110445565	5.30082	0.00283044	7.54275	5.82e-05	525	-	-	-	-	[INTERPRO, BLASTED]	1	5.28734e-12	100						no IPS match	no IPS match	no IPS match
ci|000084942|Bact|Sample_DB|2	cytochrome P450 4A24-like	3.02368	0.00831488	7.52805	7.13e-15	1886	-	CP4AB_HUMAN	-	PF00067.17//p450//;PF00067.17//p450//	[INTERPRO, BLASTED, ANNOTATED]	20	1.65025e-178	70.6	4	F:GO:0005506; F:GO:0016705; F:GO:0020037; P:GO:0055114	F:iron ion binding; F:oxidoreductase activity, acting on paired donors, with incorporation or reduction of molecular oxygen; F:heme binding; P:oxidation-reduction process			Coil (COILS); Coil (COILS); IPR001128 (PFAM); IPR001128 (G3DSA:1.10.630.GENE3D); IPR001128 (G3DSA:1.10.630.GENE3D); PTHR24291:SF33 (PANTHER); PTHR24291 (PANTHER); PTHR24291 (PANTHER); PTHR24291:SF33 (PANTHER); SIGNAL_PEPTIDE_N_REGION (PHOBIUS); SIGNAL_PEPTIDE_H_REGION (PHOBIUS); SIGNAL_PEPTIDE (PHOBIUS); NON_CYTOPLASMIC_DOMAIN (PHOBIUS); SIGNAL_PEPTIDE_C_REGION (PHOBIUS); SignalP-noTM (SIGNALP_EU…	F:GO:0005506; F:GO:0016705; F:GO:0020037; P:GO:0055114	F:iron ion binding; F:oxidoreductase activity, acting on paired donors, with incorporation or reduction of molecular oxygen; F:heme binding; P:oxidation-reduction process
ci|000031048|Bact|Sample_DA|2	transmembrane protein 79-like	3.46685	0.0001419	7.45049	4.29e-13	1190	-	-	-	PF01124.13//MAPEG//	[INTERPRO, BLASTED]	3	6.65009e-35	65.33						IPR023352 (G3DSA:1.20.120.GENE3D); IPR001129 (PFAM); PTHR31004 (PANTHER); NON_CYTOPLASMIC_DOMAIN (PHOBIUS); TRANSMEMBRANE (PHOBIUS); CYTOPLASMIC_DOMAIN (PHOBIUS); TRANSMEMBRANE (PHOBIUS); TRANSMEMBRANE (PHOBIUS); TRANSMEMBRANE (PHOBIUS); CYTOPLASMIC_DOMAIN (PHOBIUS); CYTOPLASMIC_DOMAIN (PHOBIUS); NON_CYTOPLASMIC_DOMAIN (PHOBIUS); SSF161084 (SUPERFAMILY); TMhelix (TMHMM); TMhelix (TMHMM)	no GO terms	no GO terms
ci|000123224|Bact|Sample_DB|2	arylsulfatase B-like	2.97328	0.0164264	7.44914	1.31e-09	848	-	ARSB_MOUSE	-	PB019516//Pfam-B_19516//;PF00884.18//Sulfatase//	[INTERPRO, BLASTED, MAPPED, ANNOTATED]	20	2.38333e-110	70.8	2	P:GO:0008152; F:GO:0008484	P:metabolic process; F:sulfuric ester hydrolase activity			IPR017849 (G3DSA:3.40.720.GENE3D); IPR000917 (PFAM); G3DSA:3.30.1120.10 (GENE3D); PTHR10342:SF234 (PANTHER); PTHR10342 (PANTHER); IPR017850 (SUPERFAMILY)	F:GO:0003824; P:GO:0008152; F:GO:0008484	F:catalytic activity; P:metabolic process; F:sulfuric ester hydrolase activity
ci|000050393|Bact|Sample_DA|2	scavenger receptor class B member 1	9.92892	5.59e-05	7.41768	0.0051422	556	-	-	-	PF01130.16//CD36//	[INTERPRO, BLASTED, ANNOTATED]	16	4.83444e-45	65.38	2	P:GO:0007155; C:GO:0016020	P:cell adhesion; C:membrane			IPR002159 (PRINTS); IPR002159 (PFAM); IPR002159 (PANTHER)	P:GO:0007155; C:GO:0016020	P:cell adhesion; C:membrane
ci|000013590|Bact|Sample_DB|2	amine oxidase [flavin-containing]-like	4.72061	2.85e-05	7.41288	2.63e-12	1113	-	-	-	PF13450.1//NAD_binding_8//;PF01593.19//Amino_oxidase//;PF00890.19//FAD_binding_2//;PF01266.19//DAO//;PF01946.12//Thi4//;PF01494.14//FAD_binding_3//;PF00070.22//Pyr_redox//;PF12831.2//FAD_oxidored//;PF13738.1//Pyr_redox_3//;PF07992.9//Pyr_redox_2//;PF03486.9//HI0933_like//;PF05834.7//Lycopene_cycl//	[INTERPRO, BLASTED, MAPPED, ANNOTATED]	10	8.41212e-31	54.6	2	F:GO:0016491; P:GO:0055114	F:oxidoreductase activity; P:oxidation-reduction process			IPR001613 (PRINTS); PF13450 (PFAM); IPR023753 (G3DSA:3.50.50.GENE3D); G3DSA:1.10.405.10 (GENE3D); PTHR10742 (PANTHER); PTHR10742:SF216 (PANTHER); SIGNAL_PEPTIDE_N_REGION (PHOBIUS); SIGNAL_PEPTIDE_C_REGION (PHOBIUS); NON_CYTOPLASMIC_DOMAIN (PHOBIUS); SIGNAL_PEPTIDE_H_REGION (PHOBIUS); SIGNAL_PEPTIDE (PHOBIUS); IPR023753 (SUPERFAMILY)	F:GO:0016491; P:GO:0055114	F:oxidoreductase activity; P:oxidation-reduction process
ci|000113470|Bact|Sample_DB|2	---NA---	8.59017	3.28e-05	7.40511	0.00129202	203	-	-	-	-	[INTERPRO, NO-BLAST]									TRANSMEMBRANE (PHOBIUS); NON_CYTOPLASMIC_DOMAIN (PHOBIUS); CYTOPLASMIC_DOMAIN (PHOBIUS); TMhelix (TMHMM)	no GO terms	no GO terms
ci|000073155|Bact|Sample_DB|2	probable ATP-dependent RNA helicase DDX58	4.13985	0.00856063	7.40253	9.77e-06	1176	-	IFIH1_HUMAN	-	PF00271.26//Helicase_C//;PB007072//Pfam-B_7072//	[INTERPRO, BLASTED, MAPPED]	20	1.1838e-82	60.65	4	F:GO:0003677; F:GO:0004386; F:GO:0005524; F:GO:0016787	F:DNA binding; F:helicase activity; F:ATP binding; F:hydrolase activity			Coil (COILS); Coil (COILS); IPR001650 (SMART); IPR027417 (G3DSA:3.40.50.GENE3D); IPR001650 (PFAM); PTHR14074 (PANTHER); PTHR14074:SF16 (PANTHER); IPR001650 (PROSITE_PROFILES); IPR027417 (SUPERFAMILY)	no GO terms	no GO terms
ci|000068790|Bact|Sample_DB|2	---NA---	5.48149	0.00084703	7.38789	4.65e-07	1703	-	-	-	-	[INTERPRO, NO-BLAST]									SIGNAL_PEPTIDE_C_REGION (PHOBIUS); NON_CYTOPLASMIC_DOMAIN (PHOBIUS); SIGNAL_PEPTIDE_H_REGION (PHOBIUS); SIGNAL_PEPTIDE_N_REGION (PHOBIUS); SIGNAL_PEPTIDE (PHOBIUS); SignalP-noTM (SIGNALP_EUK); TMhelix (TMHMM)	no GO terms	no GO terms
ci|000031579|Bact|Sample_DA|2	ADP-ribosylation factor-like	5.91716	0.00281199	7.35062	2.18e-05	358	-	-	-	-	[INTERPRO, BLASTED, MAPPED, ANNOTATED]	20	1.08405e-36	57.3	1	F:GO:0005525	F:GTP binding			IPR006689 (PFAM); IPR027417 (G3DSA:3.40.50.GENE3D); PTHR11711 (PANTHER); PTHR11711:SF130 (PANTHER); IPR027417 (SUPERFAMILY)	F:GO:0005525	F:GTP binding
ci|000003032|Bact|Sample_DB|2	---NA---	4.53301	0.00505513	7.34206	4.08e-05	644	-	-	-	-	[INTERPRO, NO-BLAST]									NON_CYTOPLASMIC_DOMAIN (PHOBIUS); TRANSMEMBRANE (PHOBIUS); CYTOPLASMIC_DOMAIN (PHOBIUS); PS51257 (PROSITE_PROFILES); TMhelix (TMHMM)	no GO terms	no GO terms
ci|000058951|Bact|Sample_DA|2	pantetheinase-like isoform X1	2.12155	0.0495882	7.34053	2.72e-09	1150	-	-	-	PB017326//Pfam-B_17326//;PB010008//Pfam-B_10008//	[INTERPRO, BLASTED, ANNOTATED]	6	2.63664e-107	59.5	2	P:GO:0006807; F:GO:0016811	P:nitrogen compound metabolic process; F:hydrolase activity, acting on carbon-nitrogen (but not peptide) bonds, in linear amides			IPR012101 (PANTHER)	F:GO:0016811	F:hydrolase activity, acting on carbon-nitrogen (but not peptide) bonds, in linear amides
ci|000011392|Bact|Sample_DA|2	---NA---	5.40225	1.07e-08	7.33748	3.66e-06	1768	-	-	-	-	[INTERPRO, NO-BLAST]									no IPS match	no IPS match	no IPS match
ci|000019903|Bact|Sample_DB|2	arylsulfatase B	5.95891	1.37e-08	7.29812	5.59e-11	2272	-	ARSD_HUMAN	-	PF00884.18//Sulfatase//;PF14707.1//Sulfatase_C//	[INTERPRO, BLASTED, MAPPED, ANNOTATED]	20	0	50.7	2	P:GO:0008152; F:GO:0008484	P:metabolic process; F:sulfuric ester hydrolase activity			PF14707 (PFAM); G3DSA:3.30.1120.10 (GENE3D); IPR000917 (PFAM); IPR017849 (G3DSA:3.40.720.GENE3D); PTHR10342:SF223 (PANTHER); PTHR10342 (PANTHER); IPR017850 (SUPERFAMILY)	F:GO:0003824; P:GO:0008152; F:GO:0008484	F:catalytic activity; P:metabolic process; F:sulfuric ester hydrolase activity
ci|000020752|Bact|Sample_DB|2	---NA---	8.09494	3.57e-32	7.28418	1.07e-34	3481	-	-	-	-	[INTERPRO, NO-BLAST]									no IPS match	no IPS match	no IPS match
ci|000047335|Bact|Sample_DA|2	cytochrome P450 4F4-like	2.66699	0.00870115	7.27824	9.02e-09	1676	-	-	-	PF00067.17//p450//	[INTERPRO, BLASTED, ANNOTATED]	20	0	63.7	4	F:GO:0005506; F:GO:0016705; F:GO:0020037; P:GO:0055114	F:iron ion binding; F:oxidoreductase activity, acting on paired donors, with incorporation or reduction of molecular oxygen; F:heme binding; P:oxidation-reduction process			IPR001128 (PFAM); IPR001128 (G3DSA:1.10.630.GENE3D); PTHR24291:SF46 (PANTHER); PTHR24291 (PANTHER); IPR001128 (SUPERFAMILY)	F:GO:0005506; F:GO:0016705; F:GO:0020037; P:GO:0055114	F:iron ion binding; F:oxidoreductase activity, acting on paired donors, with incorporation or reduction of molecular oxygen; F:heme binding; P:oxidation-reduction process
ci|000040728|Bact|Sample_DB|2	---NA---	3.96857	0.0133832	7.27187	1.27e-05	709	-	-	-	-	[INTERPRO, NO-BLAST]									no IPS match	no IPS match	no IPS match
ci|000109000|Bact|Sample_DB|2	---NA---	4.04941	0.0103716	7.26527	0.000128769	807	-	-	-	-	[INTERPRO, NO-BLAST]									NON_CYTOPLASMIC_DOMAIN (PHOBIUS); CYTOPLASMIC_DOMAIN (PHOBIUS); TRANSMEMBRANE (PHOBIUS); TMhelix (TMHMM)	no GO terms	no GO terms
ci|000109839|Bact|Sample_DB|2	---NA---	3.92271	0.0375377	7.26117	0.00035639	226	-	-	-	-	[INTERPRO, NO-BLAST]									TRANSMEMBRANE (PHOBIUS); CYTOPLASMIC_DOMAIN (PHOBIUS); NON_CYTOPLASMIC_DOMAIN (PHOBIUS)	no GO terms	no GO terms
ci|000101287|Bact|Sample_DB|2	phosducin-like protein 3	2.40222	0.0277828	7.2525	9.03e-09	520	-	VIAF1_DROME	-	-	[INTERPRO, BLASTED]	2	3.26171e-42	89						Coil (COILS); IPR012336 (G3DSA:3.40.30.GENE3D); IPR024253 (PFAM); PTHR21148:SF24 (PANTHER); PTHR21148 (PANTHER); IPR012336 (SUPERFAMILY)	no GO terms	no GO terms
ci|000053146|Bact|Sample_DB|2	---NA---	8.79976	1.97e-13	7.25108	1.25e-18	1867	-	-	-	-	[INTERPRO, NO-BLAST]									no IPS match	no IPS match	no IPS match
ci|000057080|Bact|Sample_DA|2	---NA---	9.55076	2.84e-14	7.23737	1.27e-10	1366	-	-	-	-	[INTERPRO, NO-BLAST]									no IPS match	no IPS match	no IPS match
ci|000074631|Bact|Sample_DA|2	macrophage-expressed gene 1 protein	2.48797	1.15e-06	7.23446	2.06e-17	2598	-	MPEG1_PONAB	-	PF01823.14//MACPF//	[INTERPRO, BLASTED, MAPPED]	14	0	59.21	2	C:GO:0016020; C:GO:0016021	C:membrane; C:integral component of membrane			IPR020864 (SMART); IPR020864 (PFAM); PTHR31463 (PANTHER); NON_CYTOPLASMIC_DOMAIN (PHOBIUS); SIGNAL_PEPTIDE (PHOBIUS); TRANSMEMBRANE (PHOBIUS); SIGNAL_PEPTIDE_N_REGION (PHOBIUS); SIGNAL_PEPTIDE_C_REGION (PHOBIUS); SIGNAL_PEPTIDE_H_REGION (PHOBIUS); CYTOPLASMIC_DOMAIN (PHOBIUS); IPR020864 (PROSITE_PROFILES); SignalP-noTM (SIGNALP_EUK); TMhelix (TMHMM)	no GO terms	no GO terms
ci|000022380|Bact|Sample_DA|2	uncharacterized protein LOC110464953	4.68383	0.000499984	7.23158	1.02e-07	3690	-	-	-	-	[INTERPRO, BLASTED]	20	2.14697e-180	62.3						G3DSA:2.40.10.10 (GENE3D); TRANSMEMBRANE (PHOBIUS); TRANSMEMBRANE (PHOBIUS); CYTOPLASMIC_DOMAIN (PHOBIUS); CYTOPLASMIC_DOMAIN (PHOBIUS); TRANSMEMBRANE (PHOBIUS); NON_CYTOPLASMIC_DOMAIN (PHOBIUS); NON_CYTOPLASMIC_DOMAIN (PHOBIUS); IPR009003 (SUPERFAMILY); TMhelix (TMHMM); TMhelix (TMHMM); TMhelix (TMHMM)	no GO terms	no GO terms
ci|000013299|Bact|Sample_DB|2	---NA---	11.7617	1.71e-06	7.21347	0.000324888	884	-	-	-	-	[INTERPRO, NO-BLAST]									no IPS match	no IPS match	no IPS match
ci|000021121|Bact|Sample_DB|2	---NA---	7.23782	0.000157561	7.19949	0.00119062	576	-	-	-	-	[INTERPRO, NO-BLAST]									TRANSMEMBRANE (PHOBIUS); NON_CYTOPLASMIC_DOMAIN (PHOBIUS); TRANSMEMBRANE (PHOBIUS); CYTOPLASMIC_DOMAIN (PHOBIUS); TRANSMEMBRANE (PHOBIUS); NON_CYTOPLASMIC_DOMAIN (PHOBIUS); CYTOPLASMIC_DOMAIN (PHOBIUS); TMhelix (TMHMM); TMhelix (TMHMM); TMhelix (TMHMM)	no GO terms	no GO terms
ci|000043932|Bact|Sample_DB|2	---NA---	6.31064	0.00460254	7.19925	0.000189552	506	-	-	-	-	[INTERPRO, NO-BLAST]									no IPS match	no IPS match	no IPS match
ci|000095023|Bact|Sample_DB|2	very-long-chain (3R)-3-hydroxyacyl-CoA dehydratase-like	7.44126	2e-05	7.17837	5.54e-07	665	-	HACD2_PONAB	-	-	[INTERPRO, BLASTED, MAPPED, ANNOTATED]	4	2.88824e-87	70.75	7	C:GO:0005789; P:GO:0006633; C:GO:0016021; F:GO:0102158; F:GO:0102343; F:GO:0102344; F:GO:0102345	C:endoplasmic reticulum membrane; P:fatty acid biosynthetic process; C:integral component of membrane; F:very-long-chain 3-hydroxyacyl-CoA dehydratase activity; F:3-hydroxy-arachidoyl-CoA dehydratase activity; F:3-hydroxy-behenoyl-CoA dehydratase activity; F:3-hydroxy-lignoceroyl-CoA dehydratase activity	EC:4.2.1.134	Very-long-chain (3R)-3-hydroxyacyl-CoA dehydratase	SIGNAL_PEPTIDE (PHOBIUS); NON_CYTOPLASMIC_DOMAIN (PHOBIUS); SIGNAL_PEPTIDE_H_REGION (PHOBIUS); SIGNAL_PEPTIDE_N_REGION (PHOBIUS); SIGNAL_PEPTIDE_C_REGION (PHOBIUS)	no GO terms	no GO terms
ci|000003116|Bact|Sample_DB|2	---NA---	8.37306	0.000213241	7.16563	0.000613806	891	-	-	-	-	[INTERPRO, NO-BLAST]									NON_CYTOPLASMIC_DOMAIN (PHOBIUS); NON_CYTOPLASMIC_DOMAIN (PHOBIUS); TRANSMEMBRANE (PHOBIUS); TRANSMEMBRANE (PHOBIUS); CYTOPLASMIC_DOMAIN (PHOBIUS); TMhelix (TMHMM); TMhelix (TMHMM)	no GO terms	no GO terms
ci|000128746|Bact|Sample_DB|2	probable flavin-containing monoamine oxidase A	4.49156	1.38e-13	7.15972	8.16e-14	2265	-	AOF_DANRE	-	PF01593.19//Amino_oxidase//;PB017171//Pfam-B_17171//	[INTERPRO, BLASTED, MAPPED, ANNOTATED]	20	0	65.6	3	C:GO:0016021; F:GO:0016491; P:GO:0055114	C:integral component of membrane; F:oxidoreductase activity; P:oxidation-reduction process			IPR001613 (PRINTS); IPR002937 (PFAM); G3DSA:3.90.660.10 (GENE3D); PTHR10742 (PANTHER); PTHR10742:SF216 (PANTHER); TRANSMEMBRANE (PHOBIUS); NON_CYTOPLASMIC_DOMAIN (PHOBIUS); CYTOPLASMIC_DOMAIN (PHOBIUS); SSF54373 (SUPERFAMILY); IPR023753 (SUPERFAMILY); TMhelix (TMHMM)	F:GO:0016491; P:GO:0055114	F:oxidoreductase activity; P:oxidation-reduction process
ci|000069239|Bact|Sample_DB|2	putative tyrosinase-like protein tyr-3 isoform X1	2.92377	0.0284695	7.15858	2.37e-09	441	-	-	-	-	[INTERPRO, BLASTED]	3	1.09202e-08	70						NON_CYTOPLASMIC_DOMAIN (PHOBIUS); TRANSMEMBRANE (PHOBIUS); CYTOPLASMIC_DOMAIN (PHOBIUS); TMhelix (TMHMM)	no GO terms	no GO terms
ci|000103773|Bact|Sample_DB|2	---NA---	4.70844	0.00458681	7.14542	2.4e-07	426	-	-	-	-	[INTERPRO, NO-BLAST]									SignalP-noTM (SIGNALP_EUK)	no GO terms	no GO terms
ci|000038053|Bact|Sample_DA|2	uncharacterized protein LOC110464953	4.31647	0.00107502	7.12525	2.73e-07	3671	-	-	-	-	[INTERPRO, BLASTED]	20	4.57863e-175	58.95						TRANSMEMBRANE (PHOBIUS); TRANSMEMBRANE (PHOBIUS); NON_CYTOPLASMIC_DOMAIN (PHOBIUS); TRANSMEMBRANE (PHOBIUS); NON_CYTOPLASMIC_DOMAIN (PHOBIUS); CYTOPLASMIC_DOMAIN (PHOBIUS); CYTOPLASMIC_DOMAIN (PHOBIUS); TMhelix (TMHMM); TMhelix (TMHMM); TMhelix (TMHMM)	no GO terms	no GO terms
ci|000074533|Bact|Sample_DA|2	sepiapterin reductase-like	2.83092	0.031656	7.11492	1.99e-06	389	-	-	-	-	[INTERPRO, BLASTED]	12	9.5991e-21	50						no IPS match	no IPS match	no IPS match
ci|000156113|Bact|Sample_DB|2	---NA---	4.1652	0.0143069	7.10434	0.00353763	229	-	-	-	-	[INTERPRO, NO-BLAST]									no IPS match	no IPS match	no IPS match
ci|000006173|Bact|Sample_DB|2	---NA---	4.12811	8.04e-05	7.10336	7.65e-09	651	-	-	-	-	[INTERPRO, NO-BLAST]									no IPS match	no IPS match	no IPS match
ci|000025179|Bact|Sample_DB|2	---NA---	13.1841	1.6e-08	7.08973	5.65e-05	1871	-	-	-	-	[INTERPRO, NO-BLAST]									CYTOPLASMIC_DOMAIN (PHOBIUS); TRANSMEMBRANE (PHOBIUS); CYTOPLASMIC_DOMAIN (PHOBIUS); NON_CYTOPLASMIC_DOMAIN (PHOBIUS); TRANSMEMBRANE (PHOBIUS); TMhelix (TMHMM); TMhelix (TMHMM)	no GO terms	no GO terms
ci|000105332|Bact|Sample_DB|2	---NA---	6.06838	0.0107381	7.08315	0.00538506	300	-	-	-	-	[INTERPRO, NO-BLAST]									no IPS match	no IPS match	no IPS match
ci|000116379|Bact|Sample_DB|2	cytochrome P450 2J6-like	5.36252	1.65e-06	7.07644	8.95e-11	1481	-	CP2J2_HUMAN	-	PF00067.17//p450//	[INTERPRO, BLASTED, ANNOTATED]	20	0	78	4	F:GO:0005506; F:GO:0016705; F:GO:0020037; P:GO:0055114	F:iron ion binding; F:oxidoreductase activity, acting on paired donors, with incorporation or reduction of molecular oxygen; F:heme binding; P:oxidation-reduction process			IPR002401 (PRINTS); IPR001128 (PRINTS); IPR001128 (PFAM); IPR001128 (G3DSA:1.10.630.GENE3D); PTHR24300 (PANTHER); IPR017972 (PROSITE_PATTERNS); IPR001128 (SUPERFAMILY)	F:GO:0005506; F:GO:0016705; F:GO:0020037; P:GO:0055114	F:iron ion binding; F:oxidoreductase activity, acting on paired donors, with incorporation or reduction of molecular oxygen; F:heme binding; P:oxidation-reduction process
ci|000016180|Bact|Sample_DB|2	nuclear pore complex protein Nup205-like	4.26727	0.0484724	7.06319	0.00569581	1379	-	-	-	-	[INTERPRO, BLASTED, MAPPED, ANNOTATED]	3	1.107e-25	93.33	1	C:GO:0005643	C:nuclear pore			no IPS match	no IPS match	no IPS match
ci|000088291|Bact|Sample_DB|2	---NA---	22.6074	6.47e-11	7.06286	0.00827639	1247	-	-	-	-	[INTERPRO, NO-BLAST]									TRANSMEMBRANE (PHOBIUS); CYTOPLASMIC_DOMAIN (PHOBIUS); NON_CYTOPLASMIC_DOMAIN (PHOBIUS); TMhelix (TMHMM)	no GO terms	no GO terms
ci|000027970|Bact|Sample_DA|2	arylsulfatase B-like	2.95663	0.0206167	7.04642	3.58e-08	1714	-	ARSB_MOUSE	-	PF00884.18//Sulfatase//;PB019516//Pfam-B_19516//;PF01663.17//Phosphodiest//	[INTERPRO, BLASTED, MAPPED, ANNOTATED]	20	0	76.35	2	P:GO:0008152; F:GO:0008484	P:metabolic process; F:sulfuric ester hydrolase activity			IPR017849 (G3DSA:3.40.720.GENE3D); G3DSA:3.30.1120.10 (GENE3D); IPR000917 (PFAM); PTHR10342 (PANTHER); PTHR10342:SF234 (PANTHER); IPR024607 (PROSITE_PATTERNS); IPR024607 (PROSITE_PATTERNS); IPR017850 (SUPERFAMILY)	F:GO:0003824; P:GO:0008152; F:GO:0008484	F:catalytic activity; P:metabolic process; F:sulfuric ester hydrolase activity
ci|000147472|Bact|Sample_DB|2	---NA---	5.72456	0.0138747	7.02634	0.0111338	212	-	-	-	-	[INTERPRO, NO-BLAST]									no IPS match	no IPS match	no IPS match
ci|000001728|Bact|Sample_DA|2	---NA---	2.9777	0.00335539	7.02032	3.29e-09	628	-	-	-	-	[INTERPRO, NO-BLAST]									no IPS match	no IPS match	no IPS match
ci|000103294|Bact|Sample_DB|2	---NA---	5.96702	0.00112615	7.004	0.000545127	215	-	-	-	-	[INTERPRO, NO-BLAST]									TRANSMEMBRANE (PHOBIUS); NON_CYTOPLASMIC_DOMAIN (PHOBIUS); CYTOPLASMIC_DOMAIN (PHOBIUS); TMhelix (TMHMM); TMhelix (TMHMM)	no GO terms	no GO terms
ci|000116452|Bact|Sample_DB|2	---NA---	4.80062	0.00307222	6.99287	5.96e-05	665	-	-	-	-	[INTERPRO, NO-BLAST]									no IPS match	no IPS match	no IPS match
ci|000026914|Bact|Sample_DA|2	peroxisomal 2,4-dienoyl-CoA reductase-like	2.3742	0.00227229	6.98955	2.59e-13	3182	-	-	-	-	[INTERPRO, BLASTED]	7	5.36732e-27	65						no IPS match	no IPS match	no IPS match
ci|000054979|Bact|Sample_DB|2	---NA---	6.79669	2.28e-10	6.98561	4.44e-16	2245	-	-	-	-	[INTERPRO, NO-BLAST]									TMhelix (TMHMM)	no GO terms	no GO terms
ci|000064511|Bact|Sample_DB|2	---NA---	6.2792	0.0013624	6.98371	0.004307	300	-	-	-	-	[INTERPRO, NO-BLAST]									CYTOPLASMIC_DOMAIN (PHOBIUS); TRANSMEMBRANE (PHOBIUS); NON_CYTOPLASMIC_DOMAIN (PHOBIUS); TMhelix (TMHMM)	no GO terms	no GO terms
ci|000073457|Bact|Sample_DA|2	---NA---	4.76118	9.51e-14	6.97711	1.31e-19	2105	-	-	-	-	[INTERPRO, NO-BLAST]									SIGNAL_PEPTIDE_H_REGION (PHOBIUS); SIGNAL_PEPTIDE_N_REGION (PHOBIUS); NON_CYTOPLASMIC_DOMAIN (PHOBIUS); SIGNAL_PEPTIDE_C_REGION (PHOBIUS); SIGNAL_PEPTIDE (PHOBIUS); SignalP-noTM (SIGNALP_EUK)	no GO terms	no GO terms
ci|000005613|Bact|Sample_DA|2	cytochrome P450 4F4-like	2.27229	0.00447043	6.92629	1.95e-09	2347	-	-	-	PF00067.17//p450//;PF00067.17//p450//	[INTERPRO, BLASTED, ANNOTATED]	20	1.54147e-143	80.45	4	F:GO:0005506; F:GO:0016705; F:GO:0020037; P:GO:0055114	F:iron ion binding; F:oxidoreductase activity, acting on paired donors, with incorporation or reduction of molecular oxygen; F:heme binding; P:oxidation-reduction process			IPR001128 (PFAM); IPR001128 (G3DSA:1.10.630.GENE3D); IPR001128 (G3DSA:1.10.630.GENE3D); PTHR24291 (PANTHER); NON_CYTOPLASMIC_DOMAIN (PHOBIUS); SIGNAL_PEPTIDE_N_REGION (PHOBIUS); SIGNAL_PEPTIDE_C_REGION (PHOBIUS); SIGNAL_PEPTIDE (PHOBIUS); SIGNAL_PEPTIDE_H_REGION (PHOBIUS); IPR001128 (SUPERFAMILY); IPR001128 (SUPERFAMILY); TMhelix (TMHMM)	F:GO:0005506; F:GO:0016705; F:GO:0020037; P:GO:0055114	F:iron ion binding; F:oxidoreductase activity, acting on paired donors, with incorporation or reduction of molecular oxygen; F:heme binding; P:oxidation-reduction process
ci|000069456|Bact|Sample_DB|2	carboxylesterase 5A-like	5.76903	3.46e-07	6.90983	5.86e-09	2466	-	PNBA_BACSU	-	PF00135.23//COesterase//;PF00135.23//COesterase//	[INTERPRO, BLASTED, MAPPED]	20	0	52.2	2	F:GO:0004104; F:GO:0016787	F:cholinesterase activity; F:hydrolase activity			IPR029058 (G3DSA:3.40.50.GENE3D); IPR002018 (PFAM); PTHR11559:SF172 (PANTHER); PTHR11559 (PANTHER); IPR029058 (SUPERFAMILY)	no GO terms	no GO terms
ci|000027056|Bact|Sample_DA|2	glutathione S-transferase theta-1	4.80603	2.37e-10	6.9016	6.26e-15	1508	-	GSTT1_BOVIN	-	PF02798.15//GST_N//;PF13417.1//GST_N_3//;PF13409.1//GST_N_2//;PF00043.20//GST_C//;PB001085//Pfam-B_1085//;PF14497.1//GST_C_3//	[INTERPRO, BLASTED, MAPPED, ANNOTATED]	18	5.34821e-152	59.94	1	F:GO:0005515	F:protein binding			IPR004046 (PFAM); IPR012336 (G3DSA:3.40.30.GENE3D); IPR010987 (G3DSA:1.20.1050.GENE3D); IPR004045 (PFAM); PTHR11260 (PANTHER); PTHR11260:SF177 (PANTHER); IPR010987 (PROSITE_PROFILES); IPR004045 (PROSITE_PROFILES); IPR012336 (SUPERFAMILY); IPR010987 (SUPERFAMILY)	F:GO:0005515	F:protein binding
ci|000074823|Bact|Sample_DB|2	uncharacterized protein LOC110450285	2.36292	0.0125514	6.90107	3.59e-17	672	-	-	-	-	[INTERPRO, BLASTED]	1	1.71141e-11	71						no IPS match	no IPS match	no IPS match
ci|000011807|Bact|Sample_DA|2	---NA---	3.66772	0.0494757	6.89911	0.0046786	609	-	-	-	-	[INTERPRO, NO-BLAST]									no IPS match	no IPS match	no IPS match
ci|000050885|Bact|Sample_C|2	---NA---	4.15003	0.000127685	6.89736	3.81e-08	873	-	-	-	-	[INTERPRO, NO-BLAST]									no IPS match	no IPS match	no IPS match
ci|000008884|Bact|Sample_DB|2	diamine acetyltransferase 2-like	3.45754	0.000774736	6.89678	2.63e-09	815	-	SAT2_BOVIN	-	PF00583.19//Acetyltransf_1//;PF13508.1//Acetyltransf_7//;PF08445.5//FR47//;PF13673.1//Acetyltransf_10//	[INTERPRO, BLASTED, MAPPED]	19	1.89564e-59	56.21	2	F:GO:0008080; F:GO:0016740	F:N-acetyltransferase activity; F:transferase activity			CYTOPLASMIC_DOMAIN (PHOBIUS); TRANSMEMBRANE (PHOBIUS); NON_CYTOPLASMIC_DOMAIN (PHOBIUS)	no GO terms	no GO terms
ci|000040647|Bact|Sample_C|2	carboxylesterase 1C	5.28242	3.26e-06	6.89455	1.2e-09	1230	-	-	-	PF00135.23//COesterase//;PF00135.23//COesterase//	[INTERPRO, BLASTED, MAPPED]	20	2.13374e-95	58.95	1	F:GO:0016787	F:hydrolase activity			IPR029058 (G3DSA:3.40.50.GENE3D); IPR002018 (PFAM); PTHR11559 (PANTHER); PTHR11559:SF172 (PANTHER); IPR029058 (SUPERFAMILY)	no GO terms	no GO terms
ci|000096845|Bact|Sample_DB|2	---NA---	8.04618	0.00260757	6.88731	0.00445365	644	-	-	-	-	[INTERPRO, NO-BLAST]									no IPS match	no IPS match	no IPS match
ci|000017839|Bact|Sample_DA|2	perlucin-like protein	4.60237	0.014233	6.86966	0.00105482	809	-	-	-	PF00059.16//Lectin_C//	[INTERPRO, BLASTED]	20	5.89521e-30	58.25						IPR001304 (SMART); IPR016186 (G3DSA:3.10.100.GENE3D); IPR001304 (PFAM); PTHR22802 (PANTHER); IPR001304 (PROSITE_PROFILES); IPR016187 (SUPERFAMILY)	no GO terms	no GO terms
ci|000053277|Bact|Sample_DA|2	---NA---	5.14737	0.0105586	6.85263	0.000669678	450	-	-	-	-	[INTERPRO, NO-BLAST]									TMhelix (TMHMM)	no GO terms	no GO terms
ci|000091889|Bact|Sample_DB|2	retinal dehydrogenase 1	2.9317	4.78e-08	6.84718	2.44e-20	1297	-	SSDH_RAT	-	PF00171.17//Aldedh//	[INTERPRO, BLASTED, MAPPED, ANNOTATED]	20	9.19017e-180	73.85	2	F:GO:0016620; P:GO:0055114	F:oxidoreductase activity, acting on the aldehyde or oxo group of donors, NAD or NADP as acceptor; P:oxidation-reduction process			IPR015590 (PFAM); IPR016162 (G3DSA:3.40.605.GENE3D); IPR016163 (G3DSA:3.40.309.GENE3D); PTHR11699 (PANTHER); PTHR11699:SF49 (PANTHER); IPR016160 (PROSITE_PATTERNS); IPR029510 (PROSITE_PATTERNS); IPR016161 (SUPERFAMILY)	P:GO:0008152; F:GO:0016491; F:GO:0016620; P:GO:0055114	P:metabolic process; F:oxidoreductase activity; F:oxidoreductase activity, acting on the aldehyde or oxo group of donors, NAD or NADP as acceptor; P:oxidation-reduction process
ci|000015503|Bact|Sample_DA|2	---NA---	2.38533	0.0021414	6.84046	4.9e-14	1325	-	-	-	-	[INTERPRO, NO-BLAST]									SIGNAL_PEPTIDE (PHOBIUS); TRANSMEMBRANE (PHOBIUS); NON_CYTOPLASMIC_DOMAIN (PHOBIUS); CYTOPLASMIC_DOMAIN (PHOBIUS); SIGNAL_PEPTIDE_H_REGION (PHOBIUS); SIGNAL_PEPTIDE_C_REGION (PHOBIUS); NON_CYTOPLASMIC_DOMAIN (PHOBIUS); TRANSMEMBRANE (PHOBIUS); SIGNAL_PEPTIDE_N_REGION (PHOBIUS); CYTOPLASMIC_DOMAIN (PHOBIUS); TRANSMEMBRANE (PHOBIUS); SignalP-noTM (SIGNALP_EUK); TMhelix (TMHMM)	no GO terms	no GO terms
ci|000052861|Bact|Sample_DA|2	probable flavin-containing monoamine oxidase A	2.73933	0.00013864	6.82864	2.3e-07	2395	-	AOF_DANRE	-	PF01593.19//Amino_oxidase//	[INTERPRO, BLASTED, MAPPED, ANNOTATED]	20	0	64.4	3	C:GO:0016021; F:GO:0016491; P:GO:0055114	C:integral component of membrane; F:oxidoreductase activity; P:oxidation-reduction process			IPR001613 (PRINTS); G3DSA:3.90.660.10 (GENE3D); G3DSA:1.10.405.10 (GENE3D); IPR002937 (PFAM); PTHR10742:SF216 (PANTHER); PTHR10742 (PANTHER); PTHR10742 (PANTHER); PTHR10742:SF216 (PANTHER); SSF54373 (SUPERFAMILY); IPR023753 (SUPERFAMILY); IPR023753 (SUPERFAMILY); IPR023753 (SUPERFAMILY)	F:GO:0016491; P:GO:0055114	F:oxidoreductase activity; P:oxidation-reduction process
ci|000008345|Bact|Sample_DA|2	cytochrome P450 2H2-like	3.16117	0.0298625	6.81996	0.00131102	437	-	-	-	-	[INTERPRO, BLASTED]	18	2.32806e-10	50.78						SignalP-noTM (SIGNALP_EUK)	no GO terms	no GO terms
ci|000087801|Bact|Sample_DB|2	---NA---	4.78863	0.0209118	6.80838	0.00614478	589	-	-	-	-	[INTERPRO, NO-BLAST]									Coil (COILS)	no GO terms	no GO terms
ci|000050825|Bact|Sample_DA|2	---NA---	3.50598	0.0375841	6.80047	0.00339435	1075	-	-	-	-	[INTERPRO, NO-BLAST]									NON_CYTOPLASMIC_DOMAIN (PHOBIUS); TRANSMEMBRANE (PHOBIUS); CYTOPLASMIC_DOMAIN (PHOBIUS)	no GO terms	no GO terms
ci|000040408|Bact|Sample_DA|2	uncharacterized protein LOC110441758	5.89736	0.00754771	6.78905	0.0147567	490	-	-	-	-	[INTERPRO, BLASTED]	1	7.15017e-15	82						no IPS match	no IPS match	no IPS match
ci|000039472|Bact|Sample_DB|2	beta,beta-carotene 15,15'-dioxygenase-like	3.74453	0.0030195	6.78733	1.44e-06	758	-	-	-	-	[INTERPRO, BLASTED, MAPPED]	20	1.69885e-32	68.05	4	F:GO:0004497; F:GO:0016702; F:GO:0046872; P:GO:0055114	F:monooxygenase activity; F:oxidoreductase activity, acting on single donors with incorporation of molecular oxygen, incorporation of two atoms of oxygen; F:metal ion binding; P:oxidation-reduction process			IPR004294 (PFAM); IPR004294 (PANTHER); PTHR10543:SF34 (PANTHER)	no GO terms	no GO terms
ci|000040424|Bact|Sample_DA|2	dimethylaniline monooxygenase [N-oxide-forming] 5-like isoform X1	3.38903	8.02e-06	6.76857	7.41e-16	2157	-	FMO2_MOUSE	-	PF00743.14//FMO-like//;PF00743.14//FMO-like//;PF13738.1//Pyr_redox_3//;PF13450.1//NAD_binding_8//;PF00743.14//FMO-like//	[INTERPRO, BLASTED, MAPPED, ANNOTATED]	20	0	63.65	4	F:GO:0004499; F:GO:0050660; F:GO:0050661; P:GO:0055114	F:N,N-dimethylaniline monooxygenase activity; F:flavin adenine dinucleotide binding; F:NADP binding; P:oxidation-reduction process	EC:1.14.13.8; EC:1.14.13	Flavin-containing monooxygenase; Acting on paired donors, with incorporation or reduction of molecular oxygen. The oxygen incorporated need not be derived from O(2)	IPR000960 (PRINTS); IPR012143 (PIRSF); IPR023753 (G3DSA:3.50.50.GENE3D); IPR020946 (PFAM); PTHR23023:SF151 (PANTHER); PTHR23023 (PANTHER); TRANSMEMBRANE (PHOBIUS); NON_CYTOPLASMIC_DOMAIN (PHOBIUS); CYTOPLASMIC_DOMAIN (PHOBIUS); IPR023753 (SUPERFAMILY)	F:GO:0004499; F:GO:0016491; F:GO:0050660; F:GO:0050661; P:GO:0055114	F:N,N-dimethylaniline monooxygenase activity; F:oxidoreductase activity; F:flavin adenine dinucleotide binding; F:NADP binding; P:oxidation-reduction process
ci|000076068|Bact|Sample_C|2	---NA---	5.40676	0.000100833	6.76817	5.44e-06	556	-	-	-	-	[INTERPRO, NO-BLAST]									SIGNAL_PEPTIDE_C_REGION (PHOBIUS); NON_CYTOPLASMIC_DOMAIN (PHOBIUS); SIGNAL_PEPTIDE_H_REGION (PHOBIUS); SIGNAL_PEPTIDE (PHOBIUS); SIGNAL_PEPTIDE_N_REGION (PHOBIUS); SignalP-noTM (SIGNALP_EUK)	no GO terms	no GO terms
ci|000072039|Bact|Sample_DB|2	---NA---	4.70801	0.0123637	6.7519	0.000228467	915	-	-	-	-	[INTERPRO, NO-BLAST]									no IPS match	no IPS match	no IPS match
ci|000083471|Bact|Sample_DB|2	threonine synthase-like 2	2.80036	0.00642108	6.73521	1.31e-12	1818	-	THNS2_RAT	-	PF14821.1//Thr_synth_N//;PF00291.20//PALP//	[INTERPRO, BLASTED]	11	0	68.36						G3DSA:3.40.50.1100 (GENE3D); PTHR10314:SF1 (PANTHER); PTHR10314 (PANTHER); PTHR10314 (PANTHER); PTHR10314:SF1 (PANTHER); PTHR10314 (PANTHER); IPR001926 (SUPERFAMILY)	no GO terms	no GO terms
ci|000105061|Bact|Sample_DB|2	---NA---	5.53701	8.75e-05	6.73223	2.22e-07	291	-	-	-	-	[INTERPRO, NO-BLAST]									no IPS match	no IPS match	no IPS match
ci|000032537|Bact|Sample_DB|2	arylsulfatase B-like	4.05568	2.99e-07	6.72565	2.23e-17	1823	-	ARSB_MOUSE	-	PF00884.18//Sulfatase//;PF01663.17//Phosphodiest//;PB019516//Pfam-B_19516//	[INTERPRO, BLASTED, MAPPED, ANNOTATED]	20	0	76.05	2	P:GO:0008152; F:GO:0008484	P:metabolic process; F:sulfuric ester hydrolase activity			IPR017849 (G3DSA:3.40.720.GENE3D); G3DSA:3.30.1120.10 (GENE3D); IPR000917 (PFAM); PTHR10342:SF234 (PANTHER); PTHR10342 (PANTHER); IPR024607 (PROSITE_PATTERNS); IPR024607 (PROSITE_PATTERNS); SIGNAL_PEPTIDE_H_REGION (PHOBIUS); NON_CYTOPLASMIC_DOMAIN (PHOBIUS); SIGNAL_PEPTIDE_N_REGION (PHOBIUS); SIGNAL_PEPTIDE_C_REGION (PHOBIUS); SIGNAL_PEPTIDE (PHOBIUS); SignalP-noTM (SIGNALP_EUK); IPR017850 (SUPER…	F:GO:0003824; P:GO:0008152; F:GO:0008484	F:catalytic activity; P:metabolic process; F:sulfuric ester hydrolase activity
ci|000021955|Bact|Sample_DB|2	lysozyme 3-like	4.30259	0.0236496	6.71557	0.00398578	709	-	LYS_CRAGI	-	-	[INTERPRO, BLASTED, MAPPED, ANNOTATED]	7	9.83157e-27	73	1	F:GO:0016787	F:hydrolase activity			no IPS match	no IPS match	no IPS match
ci|000005441|Bact|Sample_DB|2	---NA---	3.17813	0.0158957	6.71038	6.62e-05	262	-	-	-	-	[INTERPRO, NO-BLAST]									CYTOPLASMIC_DOMAIN (PHOBIUS); TRANSMEMBRANE (PHOBIUS); NON_CYTOPLASMIC_DOMAIN (PHOBIUS); TMhelix (TMHMM)	no GO terms	no GO terms
ci|000011632|Bact|Sample_DA|2	tripartite motif-containing protein 2-like	4.79745	0.0274096	6.69676	0.00912011	613	-	-	-	-	[INTERPRO, BLASTED]	20	3.33487e-13	74						no IPS match	no IPS match	no IPS match
ci|000009287|Bact|Sample_DA|2	---NA---	3.22724	0.000114128	6.68738	1.26e-09	459	-	-	-	-	[INTERPRO, NO-BLAST]									no IPS match	no IPS match	no IPS match
ci|000074720|Bact|Sample_DA|2	transmembrane protein 79-like	3.80681	1.99e-05	6.68568	4.49e-10	773	-	-	-	PF01124.13//MAPEG//	[INTERPRO, BLASTED]	3	3.45918e-38	66						IPR023352 (G3DSA:1.20.120.GENE3D); IPR001129 (PFAM); PTHR31004 (PANTHER); NON_CYTOPLASMIC_DOMAIN (PHOBIUS); TRANSMEMBRANE (PHOBIUS); TRANSMEMBRANE (PHOBIUS); CYTOPLASMIC_DOMAIN (PHOBIUS); TRANSMEMBRANE (PHOBIUS); CYTOPLASMIC_DOMAIN (PHOBIUS); NON_CYTOPLASMIC_DOMAIN (PHOBIUS); SSF161084 (SUPERFAMILY); TMhelix (TMHMM); TMhelix (TMHMM)	no GO terms	no GO terms
ci|000009371|Bact|Sample_DB|2	amine sulfotransferase-like	3.78504	1.67e-05	6.6698	9.41e-11	2414	-	ST3A1_RABIT	-	PF00685.22//Sulfotransfer_1//	[INTERPRO, BLASTED, ANNOTATED]	20	1.59189e-166	67.7	1	F:GO:0008146	F:sulfotransferase activity			IPR000863 (PFAM); IPR027417 (G3DSA:3.40.50.GENE3D); PTHR11783 (PANTHER); IPR027417 (SUPERFAMILY)	F:GO:0008146	F:sulfotransferase activity
ci|000005120|Bact|Sample_DA|2	---NA---	2.75018	7.67e-05	6.66159	7.49e-12	802	-	-	-	-	[INTERPRO, NO-BLAST]									no IPS match	no IPS match	no IPS match
ci|000015470|Bact|Sample_DA|2	---NA---	4.57731	0.0288489	6.65278	0.0133079	970	-	-	-	-	[INTERPRO, NO-BLAST]									no IPS match	no IPS match	no IPS match
ci|000003636|Bact|Sample_DA|2	alcohol dehydrogenase [NADP(+)]-like	4.52856	0.00456052	6.65082	0.00101599	254	-	-	-	-	[INTERPRO, BLASTED]	1	2.39116e-06	82						no IPS match	no IPS match	no IPS match
ci|000095580|Bact|Sample_DB|2	glutathione S-transferase P-like	2.3898	0.0187643	6.63441	6.19e-07	2178	-	GSTP1_CRILO	-	PF14497.1//GST_C_3//;PF00043.20//GST_C//;PF13410.1//GST_C_2//	[INTERPRO, BLASTED]	20	2.78158e-109	55.8						IPR004046 (PFAM); IPR012336 (G3DSA:3.40.30.GENE3D); IPR010987 (G3DSA:1.20.1050.GENE3D); PTHR11571:SF118 (PANTHER); PTHR11571 (PANTHER); IPR010987 (PROSITE_PROFILES); IPR010987 (SUPERFAMILY)	no GO terms	no GO terms
ci|000116374|Bact|Sample_DB|2	cytochrome P450 2J6-like	3.83087	0.00367337	6.63374	1.91e-09	1887	-	CP2J6_MOUSE	-	PF00067.17//p450//	[INTERPRO, BLASTED, ANNOTATED]	20	0	78.45	5	F:GO:0005506; P:GO:0006118; F:GO:0016712; F:GO:0020037; P:GO:0055114	F:iron ion binding; P:obsolete electron transport; F:oxidoreductase activity, acting on paired donors, with incorporation or reduction of molecular oxygen, reduced flavin or flavoprotein as one donor, and incorporation of one atom of oxygen; F:heme binding; P:oxidation-reduction process	EC:1.14.14	Acting on paired donors, with incorporation or reduction of molecular oxygen. The oxygen incorporated need not be derived from O(2)	IPR001128 (PRINTS); IPR008069 (PRINTS); IPR002401 (PRINTS); IPR001128 (PFAM); IPR001128 (G3DSA:1.10.630.GENE3D); PTHR24300 (PANTHER); IPR017972 (PROSITE_PATTERNS); NON_CYTOPLASMIC_DOMAIN (PHOBIUS); CYTOPLASMIC_DOMAIN (PHOBIUS); TRANSMEMBRANE (PHOBIUS); IPR001128 (SUPERFAMILY); TMhelix (TMHMM)	F:GO:0005506; F:GO:0016705; F:GO:0016712; F:GO:0020037; P:GO:0055114	F:iron ion binding; F:oxidoreductase activity, acting on paired donors, with incorporation or reduction of molecular oxygen; F:oxidoreductase activity, acting on paired donors, with incorporation or reduction of molecular oxygen, reduced flavin or flavoprotein as one donor, and incorporation of one atom of oxygen; F:heme binding; P:oxidation-reduction process
ci|000054136|Bact|Sample_DB|2	cytochrome P450 4F4-like	4.27586	1.33e-08	6.62943	6.15e-26	1998	-	CP4F6_RAT	-	PF00067.17//p450//	[INTERPRO, BLASTED]	20	0	68.85						no IPS match	no IPS match	no IPS match
ci|000005619|Bact|Sample_C|2	amine sulfotransferase-like	2.6076	0.00954567	6.6281	2.46e-08	1817	-	-	-	PF00685.22//Sulfotransfer_1//	[INTERPRO, BLASTED]	20	1.80907e-137	57.15						no IPS match	no IPS match	no IPS match
ci|000030923|Bact|Sample_DA|2	uncharacterized protein LOC110456468	3.54324	0.0220544	6.62446	0.00414934	1054	-	-	-	-	[INTERPRO, BLASTED]	1	2.18246e-07	57						no IPS match	no IPS match	no IPS match
ci|000081351|Bact|Sample_DB|2	---NA---	3.68008	0.00533947	6.61885	1.05e-05	703	-	-	-	-	[INTERPRO, NO-BLAST]									no IPS match	no IPS match	no IPS match
ci|000037286|Bact|Sample_DB|2	---NA---	3.51661	0.00129308	6.60405	1.42e-08	1217	-	-	-	-	[INTERPRO, NO-BLAST]									no IPS match	no IPS match	no IPS match
ci|000019190|Bact|Sample_DA|2	cytochrome P450 4A24-like	2.07503	0.0354741	6.54868	8.73e-15	1269	-	-	-	PF00067.17//p450//;PF00067.17//p450//	[INTERPRO, BLASTED, MAPPED, ANNOTATED]	20	4.74579e-103	61.9	4	F:GO:0005506; F:GO:0016705; F:GO:0020037; P:GO:0055114	F:iron ion binding; F:oxidoreductase activity, acting on paired donors, with incorporation or reduction of molecular oxygen; F:heme binding; P:oxidation-reduction process			IPR001128 (PFAM); IPR001128 (G3DSA:1.10.630.GENE3D); PTHR24291 (PANTHER); IPR001128 (SUPERFAMILY)	F:GO:0005506; F:GO:0016705; F:GO:0020037; P:GO:0055114	F:iron ion binding; F:oxidoreductase activity, acting on paired donors, with incorporation or reduction of molecular oxygen; F:heme binding; P:oxidation-reduction process
ci|000047956|Bact|Sample_DA|2	cholesterol 24-hydroxylase-like	2.6713	0.0168134	6.5419	2.12e-07	1842	-	CP46A_MOUSE	-	PF00067.17//p450//;PF00067.17//p450//	[INTERPRO, BLASTED, ANNOTATED]	20	2.15283e-155	64.2	4	F:GO:0005506; F:GO:0016705; F:GO:0020037; P:GO:0055114	F:iron ion binding; F:oxidoreductase activity, acting on paired donors, with incorporation or reduction of molecular oxygen; F:heme binding; P:oxidation-reduction process			IPR001128 (G3DSA:1.10.630.GENE3D); IPR001128 (PFAM); PTHR24293:SF0 (PANTHER); PTHR24293 (PANTHER); CYTOPLASMIC_DOMAIN (PHOBIUS); NON_CYTOPLASMIC_DOMAIN (PHOBIUS); TRANSMEMBRANE (PHOBIUS); IPR001128 (SUPERFAMILY); TMhelix (TMHMM)	F:GO:0005506; F:GO:0016705; F:GO:0020037; P:GO:0055114	F:iron ion binding; F:oxidoreductase activity, acting on paired donors, with incorporation or reduction of molecular oxygen; F:heme binding; P:oxidation-reduction process
ci|000045203|Bact|Sample_DB|2	uncharacterized protein LOC110447205	3.42301	0.00105667	6.53744	1.01e-09	664	-	-	-	-	[INTERPRO, BLASTED]	4	3.41053e-113	63.75						IPR009009 (G3DSA:2.40.40.GENE3D); IPR009009 (SUPERFAMILY)	no GO terms	no GO terms
ci|000036780|Bact|Sample_DA|2	---NA---	3.60275	0.000291187	6.53463	3.95e-12	2289	-	-	-	-	[INTERPRO, NO-BLAST]									NON_CYTOPLASMIC_DOMAIN (PHOBIUS); TRANSMEMBRANE (PHOBIUS); CYTOPLASMIC_DOMAIN (PHOBIUS); TMhelix (TMHMM); TMhelix (TMHMM)	no GO terms	no GO terms
ci|000011605|Bact|Sample_DA|2	---NA---	3.8089	0.027901	6.52798	0.000203967	656	-	-	-	-	[INTERPRO, NO-BLAST]									no IPS match	no IPS match	no IPS match
ci|000012083|Bact|Sample_DA|2	---NA---	2.56314	0.0210735	6.49287	4.5e-08	647	-	-	-	-	[INTERPRO, NO-BLAST]									no IPS match	no IPS match	no IPS match
ci|000041576|Bact|Sample_DA|2	---NA---	3.83371	0.0362749	6.48316	0.00497913	644	-	-	-	-	[INTERPRO, NO-BLAST]									no IPS match	no IPS match	no IPS match
ci|000116201|Bact|Sample_DB|2	complement C1q-like protein 4	3.70668	0.00332743	6.48063	0.000179996	779	-	C1QT9_BOVIN	-	PF00386.16//C1q//	[INTERPRO, BLASTED, ANNOTATED]	20	7.49439e-28	50.1	1	F:GO:0005515	F:protein binding			IPR001073 (PRINTS); IPR001073 (SMART); IPR008983 (G3DSA:2.60.120.GENE3D); IPR001073 (PFAM); SIGNAL_PEPTIDE_N_REGION (PHOBIUS); NON_CYTOPLASMIC_DOMAIN (PHOBIUS); SIGNAL_PEPTIDE_H_REGION (PHOBIUS); SIGNAL_PEPTIDE_C_REGION (PHOBIUS); SIGNAL_PEPTIDE (PHOBIUS); IPR001073 (PROSITE_PROFILES); SignalP-TM (SIGNALP_GRAM_POSITIVE); SignalP-noTM (SIGNALP_EUK); SignalP-noTM (SIGNALP_GRAM_NEGATIVE); IPR008983 …	F:GO:0005515	F:protein binding
ci|000026758|Bact|Sample_DA|2	MAM and LDL-receptor class A domain-containing protein 1-like	2.51157	0.032606	6.47765	6.68e-10	2357	-	-	-	PF14610.1//DUF4448//	[INTERPRO, BLASTED]	1	3.31002e-10	67						CYTOPLASMIC_DOMAIN (PHOBIUS); NON_CYTOPLASMIC_DOMAIN (PHOBIUS); TRANSMEMBRANE (PHOBIUS); TMhelix (TMHMM)	no GO terms	no GO terms
ci|000076551|Bact|Sample_DA|2	GTPase IMAP family member 7-like	3.23943	0.0138417	6.43968	2.01e-05	2361	-	GIMA7_HUMAN	-	PF04548.11//AIG1//;PF01926.18//MMR_HSR1//;PF03193.11//DUF258//;PB005444//Pfam-B_5444//;PF02421.13//FeoB_N//	[INTERPRO, BLASTED, MAPPED, ANNOTATED]	20	7.28094e-54	63.15	1	F:GO:0005525	F:GTP binding			IPR006703 (PFAM); IPR027417 (G3DSA:3.40.50.GENE3D); PTHR10903:SF62 (PANTHER); PTHR10903 (PANTHER); IPR006703 (PROSITE_PROFILES); IPR027417 (SUPERFAMILY)	F:GO:0005525	F:GTP binding
ci|000148726|Bact|Sample_DB|2	---NA---	4.93094	0.000981143	6.43325	0.000567749	286	-	-	-	-	[INTERPRO, NO-BLAST]									no IPS match	no IPS match	no IPS match
ci|000080230|Bact|Sample_DB|2	---NA---	4.69213	0.00107075	6.42566	3.37e-05	1050	-	-	-	-	[INTERPRO, NO-BLAST]									TRANSMEMBRANE (PHOBIUS); NON_CYTOPLASMIC_DOMAIN (PHOBIUS); CYTOPLASMIC_DOMAIN (PHOBIUS)	no GO terms	no GO terms
ci|000011076|Bact|Sample_DB|2	---NA---	6.36494	3.74e-14	6.42556	1.24e-21	1237	-	-	-	-	[INTERPRO, NO-BLAST]									no IPS match	no IPS match	no IPS match
ci|000076827|Bact|Sample_DA|2	sulfotransferase family cytosolic 1B member 1-like	3.79689	5.45e-05	6.42198	4.85e-09	1066	-	-	-	-	[INTERPRO, BLASTED]	20	5.75073e-09	78.55						no IPS match	no IPS match	no IPS match
ci|000056073|Bact|Sample_DA|2	---NA---	2.32563	0.0407116	6.4186	9.11e-05	1915	-	-	-	-	[INTERPRO, NO-BLAST]									TMhelix (TMHMM)	no GO terms	no GO terms
ci|000050773|Bact|Sample_DA|2	probable phytanoyl-CoA dioxygenase	2.847	0.0161365	6.40801	5.96e-08	1642	-	ECTD_STRAW	-	PF05721.8//PhyH//	[INTERPRO, BLASTED]	20	1.79935e-172	72.3						IPR008775 (PFAM); G3DSA:2.60.120.620 (GENE3D); PTHR20883:SF10 (PANTHER); PTHR20883 (PANTHER); SSF51197 (SUPERFAMILY)	no GO terms	no GO terms
ci|000071582|Bact|Sample_DA|2	cytochrome P450 4F4-like	3.45529	3.96e-05	6.40734	1.77e-13	940	-	CP4F6_RAT	-	PF00067.17//p450//	[INTERPRO, BLASTED, ANNOTATED]	20	1.78071e-156	78.4	4	F:GO:0005506; F:GO:0016705; F:GO:0020037; P:GO:0055114	F:iron ion binding; F:oxidoreductase activity, acting on paired donors, with incorporation or reduction of molecular oxygen; F:heme binding; P:oxidation-reduction process			IPR002401 (PRINTS); IPR001128 (PRINTS); IPR001128 (PFAM); IPR001128 (G3DSA:1.10.630.GENE3D); PTHR24291 (PANTHER); IPR017972 (PROSITE_PATTERNS); IPR001128 (SUPERFAMILY)	F:GO:0005506; F:GO:0016705; F:GO:0020037; P:GO:0055114	F:iron ion binding; F:oxidoreductase activity, acting on paired donors, with incorporation or reduction of molecular oxygen; F:heme binding; P:oxidation-reduction process
ci|000078333|Bact|Sample_DA|2	---NA---	3.07624	0.0003528	6.40168	7.42e-09	1896	-	-	-	-	[INTERPRO, NO-BLAST]									NON_CYTOPLASMIC_DOMAIN (PHOBIUS); CYTOPLASMIC_DOMAIN (PHOBIUS); TRANSMEMBRANE (PHOBIUS); TMhelix (TMHMM)	no GO terms	no GO terms
ci|000065154|Bact|Sample_DA|2	---NA---	3.6368	0.0053985	6.3952	0.000486054	242	-	-	-	-	[INTERPRO, NO-BLAST]									TMhelix (TMHMM)	no GO terms	no GO terms
ci|000085632|Bact|Sample_DB|2	---NA---	16.6307	2.4e-10	6.39102	0.000532977	549	-	-	-	-	[INTERPRO, NO-BLAST]									TRANSMEMBRANE (PHOBIUS); NON_CYTOPLASMIC_DOMAIN (PHOBIUS); CYTOPLASMIC_DOMAIN (PHOBIUS); TMhelix (TMHMM)	no GO terms	no GO terms
ci|000023761|Bact|Sample_DB|2	nascent polypeptide-associated complex subunit alpha-like	8.34632	1.32e-05	6.39068	0.000445682	284	-	-	-	-	[INTERPRO, BLASTED]	2	3.11402e-07	92						SIGNAL_PEPTIDE_N_REGION (PHOBIUS); NON_CYTOPLASMIC_DOMAIN (PHOBIUS); SIGNAL_PEPTIDE_H_REGION (PHOBIUS); SIGNAL_PEPTIDE_C_REGION (PHOBIUS); SIGNAL_PEPTIDE (PHOBIUS)	no GO terms	no GO terms
ci|000035674|Bact|Sample_DA|2	cytosolic 10-formyltetrahydrofolate dehydrogenase-like	3.89819	0.0134426	6.38869	0.000819455	764	-	-	-	PF00171.17//Aldedh//	[INTERPRO, BLASTED, MAPPED, ANNOTATED]	20	5.07219e-51	70	2	P:GO:0008152; F:GO:0016491	P:metabolic process; F:oxidoreductase activity			NON_CYTOPLASMIC_DOMAIN (PHOBIUS); TRANSMEMBRANE (PHOBIUS); CYTOPLASMIC_DOMAIN (PHOBIUS); CYTOPLASMIC_DOMAIN (PHOBIUS); TRANSMEMBRANE (PHOBIUS)	no GO terms	no GO terms
ci|000092535|Bact|Sample_DB|2	---NA---	4.34148	0.00855332	6.38716	0.00029166	1100	-	-	-	-	[INTERPRO, NO-BLAST]									no IPS match	no IPS match	no IPS match
ci|000070510|Bact|Sample_DA|2	PREDICTED: uncharacterized protein LOC109620352	4.15676	0.000499683	6.38071	1.44e-06	1861	-	-	-	-	[INTERPRO, BLASTED]	9	9.03404e-19	47.33						IPR026960 (PFAM)	no GO terms	no GO terms
ci|000019648|Bact|Sample_DB|2	---NA---	7.46855	4.46e-09	6.37074	3.83e-08	1406	-	-	-	-	[INTERPRO, NO-BLAST]									no IPS match	no IPS match	no IPS match
ci|000078666|Bact|Sample_DA|2	amine sulfotransferase-like	3.22111	2.3e-07	6.37003	6.42e-17	2906	-	ST3A1_RABIT	-	PF00685.22//Sulfotransfer_1//	[INTERPRO, BLASTED, ANNOTATED]	20	2.22455e-174	67.9	1	F:GO:0008146	F:sulfotransferase activity			G3DSA:3.40.50.300 (GENE3D); IPR000863 (PFAM); PTHR11783 (PANTHER); IPR027417 (SUPERFAMILY)	F:GO:0008146	F:sulfotransferase activity
ci|000073913|Bact|Sample_DA|2	probable S-adenosylmethionine-dependent methyltransferase At5g38780	5.31871	6.31e-10	6.36696	4.81e-09	1866	-	MT878_ARATH	-	PF03492.10//Methyltransf_7//;PF14183.1//YwpF//	[INTERPRO, BLASTED]	20	1.46392e-150	68.3						no IPS match	no IPS match	no IPS match
ci|000028120|Bact|Sample_DA|2	---NA---	2.36117	0.0160066	6.34023	5.45e-10	1991	-	-	-	-	[INTERPRO, NO-BLAST]									no IPS match	no IPS match	no IPS match
ci|000046237|Bact|Sample_C|2	transmembrane protein 79-like	3.86329	0.000192434	6.32501	2.14e-14	1192	-	-	-	PF01124.13//MAPEG//	[INTERPRO, BLASTED]	3	4.85536e-53	60.33						IPR001129 (PFAM); IPR023352 (G3DSA:1.20.120.GENE3D); PTHR31004 (PANTHER); NON_CYTOPLASMIC_DOMAIN (PHOBIUS); CYTOPLASMIC_DOMAIN (PHOBIUS); CYTOPLASMIC_DOMAIN (PHOBIUS); TRANSMEMBRANE (PHOBIUS); NON_CYTOPLASMIC_DOMAIN (PHOBIUS); TRANSMEMBRANE (PHOBIUS); TRANSMEMBRANE (PHOBIUS); TRANSMEMBRANE (PHOBIUS); CYTOPLASMIC_DOMAIN (PHOBIUS); TRANSMEMBRANE (PHOBIUS); NON_CYTOPLASMIC_DOMAIN (PHOBIUS); SSF16108…	no GO terms	no GO terms
ci|000081110|Bact|Sample_DB|2	betaine--homocysteine S-methyltransferase 1-like	2.10877	0.024486	6.31708	7.49e-23	1464	-	BHMT1_RAT	-	PF02574.11//S-methyl_trans//	[INTERPRO, BLASTED, MAPPED, ANNOTATED]	20	0	76.55	8	C:GO:0005737; P:GO:0006544; P:GO:0006563; P:GO:0006566; F:GO:0008270; P:GO:0009086; P:GO:0032259; F:GO:0047150	C:cytoplasm; P:glycine metabolic process; P:L-serine metabolic process; P:threonine metabolic process; F:zinc ion binding; P:methionine biosynthetic process; P:methylation; F:betaine-homocysteine S-methyltransferase activity	EC:2.1.1.5	Betaine--homocysteine S-methyltransferase	IPR003726 (PFAM); IPR003726 (G3DSA:3.20.20.GENE3D); IPR017226 (PIRSF); PTHR11103:SF8 (PANTHER); PTHR11103 (PANTHER); IPR003726 (PROSITE_PROFILES); IPR003726 (SUPERFAMILY)	C:GO:0005737; F:GO:0008270; P:GO:0009086; F:GO:0047150	C:cytoplasm; F:zinc ion binding; P:methionine biosynthetic process; F:betaine-homocysteine S-methyltransferase activity
ci|000025512|Bact|Sample_DB|2	---NA---	3.44257	0.00506205	6.31478	6.11e-06	1047	-	-	-	-	[INTERPRO, NO-BLAST]									no IPS match	no IPS match	no IPS match
ci|000002068|Bact|Sample_DB|2	microsomal glutathione S-transferase 2-like	6.51885	7.55e-05	6.28929	1.93e-05	802	-	MGST2_BOVIN	-	PF01124.13//MAPEG//	[INTERPRO, BLASTED, MAPPED, ANNOTATED]	2	1.97437e-64	71	3	P:GO:0006691; F:GO:0008047; C:GO:0016021	P:leukotriene metabolic process; F:enzyme activator activity; C:integral component of membrane			IPR001446 (PRINTS); IPR023352 (G3DSA:1.20.120.GENE3D); PTHR10250:SF13 (PANTHER); PTHR10250 (PANTHER); TRANSMEMBRANE (PHOBIUS); NON_CYTOPLASMIC_DOMAIN (PHOBIUS); CYTOPLASMIC_DOMAIN (PHOBIUS); SSF161084 (SUPERFAMILY); TMhelix (TMHMM)	P:GO:0006691; F:GO:0008047; C:GO:0016021	P:leukotriene metabolic process; F:enzyme activator activity; C:integral component of membrane
ci|000006220|Bact|Sample_DB|2	cytochrome P450 2B5-like	3.84553	0.00403476	6.28387	3.08e-07	1864	-	CP2J6_MOUSE	-	PF00067.17//p450//	[INTERPRO, BLASTED]	20	0	75.45						no IPS match	no IPS match	no IPS match
ci|000018185|Bact|Sample_DA|2	---NA---	5.04191	0.00415348	6.27689	0.00229074	422	-	-	-	-	[INTERPRO, NO-BLAST]									CYTOPLASMIC_DOMAIN (PHOBIUS); NON_CYTOPLASMIC_DOMAIN (PHOBIUS); TRANSMEMBRANE (PHOBIUS); TMhelix (TMHMM)	no GO terms	no GO terms
ci|000053484|Bact|Sample_DB|2	---NA---	7.0113	1.18e-07	6.27311	9.67e-06	1014	-	-	-	-	[INTERPRO, NO-BLAST]									SIGNAL_PEPTIDE (PHOBIUS); CYTOPLASMIC_DOMAIN (PHOBIUS); TRANSMEMBRANE (PHOBIUS); SIGNAL_PEPTIDE_C_REGION (PHOBIUS); SIGNAL_PEPTIDE_N_REGION (PHOBIUS); SIGNAL_PEPTIDE_H_REGION (PHOBIUS); NON_CYTOPLASMIC_DOMAIN (PHOBIUS); SignalP-TM (SIGNALP_EUK); TMhelix (TMHMM)	no GO terms	no GO terms
ci|000109893|Bact|Sample_DB|2	---NA---	4.98689	1.71e-06	6.26911	7.65e-07	223	-	-	-	-	[INTERPRO, NO-BLAST]									no IPS match	no IPS match	no IPS match
ci|000073920|Bact|Sample_DA|2	probable S-adenosylmethionine-dependent methyltransferase At5g38780	4.93137	9.57e-09	6.26327	9.86e-10	2145	-	MT878_ARATH	-	PF03492.10//Methyltransf_7//;PF14183.1//YwpF//	[INTERPRO, BLASTED]	20	4.40368e-91	65.95						no IPS match	no IPS match	no IPS match
ci|000102440|Bact|Sample_C|2	arylsulfatase B-like	4.02518	0.000102523	6.26153	5.79e-07	441	-	ARSB_MOUSE	-	PF00884.18//Sulfatase//	[INTERPRO, BLASTED, MAPPED, ANNOTATED]	20	1.56637e-83	79.2	2	P:GO:0008152; F:GO:0008484	P:metabolic process; F:sulfuric ester hydrolase activity			IPR000917 (PFAM); IPR017849 (G3DSA:3.40.720.GENE3D); PTHR10342:SF234 (PANTHER); PTHR10342 (PANTHER); IPR017850 (SUPERFAMILY)	F:GO:0003824; P:GO:0008152; F:GO:0008484	F:catalytic activity; P:metabolic process; F:sulfuric ester hydrolase activity
ci|000026954|Bact|Sample_DA|2	sepiapterin reductase-like	2.36918	0.0292321	6.26043	1.2e-06	1304	-	SPRE_HUMAN	-	PF00106.20//adh_short//;PF00106.20//adh_short//	[INTERPRO, BLASTED]	17	7.09732e-68	66.24						CYTOPLASMIC_DOMAIN (PHOBIUS); TRANSMEMBRANE (PHOBIUS); NON_CYTOPLASMIC_DOMAIN (PHOBIUS)	no GO terms	no GO terms
ci|000031097|Bact|Sample_DA|2	---NA---	3.37535	0.0223	6.25552	0.0020139	722	-	-	-	-	[INTERPRO, NO-BLAST]									no IPS match	no IPS match	no IPS match
ci|000005532|Bact|Sample_DB|2	---NA---	15.0723	5.08e-06	6.25257	0.0184543	1861	-	-	-	-	[INTERPRO, NO-BLAST]									NON_CYTOPLASMIC_DOMAIN (PHOBIUS); TRANSMEMBRANE (PHOBIUS); CYTOPLASMIC_DOMAIN (PHOBIUS); TMhelix (TMHMM)	no GO terms	no GO terms
ci|000082847|Bact|Sample_DB|2	---NA---	4.98357	0.0197601	6.25235	0.00966445	555	-	-	-	-	[INTERPRO, NO-BLAST]									no IPS match	no IPS match	no IPS match
ci|000011483|Bact|Sample_DB|2	threonine synthase-like 2	2.9153	0.0104702	6.24917	1.19e-07	1699	-	THRC_SCHPO	-	PF00291.20//PALP//	[INTERPRO, BLASTED]	9	0	61.67						Coil (COILS)	no GO terms	no GO terms
ci|000070546|Bact|Sample_DA|2	---NA---	3.23697	0.000225172	6.23982	3.18e-07	561	-	-	-	-	[INTERPRO, NO-BLAST]									no IPS match	no IPS match	no IPS match
ci|000043844|Bact|Sample_DB|2	inositol oxygenase-like	3.12722	0.0167208	6.23208	9.11e-07	1069	-	-	-	PF05153.10//DUF706//;PF05153.10//DUF706//	[INTERPRO, BLASTED, MAPPED, ANNOTATED]	3	1.02461e-65	72.67	5	F:GO:0005506; C:GO:0005737; P:GO:0019310; F:GO:0050113; P:GO:0055114	F:iron ion binding; C:cytoplasm; P:inositol catabolic process; F:inositol oxygenase activity; P:oxidation-reduction process	EC:1.13.99.1	Inositol oxygenase	Coil (COILS); IPR007828 (PFAM); IPR007828 (PANTHER); SSF109604 (SUPERFAMILY)	F:GO:0005506; C:GO:0005737; P:GO:0019310; F:GO:0050113; P:GO:0055114	F:iron ion binding; C:cytoplasm; P:inositol catabolic process; F:inositol oxygenase activity; P:oxidation-reduction process
ci|000016897|Bact|Sample_DA|2	---NA---	3.77144	5.65e-05	6.23101	1.09e-06	756	-	-	-	-	[INTERPRO, NO-BLAST]									NON_CYTOPLASMIC_DOMAIN (PHOBIUS); CYTOPLASMIC_DOMAIN (PHOBIUS); TRANSMEMBRANE (PHOBIUS); TMhelix (TMHMM)	no GO terms	no GO terms
ci|000085322|Bact|Sample_DB|2	---NA---	7.02343	0.00137902	6.2255	0.00322412	905	-	-	-	-	[INTERPRO, NO-BLAST]									no IPS match	no IPS match	no IPS match
ci|000064591|Bact|Sample_DB|2	---NA---	4.8094	0.00983975	6.22298	0.00318637	224	-	-	-	-	[INTERPRO, NO-BLAST]									no IPS match	no IPS match	no IPS match
ci|000016318|Bact|Sample_DB|2	---NA---	9.41153	0.000182513	6.21702	0.00814855	586	-	-	-	-	[INTERPRO, NO-BLAST]									no IPS match	no IPS match	no IPS match
ci|000097271|Bact|Sample_DB|2	dynein-1-beta heavy chain, flagellar inner arm I1 complex-like	3.35665	0.0131903	6.20363	3.42e-05	633	-	-	-	PF12777.2//MT//	[INTERPRO, BLASTED]	1	6.82923e-12	64						Coil (COILS); IPR000772 (PROSITE_PROFILES)	no GO terms	no GO terms
ci|000030776|Bact|Sample_DB|2	MAM and LDL-receptor class A domain-containing protein 1-like	2.41822	0.0232404	6.20181	1.56e-08	3895	-	PTPRK_MOUSE	-	PF00629.18//MAM//;PF14610.1//DUF4448//	[INTERPRO, BLASTED, ANNOTATED]	20	3.73361e-132	46.45	1	C:GO:0016020	C:membrane			IPR000998 (SMART); IPR000998 (PFAM); PTHR23282 (PANTHER); IPR000998 (PROSITE_PROFILES); IPR000998 (PROSITE_PROFILES); IPR013320 (SUPERFAMILY); IPR013320 (SUPERFAMILY)	C:GO:0016020	C:membrane
ci|000066798|Bact|Sample_DB|2	endoglucanase 13-like	4.43389	0.000577933	6.19079	1.37e-07	1165	-	-	-	-	[INTERPRO, BLASTED]	17	1.28841e-29	56.88						TRANSMEMBRANE (PHOBIUS); CYTOPLASMIC_DOMAIN (PHOBIUS); NON_CYTOPLASMIC_DOMAIN (PHOBIUS); TMhelix (TMHMM)	no GO terms	no GO terms
ci|000049132|Bact|Sample_DA|2	glutathione S-transferase theta-1	4.33478	0.0165999	6.184	0.00369488	957	-	-	-	PF02798.15//GST_N//;PF13417.1//GST_N_3//;PF13409.1//GST_N_2//;PF00043.20//GST_C//;PF14497.1//GST_C_3//	[INTERPRO, BLASTED, MAPPED, ANNOTATED]	14	1.46615e-70	69.43	2	F:GO:0005515; F:GO:0016740	F:protein binding; F:transferase activity			Coil (COILS); Coil (COILS); IPR012336 (G3DSA:3.40.30.GENE3D); IPR004045 (PFAM); IPR010987 (G3DSA:1.20.1050.GENE3D); IPR012336 (G3DSA:3.40.30.GENE3D); PTHR11260:SF177 (PANTHER); PTHR11260 (PANTHER); IPR004045 (PROSITE_PROFILES); IPR004045 (PROSITE_PROFILES); IPR012336 (SUPERFAMILY); IPR012336 (SUPERFAMILY)	F:GO:0005515	F:protein binding
ci|000136669|Bact|Sample_DB|2	---NA---	5.03067	0.0207727	6.18213	0.0122332	233	-	-	-	-	[INTERPRO, NO-BLAST]									no IPS match	no IPS match	no IPS match
ci|000098515|Bact|Sample_DB|2	uncharacterized protein LOC110459787 isoform X2	2.17729	0.0427526	6.18069	3.13e-05	657	-	-	-	-	[INTERPRO, BLASTED]	7	5.24764e-54	66.57						Coil (COILS)	no GO terms	no GO terms
ci|000123583|Bact|Sample_DB|2	glutathione S-transferase theta-1	4.40141	1.54e-10	6.17809	5.96e-13	1430	-	GSTT1_BOVIN	-	PF02798.15//GST_N//;PF13417.1//GST_N_3//;PF13409.1//GST_N_2//;PF00043.20//GST_C//;PF14497.1//GST_C_3//;PB001085//Pfam-B_1085//	[INTERPRO, BLASTED, MAPPED]	18	2.77126e-151	59.94	1	F:GO:0016740	F:transferase activity			no IPS match	no IPS match	no IPS match
ci|000084889|Bact|Sample_DB|2	---NA---	5.63707	1.11e-07	6.16544	3.26e-16	825	-	-	-	-	[INTERPRO, NO-BLAST]									no IPS match	no IPS match	no IPS match
ci|000053822|Bact|Sample_DB|2	neutral cholesterol ester hydrolase 1-like	2.75869	0.0249043	6.16465	6.93e-08	1849	-	NCEH1_MOUSE	-	PF07859.8//Abhydrolase_3//;PF00326.16//Peptidase_S9//;PF12695.2//Abhydrolase_5//;PF00135.23//COesterase//;PF07859.8//Abhydrolase_3//	[INTERPRO, BLASTED, MAPPED, ANNOTATED]	20	0	60.05	3	P:GO:0008152; C:GO:0016021; F:GO:0052689	P:metabolic process; C:integral component of membrane; F:carboxylic ester hydrolase activity	EC:3.1.1.1	Carboxylesterase	SIGNAL_PEPTIDE (PHOBIUS); SIGNAL_PEPTIDE_N_REGION (PHOBIUS); SIGNAL_PEPTIDE_C_REGION (PHOBIUS); SIGNAL_PEPTIDE_H_REGION (PHOBIUS); NON_CYTOPLASMIC_DOMAIN (PHOBIUS)	no GO terms	no GO terms
ci|000125969|Bact|Sample_DB|2	type I iodothyronine deiodinase-like	2.34881	0.00721385	6.15871	5.88e-12	1259	-	IOD1_FUNHE	-	PF00837.12//T4_deiodinase//;PF00837.12//T4_deiodinase//	[INTERPRO, BLASTED, ANNOTATED]	3	1.29682e-74	73.67	2	F:GO:0004800; P:GO:0055114	F:thyroxine 5'-deiodinase activity; P:oxidation-reduction process	EC:1.97.1.10	Other oxidoreductases	IPR000643 (PFAM); NON_CYTOPLASMIC_DOMAIN (PHOBIUS); CYTOPLASMIC_DOMAIN (PHOBIUS); TRANSMEMBRANE (PHOBIUS); TMhelix (TMHMM)	F:GO:0004800; P:GO:0055114	F:thyroxine 5'-deiodinase activity; P:oxidation-reduction process
ci|000012902|Bact|Sample_DB|2	chymotrypsin-like elastase family member 2A	2.65795	0.0227116	6.14096	3.68e-14	1254	-	TMPS9_MOUSE	-	PF00089.21//Trypsin//;PF00089.21//Trypsin//	[INTERPRO, BLASTED, MAPPED, ANNOTATED]	20	8.27562e-134	52.05	2	F:GO:0004252; P:GO:0006508	F:serine-type endopeptidase activity; P:proteolysis	EC:3.4.21	Acting on peptide bonds (peptidases)	G3DSA:2.40.10.10 (GENE3D); G3DSA:2.40.10.10 (GENE3D); IPR001254 (PFAM); PTHR24276 (PANTHER); PTHR24276:SF58 (PANTHER); IPR018114 (PROSITE_PATTERNS); SIGNAL_PEPTIDE (PHOBIUS); SIGNAL_PEPTIDE_C_REGION (PHOBIUS); SIGNAL_PEPTIDE_N_REGION (PHOBIUS); NON_CYTOPLASMIC_DOMAIN (PHOBIUS); SIGNAL_PEPTIDE_H_REGION (PHOBIUS); IPR001254 (PROSITE_PROFILES); SignalP-noTM (SIGNALP_EUK); IPR009003 (SUPERFAMILY)	F:GO:0004252; P:GO:0006508	F:serine-type endopeptidase activity; P:proteolysis
ci|000070889|Bact|Sample_DB|2	probable flavin-containing monoamine oxidase A	3.12123	0.00536097	6.13921	4.68e-07	872	-	-	-	-	[INTERPRO, BLASTED, MAPPED]	15	4.20205e-43	71.6	2	F:GO:0016491; P:GO:0055114	F:oxidoreductase activity; P:oxidation-reduction process			Coil (COILS); Coil (COILS); SIGNAL_PEPTIDE (PHOBIUS); SIGNAL_PEPTIDE_C_REGION (PHOBIUS); NON_CYTOPLASMIC_DOMAIN (PHOBIUS); SIGNAL_PEPTIDE_H_REGION (PHOBIUS); SIGNAL_PEPTIDE_N_REGION (PHOBIUS); SignalP-noTM (SIGNALP_EUK)	no GO terms	no GO terms
ci|000025387|Bact|Sample_DA|2	---NA---	3.23445	0.0140555	6.12677	2.58e-08	1694	-	-	-	-	[INTERPRO, NO-BLAST]									TRANSMEMBRANE (PHOBIUS); NON_CYTOPLASMIC_DOMAIN (PHOBIUS); CYTOPLASMIC_DOMAIN (PHOBIUS)	no GO terms	no GO terms
ci|000060030|Bact|Sample_DB|2	uncharacterized protein LOC110451909 isoform X1	5.18083	0.000899191	6.12616	0.000102274	1134	-	-	-	PF01643.12//Acyl-ACP_TE//;PF13279.1//4HBT_2//	[INTERPRO, BLASTED, MAPPED, ANNOTATED]	20	6.34346e-102	49.15	2	P:GO:0006633; F:GO:0016790	P:fatty acid biosynthetic process; F:thiolester hydrolase activity			IPR029069 (G3DSA:3.10.129.GENE3D); IPR029069 (G3DSA:3.10.129.GENE3D); IPR002864 (PFAM); PTHR34487:SF1 (PANTHER); PTHR34487 (PANTHER); IPR029069 (SUPERFAMILY); IPR029069 (SUPERFAMILY)	P:GO:0006633; F:GO:0016790	P:fatty acid biosynthetic process; F:thiolester hydrolase activity
ci|000003324|Bact|Sample_DA|2	cholesterol 24-hydroxylase-like	2.36565	0.02894	6.1065	6.18e-07	2336	-	CP46A_MOUSE	-	PF00067.17//p450//;PF00067.17//p450//	[INTERPRO, BLASTED, ANNOTATED]	20	1.75035e-152	64.9	4	F:GO:0005506; F:GO:0016705; F:GO:0020037; P:GO:0055114	F:iron ion binding; F:oxidoreductase activity, acting on paired donors, with incorporation or reduction of molecular oxygen; F:heme binding; P:oxidation-reduction process			IPR001128 (G3DSA:1.10.630.GENE3D); IPR001128 (PFAM); PTHR24293:SF0 (PANTHER); PTHR24293 (PANTHER); CYTOPLASMIC_DOMAIN (PHOBIUS); NON_CYTOPLASMIC_DOMAIN (PHOBIUS); TRANSMEMBRANE (PHOBIUS); IPR001128 (SUPERFAMILY); TMhelix (TMHMM)	F:GO:0005506; F:GO:0016705; F:GO:0020037; P:GO:0055114	F:iron ion binding; F:oxidoreductase activity, acting on paired donors, with incorporation or reduction of molecular oxygen; F:heme binding; P:oxidation-reduction process
ci|000022652|Bact|Sample_DB|2	arylsulfatase B-like	2.64982	0.0489643	6.10122	2.28e-09	843	-	ARSB_HUMAN	-	PF00884.18//Sulfatase//	[INTERPRO, BLASTED, MAPPED, ANNOTATED]	20	1.283e-114	77.7	2	P:GO:0008152; F:GO:0008484	P:metabolic process; F:sulfuric ester hydrolase activity			IPR017849 (G3DSA:3.40.720.GENE3D); IPR000917 (PFAM); PTHR10342:SF234 (PANTHER); PTHR10342 (PANTHER); IPR024607 (PROSITE_PATTERNS); IPR017850 (SUPERFAMILY)	F:GO:0003824; P:GO:0008152; F:GO:0008484	F:catalytic activity; P:metabolic process; F:sulfuric ester hydrolase activity
ci|000047743|Bact|Sample_DB|2	---NA---	11.7276	1.53e-05	6.09495	0.000673742	222	-	-	-	-	[INTERPRO, NO-BLAST]									no IPS match	no IPS match	no IPS match
ci|000065864|Bact|Sample_DA|2	killer cell lectin-like receptor subfamily B member 1B allele C isoform X1	2.87092	0.0255777	6.0868	5.89e-05	521	-	-	-	-	[INTERPRO, BLASTED]	6	1.52529e-20	72.83						no IPS match	no IPS match	no IPS match
ci|000084571|Bact|Sample_DB|2	---NA---	5.60498	6.1e-06	6.08588	0.00387135	510	-	-	-	-	[INTERPRO, NO-BLAST]									no IPS match	no IPS match	no IPS match
ci|000086930|Bact|Sample_DA|2	---NA---	4.23298	0.0191292	6.08102	0.000322783	315	-	-	-	-	[INTERPRO, NO-BLAST]									CYTOPLASMIC_DOMAIN (PHOBIUS); TRANSMEMBRANE (PHOBIUS); NON_CYTOPLASMIC_DOMAIN (PHOBIUS); TMhelix (TMHMM)	no GO terms	no GO terms
ci|000015668|Bact|Sample_DA|2	uncharacterized protein LOC110441758	4.06072	9.54e-07	6.07102	2.73e-07	804	-	-	-	-	[INTERPRO, BLASTED]	1	0.000881368	76						no IPS match	no IPS match	no IPS match
ci|000074345|Bact|Sample_DB|2	methylglutaconyl-CoA hydratase, mitochondrial isoform X2	4.46835	0.0426969	6.07078	0.0217882	270	-	-	-	-	[INTERPRO, BLASTED]	3	2.26737e-09	91.33						NON_CYTOPLASMIC_DOMAIN (PHOBIUS); TRANSMEMBRANE (PHOBIUS); CYTOPLASMIC_DOMAIN (PHOBIUS)	no GO terms	no GO terms
ci|000028667|Bact|Sample_DB|2	pantetheinase-like isoform X1	2.239	0.0353716	6.06761	1.61e-07	1804	-	VNN1_HUMAN	-	PB010008//Pfam-B_10008//;PB017326//Pfam-B_17326//;PF00795.17//CN_hydrolase//	[INTERPRO, BLASTED, ANNOTATED]	6	0	62.17	2	P:GO:0006807; F:GO:0016811	P:nitrogen compound metabolic process; F:hydrolase activity, acting on carbon-nitrogen (but not peptide) bonds, in linear amides			IPR003010 (PFAM); IPR003010 (G3DSA:3.60.110.GENE3D); IPR012101 (PANTHER); CYTOPLASMIC_DOMAIN (PHOBIUS); TRANSMEMBRANE (PHOBIUS); NON_CYTOPLASMIC_DOMAIN (PHOBIUS); IPR003010 (PROSITE_PROFILES); IPR003010 (SUPERFAMILY); TMhelix (TMHMM)	P:GO:0006807; F:GO:0016810; F:GO:0016811	P:nitrogen compound metabolic process; F:hydrolase activity, acting on carbon-nitrogen (but not peptide) bonds; F:hydrolase activity, acting on carbon-nitrogen (but not peptide) bonds, in linear amides
ci|000138505|Bact|Sample_DB|2	fatty acid synthase-like	3.74287	0.00425516	6.05992	1.64e-06	337	-	FAS_MOUSE	-	-	[INTERPRO, BLASTED]	2	1.98794e-20	68.5						IPR029058 (G3DSA:3.40.50.GENE3D); PTHR11712:SF234 (PANTHER); PTHR11712 (PANTHER); IPR029058 (SUPERFAMILY)	no GO terms	no GO terms
ci|000067261|Bact|Sample_DB|2	---NA---	4.54258	0.00236561	6.05329	1.29e-06	933	-	-	-	-	[INTERPRO, NO-BLAST]									TMhelix (TMHMM); TMhelix (TMHMM)	no GO terms	no GO terms
ci|000011150|Bact|Sample_DA|2	nose resistant to fluoxetine protein 6-like	2.51027	0.0396305	6.05328	2.42e-05	1193	-	-	-	-	[INTERPRO, BLASTED]	20	2.7419e-133	50.45						IPR006621 (SMART); PTHR11161 (PANTHER); NON_CYTOPLASMIC_DOMAIN (PHOBIUS); TRANSMEMBRANE (PHOBIUS); CYTOPLASMIC_DOMAIN (PHOBIUS); TMhelix (TMHMM)	no GO terms	no GO terms
ci|000046115|Bact|Sample_DA|2	---NA---	3.81694	0.00194634	6.04209	9.22e-07	1130	-	-	-	-	[INTERPRO, NO-BLAST]									no IPS match	no IPS match	no IPS match
ci|000094883|Bact|Sample_DB|2	long-chain-fatty-acid--CoA ligase 1 isoform X2	3.37891	4.56e-06	6.04154	1.96e-11	1155	-	-	-	PB011727//Pfam-B_11727//;PB006226//Pfam-B_6226//;PB000729//Pfam-B_729//;PB005679//Pfam-B_5679//	[INTERPRO, BLASTED]	11	7.51448e-79	75.91						G3DSA:3.30.300.30 (GENE3D); PTHR43272 (PANTHER); PTHR43272:SF28 (PANTHER); SSF56801 (SUPERFAMILY)	no GO terms	no GO terms
ci|000085578|Bact|Sample_DB|2	endoglucanase 13-like	7.6667	1.89e-05	6.03266	0.00309709	738	-	-	-	-	[INTERPRO, BLASTED]	3	1.44694e-10	70.33						CYTOPLASMIC_DOMAIN (PHOBIUS); NON_CYTOPLASMIC_DOMAIN (PHOBIUS); TRANSMEMBRANE (PHOBIUS); TMhelix (TMHMM)	no GO terms	no GO terms
ci|000003203|Bact|Sample_DA|2	heat shock 70 kDa protein 12B-like	4.22593	0.0183421	6.02681	0.0222961	892	-	-	-	-	[INTERPRO, BLASTED]	20	4.97813e-32	69.1						PTHR14187 (PANTHER); PTHR14187:SF47 (PANTHER); SSF53067 (SUPERFAMILY)	no GO terms	no GO terms
ci|000112652|Bact|Sample_DB|2	cellular retinoic acid-binding protein 1-like	2.87109	0.00940924	6.02075	1.55e-08	1055	-	RABP1_BOVIN	-	PF00061.18//Lipocalin//	[INTERPRO, BLASTED, MAPPED, ANNOTATED]	20	4.0339e-77	65.9	3	F:GO:0005215; P:GO:0006810; F:GO:0008289	F:transporter activity; P:transport; F:lipid binding			IPR000463 (PRINTS); IPR012674 (G3DSA:2.40.128.GENE3D); IPR000566 (PFAM); IPR031259 (PANTHER); IPR000463 (PROSITE_PATTERNS); IPR011038 (SUPERFAMILY)	F:GO:0005215; P:GO:0006810; F:GO:0008289	F:transporter activity; P:transport; F:lipid binding
ci|000013147|Bact|Sample_DA|2	---NA---	3.24765	0.000123004	6.01714	8.86e-09	999	-	-	-	-	[INTERPRO, NO-BLAST]									no IPS match	no IPS match	no IPS match
ci|000058145|Bact|Sample_DB|2	carbonyl reductase [NADPH] 1-like	3.85463	0.000328654	6.0132	5.43e-06	1094	-	CBR1_MOUSE	-	PF00106.20//adh_short//;PF08659.5//KR//	[INTERPRO, BLASTED, MAPPED, ANNOTATED]	20	1.9167e-109	63.55	2	P:GO:0008152; F:GO:0016491	P:metabolic process; F:oxidoreductase activity			Coil (COILS); IPR002347 (PRINTS); IPR002198 (PFAM); IPR016040 (G3DSA:3.40.50.GENE3D); PTHR24322:SF228 (PANTHER); PTHR24322 (PANTHER); PTHR24322 (PANTHER); PTHR24322:SF228 (PANTHER); IPR016040 (SUPERFAMILY)	P:GO:0008152; F:GO:0016491	P:metabolic process; F:oxidoreductase activity
ci|000066749|Bact|Sample_DB|2	---NA---	3.77318	0.0172336	6.01028	0.000451172	504	-	-	-	-	[INTERPRO, NO-BLAST]									NON_CYTOPLASMIC_DOMAIN (PHOBIUS); CYTOPLASMIC_DOMAIN (PHOBIUS); TRANSMEMBRANE (PHOBIUS)	no GO terms	no GO terms
ci|000038089|Bact|Sample_DA|2	hydroxysteroid 11-beta-dehydrogenase 1-like protein isoform X2	3.42752	0.00749852	6.00808	3.53e-06	1134	-	HSD4A_ARATH	-	PF00106.20//adh_short//;PF08659.5//KR//;PF13561.1//adh_short_C2//;PF13561.1//adh_short_C2//;PB003926//Pfam-B_3926//;PB001497//Pfam-B_1497//;PB002773//Pfam-B_2773//	[INTERPRO, BLASTED, MAPPED, ANNOTATED]	20	2.66325e-61	64.2	2	F:GO:0016491; P:GO:0055114	F:oxidoreductase activity; P:oxidation-reduction process			IPR002347 (PRINTS); IPR016040 (G3DSA:3.40.50.GENE3D); PF13561 (PFAM); PTHR24322 (PANTHER); PTHR24322:SF551 (PANTHER); IPR016040 (SUPERFAMILY)	no GO terms	no GO terms
ci|000078336|Bact|Sample_DA|2	---NA---	2.37777	0.0162192	6.00466	3.51e-07	1863	-	-	-	-	[INTERPRO, NO-BLAST]									TRANSMEMBRANE (PHOBIUS); NON_CYTOPLASMIC_DOMAIN (PHOBIUS); CYTOPLASMIC_DOMAIN (PHOBIUS); TMhelix (TMHMM)	no GO terms	no GO terms
ci|000111596|Bact|Sample_DB|2	---NA---	4.79078	0.0122224	5.99899	0.0116082	318	-	-	-	-	[INTERPRO, NO-BLAST]									no IPS match	no IPS match	no IPS match
ci|000064838|Bact|Sample_DB|2	---NA---	4.86027	0.00117844	5.98562	1.14e-05	250	-	-	-	-	[INTERPRO, NO-BLAST]									IPR014010 (PROSITE_PROFILES); SignalP-TM (SIGNALP_GRAM_POSITIVE)	no GO terms	no GO terms
ci|000062346|Bact|Sample_DA|2	---NA---	3.81868	0.0135562	5.97821	0.00419159	249	-	-	-	-	[INTERPRO, NO-BLAST]									no IPS match	no IPS match	no IPS match
ci|000070538|Bact|Sample_DB|2	uncharacterized protein LOC110464263	8.83545	0.00108027	5.97821	0.0120283	702	-	-	-	-	[INTERPRO, BLASTED]	1	0.0006091	82						no IPS match	no IPS match	no IPS match
ci|000058367|Bact|Sample_DA|2	---NA---	2.22565	0.0322688	5.96134	0.000115383	928	-	-	-	-	[INTERPRO, NO-BLAST]									SIGNAL_PEPTIDE_N_REGION (PHOBIUS); SIGNAL_PEPTIDE_H_REGION (PHOBIUS); NON_CYTOPLASMIC_DOMAIN (PHOBIUS); SIGNAL_PEPTIDE_C_REGION (PHOBIUS); SIGNAL_PEPTIDE (PHOBIUS); SignalP-noTM (SIGNALP_EUK)	no GO terms	no GO terms
ci|000093861|Bact|Sample_DB|2	---NA---	7.98532	2.92e-05	5.95293	0.00263985	311	-	-	-	-	[INTERPRO, NO-BLAST]									no IPS match	no IPS match	no IPS match
ci|000073914|Bact|Sample_DA|2	probable S-adenosylmethionine-dependent methyltransferase At5g38780	5.20973	1.2e-09	5.95213	2.02e-08	1816	-	MT878_ARATH	-	PF03492.10//Methyltransf_7//;PF14183.1//YwpF//	[INTERPRO, BLASTED]	20	5.04846e-151	68.85						no IPS match	no IPS match	no IPS match
ci|000060849|Bact|Sample_DA|2	collagen alpha-1(X) chain-like	4.74484	0.0298661	5.9425	0.0247408	752	-	-	-	PF00386.16//C1q//	[INTERPRO, BLASTED, ANNOTATED]	20	3.29154e-73	43.4	1	F:GO:0005515	F:protein binding			Coil (COILS); IPR001073 (PRINTS); IPR001073 (SMART); IPR008983 (G3DSA:2.60.120.GENE3D); IPR001073 (PFAM); PTHR22923:SF54 (PANTHER); PTHR22923 (PANTHER); IPR001073 (PROSITE_PROFILES); IPR008983 (SUPERFAMILY); IPR008983 (SUPERFAMILY); TMhelix (TMHMM); TMhelix (TMHMM); TMhelix (TMHMM)	F:GO:0005515	F:protein binding
ci|000075095|Bact|Sample_DA|2	ganglioside-induced differentiation-associated protein 1-like	2.26044	8.32e-06	5.92969	2.35e-15	1186	-	GDAP1_HUMAN	-	PF13417.1//GST_N_3//;PF13409.1//GST_N_2//;PF02798.15//GST_N//;PF00043.20//GST_C//;PF13410.1//GST_C_2//;PB002950//Pfam-B_2950//	[INTERPRO, BLASTED, MAPPED, ANNOTATED]	5	1.05268e-131	59.6	1	F:GO:0005515	F:protein binding			IPR004046 (PFAM); IPR010987 (G3DSA:1.20.1050.GENE3D); IPR004045 (PFAM); IPR012336 (G3DSA:3.40.30.GENE3D); PTHR11260:SF246 (PANTHER); PTHR11260:SF246 (PANTHER); PTHR11260 (PANTHER); IPR010987 (PROSITE_PROFILES); IPR004045 (PROSITE_PROFILES); IPR010987 (SUPERFAMILY); IPR012336 (SUPERFAMILY)	F:GO:0005515	F:protein binding
ci|000012462|Bact|Sample_DB|2	---NA---	5.88925	6.98e-08	5.92759	1.12e-06	729	-	-	-	-	[INTERPRO, NO-BLAST]									SIGNAL_PEPTIDE_H_REGION (PHOBIUS); SIGNAL_PEPTIDE (PHOBIUS); SIGNAL_PEPTIDE_C_REGION (PHOBIUS); SIGNAL_PEPTIDE_N_REGION (PHOBIUS); NON_CYTOPLASMIC_DOMAIN (PHOBIUS); TMhelix (TMHMM)	no GO terms	no GO terms
ci|000018468|Bact|Sample_DA|2	flocculation protein FLO11-like	2.13507	0.0330832	5.91075	2.54e-05	1615	-	-	-	PF02195.13//ParBc//	[INTERPRO, BLASTED]	20	1.67769e-110	62.3						no IPS match	no IPS match	no IPS match
ci|000026178|Bact|Sample_DB|2	cysteine-rich, acidic integral membrane protein-like	2.45914	0.00149083	5.90834	2.88e-12	586	-	-	-	-	[INTERPRO, BLASTED]	20	7.49813e-53	42.75						NON_CYTOPLASMIC_DOMAIN (PHOBIUS); SIGNAL_PEPTIDE_H_REGION (PHOBIUS); SIGNAL_PEPTIDE (PHOBIUS); SIGNAL_PEPTIDE_N_REGION (PHOBIUS); SIGNAL_PEPTIDE_C_REGION (PHOBIUS); SignalP-noTM (SIGNALP_EUK); SSF57302 (SUPERFAMILY)	no GO terms	no GO terms
ci|000014879|Bact|Sample_DA|2	---NA---	8.4796	0.000209696	5.90592	0.00933713	1075	-	-	-	-	[INTERPRO, NO-BLAST]									no IPS match	no IPS match	no IPS match
ci|000046625|Bact|Sample_DA|2	probable phosphoglycerate mutase	2.53965	0.0418834	5.90458	1.08e-06	2107	-	GPMA_ALTMD	-	PF00300.17//His_Phos_1//;PF00300.17//His_Phos_1//	[INTERPRO, BLASTED, MAPPED, ANNOTATED]	4	4.97545e-118	73.5	3	F:GO:0004619; P:GO:0006094; P:GO:0006096	F:phosphoglycerate mutase activity; P:gluconeogenesis; P:glycolytic process	EC:5.4.2.1	Intramolecular transferases	IPR029033 (G3DSA:3.40.50.GENE3D); IPR013078 (PFAM); IPR005952 (TIGRFAM); IPR005952 (PANTHER); IPR029033 (SUPERFAMILY); IPR029033 (SUPERFAMILY)	F:GO:0004619; P:GO:0006096; F:GO:0016868	F:phosphoglycerate mutase activity; P:glycolytic process; F:intramolecular transferase activity, phosphotransferases
ci|000087598|Bact|Sample_DB|2	---NA---	4.03422	0.00591987	5.90454	4.63e-08	428	-	-	-	-	[INTERPRO, NO-BLAST]									NON_CYTOPLASMIC_DOMAIN (PHOBIUS); CYTOPLASMIC_DOMAIN (PHOBIUS); TRANSMEMBRANE (PHOBIUS); TMhelix (TMHMM)	no GO terms	no GO terms
ci|000013513|Bact|Sample_DA|2	---NA---	4.0727	0.000136512	5.90097	6.95e-14	809	-	-	-	-	[INTERPRO, NO-BLAST]									no IPS match	no IPS match	no IPS match
ci|000082122|Bact|Sample_DB|2	cAMP-regulated D2 protein-like	5.83961	0.000103191	5.87824	3.02e-05	1353	-	-	-	PF00135.23//COesterase//	[INTERPRO, BLASTED]	5	4.30853e-86	70.2						no IPS match	no IPS match	no IPS match
ci|000010971|Bact|Sample_DB|2	diamine acetyltransferase 2-like	3.35482	0.00012008	5.87421	7.81e-10	756	-	SAT2_PIG	-	PF00583.19//Acetyltransf_1//;PF13302.1//Acetyltransf_3//;PF13673.1//Acetyltransf_10//;PF13508.1//Acetyltransf_7//	[INTERPRO, BLASTED, MAPPED, ANNOTATED]	17	9.97538e-74	62.53	2	F:GO:0008080; P:GO:0042967	F:N-acetyltransferase activity; P:obsolete acyl-carrier-protein biosynthetic process			Coil (COILS); IPR016181 (G3DSA:3.40.630.GENE3D); IPR000182 (PFAM); PTHR10545 (PANTHER); PTHR10545:SF41 (PANTHER); IPR000182 (PROSITE_PROFILES); IPR016181 (SUPERFAMILY)	F:GO:0008080	F:N-acetyltransferase activity
ci|000011937|Bact|Sample_DA|2	arylsulfatase B-like	2.43882	0.0324005	5.87133	1.62e-07	696	-	ARSB_RAT	-	PF00884.18//Sulfatase//	[INTERPRO, BLASTED, MAPPED, ANNOTATED]	20	1.34236e-91	80.05	2	P:GO:0008152; F:GO:0008484	P:metabolic process; F:sulfuric ester hydrolase activity			IPR017849 (G3DSA:3.40.720.GENE3D); IPR000917 (PFAM); PTHR10342:SF234 (PANTHER); PTHR10342 (PANTHER); IPR017850 (SUPERFAMILY)	F:GO:0003824; P:GO:0008152; F:GO:0008484	F:catalytic activity; P:metabolic process; F:sulfuric ester hydrolase activity
ci|000018607|Bact|Sample_DB|2	pheromone-regulated protein PRM7-like	4.43056	2.69e-05	5.86548	3.4e-06	270	-	YHU2_SCHPO	-	-	[INTERPRO, BLASTED]	5	3.69185e-06	49.2						CYTOPLASMIC_DOMAIN (PHOBIUS); CYTOPLASMIC_DOMAIN (PHOBIUS); TRANSMEMBRANE (PHOBIUS); TRANSMEMBRANE (PHOBIUS); NON_CYTOPLASMIC_DOMAIN (PHOBIUS); TMhelix (TMHMM)	no GO terms	no GO terms
ci|000049167|Bact|Sample_DA|2	2-acylglycerol O-acyltransferase 1-like	2.27041	0.0129943	5.85172	7.75e-07	1024	-	MOGT1_XENTR	-	PF03982.8//DAGAT//	[INTERPRO, BLASTED]	2	2.92329e-164	86						no IPS match	no IPS match	no IPS match
ci|000016196|Bact|Sample_DA|2	arylsulfatase B-like	2.78228	0.0107027	5.84464	5.4e-14	1292	-	ARSB_MOUSE	-	PF00884.18//Sulfatase//;PF00884.18//Sulfatase//	[INTERPRO, BLASTED, MAPPED, ANNOTATED]	20	7.39371e-123	77.45	2	P:GO:0008152; F:GO:0008484	P:metabolic process; F:sulfuric ester hydrolase activity			IPR017849 (G3DSA:3.40.720.GENE3D); IPR000917 (PFAM); PTHR10342:SF234 (PANTHER); PTHR10342 (PANTHER); IPR024607 (PROSITE_PATTERNS); IPR024607 (PROSITE_PATTERNS); NON_CYTOPLASMIC_DOMAIN (PHOBIUS); SIGNAL_PEPTIDE_H_REGION (PHOBIUS); SIGNAL_PEPTIDE_C_REGION (PHOBIUS); SIGNAL_PEPTIDE (PHOBIUS); SIGNAL_PEPTIDE_N_REGION (PHOBIUS); SignalP-noTM (SIGNALP_EUK); IPR017850 (SUPERFAMILY); TMhelix (TMHMM)	F:GO:0003824; P:GO:0008152; F:GO:0008484	F:catalytic activity; P:metabolic process; F:sulfuric ester hydrolase activity
ci|000116525|Bact|Sample_DB|2	---NA---	2.70037	0.00107047	5.84384	3.12e-16	907	-	-	-	-	[INTERPRO, NO-BLAST]									SIGNAL_PEPTIDE_H_REGION (PHOBIUS); NON_CYTOPLASMIC_DOMAIN (PHOBIUS); SIGNAL_PEPTIDE (PHOBIUS); SIGNAL_PEPTIDE_N_REGION (PHOBIUS); SIGNAL_PEPTIDE_C_REGION (PHOBIUS); SignalP-TM (SIGNALP_EUK); TMhelix (TMHMM)	no GO terms	no GO terms
ci|000000642|Bact|Sample_DA|2	cathepsin L1-like	6.21405	7.02e-11	5.84153	1.95e-06	2088	-	-	-	-	[INTERPRO, BLASTED, MAPPED]	20	2.2009e-12	81.45	4	P:GO:0006508; F:GO:0008233; F:GO:0008234; F:GO:0016787	P:proteolysis; F:peptidase activity; F:cysteine-type peptidase activity; F:hydrolase activity			no IPS match	no IPS match	no IPS match
ci|000052976|Bact|Sample_DA|2	---NA---	3.44412	2.98e-05	5.83662	2.44e-20	803	-	-	-	-	[INTERPRO, NO-BLAST]									no IPS match	no IPS match	no IPS match
ci|000039646|Bact|Sample_DA|2	trimethyllysine dioxygenase, mitochondrial	2.94139	4.43e-05	5.81334	3.3e-08	2515	-	-	-	PF06155.7//DUF971//;PF02668.11//TauD//	[INTERPRO, BLASTED]	20	5.53661e-174	61						Coil (COILS); IPR010376 (PFAM); PTHR10696 (PANTHER); PTHR10696:SF25 (PANTHER); PTHR10696 (PANTHER)	no GO terms	no GO terms
ci|000116523|Bact|Sample_DB|2	---NA---	2.43449	0.00557044	5.80607	5.09e-16	947	-	-	-	-	[INTERPRO, NO-BLAST]									SIGNAL_PEPTIDE (PHOBIUS); SIGNAL_PEPTIDE_N_REGION (PHOBIUS); NON_CYTOPLASMIC_DOMAIN (PHOBIUS); SIGNAL_PEPTIDE_C_REGION (PHOBIUS); SIGNAL_PEPTIDE_H_REGION (PHOBIUS); SignalP-TM (SIGNALP_EUK); TMhelix (TMHMM)	no GO terms	no GO terms
ci|000081768|Bact|Sample_DB|2	glutathione S-transferase theta-1	5.32518	3.04e-05	5.80507	0.000875211	1478	-	GSTT1_BOVIN	-	PF02798.15//GST_N//;PF13417.1//GST_N_3//;PF13409.1//GST_N_2//;PB001085//Pfam-B_1085//;PF00043.20//GST_C//;PF14497.1//GST_C_3//	[INTERPRO, BLASTED, MAPPED, ANNOTATED]	15	9.56487e-123	61.53	1	F:GO:0005515	F:protein binding			IPR012336 (G3DSA:3.40.30.GENE3D); IPR012336 (G3DSA:3.40.30.GENE3D); IPR004046 (PFAM); IPR010987 (G3DSA:1.20.1050.GENE3D); IPR004045 (PFAM); PTHR11260:SF177 (PANTHER); PTHR11260 (PANTHER); PTHR11260 (PANTHER); PTHR11260:SF177 (PANTHER); IPR004045 (PROSITE_PROFILES); IPR010987 (PROSITE_PROFILES); IPR004045 (PROSITE_PROFILES); IPR012336 (SUPERFAMILY); IPR010987 (SUPERFAMILY); IPR012336 (SUPERFAMILY)	F:GO:0005515	F:protein binding
ci|000032628|Bact|Sample_DA|2	prostaglandin reductase-3-like	3.93728	1.43e-05	5.80006	3.5e-10	1296	-	-	-	-	[INTERPRO, BLASTED]	2	3.2727e-50	82.5						IPR016040 (G3DSA:3.40.50.GENE3D)	no GO terms	no GO terms
ci|000038588|Bact|Sample_DB|2	amine sulfotransferase-like	3.96905	1.19e-05	5.79395	3.47e-09	2907	-	ST3A1_RABIT	-	PF00685.22//Sulfotransfer_1//	[INTERPRO, BLASTED, ANNOTATED]	20	9.47077e-135	67.35	1	F:GO:0008146	F:sulfotransferase activity			IPR027417 (G3DSA:3.40.50.GENE3D); IPR000863 (PFAM); PTHR11783 (PANTHER); IPR027417 (SUPERFAMILY)	F:GO:0008146	F:sulfotransferase activity
ci|000063602|Bact|Sample_DA|2	---NA---	2.30818	0.0189233	5.78679	1.73e-13	323	-	M10L1_MOUSE	-	-	[INTERPRO, NO-BLAST]									no IPS match	no IPS match	no IPS match
ci|000048287|Bact|Sample_DA|2	lysozyme 3	3.92168	0.0453961	5.77949	0.00850815	547	-	-	-	-	[INTERPRO, BLASTED, MAPPED, ANNOTATED]	10	2.34253e-50	66.3	1	F:GO:0016798	F:hydrolase activity, acting on glycosyl bonds			no IPS match	no IPS match	no IPS match
ci|000037892|Bact|Sample_C|2	uncharacterized protein LOC110447305 isoform X2	3.0542	0.023412	5.77215	3.12e-05	950	-	-	-	-	[INTERPRO, BLASTED]	12	4.70279e-156	64.08						TRANSMEMBRANE (PHOBIUS); NON_CYTOPLASMIC_DOMAIN (PHOBIUS); CYTOPLASMIC_DOMAIN (PHOBIUS)	no GO terms	no GO terms
ci|000093940|Bact|Sample_DB|2	glutathione S-transferase theta-1	5.43901	9.21e-06	5.76619	0.000497314	994	-	GSTT1_BOVIN	-	PF00043.20//GST_C//	[INTERPRO, BLASTED, MAPPED]	12	2.21103e-96	70	1	F:GO:0016740	F:transferase activity			no IPS match	no IPS match	no IPS match
ci|000000293|Bact|Sample_DB|2	monocarboxylate transporter 12-like	3.81408	1.81e-08	5.76612	1.32e-13	6345	-	MOT12_XENTR	-	PF07690.11//MFS_1//;PB015932//Pfam-B_15932//	[INTERPRO, BLASTED, MAPPED, ANNOTATED]	20	0	65.9	2	C:GO:0016021; P:GO:0055085	C:integral component of membrane; P:transmembrane transport			G3DSA:1.20.1250.20 (GENE3D); G3DSA:1.20.1250.20 (GENE3D); IPR011701 (PFAM); PTHR11360:SF147 (PANTHER); PTHR11360:SF147 (PANTHER); PTHR11360 (PANTHER); PTHR11360 (PANTHER); PTHR11360 (PANTHER); NON_CYTOPLASMIC_DOMAIN (PHOBIUS); TRANSMEMBRANE (PHOBIUS); TRANSMEMBRANE (PHOBIUS); TRANSMEMBRANE (PHOBIUS); NON_CYTOPLASMIC_DOMAIN (PHOBIUS); CYTOPLASMIC_DOMAIN (PHOBIUS); TRANSMEMBRANE (PHOBIUS); TRANSMEM…	C:GO:0016021; P:GO:0055085	C:integral component of membrane; P:transmembrane transport
ci|000058363|Bact|Sample_DA|2	uncharacterized protein LOC110445469 isoform X2	3.15913	0.000417807	5.7624	4.35e-05	877	-	CSGA_MYXXA	-	PF00106.20//adh_short//;PF00106.20//adh_short//;PF08659.5//KR//	[INTERPRO, BLASTED, ANNOTATED]	12	3.21476e-71	62.67	2	P:GO:0008152; F:GO:0016491	P:metabolic process; F:oxidoreductase activity			IPR002198 (PFAM); IPR016040 (G3DSA:3.40.50.GENE3D); PTHR24322:SF430 (PANTHER); PTHR24322 (PANTHER); PTHR24322 (PANTHER); PTHR24322:SF430 (PANTHER); IPR016040 (SUPERFAMILY)	P:GO:0008152; F:GO:0016491	P:metabolic process; F:oxidoreductase activity
ci|000059556|Bact|Sample_DA|2	glutathione S-transferase theta-1-like	3.82754	0.0351618	5.75807	0.00574594	593	-	-	-	-	[INTERPRO, BLASTED, MAPPED]	7	3.24415e-46	73	1	F:GO:0016740	F:transferase activity			Coil (COILS); IPR010987 (G3DSA:1.20.1050.GENE3D)	no GO terms	no GO terms
ci|000052771|Bact|Sample_DA|2	probable S-adenosylmethionine-dependent methyltransferase At5g38780	5.03349	7.52e-07	5.75276	2.48e-06	1216	-	-	-	PF03492.10//Methyltransf_7//	[INTERPRO, BLASTED, ANNOTATED]	20	1.95348e-38	70.75	1	F:GO:0008168	F:methyltransferase activity			IPR005299 (PFAM); IPR029063 (G3DSA:3.40.50.GENE3D); PTHR31009 (PANTHER); PTHR31009:SF5 (PANTHER); IPR029063 (SUPERFAMILY)	F:GO:0008168	F:methyltransferase activity
ci|000008853|Bact|Sample_DA|2	sulfotransferase 1C4-like	3.97117	3.02e-05	5.72962	3.2e-08	2951	-	ST1C4_HUMAN	-	PF00685.22//Sulfotransfer_1//	[INTERPRO, BLASTED, MAPPED, ANNOTATED]	20	2.33836e-158	67.1	1	F:GO:0008146	F:sulfotransferase activity			IPR000863 (PFAM); IPR027417 (G3DSA:3.40.50.GENE3D); PTHR11783 (PANTHER); IPR027417 (SUPERFAMILY)	F:GO:0008146	F:sulfotransferase activity
ci|000022840|Bact|Sample_DB|2	---NA---	4.01657	0.0151002	5.7291	0.0031622	246	-	-	-	-	[INTERPRO, NO-BLAST]									no IPS match	no IPS match	no IPS match
ci|000018359|Bact|Sample_DA|2	---NA---	3.56299	1.95e-06	5.72543	3.69e-23	1217	-	-	-	-	[INTERPRO, NO-BLAST]									no IPS match	no IPS match	no IPS match
ci|000053518|Bact|Sample_DA|2	dimethylaniline monooxygenase [N-oxide-forming] 5-like	2.36363	0.0374327	5.72065	9.56e-07	1112	-	GSOX3_ARATH	-	PF00743.14//FMO-like//;PF13738.1//Pyr_redox_3//;PF13434.1//K_oxygenase//;PF13454.1//NAD_binding_9//	[INTERPRO, BLASTED, ANNOTATED]	20	0	65.8	4	F:GO:0004499; F:GO:0050660; F:GO:0050661; P:GO:0055114	F:N,N-dimethylaniline monooxygenase activity; F:flavin adenine dinucleotide binding; F:NADP binding; P:oxidation-reduction process	EC:1.14.13.8; EC:1.14.13	Flavin-containing monooxygenase; Acting on paired donors, with incorporation or reduction of molecular oxygen. The oxygen incorporated need not be derived from O(2)	Coil (COILS); IPR000960 (PRINTS); IPR023753 (G3DSA:3.50.50.GENE3D); IPR023753 (G3DSA:3.50.50.GENE3D); IPR020946 (PFAM); PTHR23023 (PANTHER); PTHR23023:SF124 (PANTHER); PTHR23023:SF124 (PANTHER); PTHR23023 (PANTHER); IPR023753 (SUPERFAMILY)	F:GO:0004499; F:GO:0016491; F:GO:0050660; F:GO:0050661; P:GO:0055114	F:N,N-dimethylaniline monooxygenase activity; F:oxidoreductase activity; F:flavin adenine dinucleotide binding; F:NADP binding; P:oxidation-reduction process
ci|000077632|Bact|Sample_DB|2	---NA---	4.34933	4.01e-06	5.69329	1.52e-11	260	-	-	-	-	[INTERPRO, NO-BLAST]									TMhelix (TMHMM)	no GO terms	no GO terms
ci|000021424|Bact|Sample_DB|2	probable flavin-containing monoamine oxidase A	4.50442	3.34e-08	5.68466	9.93e-14	1541	gb|GU131144.1| Chlamys farreri monoamine oxidase A (MAOA) mRNA. complete cds	AOF_DANRE	-	PF01593.19//Amino_oxidase//;PF13450.1//NAD_binding_8//;PF00890.19//FAD_binding_2//;PF01266.19//DAO//;PF13738.1//Pyr_redox_3//;PF01946.12//Thi4//;PF01494.14//FAD_binding_3//;PF12831.2//FAD_oxidored//;PF00070.22//Pyr_redox//;PF07992.9//Pyr_redox_2//;PF03486.9//HI0933_like//;PF05834.7//Lycopene_cycl//	[INTERPRO, BLASTED, MAPPED, ANNOTATED]	20	0	58.7	2	F:GO:0016491; P:GO:0055114	F:oxidoreductase activity; P:oxidation-reduction process			IPR001613 (PRINTS); G3DSA:1.10.405.10 (GENE3D); IPR023753 (G3DSA:3.50.50.GENE3D); IPR002937 (PFAM); G3DSA:3.90.660.10 (GENE3D); PTHR10742 (PANTHER); PTHR10742:SF216 (PANTHER); PTHR10742 (PANTHER); PTHR10742:SF216 (PANTHER); SIGNAL_PEPTIDE_C_REGION (PHOBIUS); SIGNAL_PEPTIDE_N_REGION (PHOBIUS); NON_CYTOPLASMIC_DOMAIN (PHOBIUS); SIGNAL_PEPTIDE_H_REGION (PHOBIUS); SIGNAL_PEPTIDE (PHOBIUS); SSF54373 (…	F:GO:0016491; P:GO:0055114	F:oxidoreductase activity; P:oxidation-reduction process
ci|000081239|Bact|Sample_DB|2	---NA---	6.52962	0.00293586	5.67898	0.0147615	1273	-	-	-	-	[INTERPRO, NO-BLAST]									Coil (COILS)	no GO terms	no GO terms
ci|000051491|Bact|Sample_DA|2	---NA---	5.04473	9.56e-08	5.67863	4.48e-06	696	-	-	-	-	[INTERPRO, NO-BLAST]									no IPS match	no IPS match	no IPS match
ci|000049751|Bact|Sample_C|2	uncharacterized protein LOC110447305 isoform X2	3.21476	0.0177423	5.67062	3.7e-05	1471	-	-	-	-	[INTERPRO, BLASTED]	12	2.25965e-65	66.83						no IPS match	no IPS match	no IPS match
ci|000054972|Bact|Sample_DA|2	---NA---	2.91857	0.0194486	5.66387	0.0039407	611	-	-	-	-	[INTERPRO, NO-BLAST]									no IPS match	no IPS match	no IPS match
ci|000047633|Bact|Sample_DA|2	glutathione S-transferase theta-1	3.41591	0.00150532	5.66377	8.13e-06	1408	-	-	-	PF00043.20//GST_C//;PF13410.1//GST_C_2//;PF14497.1//GST_C_3//;PF13417.1//GST_N_3//;PF13409.1//GST_N_2//;PF02798.15//GST_N//	[INTERPRO, BLASTED, MAPPED]	14	3.35954e-66	66	1	F:GO:0016740	F:transferase activity			IPR004046 (PFAM); IPR010987 (G3DSA:1.20.1050.GENE3D); SIGNAL_PEPTIDE (PHOBIUS); SIGNAL_PEPTIDE_H_REGION (PHOBIUS); SIGNAL_PEPTIDE_C_REGION (PHOBIUS); SIGNAL_PEPTIDE_N_REGION (PHOBIUS); NON_CYTOPLASMIC_DOMAIN (PHOBIUS); IPR010987 (PROSITE_PROFILES); IPR010987 (SUPERFAMILY)	no GO terms	no GO terms
ci|000016125|Bact|Sample_DB|2	---NA---	5.16615	0.00901679	5.66025	0.00210384	1500	-	-	-	-	[INTERPRO, NO-BLAST]									no IPS match	no IPS match	no IPS match
ci|000044310|Bact|Sample_DA|2	laccase-2 isoform X2	4.5202	0.012597	5.65937	0.00311957	1927	-	-	-	PF07731.9//Cu-oxidase_2//	[INTERPRO, BLASTED]	20	2.91239e-70	85.7						Coil (COILS)	no GO terms	no GO terms
ci|000014657|Bact|Sample_DA|2	flavin reductase (NADPH)-like	2.15586	0.0124648	5.65607	8.09e-14	750	-	BLVRB_BOVIN	-	PF13460.1//NAD_binding_10//;PF05368.8//NmrA//;PF01370.16//Epimerase//	[INTERPRO, BLASTED]	7	2.82111e-118	63.57						no IPS match	no IPS match	no IPS match
ci|000011871|Bact|Sample_C|2	transmembrane protein 79-like	3.74821	4.47e-08	5.6526	7.04e-11	1313	-	-	-	-	[INTERPRO, BLASTED]	3	6.10659e-33	62						Coil (COILS); Coil (COILS); TRANSMEMBRANE (PHOBIUS); CYTOPLASMIC_DOMAIN (PHOBIUS); CYTOPLASMIC_DOMAIN (PHOBIUS); TRANSMEMBRANE (PHOBIUS); NON_CYTOPLASMIC_DOMAIN (PHOBIUS); TMhelix (TMHMM); TMhelix (TMHMM)	no GO terms	no GO terms
ci|000061211|Bact|Sample_DA|2	---NA---	6.51249	0.00589092	5.65031	0.0301157	579	-	-	-	-	[INTERPRO, NO-BLAST]									no IPS match	no IPS match	no IPS match
ci|000017962|Bact|Sample_DB|2	---NA---	3.40567	0.0261471	5.64834	3.57e-05	267	-	-	-	-	[INTERPRO, NO-BLAST]									no IPS match	no IPS match	no IPS match
ci|000022508|Bact|Sample_DB|2	glutathione S-transferase theta-1	3.30752	0.00016129	5.63824	9.22e-09	1469	-	GSTT1_BOVIN	-	PF13417.1//GST_N_3//;PF13409.1//GST_N_2//;PF02798.15//GST_N//;PF00043.20//GST_C//;PF13410.1//GST_C_2//	[INTERPRO, BLASTED, MAPPED, ANNOTATED]	18	2.6161e-122	56.94	1	F:GO:0005515	F:protein binding			IPR004045 (PFAM); G3DSA:1.20.1050.10 (GENE3D); G3DSA:3.40.30.10 (GENE3D),SFLDG00358 (SFLD),SFLDS00019 (SFLD); PTHR43917 (PANTHER); IPR004045 (PROSITE_PROFILES); IPR010987 (PROSITE_PROFILES); cd03050 (CDD); IPR036249 (SUPERFAMILY); IPR036282 (SUPERFAMILY)	F:GO:0005515	F:protein binding
ci|000073911|Bact|Sample_DA|2	probable S-adenosylmethionine-dependent methyltransferase At5g38780	4.68149	4.19e-10	5.63781	1.14e-08	2189	-	-	-	PF14183.1//YwpF//	[INTERPRO, BLASTED, ANNOTATED]	18	1.29307e-50	72.22	1	F:GO:0008168	F:methyltransferase activity			IPR005299 (PFAM); IPR029063 (G3DSA:3.40.50.GENE3D); IPR029063 (SUPERFAMILY)	F:GO:0008168	F:methyltransferase activity
ci|000078104|Bact|Sample_DB|2	amine sulfotransferase-like	3.42813	0.000149645	5.62234	1.19e-08	2584	-	ST3A1_RABIT	-	PF00685.22//Sulfotransfer_1//	[INTERPRO, BLASTED, ANNOTATED]	20	2.57693e-168	68.05	1	F:GO:0008146	F:sulfotransferase activity			IPR027417 (G3DSA:3.40.50.GENE3D); IPR000863 (PFAM); PTHR11783 (PANTHER); IPR027417 (SUPERFAMILY)	F:GO:0008146	F:sulfotransferase activity
ci|000123582|Bact|Sample_DB|2	glutathione S-transferase theta-1	3.94872	1.12e-07	5.62228	9.9e-08	1450	-	GSTT1_BOVIN	-	PF02798.15//GST_N//;PF13417.1//GST_N_3//;PF13409.1//GST_N_2//;PF00043.20//GST_C//;PF14497.1//GST_C_3//;PB001085//Pfam-B_1085//	[INTERPRO, BLASTED, MAPPED, ANNOTATED]	18	3.54461e-151	59.94	1	F:GO:0005515	F:protein binding			IPR012336 (G3DSA:3.40.30.GENE3D); IPR004045 (PFAM); IPR004046 (PFAM); IPR010987 (G3DSA:1.20.1050.GENE3D); PTHR11260:SF177 (PANTHER); PTHR11260 (PANTHER); IPR010987 (PROSITE_PROFILES); IPR004045 (PROSITE_PROFILES); IPR012336 (SUPERFAMILY); IPR010987 (SUPERFAMILY)	F:GO:0005515	F:protein binding
ci|000086996|Bact|Sample_DB|2	---NA---	3.15166	0.000150642	5.6216	3.74e-05	761	-	-	-	-	[INTERPRO, NO-BLAST]									TRANSMEMBRANE (PHOBIUS); CYTOPLASMIC_DOMAIN (PHOBIUS); NON_CYTOPLASMIC_DOMAIN (PHOBIUS); TMhelix (TMHMM)	no GO terms	no GO terms
ci|000052219|Bact|Sample_C|2	aldose reductase-like isoform X2	2.63224	0.00137938	5.61901	9.51e-13	1481	-	AK1BA_HUMAN	-	PF00248.16//Aldo_ket_red//	[INTERPRO, BLASTED, ANNOTATED]	20	8.98522e-131	72.2	2	F:GO:0016491; P:GO:0055114	F:oxidoreductase activity; P:oxidation-reduction process			IPR020471 (PRINTS); IPR023210 (PFAM); IPR023210 (G3DSA:3.20.20.GENE3D); IPR020471 (PIRSF); IPR001395 (PANTHER); IPR018170 (PROSITE_PATTERNS); IPR018170 (PROSITE_PATTERNS); IPR023210 (SUPERFAMILY)	F:GO:0016491; P:GO:0055114	F:oxidoreductase activity; P:oxidation-reduction process
ci|000010466|Bact|Sample_DB|2	cytochrome P450 4F4-like	3.58285	3.26e-08	5.61864	2.3e-19	1698	-	CP4F6_RAT	-	PF00067.17//p450//	[INTERPRO, BLASTED]	20	0	75.5						no IPS match	no IPS match	no IPS match
ci|000039127|Bact|Sample_DB|2	cathepsin L1-like	2.78697	0.0453776	5.61752	0.000361921	1649	-	-	-	-	[INTERPRO, BLASTED, MAPPED, ANNOTATED]	20	3.73793e-15	83.5	1	F:GO:0008233	F:peptidase activity			no IPS match	no IPS match	no IPS match
ci|000048479|Bact|Sample_DA|2	uncharacterized protein LOC110455624	3.79288	4.16e-05	5.61142	4.46e-06	1127	-	-	-	PF01643.12//Acyl-ACP_TE//;PF13279.1//4HBT_2//	[INTERPRO, BLASTED, MAPPED, ANNOTATED]	20	2.65375e-73	53	2	P:GO:0006633; F:GO:0016790	P:fatty acid biosynthetic process; F:thiolester hydrolase activity			IPR002864 (PFAM); IPR029069 (G3DSA:3.10.129.GENE3D); IPR029069 (G3DSA:3.10.129.GENE3D); PTHR34487 (PANTHER); PTHR34487:SF1 (PANTHER); IPR029069 (SUPERFAMILY); IPR029069 (SUPERFAMILY)	P:GO:0006633; F:GO:0016790	P:fatty acid biosynthetic process; F:thiolester hydrolase activity
ci|000079080|Bact|Sample_DB|2	---NA---	11.7922	2.07e-07	5.60702	6.99e-06	615	-	-	-	-	[INTERPRO, NO-BLAST]									CYTOPLASMIC_DOMAIN (PHOBIUS); TRANSMEMBRANE (PHOBIUS); NON_CYTOPLASMIC_DOMAIN (PHOBIUS)	no GO terms	no GO terms
ci|000016572|Bact|Sample_DA|2	glutathione S-transferase omega-1	3.23579	3.2e-05	5.60345	8.99e-06	1322	-	GSTO1_HUMAN	-	PF13417.1//GST_N_3//;PF13409.1//GST_N_2//;PF02798.15//GST_N//;PF00462.19//Glutaredoxin//	[INTERPRO, BLASTED, MAPPED, ANNOTATED]	16	2.97178e-121	56.5	5	F:GO:0004364; F:GO:0005515; C:GO:0005737; P:GO:0006749; P:GO:0006803	F:glutathione transferase activity; F:protein binding; C:cytoplasm; P:glutathione metabolic process; P:obsolete glutathione conjugation reaction	EC:2.5.1.18	Glutathione transferase	Coil (COILS); IPR005442 (PRINTS); IPR004045 (PFAM); IPR010987 (G3DSA:1.20.1050.GENE3D); IPR012336 (G3DSA:3.40.30.GENE3D); PTHR11260:SF77 (PANTHER); PTHR11260 (PANTHER); IPR010987 (PROSITE_PROFILES); IPR004045 (PROSITE_PROFILES); IPR010987 (SUPERFAMILY); IPR012336 (SUPERFAMILY)	F:GO:0004364; F:GO:0005515; C:GO:0005737; P:GO:0008152	F:glutathione transferase activity; F:protein binding; C:cytoplasm; P:metabolic process
ci|000000558|Bact|Sample_DB|2	---NA---	3.4791	2.32e-09	5.60093	1.6e-17	2320	-	-	-	-	[INTERPRO, NO-BLAST]									no IPS match	no IPS match	no IPS match
ci|000009665|Bact|Sample_DB|2	cellular retinoic acid-binding protein 1-like	2.514	0.00154939	5.58934	3.25e-14	1319	-	RABP1_BOVIN	-	PF00061.18//Lipocalin//	[INTERPRO, BLASTED, MAPPED, ANNOTATED]	20	1.31859e-76	65.95	3	F:GO:0005215; P:GO:0006810; F:GO:0008289	F:transporter activity; P:transport; F:lipid binding			IPR000463 (PRINTS); IPR000566 (PFAM); IPR012674 (G3DSA:2.40.128.GENE3D); IPR031259 (PANTHER); IPR000463 (PROSITE_PATTERNS); IPR011038 (SUPERFAMILY)	F:GO:0005215; P:GO:0006810; F:GO:0008289	F:transporter activity; P:transport; F:lipid binding
ci|000099952|Bact|Sample_DB|2	methyltransferase-like 26 isoform X2	7.61674	0.000175418	5.58929	0.00804039	474	-	-	-	-	[INTERPRO, BLASTED]	4	8.75881e-23	88						IPR010342 (PFAM); PTHR20974:SF0 (PANTHER); IPR010342 (PANTHER)	no GO terms	no GO terms
ci|000073907|Bact|Sample_DA|2	probable S-adenosylmethionine-dependent methyltransferase At5g38100	4.69632	2.64e-05	5.58322	1.32e-05	458	-	MT810_ARATH	-	PF03492.10//Methyltransf_7//	[INTERPRO, BLASTED, ANNOTATED]	20	5.27176e-47	69.15	1	F:GO:0008168	F:methyltransferase activity			IPR029063 (G3DSA:3.40.50.GENE3D); IPR005299 (PFAM); PTHR31009 (PANTHER); PTHR31009:SF5 (PANTHER); IPR029063 (SUPERFAMILY)	F:GO:0008168	F:methyltransferase activity
ci|000115877|Bact|Sample_DB|2	---NA---	2.41713	0.0437588	5.57885	0.000992612	733	-	-	-	-	[INTERPRO, NO-BLAST]									no IPS match	no IPS match	no IPS match
ci|000053201|Bact|Sample_DA|2	dimethylaniline monooxygenase [N-oxide-forming] 5-like isoform X1	3.15896	2.76e-07	5.57432	2.91e-14	2076	-	FMO2_CAVPO	-	PF00743.14//FMO-like//;PF13738.1//Pyr_redox_3//;PF07992.9//Pyr_redox_2//;PF13434.1//K_oxygenase//;PF07991.7//IlvN//;PF01946.12//Thi4//	[INTERPRO, BLASTED, MAPPED, ANNOTATED]	20	0	64.3	4	F:GO:0004499; F:GO:0050660; F:GO:0050661; P:GO:0055114	F:N,N-dimethylaniline monooxygenase activity; F:flavin adenine dinucleotide binding; F:NADP binding; P:oxidation-reduction process	EC:1.14.13.8; EC:1.14.13	Flavin-containing monooxygenase; Acting on paired donors, with incorporation or reduction of molecular oxygen. The oxygen incorporated need not be derived from O(2)	IPR000960 (PRINTS); IPR002253 (PRINTS); IPR023753 (G3DSA:3.50.50.GENE3D); IPR020946 (PFAM); IPR023753 (G3DSA:3.50.50.GENE3D); IPR012143 (PIRSF); PTHR23023 (PANTHER); PTHR23023:SF151 (PANTHER); IPR023753 (SUPERFAMILY); IPR023753 (SUPERFAMILY)	F:GO:0004499; F:GO:0016491; F:GO:0050660; F:GO:0050661; P:GO:0055114	F:N,N-dimethylaniline monooxygenase activity; F:oxidoreductase activity; F:flavin adenine dinucleotide binding; F:NADP binding; P:oxidation-reduction process
ci|000050928|Bact|Sample_DA|2	S-formylglutathione hydrolase-like	2.65921	0.0144609	5.57414	1.35e-05	1383	-	-	-	PF00756.15//Esterase//	[INTERPRO, BLASTED]	2	1.43414e-121	91						Coil (COILS); CYTOPLASMIC_DOMAIN (PHOBIUS); TRANSMEMBRANE (PHOBIUS); NON_CYTOPLASMIC_DOMAIN (PHOBIUS); TMhelix (TMHMM)	no GO terms	no GO terms
ci|000034571|Bact|Sample_DB|2	sulfotransferase family cytosolic 1B member 1-like	3.20363	0.00723721	5.57266	9.28e-05	2277	-	ST1B1_CHICK	-	PF00685.22//Sulfotransfer_1//	[INTERPRO, BLASTED, ANNOTATED]	20	1.5053e-160	60.2	1	F:GO:0008146	F:sulfotransferase activity			IPR000863 (PFAM); G3DSA:3.40.50.300 (GENE3D); PTHR11783 (PANTHER); IPR027417 (SUPERFAMILY)	F:GO:0008146	F:sulfotransferase activity
ci|000043366|Bact|Sample_DB|2	---NA---	5.12563	6.27e-05	5.57031	5.9e-08	873	-	-	-	-	[INTERPRO, NO-BLAST]									no IPS match	no IPS match	no IPS match
ci|000079791|Bact|Sample_DB|2	nose resistant to fluoxetine protein 6-like	2.46282	0.00562884	5.56365	1.17e-15	2390	-	RHY1_CAEEL	-	PB018703//Pfam-B_18703//;PF01757.17//Acyl_transf_3//;PB002739//Pfam-B_2739//;PB002732//Pfam-B_2732//;PB007701//Pfam-B_7701//;PB003953//Pfam-B_3953//;PB000709//Pfam-B_709//;PB011386//Pfam-B_11386//	[INTERPRO, BLASTED, ANNOTATED]	20	2.32761e-145	69.1	1	F:GO:0016747	F:transferase activity, transferring acyl groups other than amino-acyl groups			IPR002656 (PFAM); PTHR11161 (PANTHER); PTHR11161:SF0 (PANTHER); PTHR11161:SF0 (PANTHER); PTHR11161:SF0 (PANTHER); PTHR11161:SF0 (PANTHER); PTHR11161 (PANTHER); PTHR11161 (PANTHER); CYTOPLASMIC_DOMAIN (PHOBIUS); NON_CYTOPLASMIC_DOMAIN (PHOBIUS); TRANSMEMBRANE (PHOBIUS); TRANSMEMBRANE (PHOBIUS); NON_CYTOPLASMIC_DOMAIN (PHOBIUS); TRANSMEMBRANE (PHOBIUS); TRANSMEMBRANE (PHOBIUS); TRANSMEMBRANE (PHOBI…	F:GO:0016747	F:transferase activity, transferring acyl groups other than amino-acyl groups
ci|000077219|Bact|Sample_DA|2	neurogenic locus notch homolog protein 1-like	7.83749	4.09e-06	5.54355	0.000527225	2037	-	-	-	PF01607.19//CBM_14//	[INTERPRO, BLASTED, MAPPED, ANNOTATED]	20	6.23895e-112	54.9	4	F:GO:0005515; C:GO:0005576; P:GO:0006030; F:GO:0008061	F:protein binding; C:extracellular region; P:chitin metabolic process; F:chitin binding			IPR002557 (SMART); IPR000742 (SMART); G3DSA:2.10.25.10 (GENE3D); IPR002557 (G3DSA:2.170.140.GENE3D); IPR013032 (PROSITE_PATTERNS); SIGNAL_PEPTIDE_C_REGION (PHOBIUS); SIGNAL_PEPTIDE_N_REGION (PHOBIUS); SIGNAL_PEPTIDE_H_REGION (PHOBIUS); SIGNAL_PEPTIDE (PHOBIUS); NON_CYTOPLASMIC_DOMAIN (PHOBIUS); IPR002557 (PROSITE_PROFILES); IPR000742 (PROSITE_PROFILES); IPR002557 (PROSITE_PROFILES); IPR002557 (PR…	F:GO:0005515; C:GO:0005576; P:GO:0006030; F:GO:0008061	F:protein binding; C:extracellular region; P:chitin metabolic process; F:chitin binding
ci|000018993|Bact|Sample_DB|2	---NA---	3.53212	0.0328717	5.53566	0.0016872	472	-	-	-	-	[INTERPRO, NO-BLAST]									no IPS match	no IPS match	no IPS match
ci|000020242|Bact|Sample_DA|2	acyl-CoA synthetase family member 2, mitochondrial-like	3.79899	4.04e-06	5.5204	1.07e-05	1425	-	-	-	PF00501.23//AMP-binding//;PF00501.23//AMP-binding//	[INTERPRO, BLASTED, MAPPED, ANNOTATED]	20	8.90452e-95	61.45	2	F:GO:0003824; P:GO:0008152	F:catalytic activity; P:metabolic process			G3DSA:3.40.50.980 (GENE3D); IPR000873 (PFAM); G3DSA:3.40.50.980 (GENE3D); PTHR24095 (PANTHER); IPR020845 (PROSITE_PATTERNS); SSF56801 (SUPERFAMILY)	F:GO:0003824; P:GO:0008152	F:catalytic activity; P:metabolic process
ci|000007628|Bact|Sample_DB|2	---NA---	3.18221	0.00620907	5.52015	3.13e-05	751	-	-	-	-	[INTERPRO, NO-BLAST]									TMhelix (TMHMM)	no GO terms	no GO terms
ci|000037744|Bact|Sample_DA|2	---NA---	3.45159	0.0124839	5.51542	4.48e-05	934	-	-	-	-	[INTERPRO, NO-BLAST]									CYTOPLASMIC_DOMAIN (PHOBIUS); TRANSMEMBRANE (PHOBIUS); NON_CYTOPLASMIC_DOMAIN (PHOBIUS); TMhelix (TMHMM)	no GO terms	no GO terms
ci|000052623|Bact|Sample_DA|2	---NA---	2.41942	0.0420325	5.50945	0.00255907	627	-	-	-	-	[INTERPRO, NO-BLAST]									no IPS match	no IPS match	no IPS match
ci|000073267|Bact|Sample_DB|2	---NA---	3.27673	0.0441117	5.49866	0.00308455	230	-	-	-	-	[INTERPRO, NO-BLAST]									no IPS match	no IPS match	no IPS match
ci|000081416|Bact|Sample_DB|2	---NA---	4.1178	0.008996	5.48898	0.00010923	1292	-	-	-	-	[INTERPRO, NO-BLAST]									SIGNAL_PEPTIDE_C_REGION (PHOBIUS); SIGNAL_PEPTIDE (PHOBIUS); SIGNAL_PEPTIDE_H_REGION (PHOBIUS); NON_CYTOPLASMIC_DOMAIN (PHOBIUS); SIGNAL_PEPTIDE_N_REGION (PHOBIUS); SignalP-noTM (SIGNALP_EUK); TMhelix (TMHMM); TMhelix (TMHMM)	no GO terms	no GO terms
ci|000082009|Bact|Sample_DB|2	---NA---	3.78169	0.0279581	5.47883	0.00886565	835	-	-	-	-	[INTERPRO, NO-BLAST]									no IPS match	no IPS match	no IPS match
ci|000059047|Bact|Sample_DA|2	---NA---	2.83564	0.046947	5.47829	0.000119966	939	-	-	-	-	[INTERPRO, NO-BLAST]									no IPS match	no IPS match	no IPS match
ci|000005735|Bact|Sample_DB|2	ethanolamine-phosphate cytidylyltransferase-like isoform X1	5.01628	3.85e-07	5.47291	2.84e-09	3159	-	PCY2_BOVIN	-	PF01467.21//CTP_transf_2//;PB015420//Pfam-B_15420//;PB006644//Pfam-B_6644//	[INTERPRO, BLASTED]	16	0	74.06						no IPS match	no IPS match	no IPS match
ci|000036804|Bact|Sample_DA|2	cellular retinoic acid-binding protein 1-like	3.17608	2.29e-06	5.47204	2.99e-10	708	-	FABP7_CHICK	-	PF00061.18//Lipocalin//	[INTERPRO, BLASTED, MAPPED, ANNOTATED]	20	4.79005e-50	59.5	1	F:GO:0008289	F:lipid binding			IPR012674 (G3DSA:2.40.128.GENE3D); IPR000566 (PFAM); IPR031259 (PANTHER); IPR011038 (SUPERFAMILY)	F:GO:0008289	F:lipid binding
ci|000010619|Bact|Sample_DA|2	---NA---	3.3235	0.00607444	5.46452	0.000162034	682	-	-	-	-	[INTERPRO, NO-BLAST]									no IPS match	no IPS match	no IPS match
ci|000094994|Bact|Sample_DB|2	---NA---	6.72278	0.00486909	5.46171	0.0148319	624	-	-	-	-	[INTERPRO, NO-BLAST]									no IPS match	no IPS match	no IPS match
ci|000049117|Bact|Sample_DA|2	proteasome subunit beta type-4-like	2.39584	0.0200088	5.45784	5.07e-17	983	-	PSB4_PIG	-	PF00227.21//Proteasome//;PF00227.21//Proteasome//	[INTERPRO, BLASTED, ANNOTATED]	3	2.53685e-93	89	3	F:GO:0004298; C:GO:0005839; P:GO:0051603	F:threonine-type endopeptidase activity; C:proteasome core complex; P:proteolysis involved in cellular protein catabolic process	EC:3.4.25	Acting on peptide bonds (peptidases)	IPR001353 (PFAM); IPR029055 (G3DSA:3.60.20.GENE3D); PTHR11599:SF5 (PANTHER); PTHR11599 (PANTHER); IPR029055 (SUPERFAMILY); IPR029055 (SUPERFAMILY)	F:GO:0004298; C:GO:0005839; P:GO:0051603	F:threonine-type endopeptidase activity; C:proteasome core complex; P:proteolysis involved in cellular protein catabolic process
ci|000036829|Bact|Sample_DA|2	acylpyruvase FAHD1, mitochondrial	2.5418	9.06e-09	5.4495	9.69e-27	948	-	FAHD1_BOVIN	-	PF01557.13//FAA_hydrolase//	[INTERPRO, BLASTED, MAPPED, ANNOTATED]	11	1.78662e-132	74.82	2	P:GO:0008152; F:GO:0016787	P:metabolic process; F:hydrolase activity			IPR011234 (PFAM); IPR011234 (G3DSA:3.90.850.GENE3D); PTHR11820 (PANTHER); IPR011234 (SUPERFAMILY)	F:GO:0003824; P:GO:0008152	F:catalytic activity; P:metabolic process
ci|000037857|Bact|Sample_DA|2	peroxisomal acyl-coenzyme A oxidase 1-like	2.30294	0.0149084	5.4474	2.62e-08	1443	-	-	-	PF01756.14//ACOX//;PF01756.14//ACOX//	[INTERPRO, BLASTED, MAPPED, ANNOTATED]	15	1.71736e-55	69.13	5	F:GO:0003997; C:GO:0005777; P:GO:0006635; P:GO:0006637; F:GO:0050660	F:acyl-CoA oxidase activity; C:peroxisome; P:fatty acid beta-oxidation; P:acyl-CoA metabolic process; F:flavin adenine dinucleotide binding	EC:1.3.3.6	Acyl-CoA oxidase	IPR002655 (PFAM); G3DSA:1.20.140.10 (GENE3D); IPR009075 (SUPERFAMILY)	F:GO:0003997; C:GO:0005777; P:GO:0006635; F:GO:0016627; P:GO:0055114	F:acyl-CoA oxidase activity; C:peroxisome; P:fatty acid beta-oxidation; F:oxidoreductase activity, acting on the CH-CH group of donors; P:oxidation-reduction process
ci|000058230|Bact|Sample_DB|2	---NA---	13.7144	1.14e-09	5.44339	0.000619332	696	-	-	-	-	[INTERPRO, NO-BLAST]									no IPS match	no IPS match	no IPS match
ci|000092943|Bact|Sample_DB|2	---NA---	5.66962	0.000485743	5.44177	0.000231721	960	-	-	-	-	[INTERPRO, NO-BLAST]									no IPS match	no IPS match	no IPS match
ci|000145644|Bact|Sample_DB|2	---NA---	4.66392	0.00223188	5.44105	0.000659742	200	-	-	-	-	[INTERPRO, NO-BLAST]									CYTOPLASMIC_DOMAIN (PHOBIUS); NON_CYTOPLASMIC_DOMAIN (PHOBIUS); TRANSMEMBRANE (PHOBIUS); TMhelix (TMHMM)	no GO terms	no GO terms
ci|000004760|Bact|Sample_C|2	---NA---	4.93688	1.61e-07	5.43692	4.83e-07	1429	-	-	-	-	[INTERPRO, NO-BLAST]									TRANSMEMBRANE (PHOBIUS); NON_CYTOPLASMIC_DOMAIN (PHOBIUS); CYTOPLASMIC_DOMAIN (PHOBIUS); TMhelix (TMHMM)	no GO terms	no GO terms
ci|000078599|Bact|Sample_DB|2	uncharacterized protein LOC110446803	9.02338	0.000452864	5.43339	0.00836705	1483	-	-	-	PF00531.17//Death//	[INTERPRO, BLASTED]	20	1.38694e-68	63.3						IPR011029 (G3DSA:1.10.533.GENE3D); IPR011029 (SUPERFAMILY)	no GO terms	no GO terms
ci|000066317|Bact|Sample_DB|2	---NA---	4.13925	0.019769	5.43321	0.00412006	611	-	-	-	-	[INTERPRO, NO-BLAST]									CYTOPLASMIC_DOMAIN (PHOBIUS); TRANSMEMBRANE (PHOBIUS); NON_CYTOPLASMIC_DOMAIN (PHOBIUS); TMhelix (TMHMM)	no GO terms	no GO terms
ci|000004710|Bact|Sample_DA|2	---NA---	3.04514	0.0162125	5.43194	0.00145813	488	-	-	-	-	[INTERPRO, NO-BLAST]									CYTOPLASMIC_DOMAIN (PHOBIUS); TRANSMEMBRANE (PHOBIUS); TRANSMEMBRANE (PHOBIUS); CYTOPLASMIC_DOMAIN (PHOBIUS); NON_CYTOPLASMIC_DOMAIN (PHOBIUS); TMhelix (TMHMM)	no GO terms	no GO terms
ci|000039369|Bact|Sample_DA|2	acyl-CoA synthetase family member 2, mitochondrial	2.8376	0.000330615	5.42871	2.55e-06	2552	emb|FM202332.1| Aequipecten opercularis microsatellite DNA. clone gaop04	ACSF2_DANRE	-	PF00501.23//AMP-binding//	[INTERPRO, BLASTED, MAPPED]	20	0	56.9	2	F:GO:0003824; P:GO:0008152	F:catalytic activity; P:metabolic process			Coil (COILS)	no GO terms	no GO terms
ci|000060228|Bact|Sample_DA|2	---NA---	2.72738	0.0211577	5.42474	0.000394485	646	-	-	-	-	[INTERPRO, NO-BLAST]									no IPS match	no IPS match	no IPS match
ci|000048414|Bact|Sample_C|2	---NA---	2.35882	0.00508502	5.41231	1.34e-14	679	-	-	-	-	[INTERPRO, NO-BLAST]									no IPS match	no IPS match	no IPS match
ci|000127615|Bact|Sample_DB|2	retinal dehydrogenase 1	2.12498	0.000693905	5.41126	7.93e-21	2535	-	DAVD_PSEAE	-	PF00171.17//Aldedh//	[INTERPRO, BLASTED, MAPPED]	20	0	72.45	4	P:GO:0008152; F:GO:0016491; F:GO:0016620; P:GO:0055114	P:metabolic process; F:oxidoreductase activity; F:oxidoreductase activity, acting on the aldehyde or oxo group of donors, NAD or NADP as acceptor; P:oxidation-reduction process			no IPS match	no IPS match	no IPS match
ci|000070041|Bact|Sample_C|2	diamine acetyltransferase 2-like	2.33909	0.000375338	5.39268	6.42e-09	591	-	SAT2_BOVIN	-	-	[INTERPRO, BLASTED, MAPPED, ANNOTATED]	17	9.91029e-62	69.71	2	F:GO:0008080; P:GO:0042967	F:N-acetyltransferase activity; P:obsolete acyl-carrier-protein biosynthetic process			IPR000182 (PFAM); IPR016181 (G3DSA:3.40.630.GENE3D); PTHR10545 (PANTHER); IPR000182 (PROSITE_PROFILES); IPR016181 (SUPERFAMILY)	F:GO:0008080	F:N-acetyltransferase activity
ci|000074719|Bact|Sample_DA|2	transmembrane protein 79-like	2.62164	0.00200723	5.39141	2.22e-07	898	-	-	-	PF01124.13//MAPEG//	[INTERPRO, BLASTED]	3	1.09758e-37	66						IPR023352 (G3DSA:1.20.120.GENE3D); IPR001129 (PFAM); PTHR31004 (PANTHER); CYTOPLASMIC_DOMAIN (PHOBIUS); CYTOPLASMIC_DOMAIN (PHOBIUS); TRANSMEMBRANE (PHOBIUS); NON_CYTOPLASMIC_DOMAIN (PHOBIUS); NON_CYTOPLASMIC_DOMAIN (PHOBIUS); TRANSMEMBRANE (PHOBIUS); TRANSMEMBRANE (PHOBIUS); SSF161084 (SUPERFAMILY); TMhelix (TMHMM); TMhelix (TMHMM)	no GO terms	no GO terms
ci|000010306|Bact|Sample_DB|2	---NA---	4.2847	0.00267388	5.38927	0.00508047	1041	-	-	-	-	[INTERPRO, NO-BLAST]									TMhelix (TMHMM)	no GO terms	no GO terms
ci|000010118|Bact|Sample_DA|2	aldose reductase-like isoform X2	2.72203	3.75e-06	5.38348	1.7e-25	1363	-	AK1BA_HUMAN	-	PF00248.16//Aldo_ket_red//;PF00248.16//Aldo_ket_red//	[INTERPRO, BLASTED, ANNOTATED]	20	1.35659e-130	70.5	2	F:GO:0016491; P:GO:0055114	F:oxidoreductase activity; P:oxidation-reduction process			IPR020471 (PRINTS); IPR036812 (G3DSA:3.20.20.GENE3D); IPR023210 (PFAM); PTHR11732:SF375 (PANTHER); IPR020471 (PANTHER); IPR023210 (CDD); IPR036812 (SUPERFAMILY)	F:GO:0016491; P:GO:0055114	F:oxidoreductase activity; P:oxidation-reduction process
ci|000093143|Bact|Sample_DB|2	probable flavin-containing monoamine oxidase A	6.22889	2.59e-07	5.38221	4.34e-05	852	-	-	-	-	[INTERPRO, BLASTED, MAPPED, ANNOTATED]	18	1.64074e-35	77.67	2	F:GO:0016491; P:GO:0055114	F:oxidoreductase activity; P:oxidation-reduction process			CYTOPLASMIC_DOMAIN (PHOBIUS); TRANSMEMBRANE (PHOBIUS); NON_CYTOPLASMIC_DOMAIN (PHOBIUS)	no GO terms	no GO terms
ci|000003066|Bact|Sample_DA|2	---NA---	3.16993	0.00850414	5.37642	0.000190446	1660	-	-	-	-	[INTERPRO, NO-BLAST]									no IPS match	no IPS match	no IPS match
ci|000039806|Bact|Sample_DA|2	---NA---	3.62236	1.7e-05	5.36552	5.16e-09	737	-	-	-	-	[INTERPRO, NO-BLAST]									no IPS match	no IPS match	no IPS match
ci|000005447|Bact|Sample_DA|2	probable phytanoyl-CoA dioxygenase	3.07764	0.0101884	5.36329	4.61e-05	1603	-	PAHX_CAEEL	-	PF05721.8//PhyH//;PF13640.1//2OG-FeII_Oxy_3//	[INTERPRO, BLASTED]	20	5.13577e-179	78.7						G3DSA:2.60.120.620 (GENE3D); IPR008775 (PFAM); PTHR20883:SF16 (PANTHER); PTHR20883 (PANTHER); SSF51197 (SUPERFAMILY)	no GO terms	no GO terms
ci|000025393|Bact|Sample_DB|2	cellular retinoic acid-binding protein 1-like	3.1443	1.09e-07	5.35977	1.99e-13	1094	-	FABP4_CEREL	-	PF00061.18//Lipocalin//	[INTERPRO, BLASTED, MAPPED, ANNOTATED]	20	6.92877e-78	58.8	3	F:GO:0005215; P:GO:0006810; F:GO:0008289	F:transporter activity; P:transport; F:lipid binding			IPR000463 (PRINTS); IPR000566 (PFAM); IPR012674 (G3DSA:2.40.128.GENE3D); IPR031259 (PANTHER); IPR011038 (SUPERFAMILY)	F:GO:0005215; P:GO:0006810; F:GO:0008289	F:transporter activity; P:transport; F:lipid binding
ci|000076170|Bact|Sample_DA|2	---NA---	3.03463	0.0427038	5.34963	9.78e-05	623	-	-	-	-	[INTERPRO, NO-BLAST]									no IPS match	no IPS match	no IPS match
ci|000005047|Bact|Sample_DA|2	phytanoyl-CoA dioxygenase domain-containing protein 1 homolog	2.27263	0.0439086	5.34793	4.79e-06	1253	-	-	-	PF05721.8//PhyH//	[INTERPRO, BLASTED, MAPPED]	20	5.3449e-180	59.7	2	F:GO:0051213; P:GO:0055114	F:dioxygenase activity; P:oxidation-reduction process			IPR008775 (PFAM); G3DSA:2.60.120.620 (GENE3D); PTHR20883 (PANTHER); PTHR20883:SF14 (PANTHER); SSF51197 (SUPERFAMILY)	no GO terms	no GO terms
ci|000065473|Bact|Sample_C|2	aldose reductase-like isoform X2	2.38899	0.000478465	5.34636	4.26e-19	1355	-	AK1BA_HUMAN	-	PF00248.16//Aldo_ket_red//	[INTERPRO, BLASTED]	20	1.59071e-170	70.95						no IPS match	no IPS match	no IPS match
ci|000027759|Bact|Sample_DA|2	---NA---	3.59806	0.0405458	5.34535	0.00670102	1719	-	-	-	-	[INTERPRO, NO-BLAST]									no IPS match	no IPS match	no IPS match
ci|000034472|Bact|Sample_DA|2	---NA---	4.55573	0.00548957	5.33955	0.00213715	772	-	-	-	-	[INTERPRO, NO-BLAST]									no IPS match	no IPS match	no IPS match
ci|000069061|Bact|Sample_DB|2	---NA---	4.21198	3.39e-06	5.33288	1.71e-11	2163	-	-	-	-	[INTERPRO, NO-BLAST]									TRANSMEMBRANE (PHOBIUS); CYTOPLASMIC_DOMAIN (PHOBIUS); NON_CYTOPLASMIC_DOMAIN (PHOBIUS); TMhelix (TMHMM)	no GO terms	no GO terms
ci|000009697|Bact|Sample_C|2	transmembrane protein 79-like	2.99665	8.41e-05	5.33075	1.19e-08	1012	-	-	-	PF01124.13//MAPEG//	[INTERPRO, BLASTED]	3	7.15602e-54	59.67						IPR023352 (G3DSA:1.20.120.GENE3D); IPR001129 (PFAM); PTHR31004 (PANTHER); CYTOPLASMIC_DOMAIN (PHOBIUS); TRANSMEMBRANE (PHOBIUS); TRANSMEMBRANE (PHOBIUS); CYTOPLASMIC_DOMAIN (PHOBIUS); NON_CYTOPLASMIC_DOMAIN (PHOBIUS); NON_CYTOPLASMIC_DOMAIN (PHOBIUS); TRANSMEMBRANE (PHOBIUS); TRANSMEMBRANE (PHOBIUS); NON_CYTOPLASMIC_DOMAIN (PHOBIUS); TRANSMEMBRANE (PHOBIUS); CYTOPLASMIC_DOMAIN (PHOBIUS); SSF16108…	no GO terms	no GO terms
ci|000004267|Bact|Sample_DB|2	---NA---	8.20527	9.36e-06	5.33004	0.000611982	579	-	-	-	-	[INTERPRO, NO-BLAST]									no IPS match	no IPS match	no IPS match
ci|000008950|Bact|Sample_DB|2	---NA---	5.33843	0.000112842	5.32972	0.00178671	381	-	-	-	-	[INTERPRO, NO-BLAST]									no IPS match	no IPS match	no IPS match
ci|000026097|Bact|Sample_C|2	---NA---	2.88922	0.000447113	5.31211	8.12e-09	966	-	-	-	-	[INTERPRO, NO-BLAST]									no IPS match	no IPS match	no IPS match
ci|000024576|Bact|Sample_DA|2	uncharacterized protein LOC110455849	3.19227	0.00738834	5.30185	1.14e-06	1514	-	-	-	PF01643.12//Acyl-ACP_TE//;PF13279.1//4HBT_2//	[INTERPRO, BLASTED, MAPPED]	20	1.25718e-131	52.95	2	P:GO:0006633; F:GO:0016790	P:fatty acid biosynthetic process; F:thiolester hydrolase activity			IPR029069 (G3DSA:3.10.129.GENE3D); IPR002864 (PFAM); PTHR34487 (PANTHER); PTHR34487:SF1 (PANTHER); IPR029069 (SUPERFAMILY); IPR029069 (SUPERFAMILY); TMhelix (TMHMM)	P:GO:0006633; F:GO:0016790	P:fatty acid biosynthetic process; F:thiolester hydrolase activity
ci|000038755|Bact|Sample_DB|2	---NA---	2.65361	0.0389516	5.29955	0.000696469	713	-	-	-	-	[INTERPRO, NO-BLAST]									SignalP-noTM (SIGNALP_EUK); TMhelix (TMHMM); TMhelix (TMHMM)	no GO terms	no GO terms
ci|000044975|Bact|Sample_DB|2	---NA---	5.61419	9.66e-09	5.29581	7.92e-08	545	-	-	-	-	[INTERPRO, NO-BLAST]									no IPS match	no IPS match	no IPS match
ci|000015898|Bact|Sample_DA|2	uncharacterized protein LOC110459270	4.57493	0.00358026	5.29315	0.00052546	550	-	-	-	-	[INTERPRO, BLASTED]	3	3.01511e-14	46						no IPS match	no IPS match	no IPS match
ci|000093859|Bact|Sample_DB|2	---NA---	6.097	2.66e-10	5.29279	1.81e-13	1995	-	-	-	-	[INTERPRO, NO-BLAST]									TMhelix (TMHMM)	no GO terms	no GO terms
ci|000009837|Bact|Sample_DB|2	macrophage-expressed gene 1 protein	2.74986	0.00964138	5.2921	2.39e-07	2374	-	MPEG1_BOVIN	-	PF01823.14//MACPF//	[INTERPRO, BLASTED, MAPPED]	14	0	58.36	2	C:GO:0016020; C:GO:0016021	C:membrane; C:integral component of membrane			Coil (COILS); IPR020864 (SMART); IPR020864 (PFAM); PTHR31463 (PANTHER); IPR020864 (PROSITE_PROFILES)	no GO terms	no GO terms
ci|000018872|Bact|Sample_DB|2	laccase-2 isoform X2	3.31313	0.0055304	5.2832	2.12e-05	3441	-	-	-	PF07732.10//Cu-oxidase_3//;PF07731.9//Cu-oxidase_2//;PF00394.17//Cu-oxidase//	[INTERPRO, BLASTED, ANNOTATED]	20	0	74.8	3	F:GO:0005507; F:GO:0016491; P:GO:0055114	F:copper ion binding; F:oxidoreductase activity; P:oxidation-reduction process			IPR001117 (PFAM); IPR011706 (PFAM); IPR008972 (G3DSA:2.60.40.GENE3D); IPR008972 (G3DSA:2.60.40.GENE3D); IPR011707 (PFAM); PTHR11709 (PANTHER); PTHR11709 (PANTHER); PTHR11709:SF77 (PANTHER); PTHR11709:SF77 (PANTHER); IPR002355 (PROSITE_PATTERNS); TRANSMEMBRANE (PHOBIUS); CYTOPLASMIC_DOMAIN (PHOBIUS); NON_CYTOPLASMIC_DOMAIN (PHOBIUS); SignalP-TM (SIGNALP_EUK); IPR008972 (SUPERFAMILY); IPR008972 (SU…	F:GO:0005507; F:GO:0016491; P:GO:0055114	F:copper ion binding; F:oxidoreductase activity; P:oxidation-reduction process
ci|000042032|Bact|Sample_DB|2	probable S-adenosylmethionine-dependent methyltransferase At5g38780	7.99858	4.86e-06	5.28242	5.69e-05	1628	-	-	-	-	[INTERPRO, BLASTED]	18	1.65188e-27	76.28						no IPS match	no IPS match	no IPS match
ci|000079681|Bact|Sample_DB|2	ethanolamine-phosphate cytidylyltransferase-like isoform X1	5.77617	7.29e-08	5.26673	6.12e-11	871	-	-	-	-	[INTERPRO, BLASTED]	1	1.94552e-06	92						no IPS match	no IPS match	no IPS match
ci|000024123|Bact|Sample_DA|2	glutathione S-transferase theta-1	3.08032	0.000905382	5.25939	2.77e-06	1481	-	GSTT1_BOVIN	-	PF13417.1//GST_N_3//;PF13409.1//GST_N_2//;PF02798.15//GST_N//;PF00043.20//GST_C//;PF13410.1//GST_C_2//	[INTERPRO, BLASTED, MAPPED, ANNOTATED]	18	1.58742e-122	56.94	1	F:GO:0005515	F:protein binding			IPR010987 (G3DSA:1.20.1050.GENE3D); IPR012336 (G3DSA:3.40.30.GENE3D); IPR004045 (PFAM); PTHR11260 (PANTHER); PTHR11260:SF177 (PANTHER); NON_CYTOPLASMIC_DOMAIN (PHOBIUS); CYTOPLASMIC_DOMAIN (PHOBIUS); TRANSMEMBRANE (PHOBIUS); IPR004045 (PROSITE_PROFILES); IPR010987 (PROSITE_PROFILES); IPR010987 (SUPERFAMILY); IPR012336 (SUPERFAMILY)	F:GO:0005515	F:protein binding
ci|000010930|Bact|Sample_DA|2	---NA---	3.94571	0.0187787	5.25366	0.00734125	546	-	-	-	-	[INTERPRO, NO-BLAST]									Coil (COILS); Coil (COILS)	no GO terms	no GO terms
ci|000027665|Bact|Sample_DB|2	---NA---	4.26957	0.000406109	5.25259	0.000303007	646	-	-	-	-	[INTERPRO, NO-BLAST]									no IPS match	no IPS match	no IPS match
ci|000097403|Bact|Sample_DB|2	diamine acetyltransferase 2-like	4.43122	0.00172477	5.24564	3.23e-09	1135	-	SAT2_PIG	-	PF00583.19//Acetyltransf_1//;PF13508.1//Acetyltransf_7//	[INTERPRO, BLASTED, MAPPED]	17	1.05762e-72	60.76	2	F:GO:0008080; F:GO:0016740	F:N-acetyltransferase activity; F:transferase activity			no IPS match	no IPS match	no IPS match
ci|000025249|Bact|Sample_DA|2	---NA---	3.08814	0.02635	5.24184	3.13e-05	1964	-	-	-	-	[INTERPRO, NO-BLAST]									no IPS match	no IPS match	no IPS match
ci|000064797|Bact|Sample_DA|2	---NA---	4.7565	0.0210559	5.23737	0.019935	265	-	-	-	-	[INTERPRO, NO-BLAST]									no IPS match	no IPS match	no IPS match
ci|000073910|Bact|Sample_DA|2	probable S-adenosylmethionine-dependent methyltransferase At5g38780	5.00733	3.3e-08	5.23628	6.92e-07	1929	-	MT878_ARATH	-	PF03492.10//Methyltransf_7//;PF14183.1//YwpF//	[INTERPRO, BLASTED]	20	1.86428e-159	67.7						no IPS match	no IPS match	no IPS match
ci|000015188|Bact|Sample_DB|2	trans-1,2-dihydrobenzene-1,2-diol dehydrogenase-like	3.45568	2.08e-07	5.227	1.36e-18	1819	-	YRBE_BACSU	-	PF01408.17//GFO_IDH_MocA//;PF02894.12//GFO_IDH_MocA_C//;PB007328//Pfam-B_7328//	[INTERPRO, BLASTED, MAPPED, ANNOTATED]	17	0	54.82	1	F:GO:0016491	F:oxidoreductase activity			IPR000683 (PFAM); IPR016040 (G3DSA:3.40.50.GENE3D); G3DSA:3.30.360.10 (GENE3D); PTHR22604 (PANTHER); PTHR22604:SF92 (PANTHER); SIGNAL_PEPTIDE_N_REGION (PHOBIUS); SIGNAL_PEPTIDE (PHOBIUS); SIGNAL_PEPTIDE_C_REGION (PHOBIUS); SIGNAL_PEPTIDE_H_REGION (PHOBIUS); NON_CYTOPLASMIC_DOMAIN (PHOBIUS); SSF55347 (SUPERFAMILY); IPR016040 (SUPERFAMILY)	F:GO:0016491	F:oxidoreductase activity
ci|000016781|Bact|Sample_DB|2	---NA---	7.43769	0.00342554	5.22522	0.0084448	1237	-	-	-	-	[INTERPRO, NO-BLAST]									no IPS match	no IPS match	no IPS match
ci|000014710|Bact|Sample_DB|2	probable phytanoyl-CoA dioxygenase	2.87483	0.0177137	5.22046	0.000109862	1732	-	PAHX_CAEEL	-	PF05721.8//PhyH//;PF13640.1//2OG-FeII_Oxy_3//	[INTERPRO, BLASTED]	20	1.12739e-154	69.5						G3DSA:2.60.120.620 (GENE3D); IPR008775 (PFAM); PTHR20883:SF10 (PANTHER); PTHR20883 (PANTHER); SSF51197 (SUPERFAMILY)	no GO terms	no GO terms
ci|000084540|Bact|Sample_DB|2	protein AATF-like	5.76448	0.00182211	5.21835	0.003139	555	-	BFR2_NEUCR	-	PF08164.7//TRAUB//;PF11662.3//DUF3263//	[INTERPRO, BLASTED, ANNOTATED]	2	2.73531e-72	67	1	C:GO:0005634	C:nucleus			IPR012617 (PFAM); PTHR15565:SF0 (PANTHER); PTHR15565 (PANTHER); PTHR15565:SF0 (PANTHER); PTHR15565 (PANTHER)	C:GO:0005634	C:nucleus
ci|000035087|Bact|Sample_DB|2	probable flavin-containing monoamine oxidase A	3.52442	1.02e-07	5.21739	2.18e-13	2765	-	AOFA_PONAB	-	PF01593.19//Amino_oxidase//;PF13450.1//NAD_binding_8//;PF00890.19//FAD_binding_2//;PF01266.19//DAO//;PF13738.1//Pyr_redox_3//;PB017171//Pfam-B_17171//;PF01946.12//Thi4//;PF01494.14//FAD_binding_3//;PF12831.2//FAD_oxidored//;PF00070.22//Pyr_redox//;PF07992.9//Pyr_redox_2//;PF03486.9//HI0933_like//;PF05834.7//Lycopene_cycl//	[INTERPRO, BLASTED, MAPPED, ANNOTATED]	20	0	58.95	3	C:GO:0016021; F:GO:0016491; P:GO:0055114	C:integral component of membrane; F:oxidoreductase activity; P:oxidation-reduction process			IPR001613 (PRINTS); G3DSA:3.90.660.10 (GENE3D); IPR002937 (PFAM); G3DSA:1.10.405.10 (GENE3D); IPR023753 (G3DSA:3.50.50.GENE3D); PTHR10742 (PANTHER); PTHR10742:SF216 (PANTHER); PTHR10742:SF216 (PANTHER); TRANSMEMBRANE (PHOBIUS); SIGNAL_PEPTIDE (PHOBIUS); SIGNAL_PEPTIDE_C_REGION (PHOBIUS); CYTOPLASMIC_DOMAIN (PHOBIUS); NON_CYTOPLASMIC_DOMAIN (PHOBIUS); SIGNAL_PEPTIDE_N_REGION (PHOBIUS); SIGNAL_PEPT…	F:GO:0016491; P:GO:0055114	F:oxidoreductase activity; P:oxidation-reduction process
ci|000027314|Bact|Sample_DA|2	arylsulfatase B-like	4.09534	0.000107855	5.20959	0.00201018	1335	-	ARSB_RAT	-	PF00884.18//Sulfatase//;PB019516//Pfam-B_19516//	[INTERPRO, BLASTED, MAPPED, ANNOTATED]	20	9.47187e-120	69.2	2	P:GO:0008152; F:GO:0008484	P:metabolic process; F:sulfuric ester hydrolase activity			G3DSA:3.30.1120.10 (GENE3D); IPR000917 (PFAM); IPR017849 (G3DSA:3.40.720.GENE3D); PTHR10342:SF234 (PANTHER); PTHR10342 (PANTHER); IPR017850 (SUPERFAMILY)	F:GO:0003824; P:GO:0008152; F:GO:0008484	F:catalytic activity; P:metabolic process; F:sulfuric ester hydrolase activity
ci|000041894|Bact|Sample_DA|2	putative 2'-deoxynucleoside 5'-phosphate N-hydrolase 1	3.39323	0.0223183	5.20875	0.000183331	954	-	DNPH1_NEMVE	-	-	[INTERPRO, BLASTED, MAPPED, ANNOTATED]	8	1.82155e-68	75.13	5	P:GO:0006206; P:GO:0009159; C:GO:0044424; F:GO:0050144; F:GO:0070694	P:pyrimidine nucleobase metabolic process; P:deoxyribonucleoside monophosphate catabolic process; C:intracellular part; F:nucleoside deoxyribosyltransferase activity; F:deoxyribonucleoside 5'-monophosphate N-glycosidase activity	EC:2.4.2.6	Nucleoside deoxyribosyltransferase	G3DSA:3.40.50.450 (GENE3D); IPR007710 (PFAM); PTHR15364 (PANTHER); SSF52309 (SUPERFAMILY)	P:GO:0009159; F:GO:0050144; F:GO:0070694	P:deoxyribonucleoside monophosphate catabolic process; F:nucleoside deoxyribosyltransferase activity; F:deoxyribonucleoside 5'-monophosphate N-glycosidase activity
ci|000113034|Bact|Sample_DB|2	glutathione S-transferase theta-1	3.17177	0.00047883	5.19925	3.99e-07	1343	-	GSTT1_BOVIN	-	PF13417.1//GST_N_3//;PF13409.1//GST_N_2//;PF02798.15//GST_N//;PF00043.20//GST_C//;PF13410.1//GST_C_2//	[INTERPRO, BLASTED, MAPPED, ANNOTATED]	18	3.40437e-123	56.94	1	F:GO:0005515	F:protein binding			IPR010987 (G3DSA:1.20.1050.GENE3D); IPR004045 (PFAM); IPR012336 (G3DSA:3.40.30.GENE3D); PTHR11260:SF177 (PANTHER); PTHR11260 (PANTHER); TRANSMEMBRANE (PHOBIUS); NON_CYTOPLASMIC_DOMAIN (PHOBIUS); CYTOPLASMIC_DOMAIN (PHOBIUS); IPR010987 (PROSITE_PROFILES); IPR004045 (PROSITE_PROFILES); IPR010987 (SUPERFAMILY); IPR012336 (SUPERFAMILY)	F:GO:0005515	F:protein binding
ci|000059080|Bact|Sample_DA|2	---NA---	3.70944	7.76e-06	5.19142	9.93e-14	606	-	-	-	-	[INTERPRO, NO-BLAST]									no IPS match	no IPS match	no IPS match
ci|000028796|Bact|Sample_DA|2	---NA---	2.80853	0.0378147	5.18513	0.000160875	2875	-	-	-	-	[INTERPRO, NO-BLAST]									no IPS match	no IPS match	no IPS match
ci|000005659|Bact|Sample_DB|2	---NA---	2.5497	0.0405925	5.18402	4.82e-06	1509	-	-	-	-	[INTERPRO, NO-BLAST]									CYTOPLASMIC_DOMAIN (PHOBIUS); NON_CYTOPLASMIC_DOMAIN (PHOBIUS); TRANSMEMBRANE (PHOBIUS); NON_CYTOPLASMIC_DOMAIN (PHOBIUS); TRANSMEMBRANE (PHOBIUS)	no GO terms	no GO terms
ci|000078331|Bact|Sample_DA|2	---NA---	2.03432	0.0108401	5.18271	6.69e-09	1883	-	-	-	-	[INTERPRO, NO-BLAST]									TRANSMEMBRANE (PHOBIUS); CYTOPLASMIC_DOMAIN (PHOBIUS); NON_CYTOPLASMIC_DOMAIN (PHOBIUS); TMhelix (TMHMM)	no GO terms	no GO terms
ci|000132163|Bact|Sample_DB|2	---NA---	4.15116	0.00905583	5.17796	0.000192204	233	-	-	-	-	[INTERPRO, NO-BLAST]									TRANSMEMBRANE (PHOBIUS); CYTOPLASMIC_DOMAIN (PHOBIUS); NON_CYTOPLASMIC_DOMAIN (PHOBIUS); TMhelix (TMHMM)	no GO terms	no GO terms
ci|000042824|Bact|Sample_DB|2	---NA---	6.96113	0.000983922	5.17627	0.00567258	1402	-	-	-	-	[INTERPRO, NO-BLAST]									no IPS match	no IPS match	no IPS match
ci|000079739|Bact|Sample_DB|2	---NA---	4.58232	0.01182	5.17588	0.0282644	641	-	-	-	-	[INTERPRO, NO-BLAST]									NON_CYTOPLASMIC_DOMAIN (PHOBIUS); TRANSMEMBRANE (PHOBIUS); CYTOPLASMIC_DOMAIN (PHOBIUS); TMhelix (TMHMM); TMhelix (TMHMM)	no GO terms	no GO terms
ci|000076808|Bact|Sample_DA|2	sulfotransferase 1C4-like	3.92971	6.24e-07	5.1735	2.08e-11	2175	-	ST1C4_HUMAN	-	PF00685.22//Sulfotransfer_1//	[INTERPRO, BLASTED, MAPPED]	20	3.048e-162	67.05	2	F:GO:0008146; F:GO:0016740	F:sulfotransferase activity; F:transferase activity			CYTOPLASMIC_DOMAIN (PHOBIUS); TRANSMEMBRANE (PHOBIUS); NON_CYTOPLASMIC_DOMAIN (PHOBIUS); TMhelix (TMHMM)	no GO terms	no GO terms
ci|000063045|Bact|Sample_DB|2	---NA---	4.59222	0.0242977	5.17162	0.0334937	393	-	-	-	-	[INTERPRO, NO-BLAST]									no IPS match	no IPS match	no IPS match
ci|000026049|Bact|Sample_DB|2	---NA---	9.23401	7.07e-06	5.16692	0.000784626	1008	-	-	-	-	[INTERPRO, NO-BLAST]									TRANSMEMBRANE (PHOBIUS); CYTOPLASMIC_DOMAIN (PHOBIUS); NON_CYTOPLASMIC_DOMAIN (PHOBIUS); TMhelix (TMHMM)	no GO terms	no GO terms
ci|000068731|Bact|Sample_DB|2	macrophage-expressed gene 1 protein	2.5464	0.000402156	5.16645	9.86e-12	3060	-	MPEG1_PONAB	-	PF01823.14//MACPF//	[INTERPRO, BLASTED, MAPPED]	14	0	54.57	2	C:GO:0016020; C:GO:0016021	C:membrane; C:integral component of membrane			IPR020864 (SMART); IPR020864 (PFAM); PTHR31463 (PANTHER); IPR020864 (PROSITE_PROFILES)	no GO terms	no GO terms
ci|000005815|Bact|Sample_DB|2	carcinoembryonic antigen-related cell adhesion molecule 5-like	5.41278	0.0181978	5.16152	0.0420332	1108	-	PXDN_MOUSE	-	PF13927.1//Ig_3//;PF13895.1//Ig_2//;PF07679.11//I-set//;PB013101//Pfam-B_13101//;PF00047.20//ig//;PF07686.12//V-set//	[INTERPRO, BLASTED, ANNOTATED]	20	1.97348e-90	69.95	1	F:GO:0005515	F:protein binding			IPR003599 (SMART); IPR003598 (SMART); PF13927 (PFAM); IPR007110 (PFAM); IPR013783 (G3DSA:2.60.40.GENE3D); IPR013783 (G3DSA:2.60.40.GENE3D); PTHR10489 (PANTHER); IPR007110 (PROSITE_PROFILES); IPR007110 (PROSITE_PROFILES); IPR007110 (SUPERFAMILY); IPR007110 (SUPERFAMILY); IPR007110 (SUPERFAMILY)	F:GO:0005515	F:protein binding
ci|000038158|Bact|Sample_DB|2	---NA---	7.00827	0.000415671	5.15999	0.00906171	783	-	-	-	-	[INTERPRO, NO-BLAST]									no IPS match	no IPS match	no IPS match
ci|000002508|Bact|Sample_DB|2	ganglioside-induced differentiation-associated protein 1-like	2.58822	0.0254277	5.15928	3.39e-06	1299	-	GDAP1_HUMAN	-	PF13417.1//GST_N_3//;PB002950//Pfam-B_2950//;PF13409.1//GST_N_2//;PF13410.1//GST_C_2//	[INTERPRO, BLASTED, MAPPED, ANNOTATED]	4	1.60396e-122	62.25	1	F:GO:0005515	F:protein binding			Coil (COILS); IPR004045 (PFAM); IPR012336 (G3DSA:3.40.30.GENE3D); IPR010987 (G3DSA:1.20.1050.GENE3D); PTHR11260 (PANTHER); PTHR11260:SF246 (PANTHER); PTHR11260:SF246 (PANTHER); TRANSMEMBRANE (PHOBIUS); CYTOPLASMIC_DOMAIN (PHOBIUS); NON_CYTOPLASMIC_DOMAIN (PHOBIUS); IPR004045 (PROSITE_PROFILES); IPR010987 (PROSITE_PROFILES); IPR010987 (SUPERFAMILY); IPR012336 (SUPERFAMILY); TMhelix (TMHMM)	F:GO:0005515	F:protein binding
ci|000044488|Bact|Sample_DA|2	---NA---	4.55406	0.00217894	5.15821	5.97e-06	873	-	-	-	-	[INTERPRO, NO-BLAST]									TRANSMEMBRANE (PHOBIUS); CYTOPLASMIC_DOMAIN (PHOBIUS); TRANSMEMBRANE (PHOBIUS); CYTOPLASMIC_DOMAIN (PHOBIUS); NON_CYTOPLASMIC_DOMAIN (PHOBIUS); TMhelix (TMHMM); TMhelix (TMHMM)	no GO terms	no GO terms
ci|000058018|Bact|Sample_C|2	probable flavin-containing monoamine oxidase A	3.02769	0.00433334	5.15619	7.26e-05	913	-	-	-	PF01593.19//Amino_oxidase//;PF01593.19//Amino_oxidase//	[INTERPRO, BLASTED, MAPPED, ANNOTATED]	20	2.48495e-95	72.7	3	C:GO:0016021; F:GO:0016491; P:GO:0055114	C:integral component of membrane; F:oxidoreductase activity; P:oxidation-reduction process			Coil (COILS); Coil (COILS); Coil (COILS); IPR001613 (PRINTS); G3DSA:3.90.660.10 (GENE3D); IPR002937 (PFAM); PTHR10742:SF216 (PANTHER); PTHR10742 (PANTHER); SSF54373 (SUPERFAMILY)	F:GO:0016491; P:GO:0055114	F:oxidoreductase activity; P:oxidation-reduction process
ci|000100208|Bact|Sample_DB|2	---NA---	6.19054	0.00689969	5.15606	0.0298527	291	-	-	-	-	[INTERPRO, NO-BLAST]									CYTOPLASMIC_DOMAIN (PHOBIUS); TRANSMEMBRANE (PHOBIUS); NON_CYTOPLASMIC_DOMAIN (PHOBIUS); TMhelix (TMHMM)	no GO terms	no GO terms
ci|000007034|Bact|Sample_DB|2	---NA---	6.46542	1.06e-05	5.15368	6.95e-05	814	-	-	-	-	[INTERPRO, NO-BLAST]									TRANSMEMBRANE (PHOBIUS); NON_CYTOPLASMIC_DOMAIN (PHOBIUS); NON_CYTOPLASMIC_DOMAIN (PHOBIUS); CYTOPLASMIC_DOMAIN (PHOBIUS); TRANSMEMBRANE (PHOBIUS); TMhelix (TMHMM); TMhelix (TMHMM)	no GO terms	no GO terms
ci|000012847|Bact|Sample_DB|2	carbonyl reductase [NADPH] 1-like	5.4474	0.00921323	5.15325	0.0139605	1223	-	CBR1_MOUSE	-	PF00106.20//adh_short//;PF08659.5//KR//;PF13561.1//adh_short_C2//;PF01370.16//Epimerase//	[INTERPRO, BLASTED, MAPPED, ANNOTATED]	20	1.24182e-173	72.85	2	F:GO:0016491; P:GO:0055114	F:oxidoreductase activity; P:oxidation-reduction process			no IPS match	no IPS match	no IPS match
ci|000025094|Bact|Sample_DA|2	---NA---	3.49477	0.0268314	5.14572	0.000388416	1312	-	-	-	-	[INTERPRO, NO-BLAST]									no IPS match	no IPS match	no IPS match
ci|000014742|Bact|Sample_DA|2	---NA---	4.51169	0.00798306	5.14066	0.00450111	1168	-	-	-	-	[INTERPRO, NO-BLAST]									no IPS match	no IPS match	no IPS match
ci|000049627|Bact|Sample_C|2	macrophage-expressed gene 1 protein	2.36017	0.000983963	5.13965	4.68e-09	2507	-	-	-	PF01823.14//MACPF//	[INTERPRO, BLASTED, MAPPED]	14	0	51.29	2	C:GO:0016020; C:GO:0016021	C:membrane; C:integral component of membrane			IPR020864 (SMART); IPR020864 (PFAM); PTHR31463 (PANTHER); PTHR31463:SF1 (PANTHER); IPR020864 (PROSITE_PROFILES)	no GO terms	no GO terms
ci|000060762|Bact|Sample_DB|2	---NA---	7.02633	0.00421143	5.13577	0.0303567	264	-	-	-	-	[INTERPRO, NO-BLAST]									TRANSMEMBRANE (PHOBIUS); NON_CYTOPLASMIC_DOMAIN (PHOBIUS); CYTOPLASMIC_DOMAIN (PHOBIUS); TMhelix (TMHMM); TMhelix (TMHMM)	no GO terms	no GO terms
ci|000023056|Bact|Sample_DA|2	---NA---	2.23636	0.0432139	5.12929	1.93e-05	982	-	-	-	-	[INTERPRO, NO-BLAST]									NON_CYTOPLASMIC_DOMAIN (PHOBIUS); TRANSMEMBRANE (PHOBIUS); CYTOPLASMIC_DOMAIN (PHOBIUS); TMhelix (TMHMM)	no GO terms	no GO terms
ci|000069997|Bact|Sample_DA|2	acylpyruvase FAHD1, mitochondrial	2.5227	3.2e-08	5.12701	1.87e-41	927	-	FAHD1_BOVIN	-	PF01557.13//FAA_hydrolase//	[INTERPRO, BLASTED, MAPPED, ANNOTATED]	11	1.75345e-144	75.27	2	P:GO:0008152; F:GO:0016787	P:metabolic process; F:hydrolase activity			NON_CYTOPLASMIC_DOMAIN (PHOBIUS); SIGNAL_PEPTIDE (PHOBIUS); SIGNAL_PEPTIDE_H_REGION (PHOBIUS); SIGNAL_PEPTIDE_N_REGION (PHOBIUS); SIGNAL_PEPTIDE_C_REGION (PHOBIUS)	no GO terms	no GO terms
ci|000033931|Bact|Sample_DA|2	methyltransferase-like 26 isoform X1	3.73955	4.07e-07	5.12441	6.01e-16	834	-	-	-	PF06080.7//DUF938//;PF02390.12//Methyltransf_4//	[INTERPRO, BLASTED]	4	1.25717e-73	88						IPR010342 (PFAM); IPR010342 (PANTHER); IPR029063 (SUPERFAMILY)	no GO terms	no GO terms
ci|000003009|Bact|Sample_DB|2	---NA---	2.17695	0.0182438	5.11957	1.93e-05	952	-	-	-	-	[INTERPRO, NO-BLAST]									no IPS match	no IPS match	no IPS match
ci|000075585|Bact|Sample_DA|2	arylsulfatase B-like	3.93638	0.000489468	5.10815	0.00185078	1273	-	ARSB_RAT	-	PF00884.18//Sulfatase//;PB019516//Pfam-B_19516//	[INTERPRO, BLASTED, MAPPED, ANNOTATED]	20	4.75907e-120	69.2	2	P:GO:0008152; F:GO:0008484	P:metabolic process; F:sulfuric ester hydrolase activity			IPR017849 (G3DSA:3.40.720.GENE3D); IPR000917 (PFAM); G3DSA:3.30.1120.10 (GENE3D); PTHR10342:SF234 (PANTHER); PTHR10342 (PANTHER); IPR017850 (SUPERFAMILY)	F:GO:0003824; P:GO:0008152; F:GO:0008484	F:catalytic activity; P:metabolic process; F:sulfuric ester hydrolase activity
ci|000044479|Bact|Sample_DA|2	adenine phosphoribosyltransferase-like	2.44559	0.000431188	5.1042	3.18e-06	1986	-	APT_CAEEL	-	PF00156.22//Pribosyltran//	[INTERPRO, BLASTED, ANNOTATED]	2	3.7487e-78	82	4	F:GO:0003999; C:GO:0005737; P:GO:0006168; P:GO:0009116	F:adenine phosphoribosyltransferase activity; C:cytoplasm; P:adenine salvage; P:nucleoside metabolic process	EC:2.4.2.7	Adenine phosphoribosyltransferase	IPR000836 (PFAM); IPR029057 (G3DSA:3.40.50.GENE3D); PTHR32315 (PANTHER); IPR005764 (HAMAP); IPR029057 (SUPERFAMILY)	F:GO:0003999; C:GO:0005737; P:GO:0006168; P:GO:0009116	F:adenine phosphoribosyltransferase activity; C:cytoplasm; P:adenine salvage; P:nucleoside metabolic process
ci|000054140|Bact|Sample_DB|2	---NA---	10.2773	1.17e-05	5.10103	0.00601055	656	-	-	-	-	[INTERPRO, NO-BLAST]									no IPS match	no IPS match	no IPS match
ci|000023042|Bact|Sample_DB|2	sulfotransferase family cytosolic 1B member 1-like	4.05595	0.000673855	5.09474	9.49e-05	2356	-	ST1B1_CHICK	-	PF00685.22//Sulfotransfer_1//	[INTERPRO, BLASTED]	20	3.40216e-160	60.2						no IPS match	no IPS match	no IPS match
ci|000028488|Bact|Sample_DA|2	pyruvate dehydrogenase phosphatase regulatory subunit, mitochondrial-like	2.1184	3.82e-05	5.08839	2.84e-19	3435	-	PDPR_MOUSE	-	PF01266.19//DAO//;PF01571.16//GCV_T//;PF08669.6//GCV_T_C//;PF13738.1//Pyr_redox_3//;PF00890.19//FAD_binding_2//	[INTERPRO, BLASTED]	16	0	64.69						no IPS match	no IPS match	no IPS match
ci|000003839|Bact|Sample_DB|2	UPF0676 protein C1494.01-like	2.62593	0.00120309	5.0873	4.58e-10	1394	-	G2OX4_ARATH	-	PF03171.15//2OG-FeII_Oxy//;PF14226.1//DIOX_N//	[INTERPRO, BLASTED, ANNOTATED]	20	0	58.9	3	F:GO:0005506; F:GO:0016491; P:GO:0055114	F:iron ion binding; F:oxidoreductase activity; P:oxidation-reduction process			IPR002283 (PRINTS); IPR005123 (PFAM); IPR026992 (PFAM); IPR027443 (G3DSA:2.60.120.GENE3D); PTHR10209 (PANTHER); PTHR10209:SF68 (PANTHER); IPR005123 (PROSITE_PROFILES); SSF51197 (SUPERFAMILY)	F:GO:0005506; F:GO:0016491; P:GO:0055114	F:iron ion binding; F:oxidoreductase activity; P:oxidation-reduction process
ci|000088945|Bact|Sample_DB|2	uncharacterized protein LOC110447600	2.73511	0.0157456	5.08549	7.57e-15	818	-	-	-	-	[INTERPRO, BLASTED]	1	4.21704e-39	67						no IPS match	no IPS match	no IPS match
ci|000025733|Bact|Sample_DB|2	---NA---	3.54317	0.0285978	5.08297	0.000481367	641	-	-	-	-	[INTERPRO, NO-BLAST]									no IPS match	no IPS match	no IPS match
ci|000056426|Bact|Sample_DA|2	---NA---	3.57489	0.0140177	5.08242	0.000177771	1025	-	-	-	-	[INTERPRO, NO-BLAST]									Coil (COILS); Coil (COILS)	no GO terms	no GO terms
ci|000033659|Bact|Sample_DB|2	uncharacterized protein LOC110464953	4.35893	0.000141515	5.08176	1.03e-09	5809	-	-	-	-	[INTERPRO, BLASTED]	20	5.04946e-173	62.3						TRANSMEMBRANE (PHOBIUS); CYTOPLASMIC_DOMAIN (PHOBIUS); SIGNAL_PEPTIDE_N_REGION (PHOBIUS); TRANSMEMBRANE (PHOBIUS); NON_CYTOPLASMIC_DOMAIN (PHOBIUS); SIGNAL_PEPTIDE_C_REGION (PHOBIUS); NON_CYTOPLASMIC_DOMAIN (PHOBIUS); SIGNAL_PEPTIDE (PHOBIUS); SIGNAL_PEPTIDE_H_REGION (PHOBIUS); TMhelix (TMHMM); TMhelix (TMHMM)	no GO terms	no GO terms
ci|000026176|Bact|Sample_DA|2	enoyl-CoA delta isomerase 1, peroxisomal-like	2.62376	1.87e-08	5.0791	1.59e-14	1395	-	ECI3_ARATH	-	PF00378.15//ECH//	[INTERPRO, BLASTED, MAPPED, ANNOTATED]	12	1.76683e-102	67.92	2	F:GO:0003824; P:GO:0008152	F:catalytic activity; P:metabolic process			IPR001753 (PFAM); IPR029045 (G3DSA:3.90.226.GENE3D); PTHR11941:SF75 (PANTHER); PTHR11941 (PANTHER); IPR029045 (SUPERFAMILY)	F:GO:0003824; P:GO:0008152	F:catalytic activity; P:metabolic process
ci|000013279|Bact|Sample_DA|2	BTB/POZ domain-containing protein 6-like	3.51458	0.0292042	5.07358	0.00844687	1421	-	BTB6A_DANRE	-	PF00651.26//BTB//;PF07707.10//BACK//	[INTERPRO, BLASTED]	20	9.84237e-91	65.95						CYTOPLASMIC_DOMAIN (PHOBIUS); TRANSMEMBRANE (PHOBIUS); NON_CYTOPLASMIC_DOMAIN (PHOBIUS); TRANSMEMBRANE (PHOBIUS); CYTOPLASMIC_DOMAIN (PHOBIUS)	no GO terms	no GO terms
ci|000058845|Bact|Sample_DB|2	---NA---	5.90258	0.00770173	5.0734	0.00260783	576	-	-	-	-	[INTERPRO, NO-BLAST]									no IPS match	no IPS match	no IPS match
ci|000066491|Bact|Sample_DB|2	---NA---	3.30158	3.44e-05	5.07054	1.2e-07	1698	-	-	-	-	[INTERPRO, NO-BLAST]									no IPS match	no IPS match	no IPS match
ci|000076971|Bact|Sample_DA|2	---NA---	2.84372	0.000649743	5.05981	8.34e-08	1568	-	-	-	-	[INTERPRO, NO-BLAST]									TRANSMEMBRANE (PHOBIUS); CYTOPLASMIC_DOMAIN (PHOBIUS); NON_CYTOPLASMIC_DOMAIN (PHOBIUS); TMhelix (TMHMM)	no GO terms	no GO terms
ci|000075379|Bact|Sample_DA|2	cytosolic 10-formyltetrahydrofolate dehydrogenase-like	4.69044	1.43e-08	5.0592	1.62e-09	2427	-	AL1A2_MOUSE	-	PF00171.17//Aldedh//	[INTERPRO, BLASTED, MAPPED, ANNOTATED]	20	0	73.9	2	F:GO:0016620; P:GO:0055114	F:oxidoreductase activity, acting on the aldehyde or oxo group of donors, NAD or NADP as acceptor; P:oxidation-reduction process			IPR016162 (G3DSA:3.40.605.GENE3D); IPR016163 (G3DSA:3.40.309.GENE3D); IPR015590 (PFAM); PTHR11699 (PANTHER); PTHR11699:SF211 (PANTHER); IPR029510 (PROSITE_PATTERNS); IPR016161 (SUPERFAMILY)	P:GO:0008152; F:GO:0016491; F:GO:0016620; P:GO:0055114	P:metabolic process; F:oxidoreductase activity; F:oxidoreductase activity, acting on the aldehyde or oxo group of donors, NAD or NADP as acceptor; P:oxidation-reduction process
ci|000116269|Bact|Sample_DB|2	---NA---	5.00638	1.18e-06	5.05621	1.01e-15	1119	-	-	-	-	[INTERPRO, NO-BLAST]									NON_CYTOPLASMIC_DOMAIN (PHOBIUS); TRANSMEMBRANE (PHOBIUS); CYTOPLASMIC_DOMAIN (PHOBIUS); TMhelix (TMHMM)	no GO terms	no GO terms
ci|000069687|Bact|Sample_DB|2	membrane-bound O-acyltransferase domain-containing protein 2-like isoform X2	8.58105	1.22e-21	5.05486	6.91e-08	1730	-	MBOA2_CHICK	-	PF03062.14//MBOAT//	[INTERPRO, BLASTED]	16	0	61.5						IPR004299 (PFAM); PTHR13906 (PANTHER); PTHR13906 (PANTHER); PTHR13906:SF4 (PANTHER); TRANSMEMBRANE (PHOBIUS); TRANSMEMBRANE (PHOBIUS); CYTOPLASMIC_DOMAIN (PHOBIUS); NON_CYTOPLASMIC_DOMAIN (PHOBIUS); TRANSMEMBRANE (PHOBIUS); TRANSMEMBRANE (PHOBIUS); TRANSMEMBRANE (PHOBIUS); NON_CYTOPLASMIC_DOMAIN (PHOBIUS); NON_CYTOPLASMIC_DOMAIN (PHOBIUS); CYTOPLASMIC_DOMAIN (PHOBIUS); CYTOPLASMIC_DOMAIN (PHOBIUS…	no GO terms	no GO terms
ci|000022252|Bact|Sample_DA|2	---NA---	2.36758	0.0212144	5.05405	2.72e-08	387	-	-	-	-	[INTERPRO, NO-BLAST]									no IPS match	no IPS match	no IPS match
ci|000026640|Bact|Sample_DA|2	diamine acetyltransferase 2-like	2.85335	0.00272374	5.0538	7.8e-07	516	-	-	-	-	[INTERPRO, BLASTED]	7	2.54427e-10	60.86						IPR016181 (G3DSA:3.40.630.GENE3D)	no GO terms	no GO terms
ci|000057665|Bact|Sample_DA|2	---NA---	3.1736	0.00185199	5.05111	0.00015931	1238	-	-	-	-	[INTERPRO, NO-BLAST]									SIGNAL_PEPTIDE_N_REGION (PHOBIUS); SIGNAL_PEPTIDE (PHOBIUS); SIGNAL_PEPTIDE_C_REGION (PHOBIUS); NON_CYTOPLASMIC_DOMAIN (PHOBIUS); SIGNAL_PEPTIDE_H_REGION (PHOBIUS); SignalP-noTM (SIGNALP_EUK)	no GO terms	no GO terms
ci|000109669|Bact|Sample_DB|2	epididymal secretory protein E1-like	2.76902	0.00155062	5.05068	1.45e-10	747	-	NPC2_HUMAN	-	PF02221.10//E1_DerP2_DerF2//	[INTERPRO, BLASTED, MAPPED]	13	4.91795e-94	59.08	2	C:GO:0005622; P:GO:0032367	C:intracellular; P:intracellular cholesterol transport			IPR003172 (SMART); IPR003172 (PFAM); IPR003172 (G3DSA:2.60.40.GENE3D); PTHR11306 (PANTHER); NON_CYTOPLASMIC_DOMAIN (PHOBIUS); SIGNAL_PEPTIDE_N_REGION (PHOBIUS); SIGNAL_PEPTIDE_C_REGION (PHOBIUS); SIGNAL_PEPTIDE_H_REGION (PHOBIUS); SIGNAL_PEPTIDE (PHOBIUS); SignalP-TM (SIGNALP_GRAM_POSITIVE); SignalP-noTM (SIGNALP_GRAM_NEGATIVE); SignalP-noTM (SIGNALP_EUK); IPR014756 (SUPERFAMILY)	no GO terms	no GO terms
ci|000013988|Bact|Sample_DA|2	brevican core protein-like	3.16133	4.5e-06	5.04854	1.46e-08	1774	-	-	-	PF02668.11//TauD//;PF00059.16//Lectin_C//	[INTERPRO, BLASTED, ANNOTATED]	18	0	53.17	2	F:GO:0016491; P:GO:0055114	F:oxidoreductase activity; P:oxidation-reduction process			IPR001304 (SMART); G3DSA:3.60.130.10 (GENE3D); IPR003819 (PFAM); IPR001304 (PFAM); IPR016186 (G3DSA:3.10.100.GENE3D); SIGNAL_PEPTIDE_H_REGION (PHOBIUS); SIGNAL_PEPTIDE_C_REGION (PHOBIUS); SIGNAL_PEPTIDE_N_REGION (PHOBIUS); SIGNAL_PEPTIDE (PHOBIUS); NON_CYTOPLASMIC_DOMAIN (PHOBIUS); IPR001304 (PROSITE_PROFILES); SignalP-TM (SIGNALP_GRAM_POSITIVE); SignalP-noTM (SIGNALP_GRAM_NEGATIVE); SignalP-noTM…	F:GO:0016491; P:GO:0055114	F:oxidoreductase activity; P:oxidation-reduction process
ci|000094819|Bact|Sample_DB|2	---NA---	4.71221	8.85e-06	5.04046	6.57e-05	644	-	-	-	-	[INTERPRO, NO-BLAST]									no IPS match	no IPS match	no IPS match
ci|000046731|Bact|Sample_DB|2	sialate O-acetylesterase-like	4.05641	0.0240354	5.0349	0.0109035	309	-	-	-	-	[INTERPRO, BLASTED]	7	1.19373e-13	87.57						CYTOPLASMIC_DOMAIN (PHOBIUS); TRANSMEMBRANE (PHOBIUS); NON_CYTOPLASMIC_DOMAIN (PHOBIUS); TMhelix (TMHMM)	no GO terms	no GO terms
ci|000006341|Bact|Sample_DA|2	electron transfer flavoprotein subunit beta-like	2.76239	2.57e-06	5.03374	8.41e-18	883	-	-	-	PF01012.16//ETF//	[INTERPRO, BLASTED, MAPPED, ANNOTATED]	2	6.00717e-154	76	2	P:GO:0006118; F:GO:0009055	P:obsolete electron transport; F:electron transfer activity			IPR014730 (SMART); IPR014729 (G3DSA:3.40.50.GENE3D); IPR014729 (G3DSA:3.40.50.GENE3D); IPR014730 (PFAM); IPR012255 (PANTHER); PTHR21294:SF8 (PANTHER); IPR000049 (PROSITE_PATTERNS); SSF52402 (SUPERFAMILY); SSF52402 (SUPERFAMILY)	F:GO:0009055	F:electron transfer activity
ci|000087651|Bact|Sample_DB|2	vacuolar fusion protein CCZ1 homolog	5.27319	0.00344173	5.02356	0.0185055	720	-	-	-	-	[INTERPRO, BLASTED]	4	1.07744e-18	69.25						no IPS match	no IPS match	no IPS match
ci|000041965|Bact|Sample_DA|2	---NA---	3.34875	0.0059784	5.02163	0.00224684	581	-	-	-	-	[INTERPRO, NO-BLAST]									no IPS match	no IPS match	no IPS match
ci|000034436|Bact|Sample_DA|2	---NA---	3.18892	0.039563	5.01868	0.000366761	671	-	-	-	-	[INTERPRO, NO-BLAST]									no IPS match	no IPS match	no IPS match
ci|000014114|Bact|Sample_DA|2	aldose reductase-like isoform X2	2.34815	0.00118827	5.01788	3.02e-14	1603	-	AK1BA_HUMAN	-	PF00248.16//Aldo_ket_red//	[INTERPRO, BLASTED, ANNOTATED]	20	0	70.45	2	F:GO:0016491; P:GO:0055114	F:oxidoreductase activity; P:oxidation-reduction process			IPR020471 (PRINTS); IPR023210 (G3DSA:3.20.20.GENE3D); IPR023210 (PFAM); IPR020471 (PIRSF); IPR001395 (PANTHER); IPR018170 (PROSITE_PATTERNS); IPR018170 (PROSITE_PATTERNS); IPR018170 (PROSITE_PATTERNS); IPR023210 (SUPERFAMILY)	F:GO:0016491; P:GO:0055114	F:oxidoreductase activity; P:oxidation-reduction process
ci|000115167|Bact|Sample_DB|2	---NA---	3.06331	0.0279573	5.0164	5.69e-05	276	-	-	-	-	[INTERPRO, NO-BLAST]									no IPS match	no IPS match	no IPS match
ci|000019719|Bact|Sample_DA|2	---NA---	4.7546	1.4e-07	5.01535	4.6e-09	872	-	-	-	-	[INTERPRO, NO-BLAST]									no IPS match	no IPS match	no IPS match
ci|000008128|Bact|Sample_DB|2	uncharacterized protein LOC110466695	3.85013	0.0254194	5.01465	0.0110083	1345	-	-	-	-	[INTERPRO, BLASTED]	2	4.82442e-11	47.5						SIGNAL_PEPTIDE_C_REGION (PHOBIUS); NON_CYTOPLASMIC_DOMAIN (PHOBIUS); SIGNAL_PEPTIDE_H_REGION (PHOBIUS); SIGNAL_PEPTIDE_N_REGION (PHOBIUS); SIGNAL_PEPTIDE (PHOBIUS)	no GO terms	no GO terms
ci|000028042|Bact|Sample_DA|2	---NA---	3.30352	0.000209703	5.01287	8.84e-08	1927	-	-	-	-	[INTERPRO, NO-BLAST]									no IPS match	no IPS match	no IPS match
ci|000026665|Bact|Sample_DA|2	---NA---	4.10664	0.0106653	5.01074	0.00607534	758	-	-	-	-	[INTERPRO, NO-BLAST]									no IPS match	no IPS match	no IPS match
ci|000038898|Bact|Sample_DA|2	diamine acetyltransferase 2-like	2.42818	0.0304585	5.00914	6.35e-06	741	-	SAT2_BOVIN	-	PF00583.19//Acetyltransf_1//;PF13673.1//Acetyltransf_10//;PF13508.1//Acetyltransf_7//;PF13302.1//Acetyltransf_3//	[INTERPRO, BLASTED, MAPPED, ANNOTATED]	17	8.24667e-87	64.82	2	F:GO:0008080; P:GO:0042967	F:N-acetyltransferase activity; P:obsolete acyl-carrier-protein biosynthetic process			IPR000182 (PFAM); IPR016181 (G3DSA:3.40.630.GENE3D); PTHR10545:SF41 (PANTHER); PTHR10545 (PANTHER); IPR000182 (PROSITE_PROFILES); IPR016181 (SUPERFAMILY)	F:GO:0008080	F:N-acetyltransferase activity
ci|000072118|Bact|Sample_DA|2	lambda-crystallin homolog	2.18962	6.01e-08	5.00848	1.59e-29	1344	-	HCDH_HUMAN	-	PF02737.13//3HCDH_N//;PF00725.17//3HCDH//;PF01262.16//AlaDh_PNT_C//;PF03807.12//F420_oxidored//;PF00070.22//Pyr_redox//;PF03446.10//NAD_binding_2//;PF01210.18//NAD_Gly3P_dh_N//;PF13241.1//NAD_binding_7//;PF01266.19//DAO//	[INTERPRO, BLASTED, MAPPED, ANNOTATED]	12	0	54.25	10	F:GO:0003857; P:GO:0006550; P:GO:0006552; P:GO:0006554; P:GO:0006568; P:GO:0006574; P:GO:0006633; P:GO:0018874; P:GO:0055114; F:GO:0070403	F:3-hydroxyacyl-CoA dehydrogenase activity; P:isoleucine catabolic process; P:leucine catabolic process; P:lysine catabolic process; P:tryptophan metabolic process; P:valine catabolic process; P:fatty acid biosynthetic process; P:benzoate metabolic process; P:oxidation-reduction process; F:NAD+ binding	EC:1.1.1.35	3-hydroxyacyl-CoA dehydrogenase	IPR016040 (G3DSA:3.40.50.GENE3D); IPR006176 (PFAM); IPR006108 (PFAM); IPR022694 (PIRSF); IPR013328 (G3DSA:1.10.1040.GENE3D); PTHR23309 (PANTHER); IPR006180 (PROSITE_PATTERNS); IPR016040 (SUPERFAMILY); IPR008927 (SUPERFAMILY)	F:GO:0003857; P:GO:0006631; F:GO:0016491; P:GO:0055114; F:GO:0070403	F:3-hydroxyacyl-CoA dehydrogenase activity; P:fatty acid metabolic process; F:oxidoreductase activity; P:oxidation-reduction process; F:NAD+ binding
ci|000047176|Bact|Sample_DA|2	arylacetamide deacetylase-like	2.85508	0.00421934	5.00825	1.53e-08	1731	-	AAAD_HUMAN	-	PF07859.8//Abhydrolase_3//;PF00135.23//COesterase//;PF00326.16//Peptidase_S9//;PF12695.2//Abhydrolase_5//;PF10340.4//DUF2424//	[INTERPRO, BLASTED, MAPPED, ANNOTATED]	20	0	57.95	3	P:GO:0008152; C:GO:0016021; F:GO:0052689	P:metabolic process; C:integral component of membrane; F:carboxylic ester hydrolase activity	EC:3.1.1.1	Carboxylesterase	IPR029058 (G3DSA:3.40.50.GENE3D); IPR013094 (PFAM); IPR017157 (PIRSF); PTHR23024:SF24 (PANTHER); PTHR23024 (PANTHER); IPR002168 (PROSITE_PATTERNS); SIGNAL_PEPTIDE_H_REGION (PHOBIUS); NON_CYTOPLASMIC_DOMAIN (PHOBIUS); SIGNAL_PEPTIDE_C_REGION (PHOBIUS); SIGNAL_PEPTIDE (PHOBIUS); SIGNAL_PEPTIDE_N_REGION (PHOBIUS); IPR029058 (SUPERFAMILY); TMhelix (TMHMM)	P:GO:0008152; C:GO:0016021; F:GO:0016787; F:GO:0052689	P:metabolic process; C:integral component of membrane; F:hydrolase activity; F:carboxylic ester hydrolase activity
ci|000053658|Bact|Sample_DB|2	solute carrier family 25 member 45-like	4.09714	8.09e-07	5.00774	4.89e-12	1346	-	S2545_MOUSE	-	PF00153.22//Mito_carr//	[INTERPRO, BLASTED, MAPPED]	20	1.99326e-163	60.6	3	C:GO:0016020; C:GO:0016021; P:GO:0055085	C:membrane; C:integral component of membrane; P:transmembrane transport			IPR023395 (G3DSA:1.50.40.GENE3D); IPR018108 (PFAM); PTHR24089:SF286 (PANTHER); PTHR24089 (PANTHER); TRANSMEMBRANE (PHOBIUS); TRANSMEMBRANE (PHOBIUS); CYTOPLASMIC_DOMAIN (PHOBIUS); NON_CYTOPLASMIC_DOMAIN (PHOBIUS); CYTOPLASMIC_DOMAIN (PHOBIUS); IPR018108 (PROSITE_PROFILES); IPR018108 (PROSITE_PROFILES); IPR018108 (PROSITE_PROFILES); IPR023395 (SUPERFAMILY); TMhelix (TMHMM); TMhelix (TMHMM)	no GO terms	no GO terms
ci|000001007|Bact|Sample_DB|2	---NA---	4.2418	6.23e-06	5.0046	4.35e-07	1718	-	-	-	-	[INTERPRO, NO-BLAST]									Coil (COILS)	no GO terms	no GO terms
ci|000030801|Bact|Sample_DB|2	probable S-adenosylmethionine-dependent methyltransferase At5g38780	5.7129	1.71e-08	5.00387	3.25e-07	2666	-	MT810_ARATH	-	PF03492.10//Methyltransf_7//;PF14183.1//YwpF//	[INTERPRO, BLASTED, ANNOTATED]	20	1.44949e-69	67.9	1	F:GO:0008168	F:methyltransferase activity			IPR005299 (PFAM); IPR029063 (G3DSA:3.40.50.GENE3D); PTHR31009 (PANTHER); PTHR31009:SF5 (PANTHER); IPR029063 (SUPERFAMILY)	F:GO:0008168	F:methyltransferase activity
ci|000022457|Bact|Sample_DA|2	---NA---	4.66874	0.00344406	5.00369	0.00278277	423	-	-	-	-	[INTERPRO, NO-BLAST]									no IPS match	no IPS match	no IPS match
ci|000038329|Bact|Sample_C|2	probable S-adenosylmethionine-dependent methyltransferase At5g38780	4.56458	5.39e-10	5.00212	2.2e-08	2398	-	MT810_ARATH	-	PF03492.10//Methyltransf_7//;PF14183.1//YwpF//	[INTERPRO, BLASTED]	20	6.19796e-79	69.15						no IPS match	no IPS match	no IPS match
ci|000076807|Bact|Sample_DA|2	sulfotransferase 1C4-like	3.93674	1.22e-10	5.00068	1.81e-13	2226	-	ST1C4_HUMAN	-	PF00685.22//Sulfotransfer_1//	[INTERPRO, BLASTED, MAPPED]	20	5.27951e-162	67.1	2	F:GO:0008146; F:GO:0016740	F:sulfotransferase activity; F:transferase activity			NON_CYTOPLASMIC_DOMAIN (PHOBIUS); TRANSMEMBRANE (PHOBIUS); CYTOPLASMIC_DOMAIN (PHOBIUS); TMhelix (TMHMM)	no GO terms	no GO terms
ci|000028784|Bact|Sample_DA|2	---NA---	4.45342	0.00144005	4.9973	0.00122314	634	-	-	-	-	[INTERPRO, NO-BLAST]									SIGNAL_PEPTIDE (PHOBIUS); NON_CYTOPLASMIC_DOMAIN (PHOBIUS); SIGNAL_PEPTIDE_C_REGION (PHOBIUS); SIGNAL_PEPTIDE_H_REGION (PHOBIUS); SIGNAL_PEPTIDE_N_REGION (PHOBIUS)	no GO terms	no GO terms
ci|000014613|Bact|Sample_DA|2	---NA---	2.69545	0.0262511	4.99646	4.69e-06	1044	-	-	-	-	[INTERPRO, NO-BLAST]									no IPS match	no IPS match	no IPS match
ci|000048278|Bact|Sample_DB|2	---NA---	4.2955	0.00404788	4.99568	2.99e-05	293	-	-	-	-	[INTERPRO, NO-BLAST]									no IPS match	no IPS match	no IPS match
ci|000101626|Bact|Sample_DB|2	---NA---	3.05625	0.00294241	4.99478	1.21e-08	288	-	-	-	-	[INTERPRO, NO-BLAST]									no IPS match	no IPS match	no IPS match
ci|000085588|Bact|Sample_DB|2	---NA---	3.88351	0.000185168	4.99353	4.68e-05	582	-	-	-	-	[INTERPRO, NO-BLAST]									no IPS match	no IPS match	no IPS match
ci|000055641|Bact|Sample_DB|2	---NA---	6.45211	5.62e-07	4.98976	3.29e-05	1559	-	-	-	-	[INTERPRO, NO-BLAST]									no IPS match	no IPS match	no IPS match
ci|000068748|Bact|Sample_DB|2	15-hydroxyprostaglandin dehydrogenase [NAD(+)]	4.30941	6.29e-06	4.98894	2.89e-07	2606	-	PGDH_HUMAN	-	PF00106.20//adh_short//;PF13561.1//adh_short_C2//;PF08659.5//KR//	[INTERPRO, BLASTED, MAPPED]	20	6.26123e-141	60.95	2	F:GO:0016491; P:GO:0055114	F:oxidoreductase activity; P:oxidation-reduction process			CYTOPLASMIC_DOMAIN (PHOBIUS); TRANSMEMBRANE (PHOBIUS); CYTOPLASMIC_DOMAIN (PHOBIUS); TRANSMEMBRANE (PHOBIUS); NON_CYTOPLASMIC_DOMAIN (PHOBIUS); TRANSMEMBRANE (PHOBIUS); NON_CYTOPLASMIC_DOMAIN (PHOBIUS); SignalP-noTM (SIGNALP_EUK); TMhelix (TMHMM); TMhelix (TMHMM); TMhelix (TMHMM)	no GO terms	no GO terms
ci|000044361|Bact|Sample_DA|2	glutathione S-transferase omega-1	3.09557	0.000256163	4.98576	8.85e-08	1126	-	SEPIA_DROME	-	PF13417.1//GST_N_3//;PF13409.1//GST_N_2//;PF00043.20//GST_C//;PF00462.19//Glutaredoxin//	[INTERPRO, BLASTED, MAPPED, ANNOTATED]	8	1.1318e-136	59.75	5	F:GO:0004364; F:GO:0005515; C:GO:0005737; P:GO:0006749; P:GO:0006803	F:glutathione transferase activity; F:protein binding; C:cytoplasm; P:glutathione metabolic process; P:obsolete glutathione conjugation reaction	EC:2.5.1.18	Glutathione transferase	Coil (COILS); IPR005442 (PRINTS); IPR010987 (G3DSA:1.20.1050.GENE3D); IPR012336 (G3DSA:3.40.30.GENE3D); IPR004045 (PFAM); IPR004046 (PFAM); PTHR11260:SF77 (PANTHER); PTHR11260:SF77 (PANTHER); PTHR11260 (PANTHER); IPR004045 (PROSITE_PROFILES); IPR010987 (PROSITE_PROFILES); IPR010987 (SUPERFAMILY); IPR012336 (SUPERFAMILY)	F:GO:0004364; F:GO:0005515; C:GO:0005737; P:GO:0008152	F:glutathione transferase activity; F:protein binding; C:cytoplasm; P:metabolic process
ci|000009837|Bact|Sample_DA|2	galactose-3-O-sulfotransferase 2-like	3.13398	0.000115815	4.97892	2.38e-09	1544	-	G3ST1_HUMAN	-	PF06990.6//Gal-3-0_sulfotr//;PF03567.9//Sulfotransfer_2//;PF04987.9//PigN//	[INTERPRO, BLASTED, MAPPED, ANNOTATED]	20	0	56.8	5	F:GO:0001733; C:GO:0005794; P:GO:0006687; P:GO:0009247; C:GO:0016021	F:galactosylceramide sulfotransferase activity; C:Golgi apparatus; P:glycosphingolipid metabolic process; P:glycolipid biosynthetic process; C:integral component of membrane	EC:2.8.2.11	Galactosylceramide sulfotransferase	IPR009729 (PFAM); IPR027417 (G3DSA:3.40.50.GENE3D); IPR009729 (PANTHER); TRANSMEMBRANE (PHOBIUS); CYTOPLASMIC_DOMAIN (PHOBIUS); NON_CYTOPLASMIC_DOMAIN (PHOBIUS); IPR027417 (SUPERFAMILY); TMhelix (TMHMM)	F:GO:0001733; C:GO:0005794; P:GO:0009247; C:GO:0016021	F:galactosylceramide sulfotransferase activity; C:Golgi apparatus; P:glycolipid biosynthetic process; C:integral component of membrane
ci|000016268|Bact|Sample_C|2	---NA---	2.9887	7.3e-05	4.97675	4.31e-28	719	-	-	-	-	[INTERPRO, NO-BLAST]									NON_CYTOPLASMIC_DOMAIN (PHOBIUS); CYTOPLASMIC_DOMAIN (PHOBIUS); TRANSMEMBRANE (PHOBIUS)	no GO terms	no GO terms
ci|000076802|Bact|Sample_DA|2	---NA---	2.13633	0.029211	4.97647	7.26e-08	745	-	-	-	-	[INTERPRO, NO-BLAST]									no IPS match	no IPS match	no IPS match
ci|000041659|Bact|Sample_DA|2	---NA---	3.31805	0.00377363	4.97473	0.00545792	794	-	-	-	-	[INTERPRO, NO-BLAST]									no IPS match	no IPS match	no IPS match
ci|000018851|Bact|Sample_DB|2	echinoidin-like	4.94866	0.000161582	4.96624	0.00382162	862	-	-	-	-	[INTERPRO, BLASTED]	1	1.3068e-06	96						no IPS match	no IPS match	no IPS match
ci|000018893|Bact|Sample_DA|2	---NA---	2.94242	0.034068	4.96383	0.00252091	636	-	-	-	-	[INTERPRO, NO-BLAST]									no IPS match	no IPS match	no IPS match
ci|000007854|Bact|Sample_DB|2	putative 2'-deoxynucleoside 5'-phosphate N-hydrolase 1	3.01636	0.00152253	4.95696	1.43e-06	1179	-	DNPH1_NEMVE	-	PF05014.10//Nuc_deoxyrib_tr//;PB003134//Pfam-B_3134//	[INTERPRO, BLASTED, MAPPED, ANNOTATED]	8	2.44436e-71	76.5	5	P:GO:0006206; P:GO:0009159; C:GO:0044424; F:GO:0050144; F:GO:0070694	P:pyrimidine nucleobase metabolic process; P:deoxyribonucleoside monophosphate catabolic process; C:intracellular part; F:nucleoside deoxyribosyltransferase activity; F:deoxyribonucleoside 5'-monophosphate N-glycosidase activity	EC:2.4.2.6	Nucleoside deoxyribosyltransferase	IPR007710 (PFAM); IPR007710 (G3DSA:3.40.50.GENE3D); PTHR15364:SF0 (PANTHER); PTHR15364 (PANTHER); SSF52309 (SUPERFAMILY)	P:GO:0009159; F:GO:0050144; F:GO:0070694	P:deoxyribonucleoside monophosphate catabolic process; F:nucleoside deoxyribosyltransferase activity; F:deoxyribonucleoside 5'-monophosphate N-glycosidase activity
ci|000053077|Bact|Sample_DA|2	carbonyl reductase [NADPH] 1-like	4.87764	0.0204595	4.95573	0.0217485	1048	-	CBR1_MOUSE	-	-	[INTERPRO, BLASTED, MAPPED, ANNOTATED]	20	5.67794e-150	71.1	2	P:GO:0008152; F:GO:0016491	P:metabolic process; F:oxidoreductase activity			IPR002347 (PRINTS); IPR002198 (PFAM); IPR016040 (G3DSA:3.40.50.GENE3D); PTHR24322:SF236 (PANTHER); PTHR24322 (PANTHER); IPR020904 (PROSITE_PATTERNS); IPR016040 (SUPERFAMILY)	P:GO:0008152; F:GO:0016491	P:metabolic process; F:oxidoreductase activity
ci|000000241|Bact|Sample_DA|2	---NA---	3.78686	2.43e-06	4.95248	2.01e-08	2813	-	-	-	-	[INTERPRO, NO-BLAST]									NON_CYTOPLASMIC_DOMAIN (PHOBIUS); SIGNAL_PEPTIDE_C_REGION (PHOBIUS); SIGNAL_PEPTIDE_H_REGION (PHOBIUS); SIGNAL_PEPTIDE (PHOBIUS); SIGNAL_PEPTIDE_N_REGION (PHOBIUS); SignalP-noTM (SIGNALP_EUK)	no GO terms	no GO terms
ci|000048426|Bact|Sample_DA|2	interferon-induced protein 44-like isoform X2	4.62955	2.15e-05	4.93497	0.00129754	368	-	-	-	-	[INTERPRO, BLASTED]	4	6.25781e-05	91						SIGNAL_PEPTIDE_C_REGION (PHOBIUS); SIGNAL_PEPTIDE_H_REGION (PHOBIUS); SIGNAL_PEPTIDE_N_REGION (PHOBIUS); SIGNAL_PEPTIDE (PHOBIUS); NON_CYTOPLASMIC_DOMAIN (PHOBIUS)	no GO terms	no GO terms
ci|000076669|Bact|Sample_DA|2	---NA---	3.07169	0.00160911	4.93105	3.76e-05	1218	-	-	-	-	[INTERPRO, NO-BLAST]									no IPS match	no IPS match	no IPS match
ci|000092657|Bact|Sample_DB|2	solute carrier family 25 member 45-like	3.17667	0.000105283	4.92698	7e-11	1372	-	S2545_MOUSE	-	PF00153.22//Mito_carr//	[INTERPRO, BLASTED, MAPPED]	20	1.40996e-148	55.1	3	C:GO:0016020; C:GO:0016021; P:GO:0055085	C:membrane; C:integral component of membrane; P:transmembrane transport			IPR023395 (G3DSA:1.50.40.GENE3D); IPR018108 (PFAM); PTHR24089:SF286 (PANTHER); PTHR24089 (PANTHER); PTHR24089:SF286 (PANTHER); PTHR24089:SF286 (PANTHER); PTHR24089 (PANTHER); PTHR24089 (PANTHER); TRANSMEMBRANE (PHOBIUS); NON_CYTOPLASMIC_DOMAIN (PHOBIUS); CYTOPLASMIC_DOMAIN (PHOBIUS); CYTOPLASMIC_DOMAIN (PHOBIUS); TRANSMEMBRANE (PHOBIUS); IPR018108 (PROSITE_PROFILES); IPR018108 (PROSITE_PROFILES);…	no GO terms	no GO terms
ci|000000607|Bact|Sample_DA|2	sulfotransferase 1C4-like	3.22623	1.03e-07	4.92479	3.11e-16	3015	-	ST1C4_HUMAN	-	PF00685.22//Sulfotransfer_1//	[INTERPRO, BLASTED, MAPPED, ANNOTATED]	20	9.10504e-159	67.1	1	F:GO:0008146	F:sulfotransferase activity			IPR027417 (G3DSA:3.40.50.GENE3D); IPR000863 (PFAM); PTHR11783 (PANTHER); IPR027417 (SUPERFAMILY)	F:GO:0008146	F:sulfotransferase activity
ci|000043103|Bact|Sample_DB|2	---NA---	9.12559	0.000122523	4.92438	0.0111296	491	-	-	-	-	[INTERPRO, NO-BLAST]									no IPS match	no IPS match	no IPS match
ci|000018735|Bact|Sample_DB|2	---NA---	5.03472	0.000338141	4.92052	0.00121243	870	-	-	-	-	[INTERPRO, NO-BLAST]									TRANSMEMBRANE (PHOBIUS); NON_CYTOPLASMIC_DOMAIN (PHOBIUS); CYTOPLASMIC_DOMAIN (PHOBIUS); SignalP-noTM (SIGNALP_EUK); TMhelix (TMHMM)	no GO terms	no GO terms
ci|000143070|Bact|Sample_DB|2	---NA---	9.70796	0.000114223	4.91991	0.028709	257	-	-	-	-	[INTERPRO, NO-BLAST]									no IPS match	no IPS match	no IPS match
ci|000027807|Bact|Sample_C|2	macrophage-expressed gene 1 protein	2.73219	0.00661422	4.91736	1.11e-06	2510	-	MPEG1_BOVIN	-	PF01823.14//MACPF//;PF01823.14//MACPF//	[INTERPRO, BLASTED, MAPPED]	14	0	57.79	2	C:GO:0016020; C:GO:0016021	C:membrane; C:integral component of membrane			mobidb-lite (MOBIDB_LITE); PTHR31463:SF4 (PANTHER); PTHR31463 (PANTHER)	no GO terms	no GO terms
ci|000055728|Bact|Sample_DB|2	---NA---	5.30818	0.00211083	4.9155	0.00689346	641	-	-	-	-	[INTERPRO, NO-BLAST]									no IPS match	no IPS match	no IPS match
ci|000064191|Bact|Sample_C|2	probable S-adenosylmethionine-dependent methyltransferase At5g38780	4.07463	2.53e-06	4.91031	6.52e-07	1705	-	IAMT1_ARATH	-	PF03492.10//Methyltransf_7//;PF14183.1//YwpF//	[INTERPRO, BLASTED]	20	3.8816e-157	65.1						no IPS match	no IPS match	no IPS match
ci|000043870|Bact|Sample_C|2	probable flavin-containing monoamine oxidase A	2.84699	0.00931343	4.90778	3.42e-05	1004	-	AOFB_PONAB	-	PF01593.19//Amino_oxidase//	[INTERPRO, BLASTED, MAPPED, ANNOTATED]	20	4.57015e-126	61.25	3	C:GO:0016021; F:GO:0016491; P:GO:0055114	C:integral component of membrane; F:oxidoreductase activity; P:oxidation-reduction process			PTHR10742:SF216 (PANTHER); PTHR10742 (PANTHER); CYTOPLASMIC_DOMAIN (PHOBIUS); NON_CYTOPLASMIC_DOMAIN (PHOBIUS); TRANSMEMBRANE (PHOBIUS); TMhelix (TMHMM)	no GO terms	no GO terms
ci|000018991|Bact|Sample_DA|2	---NA---	2.9788	0.0408563	4.90694	0.0272504	566	-	-	-	PF13966.1//zf-RVT//	[INTERPRO, NO-BLAST]									no IPS match	no IPS match	no IPS match
ci|000001032|Bact|Sample_DA|2	complement component 1 Q subcomponent-binding protein, mitochondrial-like	2.99494	0.00106678	4.90275	1.48e-05	1450	-	C1QBP_BOVIN	-	PF02330.11//MAM33//	[INTERPRO, BLASTED]	3	6.94265e-105	64						no IPS match	no IPS match	no IPS match
ci|000060269|Bact|Sample_DA|2	putative 2'-deoxynucleoside 5'-phosphate N-hydrolase 1	2.65786	0.0299	4.89804	6.91e-05	1147	-	DNPH1_NEMVE	-	-	[INTERPRO, BLASTED, MAPPED, ANNOTATED]	8	1.34847e-67	75.13	5	P:GO:0006206; P:GO:0009159; C:GO:0044424; F:GO:0050144; F:GO:0070694	P:pyrimidine nucleobase metabolic process; P:deoxyribonucleoside monophosphate catabolic process; C:intracellular part; F:nucleoside deoxyribosyltransferase activity; F:deoxyribonucleoside 5'-monophosphate N-glycosidase activity	EC:2.4.2.6	Nucleoside deoxyribosyltransferase	IPR007710 (G3DSA:3.40.50.GENE3D); PTHR15364:SF0 (PANTHER); PTHR15364 (PANTHER); SSF52309 (SUPERFAMILY)	P:GO:0009159; F:GO:0050144; F:GO:0070694	P:deoxyribonucleoside monophosphate catabolic process; F:nucleoside deoxyribosyltransferase activity; F:deoxyribonucleoside 5'-monophosphate N-glycosidase activity
ci|000075375|Bact|Sample_DA|2	cytosolic 10-formyltetrahydrofolate dehydrogenase-like	4.06549	9.1e-06	4.89683	9.71e-08	2514	-	AL1A2_MOUSE	-	PF00171.17//Aldedh//	[INTERPRO, BLASTED, MAPPED, ANNOTATED]	20	0	74.05	2	F:GO:0016620; P:GO:0055114	F:oxidoreductase activity, acting on the aldehyde or oxo group of donors, NAD or NADP as acceptor; P:oxidation-reduction process			IPR016162 (G3DSA:3.40.605.GENE3D); IPR015590 (PFAM); IPR016163 (G3DSA:3.40.309.GENE3D); PTHR11699:SF211 (PANTHER); PTHR11699 (PANTHER); IPR029510 (PROSITE_PATTERNS); IPR016161 (SUPERFAMILY)	P:GO:0008152; F:GO:0016491; F:GO:0016620; P:GO:0055114	P:metabolic process; F:oxidoreductase activity; F:oxidoreductase activity, acting on the aldehyde or oxo group of donors, NAD or NADP as acceptor; P:oxidation-reduction process
ci|000014362|Bact|Sample_DA|2	interferon-induced protein 44-like	3.92274	6.98e-06	4.89577	0.00256318	949	-	-	-	-	[INTERPRO, BLASTED]	4	0.000164849	83.5						Coil (COILS)	no GO terms	no GO terms
ci|000027228|Bact|Sample_DA|2	hepatitis A virus cellular receptor 1-like	3.17655	0.00736299	4.895	0.000274965	1698	-	-	-	-	[INTERPRO, BLASTED]	2	1.44437e-26	78.5						TRANSMEMBRANE (PHOBIUS); CYTOPLASMIC_DOMAIN (PHOBIUS); NON_CYTOPLASMIC_DOMAIN (PHOBIUS); SignalP-TM (SIGNALP_GRAM_POSITIVE); TMhelix (TMHMM)	no GO terms	no GO terms
ci|000039814|Bact|Sample_DB|2	cytosolic 10-formyltetrahydrofolate dehydrogenase-like	6.50518	0.00237389	4.88795	0.0192911	1594	-	-	-	PF00171.17//Aldedh//	[INTERPRO, BLASTED, MAPPED, ANNOTATED]	18	7.56711e-27	68.33	2	F:GO:0016620; P:GO:0055114	F:oxidoreductase activity, acting on the aldehyde or oxo group of donors, NAD or NADP as acceptor; P:oxidation-reduction process			Coil (COILS); Coil (COILS); IPR016163 (G3DSA:3.40.309.GENE3D); IPR015590 (PFAM); PTHR11699 (PANTHER); PTHR11699:SF211 (PANTHER); IPR016161 (SUPERFAMILY)	P:GO:0008152; F:GO:0016491; F:GO:0016620; P:GO:0055114	P:metabolic process; F:oxidoreductase activity; F:oxidoreductase activity, acting on the aldehyde or oxo group of donors, NAD or NADP as acceptor; P:oxidation-reduction process
ci|000092858|Bact|Sample_DA|2	---NA---	4.23456	0.0119625	4.88274	0.0199974	253	-	-	-	-	[INTERPRO, NO-BLAST]									TMhelix (TMHMM)	no GO terms	no GO terms
ci|000053594|Bact|Sample_DA|2	acetolactate synthase-like protein	4.29635	0.00516424	4.87926	0.003805	1754	-	-	-	-	[INTERPRO, BLASTED]	2	3.63499e-18	95						IPR011991 (G3DSA:1.10.10.GENE3D)	no GO terms	no GO terms
ci|000091401|Bact|Sample_C|2	transmembrane protein 79-like	2.78399	2.91e-05	4.87875	9.21e-08	795	-	-	-	PF01124.13//MAPEG//	[INTERPRO, BLASTED]	3	4.22874e-38	66						IPR001129 (PFAM); IPR023352 (G3DSA:1.20.120.GENE3D); PTHR31004 (PANTHER); TRANSMEMBRANE (PHOBIUS); NON_CYTOPLASMIC_DOMAIN (PHOBIUS); CYTOPLASMIC_DOMAIN (PHOBIUS); NON_CYTOPLASMIC_DOMAIN (PHOBIUS); CYTOPLASMIC_DOMAIN (PHOBIUS); TRANSMEMBRANE (PHOBIUS); TRANSMEMBRANE (PHOBIUS); SSF161084 (SUPERFAMILY); TMhelix (TMHMM); TMhelix (TMHMM)	no GO terms	no GO terms
ci|000011817|Bact|Sample_DB|2	---NA---	3.50831	1.72e-07	4.87814	1e-23	1438	-	-	-	-	[INTERPRO, NO-BLAST]									no IPS match	no IPS match	no IPS match
ci|000105267|Bact|Sample_DB|2	---NA---	3.92999	0.00199345	4.87665	0.000336566	332	-	-	-	-	[INTERPRO, NO-BLAST]									no IPS match	no IPS match	no IPS match
ci|000003491|Bact|Sample_DA|2	carbonyl reductase [NADPH] 1-like	2.14176	0.000774711	4.87427	4.58e-13	1251	-	CBR1_MOUSE	-	PF00106.20//adh_short//;PF08659.5//KR//	[INTERPRO, BLASTED, MAPPED]	18	3.65608e-136	64.39	2	F:GO:0016491; P:GO:0055114	F:oxidoreductase activity; P:oxidation-reduction process			no IPS match	no IPS match	no IPS match
ci|000092344|Bact|Sample_DB|2	---NA---	2.81819	0.0296405	4.86773	0.000200331	800	-	-	-	-	[INTERPRO, NO-BLAST]									no IPS match	no IPS match	no IPS match
ci|000048112|Bact|Sample_DA|2	electron transfer flavoprotein subunit beta-like	2.64634	6.4e-06	4.86566	1.65e-15	895	-	ETFB_HUMAN	-	PF01012.16//ETF//;PF01012.16//ETF//	[INTERPRO, BLASTED, MAPPED, ANNOTATED]	2	5.57629e-100	93	3	P:GO:0006118; F:GO:0009055; P:GO:0022900	P:obsolete electron transport; F:electron transfer activity; P:electron transport chain			IPR014730 (PFAM); IPR014729 (G3DSA:3.40.50.GENE3D); IPR012255 (PANTHER); PTHR21294:SF8 (PANTHER); IPR000049 (PROSITE_PATTERNS); SSF52402 (SUPERFAMILY)	F:GO:0009055	F:electron transfer activity
ci|000077993|Bact|Sample_DA|2	---NA---	3.28134	0.000835644	4.85934	2.75e-07	1005	-	-	-	-	[INTERPRO, NO-BLAST]									CYTOPLASMIC_DOMAIN (PHOBIUS); CYTOPLASMIC_DOMAIN (PHOBIUS); TRANSMEMBRANE (PHOBIUS); TRANSMEMBRANE (PHOBIUS); NON_CYTOPLASMIC_DOMAIN (PHOBIUS); TMhelix (TMHMM)	no GO terms	no GO terms
ci|000059206|Bact|Sample_DA|2	---NA---	2.20525	0.0170025	4.85733	9.75e-10	640	-	-	-	-	[INTERPRO, NO-BLAST]									TRANSMEMBRANE (PHOBIUS); CYTOPLASMIC_DOMAIN (PHOBIUS); NON_CYTOPLASMIC_DOMAIN (PHOBIUS); TMhelix (TMHMM)	no GO terms	no GO terms
ci|000012359|Bact|Sample_C|2	uncharacterized protein LOC110447305 isoform X2	3.13166	0.0119128	4.85418	0.000110417	1704	-	-	-	-	[INTERPRO, BLASTED]	12	3.8251e-124	64						no IPS match	no IPS match	no IPS match
ci|000073953|Bact|Sample_DA|2	---NA---	2.88111	0.0299153	4.85257	0.000484293	572	-	-	-	-	[INTERPRO, NO-BLAST]									no IPS match	no IPS match	no IPS match
ci|000074232|Bact|Sample_DA|2	very-long-chain (3R)-3-hydroxyacyl-CoA dehydratase-like	3.5952	7.43e-05	4.85174	4.94e-07	1300	-	HACD2_PONAB	-	PF04387.9//PTPLA//	[INTERPRO, BLASTED, MAPPED, ANNOTATED]	5	3.44781e-146	65	4	C:GO:0005783; P:GO:0006631; F:GO:0016836; C:GO:0044425	C:endoplasmic reticulum; P:fatty acid metabolic process; F:hydro-lyase activity; C:membrane part			IPR007482 (PFAM); IPR007482 (PANTHER); NON_CYTOPLASMIC_DOMAIN (PHOBIUS); CYTOPLASMIC_DOMAIN (PHOBIUS); CYTOPLASMIC_DOMAIN (PHOBIUS); TRANSMEMBRANE (PHOBIUS); NON_CYTOPLASMIC_DOMAIN (PHOBIUS); CYTOPLASMIC_DOMAIN (PHOBIUS); NON_CYTOPLASMIC_DOMAIN (PHOBIUS); TRANSMEMBRANE (PHOBIUS); TRANSMEMBRANE (PHOBIUS); TRANSMEMBRANE (PHOBIUS); TRANSMEMBRANE (PHOBIUS); CYTOPLASMIC_DOMAIN (PHOBIUS); TRANSMEMBRANE…	no GO terms	no GO terms
ci|000138681|Bact|Sample_DB|2	---NA---	11.2356	2.39e-10	4.85054	0.00435813	382	-	-	-	-	[INTERPRO, NO-BLAST]									CYTOPLASMIC_DOMAIN (PHOBIUS); NON_CYTOPLASMIC_DOMAIN (PHOBIUS); TRANSMEMBRANE (PHOBIUS); TMhelix (TMHMM)	no GO terms	no GO terms
ci|000009710|Bact|Sample_DB|2	transmembrane protein 79-like	3.84833	2.51e-07	4.84972	3.58e-16	1813	-	-	-	PF01124.13//MAPEG//	[INTERPRO, BLASTED]	3	1.54968e-42	60.33						Coil (COILS); IPR023352 (G3DSA:1.20.120.GENE3D); IPR001129 (PFAM); PTHR31004 (PANTHER); CYTOPLASMIC_DOMAIN (PHOBIUS); TRANSMEMBRANE (PHOBIUS); TRANSMEMBRANE (PHOBIUS); TRANSMEMBRANE (PHOBIUS); NON_CYTOPLASMIC_DOMAIN (PHOBIUS); TRANSMEMBRANE (PHOBIUS); CYTOPLASMIC_DOMAIN (PHOBIUS); NON_CYTOPLASMIC_DOMAIN (PHOBIUS); CYTOPLASMIC_DOMAIN (PHOBIUS); CYTOPLASMIC_DOMAIN (PHOBIUS); TRANSMEMBRANE (PHOBIUS)…	no GO terms	no GO terms
ci|000052048|Bact|Sample_DB|2	---NA---	3.22328	0.0136087	4.84905	6.82e-05	574	-	-	-	-	[INTERPRO, NO-BLAST]									no IPS match	no IPS match	no IPS match
ci|000020050|Bact|Sample_DB|2	---NA---	3.65687	0.0352728	4.84652	0.0136764	970	-	-	-	-	[INTERPRO, NO-BLAST]									no IPS match	no IPS match	no IPS match
ci|000000496|Bact|Sample_DA|2	---NA---	3.45813	9.45e-07	4.84558	5.2e-12	1581	-	-	-	-	[INTERPRO, NO-BLAST]									TRANSMEMBRANE (PHOBIUS); CYTOPLASMIC_DOMAIN (PHOBIUS); NON_CYTOPLASMIC_DOMAIN (PHOBIUS); TMhelix (TMHMM)	no GO terms	no GO terms
ci|000110202|Bact|Sample_DB|2	zinc finger SWIM domain-containing protein 7-like isoform X2	3.05025	0.00150223	4.84497	2.26e-07	1319	-	ZSWM7_MOUSE	-	PF04434.12//SWIM//	[INTERPRO, BLASTED]	3	4.42978e-80	77.33						no IPS match	no IPS match	no IPS match
ci|000092751|Bact|Sample_DB|2	uncharacterized protein LOC110451558 isoform X2	5.2309	0.00179211	4.84307	0.00423569	938	-	-	-	-	[INTERPRO, BLASTED]	4	3.71729e-17	68						no IPS match	no IPS match	no IPS match
ci|000026288|Bact|Sample_DA|2	acyl-CoA synthetase family member 2, mitochondrial	3.92969	1.17e-05	4.84142	1.28e-09	1646	-	ACSF2_DANRE	-	PF00501.23//AMP-binding//	[INTERPRO, BLASTED, MAPPED, ANNOTATED]	20	0	59	2	F:GO:0003824; P:GO:0008152	F:catalytic activity; P:metabolic process			G3DSA:3.30.300.30 (GENE3D); G3DSA:2.30.38.10 (GENE3D); G3DSA:3.40.50.980 (GENE3D); IPR000873 (PFAM); G3DSA:3.40.50.980 (GENE3D); PTHR24095:SF181 (PANTHER); PTHR24095 (PANTHER); IPR020845 (PROSITE_PATTERNS); SSF56801 (SUPERFAMILY)	F:GO:0003824; P:GO:0008152	F:catalytic activity; P:metabolic process
ci|000004607|Bact|Sample_DB|2	---NA---	6.85562	1.59e-05	4.84137	0.00243666	317	-	-	-	-	[INTERPRO, NO-BLAST]									no IPS match	no IPS match	no IPS match
ci|000028799|Bact|Sample_DA|2	---NA---	2.95644	0.040249	4.84124	0.00105732	2811	-	-	-	-	[INTERPRO, NO-BLAST]									no IPS match	no IPS match	no IPS match
ci|000045914|Bact|Sample_DB|2	---NA---	2.58298	0.0403797	4.83859	9.72e-05	566	-	-	-	-	[INTERPRO, NO-BLAST]									Coil (COILS)	no GO terms	no GO terms
ci|000008912|Bact|Sample_DA|2	prostaglandin reductase 1-like	3.42358	2.01e-07	4.83599	4.89e-16	1967	-	ZADH2_MOUSE	-	PF00107.21//ADH_zinc_N//;PF08240.7//ADH_N//;PF13602.1//ADH_zinc_N_2//;PF13460.1//NAD_binding_10//	[INTERPRO, BLASTED, MAPPED, ANNOTATED]	20	0	52.55	3	F:GO:0008270; F:GO:0016491; P:GO:0055114	F:zinc ion binding; F:oxidoreductase activity; P:oxidation-reduction process			IPR020843 (SMART); IPR011032 (G3DSA:3.90.180.GENE3D); PF16884 (PFAM); IPR016040 (G3DSA:3.40.50.GENE3D); IPR013149 (PFAM); PTHR11695:SF264 (PANTHER); IPR002085 (PANTHER); IPR002364 (PROSITE_PATTERNS); IPR016040 (SUPERFAMILY); IPR011032 (SUPERFAMILY)	F:GO:0008270; F:GO:0016491; P:GO:0055114	F:zinc ion binding; F:oxidoreductase activity; P:oxidation-reduction process
ci|000056652|Bact|Sample_DA|2	carbohydrate sulfotransferase 10-like isoform X2	3.11675	0.0193473	4.81402	3.8e-07	1893	-	-	-	PF03567.9//Sulfotransfer_2//	[INTERPRO, BLASTED, ANNOTATED]	20	3.90842e-142	58.65	3	F:GO:0008146; C:GO:0016021; P:GO:0016051	F:sulfotransferase activity; C:integral component of membrane; P:carbohydrate biosynthetic process			IPR005331 (PFAM); IPR018011 (PANTHER); PTHR12137:SF39 (PANTHER)	F:GO:0008146; C:GO:0016021; P:GO:0016051	F:sulfotransferase activity; C:integral component of membrane; P:carbohydrate biosynthetic process
ci|000015572|Bact|Sample_DB|2	---NA---	3.57642	0.0253582	4.81219	0.0045338	1254	-	-	-	-	[INTERPRO, NO-BLAST]									no IPS match	no IPS match	no IPS match
ci|000002324|Bact|Sample_DA|2	---NA---	2.31762	0.037394	4.81072	8.51e-07	1361	-	-	-	-	[INTERPRO, NO-BLAST]									no IPS match	no IPS match	no IPS match
ci|000088363|Bact|Sample_DB|2	prostaglandin reductase 1-like	8.86003	8.62e-05	4.80962	7.49e-05	357	-	-	-	-	[INTERPRO, BLASTED, MAPPED, ANNOTATED]	13	1.71343e-27	76.85	3	F:GO:0008270; F:GO:0016628; P:GO:0055114	F:zinc ion binding; F:oxidoreductase activity, acting on the CH-CH group of donors, NAD or NADP as acceptor; P:oxidation-reduction process			IPR016040 (G3DSA:3.40.50.GENE3D); IPR002085 (PANTHER); PTHR11695:SF544 (PANTHER)	F:GO:0008270; F:GO:0016491; P:GO:0055114	F:zinc ion binding; F:oxidoreductase activity; P:oxidation-reduction process
ci|000077273|Bact|Sample_DA|2	---NA---	2.35443	0.000481812	4.80783	1.87e-07	1589	-	-	-	-	[INTERPRO, NO-BLAST]									no IPS match	no IPS match	no IPS match
ci|000072373|Bact|Sample_DA|2	tyrosine aminotransferase-like isoform X1	2.3384	0.0306838	4.80615	8.72e-08	1624	-	1A1L1_BOVIN	-	PF00155.16//Aminotran_1_2//	[INTERPRO, BLASTED, MAPPED, ANNOTATED]	20	0	49.2	3	F:GO:0003824; P:GO:0009058; F:GO:0030170	F:catalytic activity; P:biosynthetic process; F:pyridoxal phosphate binding			PR00753 (PRINTS); IPR015422 (G3DSA:3.90.1150.GENE3D); IPR004839 (PFAM); IPR015421 (G3DSA:3.40.640.GENE3D); PTHR11751:SF110 (PANTHER); PTHR11751 (PANTHER); IPR015424 (SUPERFAMILY)	F:GO:0003824; P:GO:0009058; F:GO:0030170	F:catalytic activity; P:biosynthetic process; F:pyridoxal phosphate binding
ci|000001987|Bact|Sample_DB|2	diamine acetyltransferase 2-like	2.86963	0.00020106	4.79544	3.8e-09	646	-	SAT2_BOVIN	-	PF00583.19//Acetyltransf_1//;PF13302.1//Acetyltransf_3//;PF13673.1//Acetyltransf_10//;PF13508.1//Acetyltransf_7//;PF13420.1//Acetyltransf_4//	[INTERPRO, BLASTED, MAPPED]	19	3.22463e-101	60.74	2	F:GO:0008080; F:GO:0016740	F:N-acetyltransferase activity; F:transferase activity			no IPS match	no IPS match	no IPS match
ci|000013096|Bact|Sample_DA|2	---NA---	3.24309	0.0178796	4.79537	0.00100424	1377	-	-	-	-	[INTERPRO, NO-BLAST]									no IPS match	no IPS match	no IPS match
ci|000067479|Bact|Sample_DB|2	methyltransferase-like 26 isoform X2	5.03702	1.09e-07	4.79327	8.11e-13	671	-	-	-	-	[INTERPRO, BLASTED]	4	7.74694e-39	74.5						no IPS match	no IPS match	no IPS match
ci|000010039|Bact|Sample_DA|2	---NA---	4.60795	0.0235976	4.79272	0.0216528	646	-	-	-	-	[INTERPRO, NO-BLAST]									NON_CYTOPLASMIC_DOMAIN (PHOBIUS); NON_CYTOPLASMIC_DOMAIN (PHOBIUS); TRANSMEMBRANE (PHOBIUS); TRANSMEMBRANE (PHOBIUS); CYTOPLASMIC_DOMAIN (PHOBIUS); TMhelix (TMHMM); TMhelix (TMHMM)	no GO terms	no GO terms
ci|000018865|Bact|Sample_DA|2	---NA---	2.50405	0.0041388	4.78988	2.25e-06	1374	-	-	-	-	[INTERPRO, NO-BLAST]									TRANSMEMBRANE (PHOBIUS); CYTOPLASMIC_DOMAIN (PHOBIUS); TRANSMEMBRANE (PHOBIUS); TRANSMEMBRANE (PHOBIUS); CYTOPLASMIC_DOMAIN (PHOBIUS); NON_CYTOPLASMIC_DOMAIN (PHOBIUS); NON_CYTOPLASMIC_DOMAIN (PHOBIUS); TMhelix (TMHMM); TMhelix (TMHMM); TMhelix (TMHMM)	no GO terms	no GO terms
ci|000035372|Bact|Sample_DB|2	dimethylaniline monooxygenase [N-oxide-forming] 5-like isoform X1	2.79907	0.00232745	4.77879	4.1e-08	1955	-	-	-	PF00743.14//FMO-like//;PF00743.14//FMO-like//	[INTERPRO, BLASTED, MAPPED, ANNOTATED]	20	2.74302e-138	65.65	4	F:GO:0004499; F:GO:0050660; F:GO:0050661; P:GO:0055114	F:N,N-dimethylaniline monooxygenase activity; F:flavin adenine dinucleotide binding; F:NADP binding; P:oxidation-reduction process	EC:1.14.13.8; EC:1.14.13	Flavin-containing monooxygenase; Acting on paired donors, with incorporation or reduction of molecular oxygen. The oxygen incorporated need not be derived from O(2)	Coil (COILS); IPR020946 (PFAM); IPR023753 (G3DSA:3.50.50.GENE3D); PTHR23023:SF151 (PANTHER); PTHR23023:SF151 (PANTHER); PTHR23023 (PANTHER); PTHR23023 (PANTHER)	F:GO:0004499; F:GO:0016491; F:GO:0050660; F:GO:0050661; P:GO:0055114	F:N,N-dimethylaniline monooxygenase activity; F:oxidoreductase activity; F:flavin adenine dinucleotide binding; F:NADP binding; P:oxidation-reduction process
ci|000012272|Bact|Sample_DB|2	---NA---	3.7648	0.028006	4.77877	0.000195728	1435	-	-	-	-	[INTERPRO, NO-BLAST]									no IPS match	no IPS match	no IPS match
ci|000041883|Bact|Sample_DA|2	glutathione S-transferase theta-1-like	2.91206	0.000972486	4.77634	0.000161342	867	-	-	-	-	[INTERPRO, BLASTED, MAPPED]	7	1.28503e-37	70	1	F:GO:0016740	F:transferase activity			Coil (COILS)	no GO terms	no GO terms
ci|000052442|Bact|Sample_C|2	probable S-adenosylmethionine-dependent methyltransferase At5g38780	3.35176	0.00096172	4.77584	0.000819455	1475	-	-	-	PF03492.10//Methyltransf_7//	[INTERPRO, BLASTED, ANNOTATED]	20	1.4021e-56	59.35	1	F:GO:0008168	F:methyltransferase activity			IPR029063 (G3DSA:3.40.50.GENE3D); IPR005299 (PFAM); PTHR31009:SF5 (PANTHER); PTHR31009 (PANTHER); IPR029063 (SUPERFAMILY)	F:GO:0008168	F:methyltransferase activity
ci|000092380|Bact|Sample_DB|2	pyruvate dehydrogenase phosphatase regulatory subunit, mitochondrial-like	2.18509	0.00268182	4.77549	6.08e-13	3086	-	PDPR_HUMAN	-	PF01266.19//DAO//;PF01571.16//GCV_T//;PF08669.6//GCV_T_C//;PF04268.7//SoxG//	[INTERPRO, BLASTED, ANNOTATED]	20	0	66.65	1	F:GO:0005515	F:protein binding			IPR027266 (G3DSA:3.30.1360.GENE3D); IPR028896 (PIRSF); IPR006222 (PFAM); IPR013977 (G3DSA:2.40.30.GENE3D); G3DSA:3.30.70.1400 (GENE3D); IPR013977 (PFAM); IPR029043 (SUPERFAMILY); SSF103025 (SUPERFAMILY)	F:GO:0005515	F:protein binding
ci|000007001|Bact|Sample_DB|2	---NA---	5.69234	5.32e-07	4.77231	0.000687614	510	-	-	-	-	[INTERPRO, NO-BLAST]									TMhelix (TMHMM)	no GO terms	no GO terms
ci|000113436|Bact|Sample_DB|2	---NA---	5.47696	0.00015199	4.77015	0.00131078	536	-	-	-	-	[INTERPRO, NO-BLAST]									TRANSMEMBRANE (PHOBIUS); CYTOPLASMIC_DOMAIN (PHOBIUS); NON_CYTOPLASMIC_DOMAIN (PHOBIUS)	no GO terms	no GO terms
ci|000073905|Bact|Sample_DA|2	probable S-adenosylmethionine-dependent methyltransferase At5g38780	3.61531	1.31e-07	4.76229	1.91e-07	2582	-	-	-	PF14183.1//YwpF//	[INTERPRO, BLASTED]	18	3.55358e-50	72.22						no IPS match	no IPS match	no IPS match
ci|000078382|Bact|Sample_DA|2	cytosolic 10-formyltetrahydrofolate dehydrogenase-like	2.14905	0.000704431	4.76207	2.15e-12	1947	-	ALDH2_RAT	-	PF00171.17//Aldedh//	[INTERPRO, BLASTED, MAPPED, ANNOTATED]	20	0	73.05	2	F:GO:0016620; P:GO:0055114	F:oxidoreductase activity, acting on the aldehyde or oxo group of donors, NAD or NADP as acceptor; P:oxidation-reduction process			IPR016162 (G3DSA:3.40.605.GENE3D); IPR016163 (G3DSA:3.40.309.GENE3D); IPR015590 (PFAM); PTHR11699 (PANTHER); PTHR11699:SF211 (PANTHER); IPR029510 (PROSITE_PATTERNS); IPR016160 (PROSITE_PATTERNS); IPR029510 (PROSITE_PATTERNS); IPR016161 (SUPERFAMILY)	P:GO:0008152; F:GO:0016491; F:GO:0016620; P:GO:0055114	P:metabolic process; F:oxidoreductase activity; F:oxidoreductase activity, acting on the aldehyde or oxo group of donors, NAD or NADP as acceptor; P:oxidation-reduction process
ci|000023766|Bact|Sample_DA|2	angiopoietin-related protein 7-like	2.82561	0.000972486	4.75841	2.53e-07	1652	-	ANGL7_BOVIN	-	PF09768.4//Peptidase_M76//	[INTERPRO, BLASTED, ANNOTATED]	20	7.22915e-66	65	1	F:GO:0004222	F:metalloendopeptidase activity	EC:3.4.24	Acting on peptide bonds (peptidases)	IPR019165 (PFAM)	F:GO:0004222	F:metalloendopeptidase activity
ci|000130663|Bact|Sample_DB|2	---NA---	4.97999	4.1e-05	4.74955	0.00018239	378	-	-	-	-	[INTERPRO, NO-BLAST]									no IPS match	no IPS match	no IPS match
ci|000004740|Bact|Sample_DB|2	---NA---	3.39875	0.0162472	4.74864	5.32e-05	305	-	-	-	-	[INTERPRO, NO-BLAST]									no IPS match	no IPS match	no IPS match
ci|000100303|Bact|Sample_DB|2	---NA---	4.94645	0.0211242	4.74516	0.00500734	245	-	-	-	-	[INTERPRO, NO-BLAST]									no IPS match	no IPS match	no IPS match
ci|000043309|Bact|Sample_DA|2	interferon-induced protein 44-like isoform X2	5.23099	0.00805828	4.7438	0.0374176	424	-	-	-	-	[INTERPRO, BLASTED]	3	0.000245674	89.33						no IPS match	no IPS match	no IPS match
ci|000041623|Bact|Sample_C|2	uncharacterized protein LOC110464263	3.50074	0.000637528	4.73262	7.8e-06	854	-	-	-	PB007328//Pfam-B_7328//	[INTERPRO, BLASTED, MAPPED]	11	2.24062e-86	49.27	3	P:GO:0008152; F:GO:0016491; P:GO:0055114	P:metabolic process; F:oxidoreductase activity; P:oxidation-reduction process			G3DSA:3.30.360.10 (GENE3D); G3DSA:3.30.360.10 (GENE3D); PTHR22604:SF92 (PANTHER); PTHR22604 (PANTHER); PTHR22604:SF92 (PANTHER); PTHR22604 (PANTHER); SSF55347 (SUPERFAMILY); SSF55347 (SUPERFAMILY)	no GO terms	no GO terms
ci|000016529|Bact|Sample_DB|2	---NA---	5.11195	4.31e-09	4.72556	1.75e-10	569	-	-	-	-	[INTERPRO, NO-BLAST]									no IPS match	no IPS match	no IPS match
ci|000032854|Bact|Sample_DA|2	---NA---	2.56423	0.0368963	4.71832	0.00377211	531	-	-	-	-	[INTERPRO, NO-BLAST]									no IPS match	no IPS match	no IPS match
ci|000097099|Bact|Sample_DB|2	---NA---	6.60372	0.000108915	4.71725	0.00248973	794	-	-	-	-	[INTERPRO, NO-BLAST]									SIGNAL_PEPTIDE (PHOBIUS); SIGNAL_PEPTIDE_H_REGION (PHOBIUS); SIGNAL_PEPTIDE_N_REGION (PHOBIUS); NON_CYTOPLASMIC_DOMAIN (PHOBIUS); SIGNAL_PEPTIDE_C_REGION (PHOBIUS); SignalP-noTM (SIGNALP_EUK)	no GO terms	no GO terms
ci|000080149|Bact|Sample_DA|2	---NA---	4.20701	0.00726149	4.71576	0.0106456	265	-	-	-	-	[INTERPRO, NO-BLAST]									no IPS match	no IPS match	no IPS match
ci|000075689|Bact|Sample_DA|2	mannose-P-dolichol utilization defect 1 protein-like	4.14608	2.74e-09	4.71213	1.55e-27	1441	-	MPU1_MOUSE	-	PF04193.9//PQ-loop//	[INTERPRO, BLASTED]	5	7.17711e-138	67						IPR006603 (SMART); IPR016817 (PIRSF); IPR006603 (PFAM); PTHR12226:SF2 (PANTHER); IPR016817 (PANTHER); CYTOPLASMIC_DOMAIN (PHOBIUS); NON_CYTOPLASMIC_DOMAIN (PHOBIUS); TRANSMEMBRANE (PHOBIUS); CYTOPLASMIC_DOMAIN (PHOBIUS); TRANSMEMBRANE (PHOBIUS); TRANSMEMBRANE (PHOBIUS); NON_CYTOPLASMIC_DOMAIN (PHOBIUS); CYTOPLASMIC_DOMAIN (PHOBIUS); CYTOPLASMIC_DOMAIN (PHOBIUS); TRANSMEMBRANE (PHOBIUS); NON_CYTOP…	no GO terms	no GO terms
ci|000046735|Bact|Sample_DA|2	---NA---	2.14013	0.0158287	4.70757	1.22e-08	618	-	-	-	-	[INTERPRO, NO-BLAST]									no IPS match	no IPS match	no IPS match
ci|000058493|Bact|Sample_DB|2	---NA---	3.40302	0.0048615	4.70545	6.08e-05	674	-	-	-	-	[INTERPRO, NO-BLAST]									no IPS match	no IPS match	no IPS match
ci|000095031|Bact|Sample_DB|2	---NA---	12.307	9.33e-05	4.70332	0.0334935	770	-	-	-	-	[INTERPRO, NO-BLAST]									no IPS match	no IPS match	no IPS match
ci|000034812|Bact|Sample_DA|2	ATP synthase subunit alpha, mitochondrial-like	3.16432	0.0483492	4.69239	0.00612727	213	-	ATPA_XENLA	-	-	[INTERPRO, BLASTED, ANNOTATED]	3	1.66133e-13	89.33	3	P:GO:0015991; C:GO:0033178; F:GO:0042626	P:ATP hydrolysis coupled proton transport; C:proton-transporting two-sector ATPase complex, catalytic domain; F:ATPase activity, coupled to transmembrane movement of substances	EC:3.6.1.3; EC:3.6.1.15	Adenosinetriphosphatase; Nucleoside-triphosphate phosphatase	G3DSA:1.20.150.20 (GENE3D); IPR000793 (SUPERFAMILY)	P:GO:0015991; C:GO:0033178; F:GO:0042626	P:ATP hydrolysis coupled proton transport; C:proton-transporting two-sector ATPase complex, catalytic domain; F:ATPase activity, coupled to transmembrane movement of substances
ci|000020326|Bact|Sample_DB|2	PREDICTED: uncharacterized protein LOC109620764	3.41296	0.0106387	4.69138	0.000456094	983	-	-	-	PF13966.1//zf-RVT//	[INTERPRO, BLASTED]	3	3.85503e-06	54.67						CYTOPLASMIC_DOMAIN (PHOBIUS); NON_CYTOPLASMIC_DOMAIN (PHOBIUS); TRANSMEMBRANE (PHOBIUS)	no GO terms	no GO terms
ci|000058074|Bact|Sample_DA|2	glucose dehydrogenase [FAD, quinone]-like	2.06644	0.0442063	4.68866	1.15e-06	2341	-	DHGL_DROPS	-	PF00732.14//GMC_oxred_N//;PF05199.8//GMC_oxred_C//	[INTERPRO, BLASTED, MAPPED, ANNOTATED]	20	0	67.3	2	F:GO:0016614; P:GO:0055114	F:oxidoreductase activity, acting on CH-OH group of donors; P:oxidation-reduction process			IPR023753 (G3DSA:3.50.50.GENE3D); IPR007867 (PFAM); PTHR11552 (PANTHER); PTHR11552:SF142 (PANTHER); IPR023753 (SUPERFAMILY)	F:GO:0016491; F:GO:0016614; P:GO:0055114	F:oxidoreductase activity; F:oxidoreductase activity, acting on CH-OH group of donors; P:oxidation-reduction process
ci|000009795|Bact|Sample_DA|2	---NA---	2.48431	0.029221	4.68738	0.00295843	278	-	-	-	-	[INTERPRO, NO-BLAST]									no IPS match	no IPS match	no IPS match
ci|000046276|Bact|Sample_DA|2	---NA---	3.27984	0.00220233	4.68434	4.22e-11	1471	-	-	-	-	[INTERPRO, NO-BLAST]									no IPS match	no IPS match	no IPS match
ci|000043287|Bact|Sample_DB|2	---NA---	4.50469	0.018071	4.68014	0.0131572	749	-	-	-	-	[INTERPRO, NO-BLAST]									no IPS match	no IPS match	no IPS match
ci|000125341|Bact|Sample_DB|2	dimethylaniline monooxygenase [N-oxide-forming] 5-like	2.79197	0.04591	4.67749	0.000932314	2455	-	GSOX3_ARATH	-	PF00743.14//FMO-like//;PF13738.1//Pyr_redox_3//;PF13434.1//K_oxygenase//;PF13454.1//NAD_binding_9//;PF07992.9//Pyr_redox_2//	[INTERPRO, BLASTED, ANNOTATED]	20	0	66.85	4	F:GO:0004499; F:GO:0050660; F:GO:0050661; P:GO:0055114	F:N,N-dimethylaniline monooxygenase activity; F:flavin adenine dinucleotide binding; F:NADP binding; P:oxidation-reduction process	EC:1.14.13.8; EC:1.14.13	Flavin-containing monooxygenase; Acting on paired donors, with incorporation or reduction of molecular oxygen. The oxygen incorporated need not be derived from O(2)	IPR000960 (PRINTS); IPR023753 (G3DSA:3.50.50.GENE3D); IPR023753 (G3DSA:3.50.50.GENE3D); IPR020946 (PFAM); PTHR23023 (PANTHER); PTHR23023:SF124 (PANTHER); IPR023753 (SUPERFAMILY); IPR023753 (SUPERFAMILY)	F:GO:0004499; F:GO:0016491; F:GO:0050660; F:GO:0050661; P:GO:0055114	F:N,N-dimethylaniline monooxygenase activity; F:oxidoreductase activity; F:flavin adenine dinucleotide binding; F:NADP binding; P:oxidation-reduction process
ci|000037531|Bact|Sample_DA|2	---NA---	4.87824	0.0101023	4.67445	0.0393141	407	-	-	-	-	[INTERPRO, NO-BLAST]									no IPS match	no IPS match	no IPS match
ci|000018696|Bact|Sample_DB|2	nose resistant to fluoxetine protein 6-like	3.28465	0.0324298	4.67073	8.06e-08	1915	-	-	-	PB002732//Pfam-B_2732//;PB002739//Pfam-B_2739//;PB007701//Pfam-B_7701//;PF01757.17//Acyl_transf_3//	[INTERPRO, BLASTED]	20	2.97573e-109	74.95						PTHR11161 (PANTHER); PTHR11161:SF0 (PANTHER); NON_CYTOPLASMIC_DOMAIN (PHOBIUS); TRANSMEMBRANE (PHOBIUS); CYTOPLASMIC_DOMAIN (PHOBIUS); CYTOPLASMIC_DOMAIN (PHOBIUS); TRANSMEMBRANE (PHOBIUS); TRANSMEMBRANE (PHOBIUS); TRANSMEMBRANE (PHOBIUS); NON_CYTOPLASMIC_DOMAIN (PHOBIUS); CYTOPLASMIC_DOMAIN (PHOBIUS); TMhelix (TMHMM); TMhelix (TMHMM); TMhelix (TMHMM); TMhelix (TMHMM)	no GO terms	no GO terms
ci|000110277|Bact|Sample_DB|2	---NA---	3.96992	0.0202008	4.66967	0.00601092	656	-	-	-	-	[INTERPRO, NO-BLAST]									no IPS match	no IPS match	no IPS match
ci|000008502|Bact|Sample_DA|2	---NA---	2.68294	0.0352701	4.66839	0.000324266	1172	-	-	-	-	[INTERPRO, NO-BLAST]									NON_CYTOPLASMIC_DOMAIN (PHOBIUS); TRANSMEMBRANE (PHOBIUS); CYTOPLASMIC_DOMAIN (PHOBIUS); CYTOPLASMIC_DOMAIN (PHOBIUS); TRANSMEMBRANE (PHOBIUS); TMhelix (TMHMM)	no GO terms	no GO terms
ci|000021047|Bact|Sample_DB|2	---NA---	4.06391	0.000101253	4.66565	5.86e-05	924	-	-	-	-	[INTERPRO, NO-BLAST]									no IPS match	no IPS match	no IPS match
ci|000013235|Bact|Sample_DB|2	---NA---	3.75596	0.0145034	4.66374	0.00412875	269	-	-	-	-	[INTERPRO, NO-BLAST]									no IPS match	no IPS match	no IPS match
ci|000094798|Bact|Sample_DB|2	---NA---	4.28358	0.00711671	4.66237	0.0127711	1712	-	-	-	-	[INTERPRO, NO-BLAST]									NON_CYTOPLASMIC_DOMAIN (PHOBIUS); TRANSMEMBRANE (PHOBIUS); NON_CYTOPLASMIC_DOMAIN (PHOBIUS); CYTOPLASMIC_DOMAIN (PHOBIUS); TRANSMEMBRANE (PHOBIUS); TMhelix (TMHMM)	no GO terms	no GO terms
ci|000070722|Bact|Sample_DB|2	---NA---	3.49255	0.00141389	4.66039	1.4e-14	543	-	-	-	-	[INTERPRO, NO-BLAST]									no IPS match	no IPS match	no IPS match
ci|000077287|Bact|Sample_DA|2	---NA---	2.5113	1.96e-05	4.65934	4.21e-07	1659	-	-	-	-	[INTERPRO, NO-BLAST]									no IPS match	no IPS match	no IPS match
ci|000081947|Bact|Sample_DB|2	---NA---	4.66922	1.34e-08	4.65911	5.69e-05	2092	-	-	-	-	[INTERPRO, NO-BLAST]									Coil (COILS); NON_CYTOPLASMIC_DOMAIN (PHOBIUS); SIGNAL_PEPTIDE_N_REGION (PHOBIUS); SIGNAL_PEPTIDE_C_REGION (PHOBIUS); SIGNAL_PEPTIDE (PHOBIUS); SIGNAL_PEPTIDE_H_REGION (PHOBIUS); SignalP-noTM (SIGNALP_EUK)	no GO terms	no GO terms
ci|000074661|Bact|Sample_C|2	---NA---	3.60052	0.00186738	4.65213	1.89e-06	577	-	-	-	-	[INTERPRO, NO-BLAST]									Coil (COILS)	no GO terms	no GO terms
ci|000058959|Bact|Sample_DB|2	---NA---	4.62456	4.59e-07	4.65005	7.09e-05	1083	-	-	-	-	[INTERPRO, NO-BLAST]									CYTOPLASMIC_DOMAIN (PHOBIUS); NON_CYTOPLASMIC_DOMAIN (PHOBIUS); TRANSMEMBRANE (PHOBIUS); TMhelix (TMHMM)	no GO terms	no GO terms
ci|000083404|Bact|Sample_DB|2	cytochrome P450 3A8-like	6.7004	0.00211945	4.64748	0.0121303	858	-	-	-	-	[INTERPRO, BLASTED]	20	3.62839e-20	67.5						Coil (COILS); SIGNAL_PEPTIDE_C_REGION (PHOBIUS); SIGNAL_PEPTIDE (PHOBIUS); SIGNAL_PEPTIDE_N_REGION (PHOBIUS); SIGNAL_PEPTIDE_H_REGION (PHOBIUS); NON_CYTOPLASMIC_DOMAIN (PHOBIUS)	no GO terms	no GO terms
ci|000012964|Bact|Sample_DB|2	60S ribosomal protein L26-like	4.34507	0.000406109	4.64733	0.000194353	333	-	-	-	-	[INTERPRO, BLASTED]	2	2.18616e-05	100						no IPS match	no IPS match	no IPS match
ci|000057521|Bact|Sample_DA|2	---NA---	5.05501	1.78e-07	4.64355	1.58e-07	330	-	-	-	-	[INTERPRO, NO-BLAST]									CYTOPLASMIC_DOMAIN (PHOBIUS); NON_CYTOPLASMIC_DOMAIN (PHOBIUS); TRANSMEMBRANE (PHOBIUS)	no GO terms	no GO terms
ci|000140176|Bact|Sample_DB|2	---NA---	4.41567	0.000678248	4.64313	1.59e-05	317	-	-	-	-	[INTERPRO, NO-BLAST]									no IPS match	no IPS match	no IPS match
ci|000059423|Bact|Sample_DB|2	sepiapterin reductase-like	3.7885	0.010826	4.63425	0.000664798	1247	-	SPRE_BOVIN	-	PF00106.20//adh_short//	[INTERPRO, BLASTED, ANNOTATED]	17	9.73465e-108	63.12	2	P:GO:0008152; F:GO:0016491	P:metabolic process; F:oxidoreductase activity			IPR016040 (G3DSA:3.40.50.GENE3D); IPR002198 (PFAM); PTHR24322 (PANTHER); PTHR24322:SF398 (PANTHER); PTHR24322:SF398 (PANTHER); IPR016040 (SUPERFAMILY)	P:GO:0008152; F:GO:0016491	P:metabolic process; F:oxidoreductase activity
ci|000000681|Bact|Sample_DA|2	ethanolamine-phosphate cytidylyltransferase-like isoform X2	4.10384	4.6e-12	4.63263	5.45e-30	2674	-	PCY2_BOVIN	-	PF01467.21//CTP_transf_2//;PB006644//Pfam-B_6644//;PB015420//Pfam-B_15420//	[INTERPRO, BLASTED, ANNOTATED]	15	0	71.8	2	F:GO:0003824; P:GO:0009058	F:catalytic activity; P:biosynthetic process			IPR004821 (TIGRFAM); IPR014729 (G3DSA:3.40.50.GENE3D); IPR004821 (PFAM); PTHR10739:SF23 (PANTHER); PTHR10739 (PANTHER); SSF52374 (SUPERFAMILY); SSF52374 (SUPERFAMILY)	F:GO:0003824; P:GO:0009058	F:catalytic activity; P:biosynthetic process
ci|000065910|Bact|Sample_DB|2	monocarboxylate transporter 12-like	4.17654	1.35e-16	4.63076	4.42e-13	5323	-	MOT12_XENTR	-	PF07690.11//MFS_1//;PB015932//Pfam-B_15932//	[INTERPRO, BLASTED, MAPPED, ANNOTATED]	20	0	65.9	2	C:GO:0016021; P:GO:0055085	C:integral component of membrane; P:transmembrane transport			G3DSA:1.20.1250.20 (GENE3D); IPR011701 (PFAM); G3DSA:1.20.1250.20 (GENE3D); PTHR11360 (PANTHER); PTHR11360 (PANTHER); PTHR11360 (PANTHER); PTHR11360:SF147 (PANTHER); PTHR11360:SF147 (PANTHER); TRANSMEMBRANE (PHOBIUS); CYTOPLASMIC_DOMAIN (PHOBIUS); CYTOPLASMIC_DOMAIN (PHOBIUS); CYTOPLASMIC_DOMAIN (PHOBIUS); CYTOPLASMIC_DOMAIN (PHOBIUS); NON_CYTOPLASMIC_DOMAIN (PHOBIUS); TRANSMEMBRANE (PHOBIUS); CY…	C:GO:0016021; P:GO:0055085	C:integral component of membrane; P:transmembrane transport
ci|000050425|Bact|Sample_C|2	---NA---	2.98541	4.59e-06	4.62493	2.89e-18	1305	-	-	-	-	[INTERPRO, NO-BLAST]									no IPS match	no IPS match	no IPS match
ci|000118422|Bact|Sample_DB|2	---NA---	4.00104	5.91e-05	4.62142	2.83e-08	940	-	-	-	-	[INTERPRO, NO-BLAST]									SignalP-noTM (SIGNALP_EUK)	no GO terms	no GO terms
ci|000028797|Bact|Sample_DA|2	---NA---	2.7242	0.0422118	4.62066	0.000687973	984	-	-	-	-	[INTERPRO, NO-BLAST]									no IPS match	no IPS match	no IPS match
ci|000032806|Bact|Sample_DA|2	---NA---	4.08225	0.0049103	4.61212	0.00286057	622	-	-	-	-	[INTERPRO, NO-BLAST]									no IPS match	no IPS match	no IPS match
ci|000041714|Bact|Sample_DA|2	---NA---	2.77254	0.0419089	4.61159	0.0209322	773	-	-	-	-	[INTERPRO, NO-BLAST]									no IPS match	no IPS match	no IPS match
ci|000073916|Bact|Sample_DA|2	probable S-adenosylmethionine-dependent methyltransferase At5g38780	3.56298	3.02e-06	4.61113	1.06e-07	2322	-	MT810_ARATH	-	PF03492.10//Methyltransf_7//;PF14183.1//YwpF//	[INTERPRO, BLASTED, ANNOTATED]	20	2.66581e-72	69.1	1	F:GO:0008168	F:methyltransferase activity			IPR005299 (PFAM); G3DSA:3.40.50.150 (GENE3D); PTHR31009:SF5 (PANTHER); IPR005299 (PANTHER); IPR029063 (SUPERFAMILY)	F:GO:0008168	F:methyltransferase activity
ci|000067635|Bact|Sample_DB|2	---NA---	3.9237	0.00257424	4.60856	0.00015888	1193	-	-	-	-	[INTERPRO, NO-BLAST]									TRANSMEMBRANE (PHOBIUS); NON_CYTOPLASMIC_DOMAIN (PHOBIUS); CYTOPLASMIC_DOMAIN (PHOBIUS)	no GO terms	no GO terms
ci|000124508|Bact|Sample_DB|2	---NA---	3.28163	0.0304583	4.60575	9.87e-07	462	-	-	-	-	[INTERPRO, NO-BLAST]									SIGNAL_PEPTIDE (PHOBIUS); NON_CYTOPLASMIC_DOMAIN (PHOBIUS); SIGNAL_PEPTIDE_N_REGION (PHOBIUS); SIGNAL_PEPTIDE_C_REGION (PHOBIUS); SIGNAL_PEPTIDE_H_REGION (PHOBIUS); SignalP-noTM (SIGNALP_EUK)	no GO terms	no GO terms
ci|000086379|Bact|Sample_DB|2	disrupted in renal carcinoma protein 2 homolog	3.98085	0.00166533	4.60478	0.000848206	2154	-	DIRC2_XENLA	-	PF07690.11//MFS_1//	[INTERPRO, BLASTED, ANNOTATED]	20	2.05523e-132	61.95	2	C:GO:0016021; P:GO:0055085	C:integral component of membrane; P:transmembrane transport			IPR011701 (PFAM); G3DSA:1.20.1250.20 (GENE3D); PTHR10924 (PANTHER); PTHR10924:SF0 (PANTHER); PTHR10924 (PANTHER); PTHR10924:SF0 (PANTHER); CYTOPLASMIC_DOMAIN (PHOBIUS); NON_CYTOPLASMIC_DOMAIN (PHOBIUS); TRANSMEMBRANE (PHOBIUS); CYTOPLASMIC_DOMAIN (PHOBIUS); TRANSMEMBRANE (PHOBIUS); TRANSMEMBRANE (PHOBIUS); CYTOPLASMIC_DOMAIN (PHOBIUS); TRANSMEMBRANE (PHOBIUS); TRANSMEMBRANE (PHOBIUS); NON_CYTOPLA…	C:GO:0016021; P:GO:0055085	C:integral component of membrane; P:transmembrane transport
ci|000053751|Bact|Sample_DA|2	cullin-3-A-like	2.28465	0.0428411	4.59942	0.00126387	787	-	CUL3B_XENLA	-	PF00888.17//Cullin//	[INTERPRO, BLASTED, ANNOTATED]	5	3.78548e-113	65.4	2	P:GO:0006511; F:GO:0031625	P:ubiquitin-dependent protein catabolic process; F:ubiquitin protein ligase binding			IPR001373 (PFAM); G3DSA:1.20.1310.10 (GENE3D); G3DSA:1.20.1310.10 (GENE3D); PTHR11932:SF85 (PANTHER); PTHR11932 (PANTHER); IPR016159 (SUPERFAMILY)	P:GO:0006511; F:GO:0031625	P:ubiquitin-dependent protein catabolic process; F:ubiquitin protein ligase binding
ci|000061820|Bact|Sample_DA|2	---NA---	3.54113	0.00201608	4.59603	0.00952081	333	-	-	-	-	[INTERPRO, NO-BLAST]									no IPS match	no IPS match	no IPS match
ci|000071650|Bact|Sample_C|2	prostaglandin reductase 1-like	4.67936	3.25e-10	4.59443	2.88e-14	950	-	ZADH2_MOUSE	-	PF00107.21//ADH_zinc_N//;PF13602.1//ADH_zinc_N_2//;PF08240.7//ADH_N//;PF00107.21//ADH_zinc_N//	[INTERPRO, BLASTED, MAPPED, ANNOTATED]	20	5.38887e-152	51.6	3	F:GO:0008270; F:GO:0016491; P:GO:0055114	F:zinc ion binding; F:oxidoreductase activity; P:oxidation-reduction process			IPR013149 (PFAM); IPR016040 (G3DSA:3.40.50.GENE3D); PTHR11695:SF264 (PANTHER); IPR002085 (PANTHER); IPR016040 (SUPERFAMILY)	F:GO:0008270; F:GO:0016491; P:GO:0055114	F:zinc ion binding; F:oxidoreductase activity; P:oxidation-reduction process
ci|000039841|Bact|Sample_DB|2	cytochrome P450 3A8-like	3.16048	0.00117428	4.58498	4.39e-07	2334	-	-	-	PF00067.17//p450//;PB001115//Pfam-B_1115//;PF00067.17//p450//	[INTERPRO, BLASTED, ANNOTATED]	20	2.27694e-90	59.15	4	F:GO:0005506; F:GO:0016705; F:GO:0020037; P:GO:0055114	F:iron ion binding; F:oxidoreductase activity, acting on paired donors, with incorporation or reduction of molecular oxygen; F:heme binding; P:oxidation-reduction process			Coil (COILS); Coil (COILS); Coil (COILS); IPR001128 (PFAM); IPR001128 (G3DSA:1.10.630.GENE3D); PTHR24292 (PANTHER); IPR001128 (SUPERFAMILY)	F:GO:0005506; F:GO:0016705; F:GO:0020037; P:GO:0055114	F:iron ion binding; F:oxidoreductase activity, acting on paired donors, with incorporation or reduction of molecular oxygen; F:heme binding; P:oxidation-reduction process
ci|000070924|Bact|Sample_DB|2	---NA---	3.97483	0.00206317	4.58474	0.00143934	1542	-	-	-	-	[INTERPRO, NO-BLAST]									Coil (COILS); Coil (COILS)	no GO terms	no GO terms
ci|000093495|Bact|Sample_DB|2	---NA---	5.35341	0.00116962	4.58392	0.00997321	726	-	-	-	-	[INTERPRO, NO-BLAST]									SIGNAL_PEPTIDE_C_REGION (PHOBIUS); SIGNAL_PEPTIDE_H_REGION (PHOBIUS); SIGNAL_PEPTIDE_N_REGION (PHOBIUS); SIGNAL_PEPTIDE (PHOBIUS); NON_CYTOPLASMIC_DOMAIN (PHOBIUS)	no GO terms	no GO terms
ci|000002324|Bact|Sample_DB|2	uncharacterized protein LOC110455624	4.34633	3.11e-13	4.5802	6.1e-13	1030	-	-	-	PF01643.12//Acyl-ACP_TE//;PF13279.1//4HBT_2//	[INTERPRO, BLASTED, MAPPED, ANNOTATED]	20	8.31095e-95	52.9	2	P:GO:0006633; F:GO:0016790	P:fatty acid biosynthetic process; F:thiolester hydrolase activity			IPR029069 (G3DSA:3.10.129.GENE3D); IPR002864 (PFAM); IPR029069 (G3DSA:3.10.129.GENE3D); PTHR34487:SF1 (PANTHER); PTHR34487 (PANTHER); IPR029069 (SUPERFAMILY); IPR029069 (SUPERFAMILY)	P:GO:0006633; F:GO:0016790	P:fatty acid biosynthetic process; F:thiolester hydrolase activity
ci|000081663|Bact|Sample_DB|2	---NA---	3.73334	0.00753865	4.57789	0.000920262	1048	-	-	-	-	[INTERPRO, NO-BLAST]									no IPS match	no IPS match	no IPS match
ci|000058678|Bact|Sample_DB|2	---NA---	3.85202	0.0116359	4.57253	0.00558231	666	-	-	-	-	[INTERPRO, NO-BLAST]									no IPS match	no IPS match	no IPS match
ci|000023732|Bact|Sample_DA|2	peroxisomal carnitine O-octanoyltransferase-like	2.91305	0.000244115	4.57152	1.39e-06	2449	-	-	-	PF00755.15//Carn_acyltransf//	[INTERPRO, BLASTED, MAPPED]	20	7.13628e-116	56.5	2	F:GO:0016740; F:GO:0016746	F:transferase activity; F:transferase activity, transferring acyl groups			no IPS match	no IPS match	no IPS match
ci|000036757|Bact|Sample_DB|2	---NA---	4.14779	0.000367497	4.56973	0.00614225	592	-	-	-	-	[INTERPRO, NO-BLAST]									no IPS match	no IPS match	no IPS match
ci|000043456|Bact|Sample_DB|2	D-dopachrome decarboxylase-like	3.86696	0.0132658	4.56637	0.0022406	861	-	-	-	PF01187.13//MIF//;PF01187.13//MIF//	[INTERPRO, BLASTED]	2	2.68001e-13	80						IPR001398 (PFAM)	no GO terms	no GO terms
ci|000063124|Bact|Sample_C|2	voltage-gated potassium channel subunit beta-2 isoform X2	2.48688	0.0032456	4.56179	1.33e-06	2068	-	YAJO_ECOLI	-	PF00248.16//Aldo_ket_red//	[INTERPRO, BLASTED, MAPPED, ANNOTATED]	20	0	51.8	2	F:GO:0016491; P:GO:0055114	F:oxidoreductase activity; P:oxidation-reduction process			IPR020471 (PRINTS); IPR023210 (PFAM); IPR023210 (G3DSA:3.20.20.GENE3D); IPR001395 (PANTHER); IPR023210 (SUPERFAMILY)	F:GO:0016491; P:GO:0055114	F:oxidoreductase activity; P:oxidation-reduction process
ci|000020582|Bact|Sample_DB|2	protein RRP6-like 1	2.86417	0.0150389	4.56006	4.38e-05	1003	-	-	-	PF01612.15//DNA_pol_A_exo1//	[INTERPRO, BLASTED, MAPPED, ANNOTATED]	20	9.9015e-45	71.95	3	F:GO:0003676; P:GO:0006139; F:GO:0008408	F:nucleic acid binding; P:nucleobase-containing compound metabolic process; F:3'-5' exonuclease activity			IPR002562 (PFAM); PTHR12124 (PANTHER); PTHR12124:SF49 (PANTHER); IPR012337 (SUPERFAMILY)	F:GO:0003676; P:GO:0006139; F:GO:0008408	F:nucleic acid binding; P:nucleobase-containing compound metabolic process; F:3'-5' exonuclease activity
ci|000008745|Bact|Sample_DA|2	probable S-adenosylmethionine-dependent methyltransferase At5g38780	3.92881	0.000239917	4.55869	5.13e-07	1316	-	-	-	-	[INTERPRO, BLASTED]	14	1.06722e-17	84.79						Coil (COILS)	no GO terms	no GO terms
ci|000033461|Bact|Sample_DA|2	arylacetamide deacetylase-like	3.01123	0.000257369	4.556	3.95e-10	1942	-	AAAD_BOVIN	-	PF07859.8//Abhydrolase_3//;PF00135.23//COesterase//;PF12695.2//Abhydrolase_5//;PF00326.16//Peptidase_S9//	[INTERPRO, BLASTED, MAPPED, ANNOTATED]	20	6.2417e-170	55.35	2	P:GO:0008152; F:GO:0016787	P:metabolic process; F:hydrolase activity			IPR013094 (PFAM); IPR029058 (G3DSA:3.40.50.GENE3D); PTHR23024 (PANTHER); PTHR23024:SF24 (PANTHER); PTHR23024 (PANTHER); PTHR23024:SF24 (PANTHER); IPR002168 (PROSITE_PATTERNS); SIGNAL_PEPTIDE_N_REGION (PHOBIUS); SIGNAL_PEPTIDE (PHOBIUS); SIGNAL_PEPTIDE_H_REGION (PHOBIUS); SIGNAL_PEPTIDE_C_REGION (PHOBIUS); NON_CYTOPLASMIC_DOMAIN (PHOBIUS); IPR029058 (SUPERFAMILY); TMhelix (TMHMM)	P:GO:0008152; F:GO:0016787	P:metabolic process; F:hydrolase activity
ci|000058091|Bact|Sample_DA|2	mitochondrial tRNA-specific 2-thiouridylase 1	3.29616	0.0234569	4.55557	1.13e-06	1308	-	MTU1_CHICK	-	PF03054.11//tRNA_Me_trans//;PF03054.11//tRNA_Me_trans//;PF02540.12//NAD_synthase//;PF00733.16//Asn_synthase//;PF02568.9//ThiI//	[INTERPRO, BLASTED, MAPPED, ANNOTATED]	3	5.42794e-150	68	2	P:GO:0008033; F:GO:0016783	P:tRNA processing; F:sulfurtransferase activity			IPR023382 (G3DSA:2.30.30.GENE3D); IPR014729 (G3DSA:3.40.50.GENE3D); G3DSA:2.40.30.10 (GENE3D); PF03054 (PFAM); IPR004506 (PANTHER); PTHR11933:SF5 (PANTHER)	P:GO:0008033; F:GO:0016740; F:GO:0016783	P:tRNA processing; F:transferase activity; F:sulfurtransferase activity
ci|000037410|Bact|Sample_DA|2	ethanolamine-phosphate cytidylyltransferase-like isoform X1	4.06864	1.75e-05	4.55292	5.45e-08	2406	-	PCY2_HUMAN	-	PF01467.21//CTP_transf_2//;PB015420//Pfam-B_15420//;PB006644//Pfam-B_6644//	[INTERPRO, BLASTED]	15	9.33772e-165	76.13						no IPS match	no IPS match	no IPS match
ci|000001864|Bact|Sample_DB|2	nose resistant to fluoxetine protein 6-like	3.02488	0.00728213	4.55265	0.000227966	889	-	-	-	-	[INTERPRO, BLASTED]	6	4.769e-08	85.83						no IPS match	no IPS match	no IPS match
ci|000079086|Bact|Sample_DA|2	dehydrogenase/reductase SDR family member 4-like	3.1195	9.14e-07	4.54498	6.52e-11	1714	-	BDH2_LITCT	-	PF00106.20//adh_short//;PF13561.1//adh_short_C2//;PB003926//Pfam-B_3926//;PB018348//Pfam-B_18348//;PF01370.16//Epimerase//;PB003220//Pfam-B_3220//;PF13460.1//NAD_binding_10//;PF08659.5//KR//	[INTERPRO, BLASTED, MAPPED, ANNOTATED]	20	2.81615e-156	51.15	2	P:GO:0008152; F:GO:0016491	P:metabolic process; F:oxidoreductase activity			IPR002347 (PRINTS); IPR002198 (PRINTS); IPR002198 (PFAM); IPR016040 (G3DSA:3.40.50.GENE3D); PTHR24321 (PANTHER); IPR020904 (PROSITE_PATTERNS); IPR016040 (SUPERFAMILY)	P:GO:0008152; F:GO:0016491	P:metabolic process; F:oxidoreductase activity
ci|000060880|Bact|Sample_DB|2	glutathione S-transferase theta-1	2.88172	2.01e-06	4.54486	4.15e-10	1462	-	GSTT1_BOVIN	-	PF13417.1//GST_N_3//;PF13409.1//GST_N_2//;PF02798.15//GST_N//;PF00043.20//GST_C//;PF13410.1//GST_C_2//	[INTERPRO, BLASTED, MAPPED, ANNOTATED]	18	5.30443e-122	57.06	1	F:GO:0005515	F:protein binding			IPR004045 (PFAM); IPR010987 (G3DSA:1.20.1050.GENE3D); IPR012336 (G3DSA:3.40.30.GENE3D); IPR004046 (PFAM); PTHR11260:SF177 (PANTHER); PTHR11260 (PANTHER); CYTOPLASMIC_DOMAIN (PHOBIUS); NON_CYTOPLASMIC_DOMAIN (PHOBIUS); TRANSMEMBRANE (PHOBIUS); IPR004045 (PROSITE_PROFILES); IPR010987 (PROSITE_PROFILES); IPR012336 (SUPERFAMILY); IPR010987 (SUPERFAMILY)	F:GO:0005515	F:protein binding
ci|000026916|Bact|Sample_DA|2	peroxisomal 2,4-dienoyl-CoA reductase-like	2.24505	0.000836254	4.53878	3.86e-08	2243	-	DECR2_DANRE	-	PF13561.1//adh_short_C2//;PF00106.20//adh_short//;PB003926//Pfam-B_3926//;PF08659.5//KR//	[INTERPRO, BLASTED, MAPPED]	20	1.67676e-164	54.55	2	F:GO:0016491; P:GO:0055114	F:oxidoreductase activity; P:oxidation-reduction process			no IPS match	no IPS match	no IPS match
ci|000094481|Bact|Sample_C|2	probable S-adenosylmethionine-dependent methyltransferase At5g38780	4.82314	3.35e-10	4.53562	9.94e-07	2006	-	-	-	PF03492.10//Methyltransf_7//;PF14183.1//YwpF//	[INTERPRO, BLASTED]	20	3.06054e-91	68.45						no IPS match	no IPS match	no IPS match
ci|000124178|Bact|Sample_DB|2	---NA---	2.70373	0.00294124	4.53344	4.46e-11	607	-	-	-	-	[INTERPRO, NO-BLAST]									CYTOPLASMIC_DOMAIN (PHOBIUS); TRANSMEMBRANE (PHOBIUS); NON_CYTOPLASMIC_DOMAIN (PHOBIUS); TMhelix (TMHMM)	no GO terms	no GO terms
ci|000048124|Bact|Sample_C|2	cellular retinoic acid-binding protein 1-like	2.60609	0.000286981	4.52573	7.29e-25	1118	-	FABP4_CEREL	-	PF00061.18//Lipocalin//	[INTERPRO, BLASTED, MAPPED, ANNOTATED]	20	3.69459e-66	58	1	F:GO:0008289	F:lipid binding			TRANSMEMBRANE (PHOBIUS); NON_CYTOPLASMIC_DOMAIN (PHOBIUS); CYTOPLASMIC_DOMAIN (PHOBIUS)	no GO terms	no GO terms
ci|000020600|Bact|Sample_DB|2	hematopoietic prostaglandin D synthase-like	2.91165	0.0218469	4.5248	1.28e-08	700	-	-	-	-	[INTERPRO, BLASTED]	3	1.42261e-08	61.33						CYTOPLASMIC_DOMAIN (PHOBIUS); TRANSMEMBRANE (PHOBIUS); NON_CYTOPLASMIC_DOMAIN (PHOBIUS); TMhelix (TMHMM)	no GO terms	no GO terms
ci|000017080|Bact|Sample_DB|2	uncharacterized protein LOC110462495 isoform X1	2.61973	0.0471966	4.5242	0.00373901	996	-	-	-	-	[INTERPRO, BLASTED, MAPPED]	10	5.59752e-50	61.4	3	P:GO:0008152; F:GO:0016491; P:GO:0055114	P:metabolic process; F:oxidoreductase activity; P:oxidation-reduction process			G3DSA:3.30.360.10 (GENE3D); PTHR22604:SF134 (PANTHER); PTHR22604 (PANTHER)	no GO terms	no GO terms
ci|000031559|Bact|Sample_DA|2	uncharacterized protein LOC110451909 isoform X1	2.85243	0.0117321	4.5225	3.91e-05	2149	-	-	-	PF01643.12//Acyl-ACP_TE//;PF13279.1//4HBT_2//	[INTERPRO, BLASTED, MAPPED]	20	3.69348e-84	55.8	2	P:GO:0006633; F:GO:0016790	P:fatty acid biosynthetic process; F:thiolester hydrolase activity			IPR029069 (G3DSA:3.10.129.GENE3D); IPR029069 (SUPERFAMILY)	no GO terms	no GO terms
ci|000080003|Bact|Sample_DB|2	fatty acid-binding protein, adipocyte-like	2.64994	0.000255781	4.5195	1.51e-07	596	-	-	-	-	[INTERPRO, BLASTED, MAPPED]	5	2.67798e-16	70.2	1	F:GO:0008289	F:lipid binding			TRANSMEMBRANE (PHOBIUS); NON_CYTOPLASMIC_DOMAIN (PHOBIUS); CYTOPLASMIC_DOMAIN (PHOBIUS); TMhelix (TMHMM)	no GO terms	no GO terms
ci|000050387|Bact|Sample_DA|2	---NA---	2.31155	0.00424567	4.5172	2.4e-06	1017	-	-	-	-	[INTERPRO, NO-BLAST]									CYTOPLASMIC_DOMAIN (PHOBIUS); TRANSMEMBRANE (PHOBIUS); NON_CYTOPLASMIC_DOMAIN (PHOBIUS)	no GO terms	no GO terms
ci|000078614|Bact|Sample_DB|2	uncharacterized protein LOC110445323 isoform X3	3.48695	0.0197828	4.51691	0.00122276	2616	-	-	-	-	[INTERPRO, BLASTED]	7	1.82088e-05	64.29						Coil (COILS); Coil (COILS); TRANSMEMBRANE (PHOBIUS); CYTOPLASMIC_DOMAIN (PHOBIUS); NON_CYTOPLASMIC_DOMAIN (PHOBIUS); TMhelix (TMHMM)	no GO terms	no GO terms
ci|000016184|Bact|Sample_DB|2	---NA---	3.51185	0.00371507	4.51575	0.000104467	253	-	-	-	-	[INTERPRO, NO-BLAST]									no IPS match	no IPS match	no IPS match
ci|000015796|Bact|Sample_DB|2	---NA---	2.01857	0.0166051	4.51545	9.54e-07	1840	-	-	-	-	[INTERPRO, NO-BLAST]									CYTOPLASMIC_DOMAIN (PHOBIUS); NON_CYTOPLASMIC_DOMAIN (PHOBIUS); TRANSMEMBRANE (PHOBIUS); CYTOPLASMIC_DOMAIN (PHOBIUS); TRANSMEMBRANE (PHOBIUS); TMhelix (TMHMM); TMhelix (TMHMM)	no GO terms	no GO terms
ci|000075374|Bact|Sample_DA|2	cytosolic 10-formyltetrahydrofolate dehydrogenase-like	3.93526	3.01e-07	4.51279	2.35e-09	2398	-	AL1A2_MOUSE	-	PF00171.17//Aldedh//	[INTERPRO, BLASTED, MAPPED, ANNOTATED]	20	0	73.9	2	F:GO:0016620; P:GO:0055114	F:oxidoreductase activity, acting on the aldehyde or oxo group of donors, NAD or NADP as acceptor; P:oxidation-reduction process			IPR015590 (PFAM); IPR016163 (G3DSA:3.40.309.GENE3D); IPR016162 (G3DSA:3.40.605.GENE3D); PTHR11699:SF211 (PANTHER); PTHR11699 (PANTHER); IPR029510 (PROSITE_PATTERNS); IPR016161 (SUPERFAMILY)	P:GO:0008152; F:GO:0016491; F:GO:0016620; P:GO:0055114	P:metabolic process; F:oxidoreductase activity; F:oxidoreductase activity, acting on the aldehyde or oxo group of donors, NAD or NADP as acceptor; P:oxidation-reduction process
ci|000011885|Bact|Sample_DB|2	AP-4 complex accessory subunit Tepsin-like isoform X1	3.368	0.0371314	4.50854	0.0239291	574	-	-	-	-	[INTERPRO, BLASTED]	2	0.000121417	80						SIGNAL_PEPTIDE_N_REGION (PHOBIUS); SIGNAL_PEPTIDE_C_REGION (PHOBIUS); SIGNAL_PEPTIDE (PHOBIUS); SIGNAL_PEPTIDE_H_REGION (PHOBIUS); NON_CYTOPLASMIC_DOMAIN (PHOBIUS); TMhelix (TMHMM)	no GO terms	no GO terms
ci|000047237|Bact|Sample_DA|2	---NA---	3.32247	0.00487508	4.50476	0.00415141	338	-	-	-	-	[INTERPRO, NO-BLAST]									NON_CYTOPLASMIC_DOMAIN (PHOBIUS); CYTOPLASMIC_DOMAIN (PHOBIUS); TRANSMEMBRANE (PHOBIUS); TMhelix (TMHMM)	no GO terms	no GO terms
ci|000063775|Bact|Sample_DA|2	---NA---	4.31281	0.000366994	4.50039	7.28e-05	260	-	-	-	-	[INTERPRO, NO-BLAST]									no IPS match	no IPS match	no IPS match
ci|000022274|Bact|Sample_DB|2	uncharacterized protein LOC110461911 isoform X2	4.82376	0.000434439	4.49884	0.0012268	548	-	-	-	-	[INTERPRO, BLASTED]	2	1.76286e-07	86						no IPS match	no IPS match	no IPS match
ci|000075690|Bact|Sample_DA|2	mannose-P-dolichol utilization defect 1 protein-like	4.01424	3.23e-12	4.4988	1.72e-15	1480	-	MPU1_MOUSE	-	PF04193.9//PQ-loop//	[INTERPRO, BLASTED]	5	1.11942e-137	67						IPR006603 (SMART); IPR006603 (PFAM); IPR016817 (PIRSF); PTHR12226:SF2 (PANTHER); IPR016817 (PANTHER); CYTOPLASMIC_DOMAIN (PHOBIUS); TRANSMEMBRANE (PHOBIUS); CYTOPLASMIC_DOMAIN (PHOBIUS); TRANSMEMBRANE (PHOBIUS); NON_CYTOPLASMIC_DOMAIN (PHOBIUS); NON_CYTOPLASMIC_DOMAIN (PHOBIUS); TRANSMEMBRANE (PHOBIUS); TRANSMEMBRANE (PHOBIUS); TRANSMEMBRANE (PHOBIUS); NON_CYTOPLASMIC_DOMAIN (PHOBIUS); TRANSMEMBR…	no GO terms	no GO terms
ci|000096913|Bact|Sample_DB|2	---NA---	5.44951	5.89e-06	4.4984	0.000195535	732	-	-	-	-	[INTERPRO, NO-BLAST]									TMhelix (TMHMM)	no GO terms	no GO terms
ci|000008478|Bact|Sample_DB|2	---NA---	3.28838	0.0388665	4.49624	0.00102531	253	-	-	-	-	[INTERPRO, NO-BLAST]									TRANSMEMBRANE (PHOBIUS); NON_CYTOPLASMIC_DOMAIN (PHOBIUS); CYTOPLASMIC_DOMAIN (PHOBIUS); TMhelix (TMHMM)	no GO terms	no GO terms
ci|000016709|Bact|Sample_DA|2	malignant T-cell-amplified sequence 1 homolog	3.96293	6.31e-06	4.49257	0.000128854	1218	-	-	-	-	[INTERPRO, BLASTED, ANNOTATED]	2	2.07874e-65	96	1	F:GO:0003723	F:RNA binding			IPR004521 (TIGRFAM); IPR016437 (PANTHER)	F:GO:0003723	F:RNA binding
ci|000008845|Bact|Sample_DA|2	microsomal glutathione S-transferase 2-like	3.42258	0.000911729	4.4918	5.31e-11	1387	-	MGST2_BOVIN	-	PF01124.13//MAPEG//	[INTERPRO, BLASTED, MAPPED, ANNOTATED]	3	8.1495e-83	69.67	3	P:GO:0006691; F:GO:0008047; C:GO:0016021	P:leukotriene metabolic process; F:enzyme activator activity; C:integral component of membrane			IPR001446 (PRINTS); IPR023352 (G3DSA:1.20.120.GENE3D); PTHR10250:SF13 (PANTHER); PTHR10250 (PANTHER); NON_CYTOPLASMIC_DOMAIN (PHOBIUS); CYTOPLASMIC_DOMAIN (PHOBIUS); TRANSMEMBRANE (PHOBIUS); SSF161084 (SUPERFAMILY); TMhelix (TMHMM)	P:GO:0006691; F:GO:0008047; C:GO:0016021	P:leukotriene metabolic process; F:enzyme activator activity; C:integral component of membrane
ci|000050804|Bact|Sample_DA|2	prostaglandin reductase 1-like	3.15882	3.59e-08	4.48855	1.44e-15	1999	-	ZADH2_MOUSE	-	PF00107.21//ADH_zinc_N//;PF08240.7//ADH_N//;PF13602.1//ADH_zinc_N_2//;PF13460.1//NAD_binding_10//	[INTERPRO, BLASTED, MAPPED, ANNOTATED]	20	0	52.55	3	F:GO:0008270; F:GO:0016491; P:GO:0055114	F:zinc ion binding; F:oxidoreductase activity; P:oxidation-reduction process			IPR020843 (SMART); PF16884 (PFAM); IPR011032 (G3DSA:3.90.180.GENE3D); IPR016040 (G3DSA:3.40.50.GENE3D); IPR013149 (PFAM); IPR002085 (PANTHER); PTHR11695:SF264 (PANTHER); IPR002364 (PROSITE_PATTERNS); IPR011032 (SUPERFAMILY); IPR016040 (SUPERFAMILY)	F:GO:0008270; F:GO:0016491; P:GO:0055114	F:zinc ion binding; F:oxidoreductase activity; P:oxidation-reduction process
ci|000046900|Bact|Sample_DB|2	glutathione S-transferase theta-1	2.76842	0.00224552	4.48709	5.93e-06	1425	-	GSTT1_BOVIN	-	PF13417.1//GST_N_3//;PF13409.1//GST_N_2//;PF02798.15//GST_N//	[INTERPRO, BLASTED, MAPPED, ANNOTATED]	18	9.08636e-94	57.89	1	F:GO:0005515	F:protein binding			IPR012336 (G3DSA:3.40.30.GENE3D); IPR004045 (PFAM); IPR010987 (G3DSA:1.20.1050.GENE3D); PTHR11260:SF177 (PANTHER); PTHR11260 (PANTHER); CYTOPLASMIC_DOMAIN (PHOBIUS); TRANSMEMBRANE (PHOBIUS); NON_CYTOPLASMIC_DOMAIN (PHOBIUS); IPR004045 (PROSITE_PROFILES); IPR010987 (PROSITE_PROFILES); IPR012336 (SUPERFAMILY); IPR010987 (SUPERFAMILY)	F:GO:0005515	F:protein binding
ci|000123182|Bact|Sample_DB|2	---NA---	8.90823	2.95e-06	4.47395	0.0286702	432	-	-	-	-	[INTERPRO, NO-BLAST]									NON_CYTOPLASMIC_DOMAIN (PHOBIUS); TRANSMEMBRANE (PHOBIUS); CYTOPLASMIC_DOMAIN (PHOBIUS); TMhelix (TMHMM)	no GO terms	no GO terms
ci|000072096|Bact|Sample_C|2	voltage-gated potassium channel subunit beta-2 isoform X2	2.34172	0.00360599	4.46878	6.76e-08	2366	-	YAJO_ECOLI	-	PF00248.16//Aldo_ket_red//	[INTERPRO, BLASTED, MAPPED, ANNOTATED]	20	0	51.05	2	F:GO:0016491; P:GO:0055114	F:oxidoreductase activity; P:oxidation-reduction process			IPR020471 (PRINTS); IPR023210 (PFAM); IPR023210 (G3DSA:3.20.20.GENE3D); IPR023210 (G3DSA:3.20.20.GENE3D); IPR001395 (PANTHER); IPR023210 (SUPERFAMILY); IPR023210 (SUPERFAMILY)	F:GO:0016491; P:GO:0055114	F:oxidoreductase activity; P:oxidation-reduction process
ci|000099264|Bact|Sample_DB|2	---NA---	4.12431	0.0358634	4.46685	0.02488	275	-	-	-	-	[INTERPRO, NO-BLAST]									no IPS match	no IPS match	no IPS match
ci|000041884|Bact|Sample_DB|2	---NA---	5.97855	1.49e-08	4.46665	3.48e-07	1885	-	-	-	-	[INTERPRO, NO-BLAST]									TMhelix (TMHMM)	no GO terms	no GO terms
ci|000072583|Bact|Sample_C|2	sulfotransferase 1C4-like	3.01588	0.000631698	4.4649	4.64e-07	1164	-	ST1C4_HUMAN	-	PF00685.22//Sulfotransfer_1//	[INTERPRO, BLASTED, MAPPED, ANNOTATED]	20	7.10453e-153	67.5	1	F:GO:0008146	F:sulfotransferase activity			Coil (COILS); Coil (COILS); IPR000863 (PFAM); IPR027417 (G3DSA:3.40.50.GENE3D); PTHR11783 (PANTHER); IPR027417 (SUPERFAMILY)	F:GO:0008146	F:sulfotransferase activity
ci|000001216|Bact|Sample_DB|2	---NA---	3.55849	0.0117035	4.45948	0.0151188	1020	-	-	-	-	[INTERPRO, NO-BLAST]									TMhelix (TMHMM)	no GO terms	no GO terms
ci|000056765|Bact|Sample_DA|2	proteasome subunit alpha type-6	3.15013	0.00173971	4.45712	1.52e-10	1570	-	PSA3_HUMAN	-	PF00227.21//Proteasome//;PF10584.4//Proteasome_A_N//	[INTERPRO, BLASTED, MAPPED, ANNOTATED]	17	1.6618e-145	53.47	5	F:GO:0004298; C:GO:0005634; C:GO:0005737; P:GO:0006511; C:GO:0019773	F:threonine-type endopeptidase activity; C:nucleus; C:cytoplasm; P:ubiquitin-dependent protein catabolic process; C:proteasome core complex, alpha-subunit complex	EC:3.4.25	Acting on peptide bonds (peptidases)	IPR000426 (SMART); IPR029055 (G3DSA:3.60.20.GENE3D); IPR000426 (PFAM); IPR001353 (PFAM); PTHR11599:SF10 (PANTHER); PTHR11599 (PANTHER); PTHR11599 (PANTHER); IPR023332 (PROSITE_PROFILES); IPR029055 (SUPERFAMILY); IPR029055 (SUPERFAMILY)	F:GO:0004175; F:GO:0004298; C:GO:0005839; P:GO:0006511; C:GO:0019773; P:GO:0051603	F:endopeptidase activity; F:threonine-type endopeptidase activity; C:proteasome core complex; P:ubiquitin-dependent protein catabolic process; C:proteasome core complex, alpha-subunit complex; P:proteolysis involved in cellular protein catabolic process
ci|000115466|Bact|Sample_DB|2	---NA---	3.062	0.0225671	4.45614	0.000312631	723	-	-	-	-	[INTERPRO, NO-BLAST]									TRANSMEMBRANE (PHOBIUS); CYTOPLASMIC_DOMAIN (PHOBIUS); NON_CYTOPLASMIC_DOMAIN (PHOBIUS); TMhelix (TMHMM)	no GO terms	no GO terms
ci|000022527|Bact|Sample_DB|2	guanine nucleotide-binding protein subunit beta-2-like 1	6.16238	0.0027466	4.456	0.000951601	336	-	-	-	-	[INTERPRO, BLASTED]	2	1.08124e-08	94						no IPS match	no IPS match	no IPS match
ci|000033160|Bact|Sample_DA|2	---NA---	2.0088	0.00308561	4.45215	7.87e-15	1425	-	-	-	-	[INTERPRO, NO-BLAST]									no IPS match	no IPS match	no IPS match
ci|000074440|Bact|Sample_DA|2	peroxisomal 2,4-dienoyl-CoA reductase-like	2.22145	6.53e-05	4.44809	2.82e-14	1571	-	DECR2_DANRE	-	PF13561.1//adh_short_C2//;PF00106.20//adh_short//;PB003926//Pfam-B_3926//;PF08659.5//KR//;PB018348//Pfam-B_18348//	[INTERPRO, BLASTED, MAPPED]	20	3.80836e-171	54.7	2	F:GO:0016491; P:GO:0055114	F:oxidoreductase activity; P:oxidation-reduction process			no IPS match	no IPS match	no IPS match
ci|000046202|Bact|Sample_DA|2	brevican core protein-like	3.25722	0.0352005	4.44795	0.000420909	1814	-	-	-	-	[INTERPRO, BLASTED]	5	9.50818e-109	67.4						G3DSA:3.60.130.10 (GENE3D); SSF51197 (SUPERFAMILY)	no GO terms	no GO terms
ci|000071083|Bact|Sample_DB|2	---NA---	4.15817	0.000397192	4.44672	9.8e-06	1631	-	-	-	-	[INTERPRO, NO-BLAST]									no IPS match	no IPS match	no IPS match
ci|000067222|Bact|Sample_DA|2	---NA---	3.71673	0.0056514	4.44607	0.00503475	469	-	-	-	-	[INTERPRO, NO-BLAST]									no IPS match	no IPS match	no IPS match
ci|000062484|Bact|Sample_DA|2	---NA---	4.96761	0.0158448	4.44472	0.0219481	250	-	-	-	-	[INTERPRO, NO-BLAST]									no IPS match	no IPS match	no IPS match
ci|000085402|Bact|Sample_DB|2	---NA---	5.97041	0.00578797	4.44431	0.0132796	580	-	-	-	-	[INTERPRO, NO-BLAST]									Coil (COILS); NON_CYTOPLASMIC_DOMAIN (PHOBIUS); CYTOPLASMIC_DOMAIN (PHOBIUS); TRANSMEMBRANE (PHOBIUS); TRANSMEMBRANE (PHOBIUS); NON_CYTOPLASMIC_DOMAIN (PHOBIUS); TMhelix (TMHMM); TMhelix (TMHMM)	no GO terms	no GO terms
ci|000103179|Bact|Sample_DB|2	---NA---	4.6453	0.0279112	4.44396	0.0322878	571	-	-	-	-	[INTERPRO, NO-BLAST]									no IPS match	no IPS match	no IPS match
ci|000074187|Bact|Sample_DB|2	---NA---	6.03978	0.00056369	4.44311	0.0111851	233	-	-	-	-	[INTERPRO, NO-BLAST]									no IPS match	no IPS match	no IPS match
ci|000072989|Bact|Sample_DB|2	---NA---	2.86642	0.00274226	4.44239	1.18e-14	536	-	-	-	-	[INTERPRO, NO-BLAST]									NON_CYTOPLASMIC_DOMAIN (PHOBIUS); TRANSMEMBRANE (PHOBIUS); CYTOPLASMIC_DOMAIN (PHOBIUS); SignalP-noTM (SIGNALP_EUK)	no GO terms	no GO terms
ci|000069211|Bact|Sample_DB|2	---NA---	5.89442	5.45e-06	4.43133	0.000222126	931	-	-	-	-	[INTERPRO, NO-BLAST]									no IPS match	no IPS match	no IPS match
ci|000006177|Bact|Sample_DA|2	---NA---	2.20964	0.0252754	4.42605	2.85e-06	869	-	-	-	-	[INTERPRO, NO-BLAST]									NON_CYTOPLASMIC_DOMAIN (PHOBIUS); TRANSMEMBRANE (PHOBIUS); CYTOPLASMIC_DOMAIN (PHOBIUS)	no GO terms	no GO terms
ci|000077275|Bact|Sample_DA|2	---NA---	2.68191	8.59e-07	4.42381	1.02e-09	1062	-	-	-	-	[INTERPRO, NO-BLAST]									no IPS match	no IPS match	no IPS match
ci|000032184|Bact|Sample_DB|2	---NA---	2.65278	0.0456318	4.42168	0.000324118	1132	-	-	-	-	[INTERPRO, NO-BLAST]									no IPS match	no IPS match	no IPS match
ci|000124817|Bact|Sample_DB|2	retinoid-inducible serine carboxypeptidase-like	3.15949	0.00495854	4.42122	7.66e-06	2194	-	PPGB_BOVIN	-	PF00450.17//Peptidase_S10//	[INTERPRO, BLASTED, ANNOTATED]	7	0	51.71	2	F:GO:0004185; P:GO:0006508	F:serine-type carboxypeptidase activity; P:proteolysis	EC:3.4.21; EC:3.4.16	Acting on peptide bonds (peptidases); Acting on peptide bonds (peptidases)	IPR001563 (PRINTS); IPR029058 (G3DSA:3.40.50.GENE3D); IPR001563 (PFAM); PTHR11802:SF120 (PANTHER); IPR001563 (PANTHER); IPR029058 (SUPERFAMILY)	F:GO:0004185; P:GO:0006508	F:serine-type carboxypeptidase activity; P:proteolysis
ci|000084587|Bact|Sample_DB|2	---NA---	2.65802	0.0193272	4.42063	5.06e-07	766	-	-	-	-	[INTERPRO, NO-BLAST]									TRANSMEMBRANE (PHOBIUS); CYTOPLASMIC_DOMAIN (PHOBIUS); NON_CYTOPLASMIC_DOMAIN (PHOBIUS); CYTOPLASMIC_DOMAIN (PHOBIUS); TRANSMEMBRANE (PHOBIUS); TMhelix (TMHMM); TMhelix (TMHMM)	no GO terms	no GO terms
ci|000028366|Bact|Sample_DA|2	heat shock 70 kDa protein 12A-like	3.19945	3.54e-06	4.41812	8.64e-07	2019	-	-	-	PB005682//Pfam-B_5682//	[INTERPRO, BLASTED]	20	1.70714e-106	50.55						G3DSA:3.30.420.40 (GENE3D); PTHR14187 (PANTHER); PTHR14187:SF47 (PANTHER); SSF53067 (SUPERFAMILY)	no GO terms	no GO terms
ci|000005418|Bact|Sample_DA|2	---NA---	3.43051	3.68e-06	4.41743	1.74e-14	2165	-	-	-	-	[INTERPRO, NO-BLAST]									no IPS match	no IPS match	no IPS match
ci|000031599|Bact|Sample_DA|2	probable phytanoyl-CoA dioxygenase	2.26197	0.0428216	4.41592	0.00469976	1665	-	PAHX_CAEEL	-	PF05721.8//PhyH//;PF13640.1//2OG-FeII_Oxy_3//	[INTERPRO, BLASTED]	20	1.77814e-179	78.55						G3DSA:2.60.120.620 (GENE3D); IPR008775 (PFAM); PTHR20883 (PANTHER); PTHR20883:SF16 (PANTHER); SSF51197 (SUPERFAMILY)	no GO terms	no GO terms
ci|000094184|Bact|Sample_DB|2	multidrug resistance protein 1 isoform X2	3.11208	0.00438031	4.41551	5.09e-06	1239	-	-	-	PB012549//Pfam-B_12549//;PB012199//Pfam-B_12199//;PB019038//Pfam-B_19038//;PB017537//Pfam-B_17537//;PB006327//Pfam-B_6327//;PB003545//Pfam-B_3545//;PB019283//Pfam-B_19283//;PB004094//Pfam-B_4094//;PB000671//Pfam-B_671//;PB006548//Pfam-B_6548//;PB001348//Pfam-B_1348//;PF02463.14//SMC_N//;PB018733//Pfam-B_18733//;PB017865//Pfam-B_17865//	[INTERPRO, BLASTED, MAPPED, ANNOTATED]	20	5.88691e-44	77.7	4	F:GO:0005524; P:GO:0015721; C:GO:0016021; F:GO:0042626	F:ATP binding; P:bile acid and bile salt transport; C:integral component of membrane; F:ATPase activity, coupled to transmembrane movement of substances	EC:3.6.1.3; EC:3.6.1.15	Adenosinetriphosphatase; Nucleoside-triphosphate phosphatase	IPR027417 (G3DSA:3.40.50.GENE3D); IPR030278 (PTHR24221:PANTHER); PTHR24221 (PANTHER); IPR027417 (SUPERFAMILY)	F:GO:0005524; P:GO:0015721; C:GO:0016021; F:GO:0042626	F:ATP binding; P:bile acid and bile salt transport; C:integral component of membrane; F:ATPase activity, coupled to transmembrane movement of substances
ci|000019514|Bact|Sample_DA|2	zygote arrest protein 1-like	2.71233	0.0131763	4.41407	0.00308834	1209	-	-	-	PF13695.1//zf-3CxxC//	[INTERPRO, BLASTED]	3	3.01851e-29	64.33						no IPS match	no IPS match	no IPS match
ci|000043652|Bact|Sample_DA|2	---NA---	2.81901	0.00799059	4.41172	8.72e-07	221	-	-	-	-	[INTERPRO, NO-BLAST]									no IPS match	no IPS match	no IPS match
ci|000074432|Bact|Sample_DA|2	peroxisomal 2,4-dienoyl-CoA reductase-like	2.27916	0.00153536	4.40513	1.48e-11	1787	-	DECR2_DANRE	-	PF13561.1//adh_short_C2//;PF00106.20//adh_short//;PB003926//Pfam-B_3926//;PF08659.5//KR//;PB002773//Pfam-B_2773//	[INTERPRO, BLASTED, MAPPED]	20	2.86782e-169	54.8	2	F:GO:0016491; P:GO:0055114	F:oxidoreductase activity; P:oxidation-reduction process			no IPS match	no IPS match	no IPS match
ci|000020910|Bact|Sample_DB|2	apolipophorins-like	5.92581	9.69e-09	4.40424	2.9e-05	746	-	-	-	-	[INTERPRO, BLASTED]	1	0.000783208	96						Coil (COILS)	no GO terms	no GO terms
ci|000019006|Bact|Sample_DA|2	waprin-Phi3-like	3.39915	0.00887512	4.40405	0.000728028	354	-	-	-	-	[INTERPRO, BLASTED]	1	0.000644009	100						no IPS match	no IPS match	no IPS match
ci|000043705|Bact|Sample_DA|2	---NA---	5.29719	2.4e-05	4.39821	0.000175523	227	-	-	-	-	[INTERPRO, NO-BLAST]									no IPS match	no IPS match	no IPS match
ci|000014506|Bact|Sample_DB|2	---NA---	3.77263	0.00184119	4.39685	0.00203991	740	-	-	-	-	[INTERPRO, NO-BLAST]									no IPS match	no IPS match	no IPS match
ci|000012721|Bact|Sample_DA|2	uncharacterized protein LOC110451909 isoform X1	2.96055	0.0139068	4.39621	0.000109072	2019	-	-	-	PF01643.12//Acyl-ACP_TE//;PF13279.1//4HBT_2//	[INTERPRO, BLASTED, MAPPED]	20	5.50841e-93	50.25	2	P:GO:0006633; F:GO:0016790	P:fatty acid biosynthetic process; F:thiolester hydrolase activity			no IPS match	no IPS match	no IPS match
ci|000028510|Bact|Sample_DA|2	acyl-CoA dehydrogenase family member 10-like isoform X1	2.49735	0.0298953	4.39414	2.28e-05	2076	-	-	-	PF00441.19//Acyl-CoA_dh_1//;PF08028.6//Acyl-CoA_dh_2//;PF02770.14//Acyl-CoA_dh_M//	[INTERPRO, BLASTED, MAPPED, ANNOTATED]	20	1.59762e-106	59.2	2	F:GO:0016627; P:GO:0055114	F:oxidoreductase activity, acting on the CH-CH group of donors; P:oxidation-reduction process			IPR009075 (PFAM); G3DSA:1.20.140.10 (GENE3D); PTHR10909:SF221 (PANTHER); PTHR10909 (PANTHER); IPR009075 (SUPERFAMILY)	F:GO:0016627; P:GO:0055114	F:oxidoreductase activity, acting on the CH-CH group of donors; P:oxidation-reduction process
ci|000089470|Bact|Sample_DB|2	---NA---	5.27122	0.00871372	4.39356	0.0390778	270	-	-	-	-	[INTERPRO, NO-BLAST]									no IPS match	no IPS match	no IPS match
ci|000101500|Bact|Sample_C|2	---NA---	3.03599	0.0247501	4.37838	0.00105109	786	-	-	-	-	[INTERPRO, NO-BLAST]									no IPS match	no IPS match	no IPS match
ci|000009432|Bact|Sample_DA|2	nose resistant to fluoxetine protein 6-like	2.2626	0.030056	4.36967	0.000158584	1883	-	NRF6_CAEEL	-	PB018703//Pfam-B_18703//;PF01757.17//Acyl_transf_3//;PB002732//Pfam-B_2732//;PB002739//Pfam-B_2739//;PB003953//Pfam-B_3953//	[INTERPRO, BLASTED]	20	1.44919e-130	66.4						no IPS match	no IPS match	no IPS match
ci|000104623|Bact|Sample_C|2	---NA---	3.83554	0.00241555	4.363	0.00926473	723	-	-	-	-	[INTERPRO, NO-BLAST]									no IPS match	no IPS match	no IPS match
ci|000033121|Bact|Sample_DA|2	hematopoietic prostaglandin D synthase-like	3.44393	0.00017035	4.36223	3.16e-08	990	-	SCRY4_ENTDO	-	PF02798.15//GST_N//;PF00043.20//GST_C//;PF14497.1//GST_C_3//	[INTERPRO, BLASTED, MAPPED, ANNOTATED]	20	2.67913e-58	50.15	1	F:GO:0005515	F:protein binding			IPR004045 (PFAM); IPR004046 (PFAM); IPR012336 (G3DSA:3.40.30.GENE3D); IPR010987 (G3DSA:1.20.1050.GENE3D); PTHR11571 (PANTHER); PTHR11571:SF145 (PANTHER); IPR010987 (PROSITE_PROFILES); IPR004045 (PROSITE_PROFILES); IPR010987 (SUPERFAMILY); IPR012336 (SUPERFAMILY)	F:GO:0005515	F:protein binding
ci|000145474|Bact|Sample_DB|2	---NA---	6.24595	0.000159713	4.36174	0.0120107	241	-	-	-	-	[INTERPRO, NO-BLAST]									no IPS match	no IPS match	no IPS match
ci|000038697|Bact|Sample_DA|2	---NA---	3.1	0.00644439	4.35389	0.000706119	1059	-	-	-	-	[INTERPRO, NO-BLAST]									no IPS match	no IPS match	no IPS match
ci|000033121|Bact|Sample_DB|2	dehydrogenase/reductase SDR family member 4-like	2.69679	2.2e-06	4.35384	6.46e-17	1994	-	FABG_THEMA	-	PF13561.1//adh_short_C2//;PF00106.20//adh_short//;PB003926//Pfam-B_3926//;PB003220//Pfam-B_3220//;PF08659.5//KR//;PB018348//Pfam-B_18348//;PB000674//Pfam-B_674//;PB002773//Pfam-B_2773//	[INTERPRO, BLASTED, MAPPED, ANNOTATED]	20	2.5382e-148	58.5	2	P:GO:0008152; F:GO:0016491	P:metabolic process; F:oxidoreductase activity			IPR002198 (PRINTS); IPR002347 (PRINTS); IPR002198 (PFAM); IPR016040 (G3DSA:3.40.50.GENE3D); PTHR24322 (PANTHER); PTHR24322 (PANTHER); PTHR24322:SF513 (PANTHER); PTHR24322:SF513 (PANTHER); IPR020904 (PROSITE_PATTERNS); IPR016040 (SUPERFAMILY)	P:GO:0008152; F:GO:0016491	P:metabolic process; F:oxidoreductase activity
ci|000075270|Bact|Sample_DA|2	hepatitis A virus cellular receptor 1-like	3.05808	0.0244396	4.35359	0.000926778	1637	-	-	-	PB008751//Pfam-B_8751//	[INTERPRO, BLASTED]	2	1.41159e-26	78.5						NON_CYTOPLASMIC_DOMAIN (PHOBIUS); SIGNAL_PEPTIDE_H_REGION (PHOBIUS); CYTOPLASMIC_DOMAIN (PHOBIUS); TRANSMEMBRANE (PHOBIUS); SIGNAL_PEPTIDE_C_REGION (PHOBIUS); SIGNAL_PEPTIDE_N_REGION (PHOBIUS); TRANSMEMBRANE (PHOBIUS); SIGNAL_PEPTIDE (PHOBIUS); CYTOPLASMIC_DOMAIN (PHOBIUS); NON_CYTOPLASMIC_DOMAIN (PHOBIUS); TRANSMEMBRANE (PHOBIUS); SignalP-TM (SIGNALP_EUK); TMhelix (TMHMM); TMhelix (TMHMM); TMhel…	no GO terms	no GO terms
ci|000048345|Bact|Sample_DA|2	amine oxidase [flavin-containing]-like	3.23943	9.77e-08	4.35173	1.54e-07	1060	-	-	-	-	[INTERPRO, BLASTED, MAPPED, ANNOTATED]	14	1.28602e-28	69.64	2	F:GO:0016491; P:GO:0055114	F:oxidoreductase activity; P:oxidation-reduction process			IPR001613 (PRINTS); G3DSA:1.10.405.10 (GENE3D); PTHR10742 (PANTHER); PTHR10742:SF216 (PANTHER)	F:GO:0016491; P:GO:0055114	F:oxidoreductase activity; P:oxidation-reduction process
ci|000033201|Bact|Sample_DB|2	lysosomal protective protein-like	3.30786	0.00461343	4.35027	4.57e-05	2605	-	PPGB_BOVIN	-	PF00450.17//Peptidase_S10//;PF00450.17//Peptidase_S10//;PF00450.17//Peptidase_S10//	[INTERPRO, BLASTED, ANNOTATED]	6	1.92141e-177	56.67	2	F:GO:0004185; P:GO:0006508	F:serine-type carboxypeptidase activity; P:proteolysis	EC:3.4.21; EC:3.4.16	Acting on peptide bonds (peptidases); Acting on peptide bonds (peptidases)	IPR001563 (PRINTS); IPR029058 (G3DSA:3.40.50.GENE3D); IPR001563 (PFAM); PTHR11802:SF8 (PANTHER); IPR001563 (PANTHER); PTHR11802:SF8 (PANTHER); IPR029058 (SUPERFAMILY)	F:GO:0004185; P:GO:0006508	F:serine-type carboxypeptidase activity; P:proteolysis
ci|000123653|Bact|Sample_DB|2	ganglioside-induced differentiation-associated protein 1-like	2.43053	1.52e-05	4.3472	2.18e-71	1321	-	GDAP1_HUMAN	-	PF13417.1//GST_N_3//;PF13409.1//GST_N_2//;PF02798.15//GST_N//;PF00043.20//GST_C//;PF13410.1//GST_C_2//;PB002950//Pfam-B_2950//	[INTERPRO, BLASTED, MAPPED, ANNOTATED]	5	2.8879e-134	60	1	F:GO:0005515	F:protein binding			Coil (COILS); IPR004045 (PFAM); IPR010987 (G3DSA:1.20.1050.GENE3D); IPR004046 (PFAM); IPR012336 (G3DSA:3.40.30.GENE3D); PTHR11260 (PANTHER); PTHR11260:SF246 (PANTHER); IPR010987 (PROSITE_PROFILES); IPR004045 (PROSITE_PROFILES); IPR012336 (SUPERFAMILY); IPR010987 (SUPERFAMILY)	F:GO:0005515	F:protein binding
ci|000132061|Bact|Sample_DB|2	---NA---	7.32896	0.000289018	4.34396	0.0212869	228	-	-	-	-	[INTERPRO, NO-BLAST]									no IPS match	no IPS match	no IPS match
ci|000034633|Bact|Sample_DB|2	LETM1 domain-containing protein 1-like	5.79914	1.69e-13	4.34263	3.59e-11	2792	-	LTMD1_XENTR	-	PF07766.8//LETM1//	[INTERPRO, BLASTED]	2	0	68						IPR011685 (PFAM); PTHR14009:SF13 (PANTHER); PTHR14009 (PANTHER); CYTOPLASMIC_DOMAIN (PHOBIUS); TRANSMEMBRANE (PHOBIUS); NON_CYTOPLASMIC_DOMAIN (PHOBIUS); TMhelix (TMHMM)	no GO terms	no GO terms
ci|000112683|Bact|Sample_DB|2	solute carrier family 22 member 6-A-like	4.58974	0.00203711	4.33971	0.00178685	1769	-	S22A8_MOUSE	-	PF00083.19//Sugar_tr//;PF07690.11//MFS_1//	[INTERPRO, BLASTED, ANNOTATED]	20	3.80216e-121	72.7	3	C:GO:0016021; F:GO:0022857; P:GO:0055085	C:integral component of membrane; F:transmembrane transporter activity; P:transmembrane transport			IPR005828 (PFAM); G3DSA:1.20.1250.20 (GENE3D); PTHR24064 (PANTHER); CYTOPLASMIC_DOMAIN (PHOBIUS); TRANSMEMBRANE (PHOBIUS); TRANSMEMBRANE (PHOBIUS); NON_CYTOPLASMIC_DOMAIN (PHOBIUS); TRANSMEMBRANE (PHOBIUS); TRANSMEMBRANE (PHOBIUS); CYTOPLASMIC_DOMAIN (PHOBIUS); TRANSMEMBRANE (PHOBIUS); CYTOPLASMIC_DOMAIN (PHOBIUS); TRANSMEMBRANE (PHOBIUS); NON_CYTOPLASMIC_DOMAIN (PHOBIUS); CYTOPLASMIC_DOMAIN (PHO…	C:GO:0016021; F:GO:0022857; P:GO:0055085	C:integral component of membrane; F:transmembrane transporter activity; P:transmembrane transport
ci|000060873|Bact|Sample_DB|2	inositol oxygenase-like	2.40319	4.25e-05	4.33717	3.36e-12	801	-	MIOX_DANRE	-	PF05153.10//DUF706//	[INTERPRO, BLASTED, MAPPED, ANNOTATED]	3	3.77802e-117	89.67	5	F:GO:0005506; C:GO:0005737; P:GO:0019310; F:GO:0050113; P:GO:0055114	F:iron ion binding; C:cytoplasm; P:inositol catabolic process; F:inositol oxygenase activity; P:oxidation-reduction process	EC:1.13.99.1	Inositol oxygenase	IPR007828 (PFAM); IPR007828 (PANTHER); SSF109604 (SUPERFAMILY)	F:GO:0005506; C:GO:0005737; P:GO:0019310; F:GO:0050113; P:GO:0055114	F:iron ion binding; C:cytoplasm; P:inositol catabolic process; F:inositol oxygenase activity; P:oxidation-reduction process
ci|000153961|Bact|Sample_DB|2	---NA---	5.42728	0.00581004	4.33612	0.0152835	219	-	-	-	-	[INTERPRO, NO-BLAST]									no IPS match	no IPS match	no IPS match
ci|000014058|Bact|Sample_C|2	---NA---	2.87207	0.000242497	4.33493	9.83e-08	1149	-	-	-	-	[INTERPRO, NO-BLAST]									no IPS match	no IPS match	no IPS match
ci|000054346|Bact|Sample_DA|2	protein l(2)37Cc	2.74092	0.022832	4.333	0.000679821	814	-	-	-	PF01145.20//Band_7//	[INTERPRO, BLASTED, ANNOTATED]	4	4.86895e-70	85	1	C:GO:0016020	C:membrane			Coil (COILS); IPR000163 (PRINTS); IPR000163 (PANTHER)	C:GO:0016020	C:membrane
ci|000008532|Bact|Sample_DB|2	60S ribosomal protein L3-like	4.62715	4.86e-06	4.33195	4.82e-06	625	-	-	-	-	[INTERPRO, BLASTED]	2	4.22018e-06	91						no IPS match	no IPS match	no IPS match
ci|000006765|Bact|Sample_DB|2	sulfotransferase 1C2-like	4.87902	0.0107169	4.32282	0.00771102	934	-	ST4A1_HUMAN	-	PF00685.22//Sulfotransfer_1//	[INTERPRO, BLASTED, ANNOTATED]	20	4.43092e-142	58.5	1	F:GO:0008146	F:sulfotransferase activity			IPR000863 (PFAM); IPR027417 (G3DSA:3.40.50.GENE3D); PTHR11783 (PANTHER); PTHR11783:SF15 (PANTHER); IPR027417 (SUPERFAMILY)	F:GO:0008146	F:sulfotransferase activity
ci|000042104|Bact|Sample_DB|2	---NA---	4.85738	0.000248332	4.32132	0.000355924	506	-	-	-	-	[INTERPRO, NO-BLAST]									no IPS match	no IPS match	no IPS match
ci|000066341|Bact|Sample_C|2	enoyl-CoA delta isomerase 1, peroxisomal-like	2.34878	0.000101465	4.32058	4.57e-10	1617	-	ECI3_ARATH	-	PF00378.15//ECH//	[INTERPRO, BLASTED, MAPPED]	9	5.59386e-96	66.67	3	F:GO:0003824; P:GO:0008152; F:GO:0016853	F:catalytic activity; P:metabolic process; F:isomerase activity			no IPS match	no IPS match	no IPS match
ci|000028387|Bact|Sample_DA|2	uncharacterized protein LOC110453031	2.45897	2.7e-09	4.31973	1.46e-18	2221	-	-	-	PF04261.7//Dyp_perox//	[INTERPRO, BLASTED, ANNOTATED]	4	2.12107e-68	84.25	5	F:GO:0004601; P:GO:0006804; P:GO:0006979; F:GO:0020037; P:GO:0055114	F:peroxidase activity; P:obsolete peroxidase reaction; P:response to oxidative stress; F:heme binding; P:oxidation-reduction process	EC:1.11.1.7	Peroxidase	IPR006314 (PFAM); PTHR30521 (PANTHER); PTHR30521:SF0 (PANTHER); IPR006314 (PROSITE_PROFILES); IPR011008 (SUPERFAMILY)	F:GO:0004601; F:GO:0020037; P:GO:0055114	F:peroxidase activity; F:heme binding; P:oxidation-reduction process
ci|000117064|Bact|Sample_DB|2	perlucin-like protein	3.10448	0.0246667	4.31874	0.00372084	707	-	PLC_HALLA	-	PF00059.16//Lectin_C//	[INTERPRO, BLASTED]	20	2.97934e-82	59.3						IPR001304 (SMART); IPR016186 (G3DSA:3.10.100.GENE3D); IPR001304 (PFAM); PTHR22802 (PANTHER); IPR018378 (PROSITE_PATTERNS); SIGNAL_PEPTIDE (PHOBIUS); SIGNAL_PEPTIDE_N_REGION (PHOBIUS); NON_CYTOPLASMIC_DOMAIN (PHOBIUS); SIGNAL_PEPTIDE_C_REGION (PHOBIUS); SIGNAL_PEPTIDE_H_REGION (PHOBIUS); PS51257 (PROSITE_PROFILES); IPR001304 (PROSITE_PROFILES); SignalP-noTM (SIGNALP_EUK); SignalP-TM (SIGNALP_GRAM_…	no GO terms	no GO terms
ci|000031350|Bact|Sample_C|2	---NA---	4.2089	1.77e-06	4.31699	1.61e-08	609	-	-	-	-	[INTERPRO, NO-BLAST]									no IPS match	no IPS match	no IPS match
ci|000054742|Bact|Sample_DA|2	---NA---	3.37544	0.00169802	4.31642	9.99e-05	1013	-	-	-	-	[INTERPRO, NO-BLAST]									no IPS match	no IPS match	no IPS match
ci|000033202|Bact|Sample_DB|2	retinoid-inducible serine carboxypeptidase-like	2.97518	0.00853791	4.31313	3.1e-05	2050	-	-	-	PF00450.17//Peptidase_S10//	[INTERPRO, BLASTED, ANNOTATED]	6	6.79553e-50	54.67	2	F:GO:0004185; P:GO:0006508	F:serine-type carboxypeptidase activity; P:proteolysis	EC:3.4.21; EC:3.4.16	Acting on peptide bonds (peptidases); Acting on peptide bonds (peptidases)	IPR001563 (PFAM); IPR029058 (G3DSA:3.40.50.GENE3D); IPR001563 (PANTHER); PTHR11802:SF8 (PANTHER); IPR018202 (PROSITE_PATTERNS); IPR029058 (SUPERFAMILY)	F:GO:0004185; P:GO:0006508	F:serine-type carboxypeptidase activity; P:proteolysis
ci|000001460|Bact|Sample_DA|2	---NA---	3.05324	0.0235605	4.30846	0.00227409	1930	-	-	-	-	[INTERPRO, NO-BLAST]									no IPS match	no IPS match	no IPS match
ci|000035240|Bact|Sample_DA|2	prostaglandin reductase 1-like	3.05554	0.000471342	4.30827	5.24e-08	668	-	-	-	PF08240.7//ADH_N//;PF00107.21//ADH_zinc_N//	[INTERPRO, BLASTED, MAPPED, ANNOTATED]	20	1.19456e-104	55.7	3	F:GO:0008270; F:GO:0016491; P:GO:0055114	F:zinc ion binding; F:oxidoreductase activity; P:oxidation-reduction process			Coil (COILS); IPR020843 (SMART); IPR011032 (G3DSA:3.90.180.GENE3D); IPR013154 (PFAM); IPR011032 (G3DSA:3.90.180.GENE3D); PTHR11695:SF264 (PANTHER); IPR002085 (PANTHER); IPR002364 (PROSITE_PATTERNS); IPR011032 (SUPERFAMILY); IPR016040 (SUPERFAMILY)	F:GO:0008270; F:GO:0016491; P:GO:0055114	F:zinc ion binding; F:oxidoreductase activity; P:oxidation-reduction process
ci|000093179|Bact|Sample_DB|2	uncharacterized protein LOC110453031	2.67187	2.16e-13	4.30536	2.33e-33	2742	-	YFEX_ECOLI	-	PF04261.7//Dyp_perox//	[INTERPRO, BLASTED, ANNOTATED]	4	2.88454e-102	77.25	5	F:GO:0004601; P:GO:0006804; P:GO:0006979; F:GO:0020037; P:GO:0055114	F:peroxidase activity; P:obsolete peroxidase reaction; P:response to oxidative stress; F:heme binding; P:oxidation-reduction process	EC:1.11.1.7	Peroxidase	Coil (COILS); Coil (COILS); IPR006314 (PFAM); PTHR30521 (PANTHER); PTHR30521:SF0 (PANTHER); IPR006314 (PROSITE_PROFILES); IPR011008 (SUPERFAMILY)	F:GO:0004601; F:GO:0020037; P:GO:0055114	F:peroxidase activity; F:heme binding; P:oxidation-reduction process
ci|000113088|Bact|Sample_DB|2	---NA---	2.45285	0.00481051	4.30359	1.17e-08	387	-	-	-	-	[INTERPRO, NO-BLAST]									no IPS match	no IPS match	no IPS match
ci|000040346|Bact|Sample_DA|2	---NA---	3.72293	0.0452397	4.29941	0.0295749	493	-	-	-	-	[INTERPRO, NO-BLAST]									no IPS match	no IPS match	no IPS match
ci|000042605|Bact|Sample_DA|2	beta-lactamase domain-containing protein 2-like	2.85717	0.0344346	4.29514	8.96e-05	387	-	-	-	-	[INTERPRO, BLASTED]	10	2.23367e-33	76.3						no IPS match	no IPS match	no IPS match
ci|000078193|Bact|Sample_DA|2	interferon-induced protein 44-like	2.21562	0.00829303	4.29453	4.78e-10	1296	-	-	-	-	[INTERPRO, BLASTED, MAPPED, ANNOTATED]	20	4.32353e-15	83.45	1	F:GO:0005525	F:GTP binding			NON_CYTOPLASMIC_DOMAIN (PHOBIUS); SIGNAL_PEPTIDE_N_REGION (PHOBIUS); SIGNAL_PEPTIDE_C_REGION (PHOBIUS); SIGNAL_PEPTIDE_H_REGION (PHOBIUS); SIGNAL_PEPTIDE (PHOBIUS)	no GO terms	no GO terms
ci|000007989|Bact|Sample_DA|2	thyroid receptor-interacting protein 11-like isoform X7	2.70732	0.0110235	4.29366	0.000415143	441	-	-	-	-	[INTERPRO, BLASTED]	11	0.000814285	90						no IPS match	no IPS match	no IPS match
ci|000078674|Bact|Sample_DA|2	dimethylaniline monooxygenase [N-oxide-forming] 5-like isoform X1	3.1358	0.000330975	4.28742	5.81e-08	989	-	-	-	-	[INTERPRO, BLASTED, MAPPED, ANNOTATED]	20	4.81371e-25	67.65	4	F:GO:0000166; F:GO:0004497; C:GO:0016020; F:GO:0050662	F:nucleotide binding; F:monooxygenase activity; C:membrane; F:coenzyme binding			no IPS match	no IPS match	no IPS match
ci|000034352|Bact|Sample_DB|2	---NA---	5.05814	6.5e-14	4.28738	7.66e-28	2325	-	-	-	-	[INTERPRO, NO-BLAST]									no IPS match	no IPS match	no IPS match
ci|000073701|Bact|Sample_DB|2	uncharacterized protein LOC110467232	4.58459	0.020987	4.28494	0.0161105	999	-	-	-	-	[INTERPRO, BLASTED]	3	2.07541e-19	52						no IPS match	no IPS match	no IPS match
ci|000003621|Bact|Sample_DA|2	carcinoembryonic antigen-related cell adhesion molecule 1-like	3.15822	0.0392507	4.2846	0.0184543	1925	-	PXDN_MOUSE	-	PF13895.1//Ig_2//;PF13927.1//Ig_3//;PF07679.11//I-set//;PF00047.20//ig//;PF07686.12//V-set//;PB013101//Pfam-B_13101//	[INTERPRO, BLASTED]	20	2.69683e-162	68.8						IPR003599 (SMART); IPR003598 (SMART); IPR007110 (PFAM); IPR013783 (G3DSA:2.60.40.GENE3D); IPR013783 (G3DSA:2.60.40.GENE3D); IPR013783 (G3DSA:2.60.40.GENE3D); IPR013783 (G3DSA:2.60.40.GENE3D); PTHR11640 (PANTHER); IPR007110 (PROSITE_PROFILES); IPR007110 (PROSITE_PROFILES); IPR007110 (PROSITE_PROFILES); IPR036179 (SUPERFAMILY); IPR036179 (SUPERFAMILY)	no GO terms	no GO terms
ci|000071056|Bact|Sample_C|2	probable S-adenosylmethionine-dependent methyltransferase At5g38780	3.44807	0.00109908	4.27976	0.000537332	2106	-	-	-	PF03492.10//Methyltransf_7//;PF03492.10//Methyltransf_7//	[INTERPRO, BLASTED, ANNOTATED]	20	1.98365e-39	72.35	1	F:GO:0008168	F:methyltransferase activity			IPR029063 (G3DSA:3.40.50.GENE3D); IPR005299 (PFAM); PTHR31009:SF5 (PANTHER); PTHR31009 (PANTHER); IPR029063 (SUPERFAMILY)	F:GO:0008168	F:methyltransferase activity
ci|000042011|Bact|Sample_DB|2	---NA---	4.29401	0.000215863	4.2785	0.00122994	1138	-	-	-	-	[INTERPRO, NO-BLAST]									TRANSMEMBRANE (PHOBIUS); CYTOPLASMIC_DOMAIN (PHOBIUS); CYTOPLASMIC_DOMAIN (PHOBIUS); NON_CYTOPLASMIC_DOMAIN (PHOBIUS); TRANSMEMBRANE (PHOBIUS); TMhelix (TMHMM); TMhelix (TMHMM)	no GO terms	no GO terms
ci|000070602|Bact|Sample_DB|2	---NA---	2.4396	0.0331165	4.27761	0.000737907	743	-	-	-	-	[INTERPRO, NO-BLAST]									no IPS match	no IPS match	no IPS match
ci|000070049|Bact|Sample_DA|2	hematopoietic prostaglandin D synthase-like	2.89266	0.00973583	4.27707	6.82e-10	1111	-	SCRY4_ENTDO	-	PF02798.15//GST_N//;PF00043.20//GST_C//;PF14497.1//GST_C_3//;PF13417.1//GST_N_3//	[INTERPRO, BLASTED, MAPPED]	20	2.00863e-54	56.95	1	F:GO:0016740	F:transferase activity			CYTOPLASMIC_DOMAIN (PHOBIUS); TRANSMEMBRANE (PHOBIUS); NON_CYTOPLASMIC_DOMAIN (PHOBIUS); TMhelix (TMHMM)	no GO terms	no GO terms
ci|000009282|Bact|Sample_DB|2	---NA---	3.28652	0.012733	4.27111	8.93e-05	338	-	-	-	-	[INTERPRO, NO-BLAST]									no IPS match	no IPS match	no IPS match
ci|000036628|Bact|Sample_C|2	cellular retinoic acid-binding protein 1-like	2.70058	4.9e-05	4.2709	6.04e-08	953	-	FABP4_CEREL	-	PF00061.18//Lipocalin//	[INTERPRO, BLASTED, MAPPED, ANNOTATED]	20	1.56312e-77	58.8	3	F:GO:0005215; P:GO:0006810; F:GO:0008289	F:transporter activity; P:transport; F:lipid binding			IPR000463 (PRINTS); IPR000566 (PFAM); IPR012674 (G3DSA:2.40.128.GENE3D); IPR031259 (PANTHER); IPR011038 (SUPERFAMILY)	F:GO:0005215; P:GO:0006810; F:GO:0008289	F:transporter activity; P:transport; F:lipid binding
ci|000037583|Bact|Sample_C|2	---NA---	4.47089	5.55e-05	4.26935	9.55e-05	1182	-	-	-	-	[INTERPRO, NO-BLAST]									no IPS match	no IPS match	no IPS match
ci|000075149|Bact|Sample_DA|2	---NA---	5.85415	6.37e-06	4.26654	0.00142425	2352	-	-	-	-	[INTERPRO, NO-BLAST]									no IPS match	no IPS match	no IPS match
ci|000050800|Bact|Sample_C|2	solute carrier family 25 member 45-like	2.54204	0.00070327	4.26497	1.17e-09	531	-	-	-	-	[INTERPRO, BLASTED, MAPPED, ANNOTATED]	20	4.8199e-38	69.35	1	C:GO:0016021	C:integral component of membrane			IPR023395 (G3DSA:1.50.40.GENE3D); IPR018108 (PFAM); PTHR24089 (PANTHER); PTHR24089:SF270 (PANTHER); TRANSMEMBRANE (PHOBIUS); NON_CYTOPLASMIC_DOMAIN (PHOBIUS); CYTOPLASMIC_DOMAIN (PHOBIUS); IPR018108 (PROSITE_PROFILES); IPR023395 (SUPERFAMILY); TMhelix (TMHMM)	no GO terms	no GO terms
ci|000042876|Bact|Sample_DB|2	---NA---	4.44261	0.000249053	4.2637	0.000371927	951	-	-	-	-	[INTERPRO, NO-BLAST]									TMhelix (TMHMM)	no GO terms	no GO terms
ci|000022164|Bact|Sample_DB|2	---NA---	3.67716	1.52e-07	4.26124	4.9e-11	880	-	-	-	-	[INTERPRO, NO-BLAST]									no IPS match	no IPS match	no IPS match
ci|000057673|Bact|Sample_DA|2	methenyltetrahydrofolate synthase domain-containing protein-like	2.99313	9.17e-08	4.25982	3.32e-20	2826	-	MTHSD_BOVIN	-	PF01812.15//5-FTHF_cyc-lig//;PF00076.17//RRM_1//	[INTERPRO, BLASTED, ANNOTATED]	5	3.42842e-160	83.6	2	F:GO:0000166; F:GO:0003676	F:nucleotide binding; F:nucleic acid binding			IPR000504 (SMART); IPR000504 (PFAM); IPR002698 (PFAM); IPR012677 (G3DSA:3.30.70.GENE3D); IPR024185 (G3DSA:3.40.50.GENE3D); PTHR13017 (PANTHER); PTHR13017:SF0 (PANTHER); IPR000504 (PROSITE_PROFILES); SSF100950 (SUPERFAMILY); IPR012677 (SUPERFAMILY)	F:GO:0000166; F:GO:0003676	F:nucleotide binding; F:nucleic acid binding
ci|000033203|Bact|Sample_DB|2	lysosomal protective protein-like	3.00892	0.00602914	4.25815	1.47e-05	2729	-	PPGB_HUMAN	-	PF00450.17//Peptidase_S10//;PF00450.17//Peptidase_S10//;PF00450.17//Peptidase_S10//	[INTERPRO, BLASTED, ANNOTATED]	6	0	56.67	2	F:GO:0004185; P:GO:0006508	F:serine-type carboxypeptidase activity; P:proteolysis	EC:3.4.21; EC:3.4.16	Acting on peptide bonds (peptidases); Acting on peptide bonds (peptidases)	IPR029058 (G3DSA:3.40.50.GENE3D); IPR001563 (PFAM); IPR001563 (PANTHER); PTHR11802:SF113 (PANTHER); SIGNAL_PEPTIDE_N_REGION (PHOBIUS); NON_CYTOPLASMIC_DOMAIN (PHOBIUS); SIGNAL_PEPTIDE (PHOBIUS); SIGNAL_PEPTIDE_H_REGION (PHOBIUS); SIGNAL_PEPTIDE_C_REGION (PHOBIUS); SignalP-noTM (SIGNALP_EUK); SignalP-noTM (SIGNALP_GRAM_NEGATIVE); SignalP-TM (SIGNALP_GRAM_POSITIVE); IPR029058 (SUPERFAMILY)	F:GO:0004185; P:GO:0006508	F:serine-type carboxypeptidase activity; P:proteolysis
ci|000073588|Bact|Sample_C|2	electron transfer flavoprotein subunit beta-like	2.4617	7.37e-09	4.25765	1.13e-27	1030	-	-	-	PF01012.16//ETF//	[INTERPRO, BLASTED, MAPPED, ANNOTATED]	2	4.97105e-101	95	3	P:GO:0006118; F:GO:0009055; P:GO:0022900	P:obsolete electron transport; F:electron transfer activity; P:electron transport chain			IPR014730 (PFAM); IPR014729 (G3DSA:3.40.50.GENE3D); IPR012255 (PANTHER); PTHR21294:SF8 (PANTHER); IPR000049 (PROSITE_PATTERNS); SSF52402 (SUPERFAMILY)	F:GO:0009055	F:electron transfer activity
ci|000009914|Bact|Sample_DA|2	waprin-Phi3-like	3.56127	0.00548762	4.2555	0.000486314	298	-	-	-	-	[INTERPRO, BLASTED]	1	4.69456e-06	80						TRANSMEMBRANE (PHOBIUS); NON_CYTOPLASMIC_DOMAIN (PHOBIUS); CYTOPLASMIC_DOMAIN (PHOBIUS); TMhelix (TMHMM); TMhelix (TMHMM)	no GO terms	no GO terms
ci|000095769|Bact|Sample_DB|2	---NA---	8.64136	8.13e-05	4.25415	0.0297549	585	-	-	-	-	[INTERPRO, NO-BLAST]									no IPS match	no IPS match	no IPS match
ci|000053698|Bact|Sample_DA|2	trans-1,2-dihydrobenzene-1,2-diol dehydrogenase-like	2.69742	0.00268503	4.25243	0.000102481	1720	-	YRBE_BACSU	-	PF01408.17//GFO_IDH_MocA//;PF02894.12//GFO_IDH_MocA_C//;PB007328//Pfam-B_7328//	[INTERPRO, BLASTED, MAPPED, ANNOTATED]	17	4.67765e-147	56.35	1	F:GO:0016491	F:oxidoreductase activity			G3DSA:3.30.360.10 (GENE3D); IPR016040 (G3DSA:3.40.50.GENE3D); IPR000683 (PFAM); PTHR22604 (PANTHER); PTHR22604:SF92 (PANTHER); IPR016040 (SUPERFAMILY); SSF55347 (SUPERFAMILY)	F:GO:0016491	F:oxidoreductase activity
ci|000056408|Bact|Sample_DB|2	enoyl-CoA delta isomerase 1, peroxisomal-like	2.51962	0.00236561	4.24998	3.18e-07	2220	-	-	-	PF00378.15//ECH//;PF00378.15//ECH//	[INTERPRO, BLASTED, MAPPED, ANNOTATED]	9	2.24158e-36	74.67	2	F:GO:0003824; P:GO:0008152	F:catalytic activity; P:metabolic process			Coil (COILS); Coil (COILS); Coil (COILS); IPR001753 (PFAM); IPR029045 (G3DSA:3.90.226.GENE3D); PTHR11941:SF75 (PANTHER); PTHR11941 (PANTHER); IPR029045 (SUPERFAMILY); TMhelix (TMHMM); TMhelix (TMHMM)	F:GO:0003824; P:GO:0008152	F:catalytic activity; P:metabolic process
ci|000059749|Bact|Sample_DA|2	---NA---	5.43854	0.0115883	4.24819	0.0462465	275	-	-	-	-	[INTERPRO, NO-BLAST]									no IPS match	no IPS match	no IPS match
ci|000108524|Bact|Sample_DB|2	---NA---	4.66618	0.000529301	4.24723	0.00152904	291	-	-	-	-	[INTERPRO, NO-BLAST]									no IPS match	no IPS match	no IPS match
ci|000091979|Bact|Sample_DB|2	---NA---	3.45658	0.000924309	4.24378	0.00108898	651	-	-	-	-	[INTERPRO, NO-BLAST]									CYTOPLASMIC_DOMAIN (PHOBIUS); TRANSMEMBRANE (PHOBIUS); NON_CYTOPLASMIC_DOMAIN (PHOBIUS); TMhelix (TMHMM)	no GO terms	no GO terms
ci|000115160|Bact|Sample_DB|2	---NA---	3.0551	0.0191378	4.24312	7.96e-05	1176	-	-	-	-	[INTERPRO, NO-BLAST]									no IPS match	no IPS match	no IPS match
ci|000000957|Bact|Sample_DA|2	---NA---	3.05466	0.0272194	4.24291	0.00165548	1352	-	-	-	-	[INTERPRO, NO-BLAST]									no IPS match	no IPS match	no IPS match
ci|000118468|Bact|Sample_DB|2	sulfotransferase family cytosolic 1B member 1-like isoform X1	3.22682	2.67e-22	4.2353	5.83e-12	1691	-	ST1C2_MOUSE	-	PF00685.22//Sulfotransfer_1//	[INTERPRO, BLASTED, MAPPED, ANNOTATED]	20	1.63357e-169	58.55	1	F:GO:0008146	F:sulfotransferase activity			IPR027417 (G3DSA:3.40.50.GENE3D); IPR000863 (PFAM); PTHR11783 (PANTHER); IPR027417 (SUPERFAMILY)	F:GO:0008146	F:sulfotransferase activity
ci|000012944|Bact|Sample_DB|2	15-hydroxyprostaglandin dehydrogenase [NAD(+)]	3.10149	0.0197357	4.23332	0.000155365	885	-	PGDH_BOVIN	-	PF00106.20//adh_short//;PF13561.1//adh_short_C2//	[INTERPRO, BLASTED, MAPPED]	20	3.1753e-81	63.9	2	F:GO:0016491; P:GO:0055114	F:oxidoreductase activity; P:oxidation-reduction process			no IPS match	no IPS match	no IPS match
ci|000006669|Bact|Sample_DA|2	cytochrome P450 3A24-like	3.41007	0.00850975	4.23322	1.37e-05	1471	-	-	-	PB001115//Pfam-B_1115//;PF00067.17//p450//	[INTERPRO, BLASTED, ANNOTATED]	20	2.00719e-43	59.3	4	F:GO:0005506; F:GO:0016705; F:GO:0020037; P:GO:0055114	F:iron ion binding; F:oxidoreductase activity, acting on paired donors, with incorporation or reduction of molecular oxygen; F:heme binding; P:oxidation-reduction process			IPR001128 (G3DSA:1.10.630.GENE3D); PTHR24302 (PANTHER); PTHR24302:SF15 (PANTHER); TRANSMEMBRANE (PHOBIUS); NON_CYTOPLASMIC_DOMAIN (PHOBIUS); CYTOPLASMIC_DOMAIN (PHOBIUS); IPR001128 (SUPERFAMILY); TMhelix (TMHMM)	F:GO:0005506; F:GO:0016705; F:GO:0020037; P:GO:0055114	F:iron ion binding; F:oxidoreductase activity, acting on paired donors, with incorporation or reduction of molecular oxygen; F:heme binding; P:oxidation-reduction process
ci|000070094|Bact|Sample_DA|2	---NA---	2.79516	7.7e-08	4.23231	2.35e-08	492	-	-	-	-	[INTERPRO, NO-BLAST]									no IPS match	no IPS match	no IPS match
ci|000082523|Bact|Sample_DB|2	---NA---	4.32626	0.000460116	4.22607	1.03e-05	1284	-	-	-	-	[INTERPRO, NO-BLAST]									TMhelix (TMHMM)	no GO terms	no GO terms
ci|000016837|Bact|Sample_DB|2	diamine acetyltransferase 2-like	3.29994	0.000625771	4.22569	3.37e-05	1031	-	SAT2_PIG	-	PF00583.19//Acetyltransf_1//;PF13508.1//Acetyltransf_7//;PF13673.1//Acetyltransf_10//	[INTERPRO, BLASTED, MAPPED, ANNOTATED]	19	6.50195e-73	59.42	2	F:GO:0008080; P:GO:0042967	F:N-acetyltransferase activity; P:obsolete acyl-carrier-protein biosynthetic process			IPR000182 (PFAM); IPR016181 (G3DSA:3.40.630.GENE3D); PTHR10545 (PANTHER); IPR000182 (PROSITE_PROFILES); IPR016181 (SUPERFAMILY)	F:GO:0008080	F:N-acetyltransferase activity
ci|000132829|Bact|Sample_DB|2	---NA---	4.03117	0.0103802	4.22133	0.00151523	219	-	-	-	-	[INTERPRO, NO-BLAST]									no IPS match	no IPS match	no IPS match
ci|000131080|Bact|Sample_DB|2	---NA---	4.33039	0.0169148	4.2212	0.00441534	375	-	-	-	-	[INTERPRO, NO-BLAST]									NON_CYTOPLASMIC_DOMAIN (PHOBIUS); TRANSMEMBRANE (PHOBIUS); CYTOPLASMIC_DOMAIN (PHOBIUS); TMhelix (TMHMM)	no GO terms	no GO terms
ci|000053580|Bact|Sample_DB|2	---NA---	6.68329	0.000233657	4.21729	0.0479548	1257	-	-	-	-	[INTERPRO, NO-BLAST]									SignalP-noTM (SIGNALP_EUK)	no GO terms	no GO terms
ci|000029659|Bact|Sample_DA|2	---NA---	2.10574	0.0209598	4.21553	1.22e-06	306	-	-	-	-	[INTERPRO, NO-BLAST]									no IPS match	no IPS match	no IPS match
ci|000070929|Bact|Sample_DA|2	---NA---	3.05191	0.000670244	4.21474	2.88e-07	1757	-	-	-	-	[INTERPRO, NO-BLAST]									no IPS match	no IPS match	no IPS match
ci|000047549|Bact|Sample_DA|2	---NA---	2.98926	0.008949	4.21449	0.00103891	758	-	-	-	-	[INTERPRO, NO-BLAST]									SIGNAL_PEPTIDE (PHOBIUS); SIGNAL_PEPTIDE_C_REGION (PHOBIUS); SIGNAL_PEPTIDE_H_REGION (PHOBIUS); SIGNAL_PEPTIDE_N_REGION (PHOBIUS); NON_CYTOPLASMIC_DOMAIN (PHOBIUS)	no GO terms	no GO terms
ci|000072358|Bact|Sample_DA|2	---NA---	5.02857	0.00230375	4.21115	0.0108704	635	-	-	-	-	[INTERPRO, NO-BLAST]									no IPS match	no IPS match	no IPS match
ci|000015180|Bact|Sample_DA|2	mitochondrial glutamate carrier 1-like	2.39446	0.000411909	4.20979	7.65e-09	2189	-	ODC_HUMAN	-	PF00153.22//Mito_carr//	[INTERPRO, BLASTED, MAPPED, ANNOTATED]	20	0	52.1	2	C:GO:0016021; P:GO:0055085	C:integral component of membrane; P:transmembrane transport			IPR002067 (PRINTS); IPR018108 (PFAM); IPR023395 (G3DSA:1.50.40.GENE3D); PTHR24089:SF390 (PANTHER); PTHR24089 (PANTHER); IPR018108 (PROSITE_PROFILES); IPR018108 (PROSITE_PROFILES); IPR018108 (PROSITE_PROFILES); IPR023395 (SUPERFAMILY); TMhelix (TMHMM)	P:GO:0055085	P:transmembrane transport
ci|000007808|Bact|Sample_DA|2	---NA---	6.25574	0.00362669	4.20913	0.0415986	373	-	-	-	-	[INTERPRO, NO-BLAST]									no IPS match	no IPS match	no IPS match
ci|000004900|Bact|Sample_DA|2	---NA---	3.83525	0.00257437	4.20904	0.000737907	283	-	-	-	-	[INTERPRO, NO-BLAST]									SignalP-TM (SIGNALP_GRAM_POSITIVE)	no GO terms	no GO terms
ci|000027876|Bact|Sample_DA|2	dehydrogenase/reductase SDR family member on chromosome X-like	2.46682	3.07e-11	4.20794	6.44e-17	2759	-	WWOX_HUMAN	-	PF00106.20//adh_short//;PF13561.1//adh_short_C2//;PF08659.5//KR//	[INTERPRO, BLASTED]	20	0	70						TRANSMEMBRANE (PHOBIUS); CYTOPLASMIC_DOMAIN (PHOBIUS); NON_CYTOPLASMIC_DOMAIN (PHOBIUS); TMhelix (TMHMM)	no GO terms	no GO terms
ci|000021020|Bact|Sample_DA|2	---NA---	3.42762	0.000286917	4.20695	2.1e-05	618	-	-	-	-	[INTERPRO, NO-BLAST]									no IPS match	no IPS match	no IPS match
ci|000065312|Bact|Sample_DB|2	medium-chain specific acyl-CoA dehydrogenase, mitochondrial-like	2.35868	0.000125648	4.2028	1.58e-13	2302	ref|XM_010289897.1| PREDICTED: Phaethon lepturus medium-chain specific acyl-CoA dehydrogenase. mitochondrial-like (LOC104615000). mRNA	ACADM_DROME	-	PF00441.19//Acyl-CoA_dh_1//;PF02771.11//Acyl-CoA_dh_N//;PF02770.14//Acyl-CoA_dh_M//;PF08028.6//Acyl-CoA_dh_2//;PF11794.3//HpaB_N//	[INTERPRO, BLASTED, MAPPED, ANNOTATED]	20	0	57.4	4	F:GO:0003995; P:GO:0006118; F:GO:0050660; P:GO:0055114	F:acyl-CoA dehydrogenase activity; P:obsolete electron transport; F:flavin adenine dinucleotide binding; P:oxidation-reduction process	EC:1.3.99.3	Acting on the CH-CH group of donors	IPR006091 (PFAM); G3DSA:2.40.110.10 (GENE3D); G3DSA:1.20.140.10 (GENE3D); IPR013786 (PFAM); IPR009075 (PFAM); IPR013786 (G3DSA:1.10.540.GENE3D); PTHR10909 (PANTHER); PTHR10909:SF240 (PANTHER); IPR006089 (PROSITE_PATTERNS); IPR006089 (PROSITE_PATTERNS); IPR009100 (SUPERFAMILY); IPR009075 (SUPERFAMILY)	F:GO:0003995; P:GO:0008152; F:GO:0016627; F:GO:0050660; P:GO:0055114	F:acyl-CoA dehydrogenase activity; P:metabolic process; F:oxidoreductase activity, acting on the CH-CH group of donors; F:flavin adenine dinucleotide binding; P:oxidation-reduction process
ci|000082683|Bact|Sample_DB|2	---NA---	6.30264	0.000161534	4.20143	0.00352189	929	-	-	-	-	[INTERPRO, NO-BLAST]									TRANSMEMBRANE (PHOBIUS); CYTOPLASMIC_DOMAIN (PHOBIUS); NON_CYTOPLASMIC_DOMAIN (PHOBIUS); TMhelix (TMHMM)	no GO terms	no GO terms
ci|000072102|Bact|Sample_DA|2	aspartate aminotransferase, mitochondrial	2.3182	9.4e-06	4.20041	2.1e-23	3185	-	AATM_HORSE	-	PF00155.16//Aminotran_1_2//;PB007570//Pfam-B_7570//	[INTERPRO, BLASTED, MAPPED, ANNOTATED]	5	0	78.2	4	P:GO:0006520; F:GO:0008483; P:GO:0009058; F:GO:0030170	P:cellular amino acid metabolic process; F:transaminase activity; P:biosynthetic process; F:pyridoxal phosphate binding			IPR000796 (PRINTS); IPR015421 (G3DSA:3.40.640.GENE3D); IPR004839 (PFAM); IPR000796 (PANTHER); IPR004838 (PROSITE_PATTERNS); SignalP-TM (SIGNALP_GRAM_POSITIVE); IPR015424 (SUPERFAMILY)	F:GO:0003824; P:GO:0006520; F:GO:0008483; P:GO:0009058; F:GO:0030170	F:catalytic activity; P:cellular amino acid metabolic process; F:transaminase activity; P:biosynthetic process; F:pyridoxal phosphate binding
ci|000027762|Bact|Sample_DA|2	---NA---	2.84256	0.00366276	4.19747	3.8e-07	1258	-	-	-	-	[INTERPRO, NO-BLAST]									no IPS match	no IPS match	no IPS match
ci|000066050|Bact|Sample_DB|2	---NA---	2.87373	0.039513	4.19549	0.00146865	2771	-	-	-	-	[INTERPRO, NO-BLAST]									NON_CYTOPLASMIC_DOMAIN (PHOBIUS); TRANSMEMBRANE (PHOBIUS); CYTOPLASMIC_DOMAIN (PHOBIUS)	no GO terms	no GO terms
ci|000042963|Bact|Sample_DB|2	39S ribosomal protein L1, mitochondrial-like	2.63164	4.05e-05	4.19295	1.66e-10	1432	-	RM01_HUMAN	-	PF00687.16//Ribosomal_L1//	[INTERPRO, BLASTED, ANNOTATED]	5	1.62752e-110	52.2	1	F:GO:0003723	F:RNA binding			Coil (COILS); IPR016095 (G3DSA:3.40.50.GENE3D); IPR016094 (G3DSA:3.30.190.GENE3D); IPR028364 (PFAM); PTHR23105:SF5 (PANTHER); PTHR23105 (PANTHER); IPR023674 (SUPERFAMILY)	F:GO:0003723	F:RNA binding
ci|000010419|Bact|Sample_DA|2	very-long-chain (3R)-3-hydroxyacyl-CoA dehydratase 2-like	4.17938	0.0136954	4.19123	0.0499381	268	-	HACD_CAEEL	-	-	[INTERPRO, BLASTED, MAPPED, ANNOTATED]	2	1.62368e-23	85	7	C:GO:0005789; P:GO:0006633; C:GO:0016021; F:GO:0102158; F:GO:0102343; F:GO:0102344; F:GO:0102345	C:endoplasmic reticulum membrane; P:fatty acid biosynthetic process; C:integral component of membrane; F:very-long-chain 3-hydroxyacyl-CoA dehydratase activity; F:3-hydroxy-arachidoyl-CoA dehydratase activity; F:3-hydroxy-behenoyl-CoA dehydratase activity; F:3-hydroxy-lignoceroyl-CoA dehydratase activity	EC:4.2.1.134	Very-long-chain (3R)-3-hydroxyacyl-CoA dehydratase	IPR007482 (PFAM); IPR007482 (PANTHER); NON_CYTOPLASMIC_DOMAIN (PHOBIUS); CYTOPLASMIC_DOMAIN (PHOBIUS); TRANSMEMBRANE (PHOBIUS); TMhelix (TMHMM)	no GO terms	no GO terms
ci|000034484|Bact|Sample_DB|2	uncharacterized protein LOC110448082	3.50462	0.0343994	4.19016	0.0123016	2275	-	-	-	PF04103.10//CD20//	[INTERPRO, BLASTED, MAPPED, ANNOTATED]	3	2.13763e-68	57.33	1	C:GO:0016021	C:integral component of membrane			Coil (COILS); IPR007237 (PFAM); CYTOPLASMIC_DOMAIN (PHOBIUS); TRANSMEMBRANE (PHOBIUS); NON_CYTOPLASMIC_DOMAIN (PHOBIUS); TRANSMEMBRANE (PHOBIUS); CYTOPLASMIC_DOMAIN (PHOBIUS); CYTOPLASMIC_DOMAIN (PHOBIUS); NON_CYTOPLASMIC_DOMAIN (PHOBIUS); TRANSMEMBRANE (PHOBIUS); TRANSMEMBRANE (PHOBIUS); TMhelix (TMHMM); TMhelix (TMHMM); TMhelix (TMHMM); TMhelix (TMHMM)	C:GO:0016021	C:integral component of membrane
ci|000053595|Bact|Sample_DA|2	---NA---	3.01296	0.00354872	4.18936	4.26e-07	478	-	-	-	-	[INTERPRO, NO-BLAST]									no IPS match	no IPS match	no IPS match
ci|000039443|Bact|Sample_DB|2	---NA---	2.63708	0.0435691	4.18817	0.00449373	1166	-	-	-	-	[INTERPRO, NO-BLAST]									no IPS match	no IPS match	no IPS match
ci|000010069|Bact|Sample_DA|2	apoptosis-inducing factor 3 isoform X1	2.94387	0.000239879	4.18559	1.17e-12	2229	-	AIFM1_DICDI	-	PF07992.9//Pyr_redox_2//;PF01266.19//DAO//;PF00070.22//Pyr_redox//;PF13738.1//Pyr_redox_3//;PF13454.1//NAD_binding_9//;PF05834.7//Lycopene_cycl//;PF13434.1//K_oxygenase//;PF03486.9//HI0933_like//;PF01593.19//Amino_oxidase//	[INTERPRO, BLASTED, ANNOTATED]	9	0	49.44	2	F:GO:0016491; P:GO:0055114	F:oxidoreductase activity; P:oxidation-reduction process			PR00368 (PRINTS); PR00411 (PRINTS); IPR023753 (G3DSA:3.50.50.GENE3D); IPR023753 (PFAM); IPR023753 (G3DSA:3.50.50.GENE3D); PTHR22912:SF150 (PANTHER); PTHR22912 (PANTHER); TRANSMEMBRANE (PHOBIUS); CYTOPLASMIC_DOMAIN (PHOBIUS); NON_CYTOPLASMIC_DOMAIN (PHOBIUS); IPR023753 (SUPERFAMILY); IPR023753 (SUPERFAMILY); TMhelix (TMHMM)	F:GO:0016491; P:GO:0055114	F:oxidoreductase activity; P:oxidation-reduction process
ci|000076295|Bact|Sample_C|2	1,5-anhydro-D-fructose reductase-like isoform X2	2.10172	0.0016409	4.18546	6.73e-16	760	-	AKCL2_PIG	-	PF00248.16//Aldo_ket_red//	[INTERPRO, BLASTED, ANNOTATED]	20	1.84015e-79	73.9	2	F:GO:0016491; P:GO:0055114	F:oxidoreductase activity; P:oxidation-reduction process			IPR020471 (PRINTS); IPR023210 (G3DSA:3.20.20.GENE3D); IPR023210 (PFAM); IPR001395 (PANTHER); IPR018170 (PROSITE_PATTERNS); IPR018170 (PROSITE_PATTERNS); IPR023210 (SUPERFAMILY)	F:GO:0016491; P:GO:0055114	F:oxidoreductase activity; P:oxidation-reduction process
ci|000005048|Bact|Sample_DA|2	---NA---	3.4871	0.00247279	4.1839	3.29e-06	273	-	-	-	-	[INTERPRO, NO-BLAST]									no IPS match	no IPS match	no IPS match
ci|000037549|Bact|Sample_DA|2	---NA---	2.09815	0.000135244	4.18306	1.62e-13	3083	-	-	-	-	[INTERPRO, NO-BLAST]									no IPS match	no IPS match	no IPS match
ci|000058841|Bact|Sample_DA|2	arylacetamide deacetylase-like	2.50318	0.00834599	4.18264	3.15e-09	1903	-	-	-	PF07859.8//Abhydrolase_3//;PF00135.23//COesterase//	[INTERPRO, BLASTED, MAPPED, ANNOTATED]	20	5.9271e-72	56.5	2	P:GO:0008152; F:GO:0016787	P:metabolic process; F:hydrolase activity			IPR013094 (PFAM); IPR029058 (G3DSA:3.40.50.GENE3D); PTHR23024:SF206 (PANTHER); PTHR23024 (PANTHER); IPR002168 (PROSITE_PATTERNS); IPR029058 (SUPERFAMILY)	P:GO:0008152; F:GO:0016787	P:metabolic process; F:hydrolase activity
ci|000070075|Bact|Sample_DB|2	glucose dehydrogenase [FAD, quinone]-like	5.37999	0.00866785	4.18257	0.00695167	609	-	-	-	-	[INTERPRO, BLASTED, MAPPED, ANNOTATED]	20	6.21317e-33	86.6	3	F:GO:0016614; F:GO:0050660; P:GO:0055114	F:oxidoreductase activity, acting on CH-OH group of donors; F:flavin adenine dinucleotide binding; P:oxidation-reduction process			IPR007867 (PFAM); IPR023753 (G3DSA:3.50.50.GENE3D); PTHR11552 (PANTHER); PTHR11552:SF142 (PANTHER); IPR023753 (SUPERFAMILY)	F:GO:0016491; F:GO:0016614; P:GO:0055114	F:oxidoreductase activity; F:oxidoreductase activity, acting on CH-OH group of donors; P:oxidation-reduction process
ci|000004119|Bact|Sample_DA|2	PREDICTED: uncharacterized protein LOC105321250	4.47256	0.0133252	4.17696	0.00483211	357	-	-	-	-	[INTERPRO, BLASTED]	1	0.000116934	66						SIGNAL_PEPTIDE_N_REGION (PHOBIUS); SIGNAL_PEPTIDE_C_REGION (PHOBIUS); SIGNAL_PEPTIDE (PHOBIUS); SIGNAL_PEPTIDE_H_REGION (PHOBIUS); NON_CYTOPLASMIC_DOMAIN (PHOBIUS); SignalP-TM (SIGNALP_GRAM_POSITIVE); SignalP-noTM (SIGNALP_EUK); SignalP-noTM (SIGNALP_GRAM_NEGATIVE); TMhelix (TMHMM)	no GO terms	no GO terms
ci|000020632|Bact|Sample_DB|2	---NA---	6.12332	0.0055779	4.17521	0.0260023	727	-	-	-	-	[INTERPRO, NO-BLAST]									no IPS match	no IPS match	no IPS match
ci|000045338|Bact|Sample_DA|2	39S ribosomal protein L1, mitochondrial-like	2.15195	0.000747535	4.17467	2.95e-16	1538	-	-	-	PF00687.16//Ribosomal_L1//	[INTERPRO, BLASTED]	3	5.90304e-118	57						no IPS match	no IPS match	no IPS match
ci|000136714|Bact|Sample_DB|2	---NA---	4.80786	0.00170246	4.17276	0.00647345	229	-	-	-	-	[INTERPRO, NO-BLAST]									no IPS match	no IPS match	no IPS match
ci|000079476|Bact|Sample_DB|2	solute carrier family 25 member 45-like	3.30863	0.000129747	4.17202	6.81e-07	2491	-	S2545_HUMAN	-	PF00153.22//Mito_carr//;PF00153.22//Mito_carr//	[INTERPRO, BLASTED, MAPPED, ANNOTATED]	20	1.5741e-167	61.8	1	C:GO:0016021	C:integral component of membrane			IPR023395 (G3DSA:1.50.40.GENE3D); IPR018108 (PFAM); PTHR24089:SF286 (PANTHER); PTHR24089 (PANTHER); TRANSMEMBRANE (PHOBIUS); NON_CYTOPLASMIC_DOMAIN (PHOBIUS); CYTOPLASMIC_DOMAIN (PHOBIUS); NON_CYTOPLASMIC_DOMAIN (PHOBIUS); TRANSMEMBRANE (PHOBIUS); IPR018108 (PROSITE_PROFILES); IPR018108 (PROSITE_PROFILES); IPR018108 (PROSITE_PROFILES); IPR023395 (SUPERFAMILY); TMhelix (TMHMM); TMhelix (TMHMM); TM…	no GO terms	no GO terms
ci|000126398|Bact|Sample_DB|2	prostaglandin reductase 1-like	4.6264	2.08e-09	4.16996	5.35e-09	2556	-	ZADH2_MOUSE	-	PF00107.21//ADH_zinc_N//;PF08240.7//ADH_N//;PF13602.1//ADH_zinc_N_2//;PF13460.1//NAD_binding_10//	[INTERPRO, BLASTED, MAPPED, ANNOTATED]	20	0	52.05	3	F:GO:0008270; F:GO:0016491; P:GO:0055114	F:zinc ion binding; F:oxidoreductase activity; P:oxidation-reduction process			IPR020843 (SMART); IPR016040 (G3DSA:3.40.50.GENE3D); PF16884 (PFAM); IPR011032 (G3DSA:3.90.180.GENE3D); IPR013149 (PFAM); PTHR11695:SF264 (PANTHER); IPR002085 (PANTHER); IPR002364 (PROSITE_PATTERNS); IPR011032 (SUPERFAMILY); IPR016040 (SUPERFAMILY)	F:GO:0008270; F:GO:0016491; P:GO:0055114	F:zinc ion binding; F:oxidoreductase activity; P:oxidation-reduction process
ci|000057647|Bact|Sample_DB|2	probable phytanoyl-CoA dioxygenase	2.93036	8.46e-06	4.16513	3.54e-10	1853	-	-	-	-	[INTERPRO, BLASTED]	20	8.21149e-34	68.95						G3DSA:2.60.120.620 (GENE3D); IPR008775 (PFAM); PTHR20883 (PANTHER); PTHR20883 (PANTHER); PTHR20883:SF16 (PANTHER); SSF51197 (SUPERFAMILY)	no GO terms	no GO terms
ci|000070014|Bact|Sample_C|2	sulfotransferase family cytosolic 1B member 1-like	2.41879	0.0093722	4.1636	1.97e-07	646	-	-	-	PF00685.22//Sulfotransfer_1//	[INTERPRO, BLASTED, MAPPED, ANNOTATED]	20	5.09344e-89	53	1	F:GO:0008146	F:sulfotransferase activity			Coil (COILS); Coil (COILS); IPR027417 (G3DSA:3.40.50.GENE3D); IPR000863 (PFAM); PTHR11783 (PANTHER); IPR027417 (SUPERFAMILY); IPR027417 (SUPERFAMILY)	F:GO:0008146	F:sulfotransferase activity
ci|000004537|Bact|Sample_DA|2	L-azetidine-2-carboxylic acid acetyltransferase-like	3.39861	3.65e-05	4.16115	1.64e-14	1274	-	AZET_SCHPO	-	PF00583.19//Acetyltransf_1//;PF13420.1//Acetyltransf_4//;PF13302.1//Acetyltransf_3//	[INTERPRO, BLASTED, MAPPED, ANNOTATED]	7	6.66809e-127	65	2	F:GO:0008080; P:GO:0042967	F:N-acetyltransferase activity; P:obsolete acyl-carrier-protein biosynthetic process			G3DSA:3.40.630.30 (GENE3D); IPR000182 (PFAM); PTHR43138 (PANTHER); IPR000182 (PROSITE_PROFILES); cd04301 (CDD); IPR016181 (SUPERFAMILY)	F:GO:0008080	F:N-acetyltransferase activity
ci|000075492|Bact|Sample_DA|2	acylpyruvase FAHD1, mitochondrial	2.36427	0.0236264	4.15978	2.75e-05	2154	-	FAHD2_XENLA	-	PF01557.13//FAA_hydrolase//	[INTERPRO, BLASTED, MAPPED, ANNOTATED]	11	0	64.55	1	F:GO:0003824	F:catalytic activity			no IPS match	no IPS match	no IPS match
ci|000050089|Bact|Sample_DA|2	---NA---	2.5562	5.92e-05	4.1565	1.74e-07	1737	-	-	-	-	[INTERPRO, NO-BLAST]									no IPS match	no IPS match	no IPS match
ci|000124818|Bact|Sample_DB|2	lysosomal protective protein-like	2.97427	0.0135718	4.15496	0.000167166	1656	-	-	-	PF00450.17//Peptidase_S10//	[INTERPRO, BLASTED, ANNOTATED]	4	8.51399e-45	55.25	2	F:GO:0004185; P:GO:0006508	F:serine-type carboxypeptidase activity; P:proteolysis	EC:3.4.21; EC:3.4.16	Acting on peptide bonds (peptidases); Acting on peptide bonds (peptidases)	IPR029058 (G3DSA:3.40.50.GENE3D); IPR001563 (PFAM); IPR001563 (PANTHER); PTHR11802:SF8 (PANTHER); IPR018202 (PROSITE_PATTERNS); IPR029058 (SUPERFAMILY)	F:GO:0004185; P:GO:0006508	F:serine-type carboxypeptidase activity; P:proteolysis
ci|000061042|Bact|Sample_DB|2	selenium-binding protein 1-A-like isoform X1	3.29694	0.000426343	4.15015	0.000153088	1388	-	-	-	PF05694.6//SBP56//;PF05694.6//SBP56//	[INTERPRO, BLASTED, ANNOTATED]	5	1.15393e-57	84.4	1	F:GO:0008430	F:selenium binding			Coil (COILS); IPR008826 (PFAM); IPR008826 (PANTHER)	F:GO:0008430	F:selenium binding
ci|000100469|Bact|Sample_DB|2	---NA---	4.97922	0.00306644	4.14993	0.00150736	279	-	-	-	-	[INTERPRO, NO-BLAST]									no IPS match	no IPS match	no IPS match
ci|000052077|Bact|Sample_DA|2	dehydrogenase/reductase SDR family member 4-like	2.44563	0.00404138	4.14904	2.73e-09	1290	-	DHRS4_RABIT	-	PF13561.1//adh_short_C2//;PF00106.20//adh_short//;PB002773//Pfam-B_2773//;PB003926//Pfam-B_3926//;PF08659.5//KR//;PB018348//Pfam-B_18348//;PB003220//Pfam-B_3220//	[INTERPRO, BLASTED, MAPPED, ANNOTATED]	20	9.20166e-167	55.6	2	P:GO:0008152; F:GO:0016491	P:metabolic process; F:oxidoreductase activity			IPR002347 (PRINTS); IPR002198 (PRINTS); IPR002198 (PFAM); IPR016040 (G3DSA:3.40.50.GENE3D); PTHR24322 (PANTHER); PTHR24322:SF329 (PANTHER); IPR016040 (SUPERFAMILY)	P:GO:0008152; F:GO:0016491	P:metabolic process; F:oxidoreductase activity
ci|000067856|Bact|Sample_DA|2	---NA---	3.25624	0.000282967	4.14889	0.000212527	1373	-	-	-	-	[INTERPRO, NO-BLAST]									no IPS match	no IPS match	no IPS match
ci|000013199|Bact|Sample_DB|2	tripartite motif-containing protein 2-like	2.94098	0.00260038	4.14781	9.32e-07	3065	-	-	-	-	[INTERPRO, BLASTED, ANNOTATED]	20	3.15349e-16	52.3	1	F:GO:0005515	F:protein binding			IPR015943 (G3DSA:2.130.10.GENE3D); IPR011047 (SUPERFAMILY)	F:GO:0005515	F:protein binding
ci|000019869|Bact|Sample_DA|2	---NA---	3.79784	2.98e-07	4.14555	0.000278843	805	-	-	-	-	[INTERPRO, NO-BLAST]									no IPS match	no IPS match	no IPS match
ci|000044359|Bact|Sample_DA|2	transmembrane protein 79-like	2.70167	0.0342979	4.14553	1.24e-05	1935	-	-	-	PF01124.13//MAPEG//	[INTERPRO, BLASTED]	3	1.91591e-33	67						no IPS match	no IPS match	no IPS match
ci|000022920|Bact|Sample_DB|2	uncharacterized protein LOC110442215	4.46967	0.00447358	4.1445	0.0360283	504	-	ANR44_CHICK	-	PF12796.2//Ank_2//;PF13857.1//Ank_5//;PF13606.1//Ank_3//;PF13637.1//Ank_4//;PF00023.25//Ank//;PB010483//Pfam-B_10483//	[INTERPRO, BLASTED, ANNOTATED]	20	8.07217e-43	48.5	1	F:GO:0005515	F:protein binding			IPR002110 (SMART); IPR020683 (G3DSA:1.25.40.GENE3D); IPR020683 (PROSITE_PROFILES); IPR020683 (SUPERFAMILY)	F:GO:0005515	F:protein binding
ci|000002353|Bact|Sample_C|2	enoyl-CoA delta isomerase 1, peroxisomal-like	2.53801	8.39e-06	4.1423	1.11e-12	1516	-	ECI3_ARATH	-	PF00378.15//ECH//	[INTERPRO, BLASTED, MAPPED, ANNOTATED]	12	3.93846e-102	67.92	2	F:GO:0003824; P:GO:0008152	F:catalytic activity; P:metabolic process			IPR029045 (G3DSA:3.90.226.GENE3D); IPR001753 (PFAM); PTHR11941:SF75 (PANTHER); PTHR11941 (PANTHER); IPR029045 (SUPERFAMILY)	F:GO:0003824; P:GO:0008152	F:catalytic activity; P:metabolic process
ci|000034482|Bact|Sample_DA|2	prostaglandin reductase 1-like	5.28424	4.78e-08	4.14015	6.77e-07	654	-	-	-	PF00107.21//ADH_zinc_N//	[INTERPRO, BLASTED, MAPPED, ANNOTATED]	20	1.58798e-49	77.5	5	C:GO:0005737; F:GO:0008270; F:GO:0032440; F:GO:0047522; P:GO:0055114	C:cytoplasm; F:zinc ion binding; F:2-alkenal reductase [NAD(P)] activity; F:15-oxoprostaglandin 13-oxidase activity; P:oxidation-reduction process	EC:1.3.1.74; EC:1.3.1.48	2-alkenal reductase (NAD(P)(+)); 15-oxoprostaglandin 13-reductase	Coil (COILS); IPR016040 (G3DSA:3.40.50.GENE3D); PF16884 (PFAM); PTHR11695:SF528 (PANTHER); IPR002085 (PANTHER); IPR016040 (SUPERFAMILY)	F:GO:0008270; F:GO:0016491; P:GO:0055114	F:zinc ion binding; F:oxidoreductase activity; P:oxidation-reduction process
ci|000101020|Bact|Sample_DB|2	translocon-associated protein subunit beta-like	4.42396	0.0103573	4.13936	0.0243295	267	-	SSRB_HUMAN	-	-	[INTERPRO, BLASTED]	2	3.29368e-20	89						no IPS match	no IPS match	no IPS match
ci|000072708|Bact|Sample_DB|2	protein CLN8-like	4.24016	0.00575193	4.13887	0.00402969	1297	-	CLN8_RAT	-	PF03798.11//TRAM_LAG1_CLN8//	[INTERPRO, BLASTED, MAPPED, ANNOTATED]	4	1.14627e-140	73	1	C:GO:0016021	C:integral component of membrane			Coil (COILS)	no GO terms	no GO terms
ci|000075749|Bact|Sample_DA|2	methyltransferase-like 26 isoform X1	3.19649	6.97e-12	4.13767	2.59e-30	1615	-	CP13A_DANRE	-	PF06080.7//DUF938//;PF13489.1//Methyltransf_23//;PF08241.7//Methyltransf_11//;PF02390.12//Methyltransf_4//	[INTERPRO, BLASTED]	4	7.33172e-120	79.5						IPR010342 (PFAM); IPR029063 (G3DSA:3.40.50.GENE3D); PTHR20974:SF0 (PANTHER); IPR010342 (PANTHER); IPR029063 (SUPERFAMILY)	no GO terms	no GO terms
ci|000074616|Bact|Sample_DA|2	---NA---	2.83392	0.00783517	4.137	0.00824071	484	-	-	-	-	[INTERPRO, NO-BLAST]									NON_CYTOPLASMIC_DOMAIN (PHOBIUS); CYTOPLASMIC_DOMAIN (PHOBIUS); TRANSMEMBRANE (PHOBIUS); TMhelix (TMHMM)	no GO terms	no GO terms
ci|000074086|Bact|Sample_DB|2	---NA---	7.04208	0.00258682	4.13459	0.0151931	1113	-	-	-	-	[INTERPRO, NO-BLAST]									no IPS match	no IPS match	no IPS match
ci|000040234|Bact|Sample_DB|2	---NA---	5.91745	0.00192448	4.13271	0.0492933	578	-	-	-	-	[INTERPRO, NO-BLAST]									TRANSMEMBRANE (PHOBIUS); NON_CYTOPLASMIC_DOMAIN (PHOBIUS); CYTOPLASMIC_DOMAIN (PHOBIUS)	no GO terms	no GO terms
ci|000008963|Bact|Sample_DB|2	---NA---	7.08892	1.44e-06	4.13199	0.00414895	225	-	-	-	-	[INTERPRO, NO-BLAST]									no IPS match	no IPS match	no IPS match
ci|000060499|Bact|Sample_DA|2	cytochrome P450 2B5-like	2.28335	0.0104619	4.13158	1.09e-05	1955	-	CP2J6_MOUSE	-	PF00067.17//p450//	[INTERPRO, BLASTED, ANNOTATED]	20	0	68.5	4	F:GO:0005506; F:GO:0016705; F:GO:0020037; P:GO:0055114	F:iron ion binding; F:oxidoreductase activity, acting on paired donors, with incorporation or reduction of molecular oxygen; F:heme binding; P:oxidation-reduction process			IPR002401 (PRINTS); IPR001128 (PRINTS); IPR001128 (PFAM); IPR001128 (G3DSA:1.10.630.GENE3D); IPR001128 (G3DSA:1.10.630.GENE3D); PTHR24300 (PANTHER); IPR017972 (PROSITE_PATTERNS); TRANSMEMBRANE (PHOBIUS); NON_CYTOPLASMIC_DOMAIN (PHOBIUS); CYTOPLASMIC_DOMAIN (PHOBIUS); IPR001128 (SUPERFAMILY); TMhelix (TMHMM)	F:GO:0005506; F:GO:0016705; F:GO:0020037; P:GO:0055114	F:iron ion binding; F:oxidoreductase activity, acting on paired donors, with incorporation or reduction of molecular oxygen; F:heme binding; P:oxidation-reduction process
ci|000051452|Bact|Sample_DA|2	selenoprotein M-like	2.97087	0.00621155	4.13091	3.05e-05	1067	-	-	-	-	[INTERPRO, BLASTED]	1	0.000135107	58						TMhelix (TMHMM)	no GO terms	no GO terms
ci|000045036|Bact|Sample_DA|2	ethanolamine-phosphate cytidylyltransferase-like isoform X2	3.22393	1.7e-06	4.12747	4.1e-13	2097	-	-	-	-	[INTERPRO, BLASTED]	8	5.25331e-13	67.38						no IPS match	no IPS match	no IPS match
ci|000096473|Bact|Sample_DB|2	---NA---	4.79171	9.98e-06	4.12712	7.62e-05	1398	-	-	-	-	[INTERPRO, NO-BLAST]									no IPS match	no IPS match	no IPS match
ci|000054184|Bact|Sample_DB|2	uncharacterized protein LOC110464263	4.79569	2.08e-06	4.12695	0.000260648	1513	-	-	-	PB007328//Pfam-B_7328//	[INTERPRO, BLASTED, MAPPED]	10	1.00145e-46	58.1	3	P:GO:0008152; F:GO:0016491; P:GO:0055114	P:metabolic process; F:oxidoreductase activity; P:oxidation-reduction process			TRANSMEMBRANE (PHOBIUS); CYTOPLASMIC_DOMAIN (PHOBIUS); NON_CYTOPLASMIC_DOMAIN (PHOBIUS); TMhelix (TMHMM)	no GO terms	no GO terms
ci|000006312|Bact|Sample_DB|2	lysosomal protective protein-like	2.98764	0.00848138	4.122	5.88e-05	3126	-	PPGB_HUMAN	-	PF00450.17//Peptidase_S10//	[INTERPRO, BLASTED, ANNOTATED]	6	0	54	2	F:GO:0004185; P:GO:0006508	F:serine-type carboxypeptidase activity; P:proteolysis	EC:3.4.21; EC:3.4.16	Acting on peptide bonds (peptidases); Acting on peptide bonds (peptidases)	IPR001563 (PRINTS); IPR029058 (G3DSA:3.40.50.GENE3D); IPR001563 (PFAM); IPR001563 (PANTHER); PTHR11802:SF8 (PANTHER); IPR018202 (PROSITE_PATTERNS); SIGNAL_PEPTIDE_C_REGION (PHOBIUS); SIGNAL_PEPTIDE (PHOBIUS); SIGNAL_PEPTIDE_N_REGION (PHOBIUS); SIGNAL_PEPTIDE_H_REGION (PHOBIUS); NON_CYTOPLASMIC_DOMAIN (PHOBIUS); SignalP-noTM (SIGNALP_EUK); SignalP-noTM (SIGNALP_GRAM_NEGATIVE); IPR029058 (SUPERFAMI…	F:GO:0004185; P:GO:0006508	F:serine-type carboxypeptidase activity; P:proteolysis
ci|000076976|Bact|Sample_DA|2	dehydrogenase/reductase SDR family member on chromosome X-like	2.4732	9.84e-11	4.11875	3.95e-18	2734	-	WWOX_HUMAN	-	PF00106.20//adh_short//;PF13561.1//adh_short_C2//;PF08659.5//KR//	[INTERPRO, BLASTED, ANNOTATED]	20	0	70	2	P:GO:0008152; F:GO:0016491	P:metabolic process; F:oxidoreductase activity			Coil (COILS); IPR002347 (PRINTS); IPR016040 (G3DSA:3.40.50.GENE3D); IPR002198 (PFAM); PTHR24320 (PANTHER); PTHR24320:SF72 (PANTHER); IPR016040 (SUPERFAMILY)	P:GO:0008152; F:GO:0016491	P:metabolic process; F:oxidoreductase activity
ci|000082979|Bact|Sample_DB|2	enoyl-CoA delta isomerase 1, peroxisomal-like	2.70254	3.1e-05	4.11775	1.35e-14	1686	-	ECI3_ARATH	-	PF00378.15//ECH//	[INTERPRO, BLASTED, MAPPED]	9	1.4506e-63	72.67	3	F:GO:0003824; P:GO:0008152; F:GO:0016853	F:catalytic activity; P:metabolic process; F:isomerase activity			Coil (COILS); Coil (COILS)	no GO terms	no GO terms
ci|000067280|Bact|Sample_DB|2	hydroxyacyl-coenzyme A dehydrogenase, mitochondrial-like	2.27755	4.85e-07	4.11515	6.91e-11	1443	-	HCDH_PIG	-	PF02737.13//3HCDH_N//;PF00725.17//3HCDH//;PF03807.12//F420_oxidored//;PF01262.16//AlaDh_PNT_C//;PF00070.22//Pyr_redox//;PF03446.10//NAD_binding_2//;PF01210.18//NAD_Gly3P_dh_N//;PF13241.1//NAD_binding_7//;PF01266.19//DAO//;PF02254.13//TrkA_N//	[INTERPRO, BLASTED, MAPPED, ANNOTATED]	7	4.56347e-156	54.57	9	F:GO:0003857; P:GO:0006550; P:GO:0006552; P:GO:0006554; P:GO:0006568; P:GO:0006574; P:GO:0006633; P:GO:0018874; P:GO:0055114	F:3-hydroxyacyl-CoA dehydrogenase activity; P:isoleucine catabolic process; P:leucine catabolic process; P:lysine catabolic process; P:tryptophan metabolic process; P:valine catabolic process; P:fatty acid biosynthetic process; P:benzoate metabolic process; P:oxidation-reduction process	EC:1.1.1.35	3-hydroxyacyl-CoA dehydrogenase	Coil (COILS); IPR006176 (PFAM); IPR016040 (G3DSA:3.40.50.GENE3D); IPR006108 (PFAM); IPR013328 (G3DSA:1.10.1040.GENE3D); PTHR23309 (PANTHER); IPR008927 (SUPERFAMILY); IPR016040 (SUPERFAMILY)	F:GO:0003857; P:GO:0006631; F:GO:0016491; P:GO:0055114	F:3-hydroxyacyl-CoA dehydrogenase activity; P:fatty acid metabolic process; F:oxidoreductase activity; P:oxidation-reduction process
ci|000017692|Bact|Sample_C|2	collagen alpha-6(VI) chain-like	5.72822	0.00434311	4.11492	0.0359418	649	-	-	-	PF00092.23//VWA//	[INTERPRO, BLASTED]	20	1.21989e-32	65.35						Coil (COILS); SignalP-noTM (SIGNALP_EUK)	no GO terms	no GO terms
ci|000053517|Bact|Sample_DB|2	---NA---	4.04062	0.000179296	4.1149	8.81e-05	1426	-	-	-	-	[INTERPRO, NO-BLAST]									no IPS match	no IPS match	no IPS match
ci|000055847|Bact|Sample_DB|2	galactose-3-O-sulfotransferase 2-like	3.7167	0.00121876	4.11458	0.000866372	1760	-	G3ST1_HUMAN	-	PF06990.6//Gal-3-0_sulfotr//;PF03567.9//Sulfotransfer_2//	[INTERPRO, BLASTED, MAPPED]	20	0	56.9	6	F:GO:0001733; C:GO:0005794; P:GO:0009247; C:GO:0016020; C:GO:0016021; F:GO:0016740	F:galactosylceramide sulfotransferase activity; C:Golgi apparatus; P:glycolipid biosynthetic process; C:membrane; C:integral component of membrane; F:transferase activity			no IPS match	no IPS match	no IPS match
ci|000032656|Bact|Sample_DB|2	---NA---	3.0474	0.0438223	4.11279	0.00169268	904	-	-	-	-	[INTERPRO, NO-BLAST]									no IPS match	no IPS match	no IPS match
ci|000054774|Bact|Sample_DA|2	---NA---	2.99758	0.0144111	4.11273	0.0216585	710	-	-	-	-	[INTERPRO, NO-BLAST]									CYTOPLASMIC_DOMAIN (PHOBIUS); NON_CYTOPLASMIC_DOMAIN (PHOBIUS); TRANSMEMBRANE (PHOBIUS); TMhelix (TMHMM)	no GO terms	no GO terms
ci|000081323|Bact|Sample_DB|2	nose resistant to fluoxetine protein 6-like	2.55348	0.0393282	4.11101	0.0024029	1791	-	-	-	PF01757.17//Acyl_transf_3//;PB002732//Pfam-B_2732//;PB002739//Pfam-B_2739//;PB004711//Pfam-B_4711//	[INTERPRO, BLASTED, ANNOTATED]	20	0	61.7	1	F:GO:0016747	F:transferase activity, transferring acyl groups other than amino-acyl groups			IPR006621 (SMART); IPR002656 (PFAM); PTHR11161 (PANTHER); TRANSMEMBRANE (PHOBIUS); NON_CYTOPLASMIC_DOMAIN (PHOBIUS); CYTOPLASMIC_DOMAIN (PHOBIUS); TRANSMEMBRANE (PHOBIUS); NON_CYTOPLASMIC_DOMAIN (PHOBIUS); TRANSMEMBRANE (PHOBIUS); TRANSMEMBRANE (PHOBIUS); CYTOPLASMIC_DOMAIN (PHOBIUS); NON_CYTOPLASMIC_DOMAIN (PHOBIUS); TRANSMEMBRANE (PHOBIUS); TRANSMEMBRANE (PHOBIUS); TRANSMEMBRANE (PHOBIUS); NON_…	F:GO:0016747	F:transferase activity, transferring acyl groups other than amino-acyl groups
ci|000017792|Bact|Sample_DA|2	fatty-acid amide hydrolase 2-A isoform X2	2.32872	3.71e-06	4.11013	1.25e-09	2449	-	FAAH1_MOUSE	-	PF01425.16//Amidase//	[INTERPRO, BLASTED, ANNOTATED]	20	0	51.15	1	F:GO:0016884	F:carbon-nitrogen ligase activity, with glutamine as amido-N-donor			IPR023631 (PFAM); IPR023631 (G3DSA:3.90.1300.GENE3D); PTHR11895:SF4 (PANTHER); IPR000120 (PANTHER); PTHR11895:SF4 (PANTHER); IPR020556 (PROSITE_PATTERNS); NON_CYTOPLASMIC_DOMAIN (PHOBIUS); CYTOPLASMIC_DOMAIN (PHOBIUS); TRANSMEMBRANE (PHOBIUS); IPR023631 (SUPERFAMILY); IPR023631 (SUPERFAMILY)	F:GO:0016884	F:carbon-nitrogen ligase activity, with glutamine as amido-N-donor
ci|000041392|Bact|Sample_DB|2	---NA---	3.931	0.000313382	4.10618	7.01e-05	1240	-	-	-	-	[INTERPRO, NO-BLAST]									NON_CYTOPLASMIC_DOMAIN (PHOBIUS); TRANSMEMBRANE (PHOBIUS); CYTOPLASMIC_DOMAIN (PHOBIUS); TMhelix (TMHMM)	no GO terms	no GO terms
ci|000076972|Bact|Sample_DA|2	dehydrogenase/reductase SDR family member on chromosome X-like	2.65608	1.39e-10	4.10486	5.24e-20	2869	-	WWOX_HUMAN	-	PF00106.20//adh_short//;PF13561.1//adh_short_C2//;PF08659.5//KR//	[INTERPRO, BLASTED, ANNOTATED]	20	0	70	2	P:GO:0008152; F:GO:0016491	P:metabolic process; F:oxidoreductase activity			Coil (COILS); IPR002347 (PRINTS); IPR016040 (G3DSA:3.40.50.GENE3D); IPR002198 (PFAM); PTHR24320:SF72 (PANTHER); PTHR24320 (PANTHER); IPR016040 (SUPERFAMILY)	P:GO:0008152; F:GO:0016491	P:metabolic process; F:oxidoreductase activity
ci|000015755|Bact|Sample_DA|2	---NA---	2.7044	3.73e-07	4.10325	1.81e-10	861	-	-	-	-	[INTERPRO, NO-BLAST]									no IPS match	no IPS match	no IPS match
ci|000011646|Bact|Sample_DA|2	uncharacterized protein LOC110461911 isoform X2	5.57492	1.57e-07	4.09697	0.000132055	574	-	-	-	-	[INTERPRO, BLASTED]	5	3.78557e-06	85.6						no IPS match	no IPS match	no IPS match
ci|000027650|Bact|Sample_C|2	---NA---	3.36534	8.02e-07	4.09601	1.05e-05	1208	-	-	-	-	[INTERPRO, NO-BLAST]									no IPS match	no IPS match	no IPS match
ci|000012830|Bact|Sample_DA|2	---NA---	6.76772	3.22e-05	4.09472	0.00961543	1035	-	-	-	-	[INTERPRO, NO-BLAST]									no IPS match	no IPS match	no IPS match
ci|000033918|Bact|Sample_C|2	---NA---	2.22915	0.0491863	4.09437	1.27e-05	970	-	-	-	-	[INTERPRO, NO-BLAST]									no IPS match	no IPS match	no IPS match
ci|000072368|Bact|Sample_DA|2	---NA---	3.80901	0.0163968	4.09332	0.0166404	735	-	-	-	-	[INTERPRO, NO-BLAST]									no IPS match	no IPS match	no IPS match
ci|000036988|Bact|Sample_DA|2	---NA---	2.01342	0.00221371	4.09125	1.29e-18	669	-	-	-	-	[INTERPRO, NO-BLAST]									no IPS match	no IPS match	no IPS match
ci|000051057|Bact|Sample_DA|2	---NA---	2.93629	0.0126195	4.08987	1.23e-05	582	-	-	-	-	[INTERPRO, NO-BLAST]									Coil (COILS)	no GO terms	no GO terms
ci|000064410|Bact|Sample_C|2	ganglioside-induced differentiation-associated protein 1-like	2.13702	0.00016547	4.08495	1.32e-16	1385	-	-	-	PF13417.1//GST_N_3//;PF13409.1//GST_N_2//	[INTERPRO, BLASTED, MAPPED]	4	3.45569e-66	62	2	C:GO:0016020; C:GO:0016021	C:membrane; C:integral component of membrane			CYTOPLASMIC_DOMAIN (PHOBIUS); NON_CYTOPLASMIC_DOMAIN (PHOBIUS); TRANSMEMBRANE (PHOBIUS); TMhelix (TMHMM)	no GO terms	no GO terms
ci|000012639|Bact|Sample_DB|2	---NA---	5.2131	0.00766237	4.08419	0.00557983	348	-	-	-	-	[INTERPRO, NO-BLAST]									no IPS match	no IPS match	no IPS match
ci|000011983|Bact|Sample_DB|2	ubiquitin-conjugating enzyme E2 T-like isoform X2	4.32822	0.00291396	4.08305	0.0051992	924	-	UBE2T_DANRE	-	PF00179.21//UQ_con//	[INTERPRO, BLASTED]	20	3.35014e-110	61.8						Coil (COILS); Coil (COILS); SM00212 (SMART); IPR016135 (G3DSA:3.10.110.GENE3D); IPR000608 (PFAM); PTHR24067 (PANTHER); PTHR24067:SF59 (PANTHER); PTHR24067:SF59 (PANTHER); IPR023313 (PROSITE_PATTERNS); IPR000608 (PROSITE_PROFILES); IPR016135 (SUPERFAMILY)	no GO terms	no GO terms
ci|000053305|Bact|Sample_DA|2	hematopoietic prostaglandin D synthase-like	2.85081	0.0123654	4.08049	1.87e-07	1160	-	HPGDS_CHICK	-	PF02798.15//GST_N//;PF00043.20//GST_C//;PF14497.1//GST_C_3//	[INTERPRO, BLASTED, MAPPED, ANNOTATED]	20	1.42927e-42	53.6	1	F:GO:0005515	F:protein binding			IPR004046 (PFAM); IPR010987 (G3DSA:1.20.1050.GENE3D); IPR012336 (G3DSA:3.40.30.GENE3D); PTHR11571 (PANTHER); PTHR11571:SF145 (PANTHER); IPR010987 (PROSITE_PROFILES); IPR004045 (PROSITE_PROFILES); IPR012336 (SUPERFAMILY); IPR010987 (SUPERFAMILY)	F:GO:0005515	F:protein binding
ci|000045917|Bact|Sample_DA|2	---NA---	2.60988	0.0356136	4.07843	0.00114747	1024	-	-	-	-	[INTERPRO, NO-BLAST]									Coil (COILS); Coil (COILS)	no GO terms	no GO terms
ci|000070688|Bact|Sample_DB|2	glycerol-3-phosphate dehydrogenase [NAD(+)], cytoplasmic	3.3077	2.66e-05	4.07791	2.32e-07	1002	ref|XM_013228363.1| PREDICTED: Biomphalaria glabrata glycerol-3-phosphate dehydrogenase [NAD(+)]. cytoplasmic-like (LOC106068861). mRNA	GPDA_DROPS	-	PF07479.9//NAD_Gly3P_dh_C//;PF01210.18//NAD_Gly3P_dh_N//;PF01210.18//NAD_Gly3P_dh_N//	[INTERPRO, BLASTED, ANNOTATED]	5	4.53295e-165	82	8	F:GO:0004367; P:GO:0005975; C:GO:0009331; F:GO:0042803; P:GO:0046168; P:GO:0046486; F:GO:0051287; P:GO:0055114	F:glycerol-3-phosphate dehydrogenase [NAD+] activity; P:carbohydrate metabolic process; C:glycerol-3-phosphate dehydrogenase complex; F:protein homodimerization activity; P:glycerol-3-phosphate catabolic process; P:glycerolipid metabolic process; F:NAD binding; P:oxidation-reduction process	EC:1.1.1.8; EC:1.1.1.94	Glycerol-3-phosphate dehydrogenase (NAD(+)); Glycerol-3-phosphate dehydrogenase (NAD(P)(+))	IPR006168 (PRINTS); IPR016040 (G3DSA:3.40.50.GENE3D); IPR011128 (PFAM); IPR013328 (G3DSA:1.10.1040.GENE3D); IPR017751 (TIGRFAM); IPR006109 (PFAM); PTHR11728 (PANTHER); PTHR11728:SF10 (PANTHER); IPR006168 (PROSITE_PATTERNS); IPR016040 (SUPERFAMILY); IPR008927 (SUPERFAMILY)	F:GO:0004367; P:GO:0005975; P:GO:0006072; C:GO:0009331; F:GO:0016491; F:GO:0016616; F:GO:0042803; P:GO:0046168; F:GO:0051287; P:GO:0055114	F:glycerol-3-phosphate dehydrogenase [NAD+] activity; P:carbohydrate metabolic process; P:glycerol-3-phosphate metabolic process; C:glycerol-3-phosphate dehydrogenase complex; F:oxidoreductase activity; F:oxidoreductase activity, acting on the CH-OH group of donors, NAD or NADP as acceptor; F:protein homodimerization activity; P:glycerol-3-phosphate catabolic process; F:NAD binding; P:oxidation-r…
ci|000013777|Bact|Sample_DB|2	carbonyl reductase [NADPH] 1-like	2.9684	4.12e-05	4.07471	1.26e-07	1268	-	CBR1_MOUSE	-	PF00106.20//adh_short//;PF08659.5//KR//	[INTERPRO, BLASTED, MAPPED]	20	4.96993e-150	67.4	2	F:GO:0016491; P:GO:0055114	F:oxidoreductase activity; P:oxidation-reduction process			no IPS match	no IPS match	no IPS match
ci|000015011|Bact|Sample_DB|2	solute carrier family 25 member 45-like	2.56598	0.0203402	4.07398	1.8e-06	1266	-	S2545_MOUSE	-	PF00153.22//Mito_carr//	[INTERPRO, BLASTED, MAPPED]	20	4.19996e-161	59.7	3	C:GO:0016020; C:GO:0016021; P:GO:0055085	C:membrane; C:integral component of membrane; P:transmembrane transport			IPR018108 (PFAM); IPR023395 (G3DSA:1.50.40.GENE3D); PTHR24089 (PANTHER); PTHR24089:SF286 (PANTHER); PTHR24089:SF286 (PANTHER); PTHR24089 (PANTHER); TRANSMEMBRANE (PHOBIUS); CYTOPLASMIC_DOMAIN (PHOBIUS); CYTOPLASMIC_DOMAIN (PHOBIUS); TRANSMEMBRANE (PHOBIUS); NON_CYTOPLASMIC_DOMAIN (PHOBIUS); IPR018108 (PROSITE_PROFILES); IPR018108 (PROSITE_PROFILES); IPR018108 (PROSITE_PROFILES); IPR023395 (SUPERF…	no GO terms	no GO terms
ci|000117421|Bact|Sample_DB|2	---NA---	3.12955	9.09e-05	4.07356	1.26e-05	1171	-	-	-	-	[INTERPRO, NO-BLAST]									CYTOPLASMIC_DOMAIN (PHOBIUS); TRANSMEMBRANE (PHOBIUS); NON_CYTOPLASMIC_DOMAIN (PHOBIUS); TMhelix (TMHMM)	no GO terms	no GO terms
ci|000112728|Bact|Sample_DB|2	microfibril-associated glycoprotein 4-like	4.51337	0.0103725	4.07132	0.00796591	835	-	-	-	-	[INTERPRO, BLASTED]	20	3.89866e-18	60.45						no IPS match	no IPS match	no IPS match
ci|000019007|Bact|Sample_DA|2	---NA---	5.19735	1.88e-05	4.07017	0.00011023	382	-	-	-	-	[INTERPRO, NO-BLAST]									no IPS match	no IPS match	no IPS match
ci|000066905|Bact|Sample_DB|2	---NA---	2.65556	0.0355055	4.06894	0.000627507	1013	-	-	-	-	[INTERPRO, NO-BLAST]									no IPS match	no IPS match	no IPS match
ci|000031861|Bact|Sample_DA|2	---NA---	4.19606	4.29e-07	4.06889	2.96e-15	1546	-	-	-	-	[INTERPRO, NO-BLAST]									Coil (COILS)	no GO terms	no GO terms
ci|000086552|Bact|Sample_DB|2	---NA---	3.66556	4.31e-06	4.06625	5.54e-06	1290	-	-	-	-	[INTERPRO, NO-BLAST]									no IPS match	no IPS match	no IPS match
ci|000059158|Bact|Sample_DA|2	hematopoietic prostaglandin D synthase-like	2.61929	0.0240623	4.06532	9.39e-09	1180	-	SCRY4_ENTDO	-	PF00043.20//GST_C//;PF14497.1//GST_C_3//	[INTERPRO, BLASTED, MAPPED]	20	5.53743e-35	57.85	1	F:GO:0016740	F:transferase activity			IPR004046 (PFAM); IPR010987 (G3DSA:1.20.1050.GENE3D); PTHR11571 (PANTHER); PTHR11571:SF145 (PANTHER); IPR010987 (PROSITE_PROFILES); IPR010987 (SUPERFAMILY)	no GO terms	no GO terms
ci|000076978|Bact|Sample_DA|2	dehydrogenase/reductase SDR family member on chromosome X-like	2.54223	2.56e-06	4.06476	2.54e-13	2844	-	WWOX_HUMAN	-	PF00106.20//adh_short//;PF13561.1//adh_short_C2//;PF08659.5//KR//	[INTERPRO, BLASTED]	20	0	70						TRANSMEMBRANE (PHOBIUS); CYTOPLASMIC_DOMAIN (PHOBIUS); NON_CYTOPLASMIC_DOMAIN (PHOBIUS); TMhelix (TMHMM)	no GO terms	no GO terms
ci|000048245|Bact|Sample_DA|2	---NA---	2.39895	0.0349444	4.06356	3.53e-05	724	-	-	-	-	[INTERPRO, NO-BLAST]									no IPS match	no IPS match	no IPS match
ci|000035978|Bact|Sample_DB|2	---NA---	3.3646	0.000565927	4.06325	0.000131442	857	-	-	-	-	[INTERPRO, NO-BLAST]									no IPS match	no IPS match	no IPS match
ci|000054246|Bact|Sample_DB|2	---NA---	2.9004	0.0238007	4.06319	0.00211617	1101	-	-	-	-	[INTERPRO, NO-BLAST]									Coil (COILS); Coil (COILS)	no GO terms	no GO terms
ci|000009747|Bact|Sample_DB|2	sulfotransferase family cytosolic 1B member 1-like	3.01733	8.97e-11	4.06077	2.14e-06	771	-	-	-	PF00685.22//Sulfotransfer_1//	[INTERPRO, BLASTED, MAPPED, ANNOTATED]	20	6.90376e-76	59.15	1	F:GO:0008146	F:sulfotransferase activity			IPR027417 (G3DSA:3.40.50.GENE3D); IPR000863 (PFAM); PTHR11783 (PANTHER); PTHR11783:SF15 (PANTHER); NON_CYTOPLASMIC_DOMAIN (PHOBIUS); TRANSMEMBRANE (PHOBIUS); CYTOPLASMIC_DOMAIN (PHOBIUS); IPR027417 (SUPERFAMILY)	F:GO:0008146	F:sulfotransferase activity
ci|000046475|Bact|Sample_DA|2	cystathionine gamma-lyase isoform X2	2.34693	0.0344429	4.05931	6.92e-06	2227	-	METB_HELPY	-	PF01053.15//Cys_Met_Meta_PP//;PF00155.16//Aminotran_1_2//;PF00266.14//Aminotran_5//	[INTERPRO, BLASTED, ANNOTATED]	6	0	74.83	2	F:GO:0003824; F:GO:0030170	F:catalytic activity; F:pyridoxal phosphate binding			IPR015421 (G3DSA:3.40.640.GENE3D); IPR000277 (PIRSF); IPR015422 (G3DSA:3.90.1150.GENE3D); IPR000277 (PFAM); PTHR11808:SF14 (PANTHER); IPR000277 (PANTHER); IPR000277 (PROSITE_PATTERNS); IPR015424 (SUPERFAMILY)	F:GO:0003824; F:GO:0030170	F:catalytic activity; F:pyridoxal phosphate binding
[truncated: 9,055 more rows]

## Sheet: UP-REGULATED
Gene	Description (Blast2GO)	FoldChange DB	padj DB	FoldChange DA	padj DA	Length	Blast_nucleotide	UNIPROT	RNAs	Pfam	Tags	#Hits	e-Value	sim mean	#GO	GO IDs	GO Names	Enzyme Codes	Enzyme Names	InterPro IDs	InterPro GO IDs	InterPro GO Names
[truncated: 4,913 more rows]

[truncated: 1 more sheets: DOWN-REGULATED]
