# Supplementary material for: RNA-Seq Transcriptome Profiling of the Queen Scallop (Aequipecten opercularis) Digestive Gland after Exposure to Domoic Acid-Producing Pseudo-nitzschia
Source: Toxins (Basel). 2019 Feb 6;11(2):97. doi: 10.3390/toxins11020097 (PMC6410316; doi:10.3390/toxins11020097)
Supplement: Supplementary file 1 [file toxins-11-00097-s001.zip › File S3.xlsx]

## Sheet: Functional_Enrichment
PFam	#Genes	pValue	FDR adjusted pValue	Significant	Expression Patterns (Fold Change)	Genes
PF00386.16//C1q//	13	2.34253e-140	2.0778e-137	YES	-3.168065526,-4.764075083,-9.482663248,3.706682261,-3.11524473,18.59631401,-4.665029842,-4.442394329,-3.787775355,5.350489137,-2.651278878,4.744835416,-2.629897593	ci|000002824|Bact|Sample_DB|2,ci|000072878|Bact|Sample_C|2,ci|000048331|Bact|Sample_C|2,ci|000116201|Bact|Sample_DB|2,ci|000039888|Bact|Sample_C|2,ci|000087689|Bact|Sample_DB|2,ci|000037259|Bact|Sample_C|2,ci|000015590|Bact|Sample_C|2,ci|000016425|Bact|Sample_DB|2,ci|000002334|Bact|Sample_DA|2,ci|000056588|Bact|Sample_C|2,ci|000060849|Bact|Sample_DA|2,ci|000092420|Bact|Sample_C|2
PF00059.16//Lectin_C//	27	1.07496e-68	4.76745e-66	YES	2.843947441,6.206337932,3.104482314,-3.188548435,3.161327769,2.186419757,-16.30402101,2.366770034,3.684902335,2.715311167,4.602369745,-2.096939348,6.83684475,-11.56852304,-2.518325959,-3.476730082,-2.59034786,2.935717251,-3.234598365,-9.533787084,-2.753737561,2.031975225,2.031975225,2.982267992,-4.320817907,2.779196426,2.553704733	ci|000069174|Bact|Sample_DB|2,ci|000100335|Bact|Sample_DB|2,ci|000117064|Bact|Sample_DB|2,ci|000134989|Bact|Sample_C|2,ci|000013988|Bact|Sample_DA|2,ci|000019823|Bact|Sample_DA|2,ci|000099616|Bact|Sample_C|2,ci|000048105|Bact|Sample_DB|2,ci|000062455|Bact|Sample_DB|2,ci|000129167|Bact|Sample_DB|2,ci|000017839|Bact|Sample_DA|2,ci|000000611|Bact|Sample_C|2,ci|000075714|Bact|Sample_DB|2,ci|000004005…
PF14259.1//RRM_6//	28	2.9231e-56	8.64263e-54	YES	2.02396454,2.428561342,2.580083585,-2.365233741,-2.365233741,3.462283641,2.147816725,-3.078246826,3.677724226,2.10155365,2.437724497,-2.020570863,3.500157262,-2.259444036,2.421469068,2.282764242,2.267364515,2.123860443,-2.01415146,2.660909972,2.968667546,-2.165617053,3.118584738,-2.376484993,2.720192443,3.915970944,3.588377268,-3.043865276	ci|000074585|Bact|Sample_DA|2,ci|000005060|Bact|Sample_DA|2,ci|000027365|Bact|Sample_DA|2,ci|000006071|Bact|Sample_DA|2,ci|000006071|Bact|Sample_DA|2,ci|000056820|Bact|Sample_DA|2,ci|000068755|Bact|Sample_DB|2,ci|000057776|Bact|Sample_C|2,ci|000028780|Bact|Sample_DB|2,ci|000093506|Bact|Sample_C|2,ci|000031907|Bact|Sample_DA|2,ci|000013754|Bact|Sample_DA|2,ci|000050580|Bact|Sample_DA|2,ci|00002152…
PF00076.17//RRM_1//	37	2.4264e-53	5.38054e-51	YES	2.02396454,2.686840867,2.428561342,2.580083585,-2.365233741,-2.365233741,2.237907051,2.147816725,2.147816725,-3.078246826,2.961988434,2.10155365,2.437724497,-2.020570863,3.500157262,-2.259444036,2.482889644,2.421469068,3.282411793,2.993131922,2.395204219,2.282764242,2.673400802,2.267364515,2.805591821,2.123860443,3.275977605,-2.01415146,2.660909972,2.310175279,-2.165617053,2.777433993,3.227892676…	ci|000074585|Bact|Sample_DA|2,ci|000038407|Bact|Sample_C|2,ci|000005060|Bact|Sample_DA|2,ci|000027365|Bact|Sample_DA|2,ci|000006071|Bact|Sample_DA|2,ci|000006071|Bact|Sample_DA|2,ci|000041504|Bact|Sample_C|2,ci|000068755|Bact|Sample_DB|2,ci|000068755|Bact|Sample_DB|2,ci|000057776|Bact|Sample_C|2,ci|000069298|Bact|Sample_DB|2,ci|000093506|Bact|Sample_C|2,ci|000031907|Bact|Sample_DA|2,ci|000013754|…
PF07690.11//MFS_1//	34	2.92157e-48	5.18287e-46	YES	3.980853334,3.57691353,4.589741288,2.563759585,4.170492189,2.631733396,2.631733396,3.130706847,2.093956766,2.732491083,2.016487583,2.639834346,2.781163023,2.039285635,3.651164726,3.814078127,2.05673272,2.212360085,2.212360085,6.235202336,4.176540135,2.906731402,2.253520844,2.372603546,7.947963105,5.687724725,5.725823836,2.049775168,3.061299935,2.223683707,2.692434538,2.126934353,2.513248365,3.371…	ci|000086379|Bact|Sample_DB|2,ci|000003767|Bact|Sample_DB|2,ci|000112683|Bact|Sample_DB|2,ci|000052469|Bact|Sample_DA|2,ci|000031291|Bact|Sample_DB|2,ci|000036519|Bact|Sample_DA|2,ci|000036519|Bact|Sample_DA|2,ci|000078947|Bact|Sample_DB|2,ci|000028407|Bact|Sample_DB|2,ci|000039985|Bact|Sample_DA|2,ci|000009226|Bact|Sample_DA|2,ci|000005213|Bact|Sample_DB|2,ci|000079515|Bact|Sample_DB|2,ci|000054…
PF13927.1//Ig_3//	55	5.1484e-48	7.61105e-46	YES	-2.31807343,5.412783552,-2.084639711,-2.031684643,-4.698466265,-2.69602484,-2.69602484,-2.388423185,-2.900633907,-2.291483709,-2.777583469,-2.851388962,-3.441390856,-3.033002007,-3.336032924,-3.874580751,-3.390291436,-2.263964756,-2.882872897,-2.882872897	ci|000135878|Bact|Sample_C|2,ci|000005815|Bact|Sample_DB|2,ci|000106240|Bact|Sample_C|2,ci|000075418|Bact|Sample_C|2,ci|000086725|Bact|Sample_C|2,ci|000057203|Bact|Sample_C|2,ci|000057203|Bact|Sample_C|2,ci|000027038|Bact|Sample_C|2,ci|000114653|Bact|Sample_C|2,ci|000015737|Bact|Sample_C|2,ci|000048380|Bact|Sample_C|2,ci|000060727|Bact|Sample_DA|2,ci|000097073|Bact|Sample_DB|2,ci|000112383|Bact|S…
PF13893.1//RRM_5//	22	7.46682e-46	9.46153e-44	YES	2.02396454,2.580083585,-2.365233741,-2.365233741,2.147816725,-3.078246826,2.10155365,2.437724497,-2.020570863,2.746109791,3.500157262,-2.259444036,2.421469068,2.123860443,-2.01415146,2.660909972,-2.165617053,3.227892676,-2.376484993,2.720192443,3.915970944,-3.043865276	ci|000074585|Bact|Sample_DA|2,ci|000027365|Bact|Sample_DA|2,ci|000006071|Bact|Sample_DA|2,ci|000006071|Bact|Sample_DA|2,ci|000068755|Bact|Sample_DB|2,ci|000057776|Bact|Sample_C|2,ci|000093506|Bact|Sample_C|2,ci|000031907|Bact|Sample_DA|2,ci|000013754|Bact|Sample_DA|2,ci|000061139|Bact|Sample_C|2,ci|000050580|Bact|Sample_DA|2,ci|000021529|Bact|Sample_C|2,ci|000106094|Bact|Sample_C|2,ci|000052054|B…
PF13414.1//TPR_11//	18	2.68856e-40	2.98094e-38	YES	-2.487415294,-3.035200617,3.280344077,-3.2621019,-2.832124524,-2.260726051,-2.630067432,2.069882274,2.873473069,-2.702686171,-2.856362132,2.972356293,2.312838026,-2.711898623,-2.711898623,2.270962305,2.685728776,-2.416728917	ci|000092003|Bact|Sample_C|2,ci|000069983|Bact|Sample_C|2,ci|000003234|Bact|Sample_DB|2,ci|000009420|Bact|Sample_C|2,ci|000074569|Bact|Sample_C|2,ci|000087988|Bact|Sample_C|2,ci|000116148|Bact|Sample_C|2,ci|000021364|Bact|Sample_DB|2,ci|000051543|Bact|Sample_DB|2,ci|000040287|Bact|Sample_C|2,ci|000021026|Bact|Sample_C|2,ci|000053442|Bact|Sample_DB|2,ci|000053746|Bact|Sample_DA|2,ci|000032508|Bact…
PF00067.17//p450//	45	4.12307e-40	4.06351e-38	YES	2.66698873,3.866219494,3.866219494,2.260562261,3.84553248,-2.264515981,7.812646317,2.283353226,3.830868129,3.410066303,2.365650246,2.365650246,8.090001307,2.075029511,2.075029511,7.359045781,5.362522855,3.023675811,3.023675811,3.582851145,5.846214573,8.794709381,8.794709381,-3.620637494,3.230448114,9.952324765,9.785198612,9.785198612,2.272287558,2.272287558,2.645289414,8.215827051,3.351095813,3.3…	ci|000047335|Bact|Sample_DA|2,ci|000057279|Bact|Sample_DA|2,ci|000057279|Bact|Sample_DA|2,ci|000027763|Bact|Sample_DA|2,ci|000006220|Bact|Sample_DB|2,ci|000001282|Bact|Sample_C|2,ci|000016596|Bact|Sample_DA|2,ci|000060499|Bact|Sample_DA|2,ci|000116374|Bact|Sample_DB|2,ci|000006669|Bact|Sample_DA|2,ci|000003324|Bact|Sample_DA|2,ci|000003324|Bact|Sample_DA|2,ci|000004008|Bact|Sample_DA|2,ci|0000191…
PF01391.13//Collagen//	29	6.94653e-38	6.16157e-36	YES	-4.076072052,-5.248841673,-3.963235961,-2.715659465,-5.381740638,-5.381740638,-5.378814484,-5.378814484,-5.378814484,-3.493091806,-2.093423307,-2.318263491,-5.788876673,-5.788876673,-5.788876673,-5.227154797,-5.227154797,-5.227154797,-3.016621622,-4.59252	ci|000078083|Bact|Sample_C|2,ci|000014170|Bact|Sample_C|2,ci|000140176|Bact|Sample_C|2,ci|000083090|Bact|Sample_C|2,ci|000007399|Bact|Sample_C|2,ci|000007399|Bact|Sample_C|2,ci|000039779|Bact|Sample_C|2,ci|000039779|Bact|Sample_C|2,ci|000039779|Bact|Sample_C|2,ci|000009631|Bact|Sample_C|2,ci|000100509|Bact|Sample_C|2,ci|000008999|Bact|Sample_C|2,ci|000001961|Bact|Sample_C|2,ci|000001961|Bact|Samp…
PF12695.2//Abhydrolase_5//	10	2.66947e-37	2.15256e-35	YES	-2.732148294,-3.547980167,2.8550843,-3.422869604,-5.611237997,2.234029032,2.758691831,-5.07851685,3.011234045,-2.893668871	ci|000118264|Bact|Sample_C|2,ci|000040190|Bact|Sample_DA|2,ci|000047176|Bact|Sample_DA|2,ci|000033456|Bact|Sample_DA|2,ci|000053013|Bact|Sample_DA|2,ci|000053020|Bact|Sample_DA|2,ci|000053822|Bact|Sample_DB|2,ci|000047171|Bact|Sample_DA|2,ci|000033461|Bact|Sample_DA|2,ci|000019838|Bact|Sample_C|2
PF00400.27//WD40//	20	1.29949e-36	9.6054e-35	YES	2.49841758,2.126077466,2.527698136,3.422487793,-2.894184358,2.358887468,2.57631469,3.036395905,2.904464606,-2.11709098,2.072390419,-2.766856141,-2.44324282,2.665609579,2.766118811,3.058344038,-2.349454468,2.882793462,2.376093573,-2.118437819	ci|000056156|Bact|Sample_DA|2,ci|000039197|Bact|Sample_DA|2,ci|000013557|Bact|Sample_DA|2,ci|000037222|Bact|Sample_DA|2,ci|000112236|Bact|Sample_C|2,ci|000050353|Bact|Sample_DA|2,ci|000003344|Bact|Sample_DA|2,ci|000055320|Bact|Sample_DB|2,ci|000059978|Bact|Sample_DB|2,ci|000020487|Bact|Sample_C|2,ci|000045015|Bact|Sample_C|2,ci|000123395|Bact|Sample_C|2,ci|000134614|Bact|Sample_C|2,ci|000006083|B…
PF05721.8//PhyH//	9	1.48533e-36	1.01345e-34	YES	2.186272362,2.874831971,3.077637781,2.042283758,2.388760514,2.26197057,2.272629125,2.00007986,2.84699657	ci|000044018|Bact|Sample_DB|2,ci|000014710|Bact|Sample_DB|2,ci|000005447|Bact|Sample_DA|2,ci|000054070|Bact|Sample_DA|2,ci|000068375|Bact|Sample_DA|2,ci|000031599|Bact|Sample_DA|2,ci|000005047|Bact|Sample_DA|2,ci|000030634|Bact|Sample_DB|2,ci|000050773|Bact|Sample_DA|2
PF12697.2//Abhydrolase_6//	6	1.68328e-36	1.06648e-34	YES	-2.732148294,-3.547980167,-3.422869604,-5.611237997,-5.07851685,-2.893668871	ci|000118264|Bact|Sample_C|2,ci|000040190|Bact|Sample_DA|2,ci|000033456|Bact|Sample_DA|2,ci|000053013|Bact|Sample_DA|2,ci|000047171|Bact|Sample_DA|2,ci|000019838|Bact|Sample_C|2
PF13424.1//TPR_12//	14	2.91047e-36	1.72106e-34	YES	-2.487415294,-5.842311699,-3.035200617,-3.2621019,2.873473069,-2.702686171,-4.567328249,-2.856362132,-3.070201259,2.972356293,-2.711898623,-2.711898623,-3.879477493,-6.813627309	ci|000092003|Bact|Sample_C|2,ci|000105984|Bact|Sample_C|2,ci|000069983|Bact|Sample_C|2,ci|000009420|Bact|Sample_C|2,ci|000051543|Bact|Sample_DB|2,ci|000040287|Bact|Sample_C|2,ci|000018344|Bact|Sample_C|2,ci|000021026|Bact|Sample_C|2,ci|000058696|Bact|Sample_DB|2,ci|000053442|Bact|Sample_DB|2,ci|000032508|Bact|Sample_C|2,ci|000032508|Bact|Sample_C|2,ci|000056861|Bact|Sample_DA|2,ci|000022792|Bact|…
PF00009.22//GTP_EFTU//	23	9.43629e-34	5.23124e-32	YES	-2.875779991,-2.647926891,2.471657804,2.362272353,2.642784739,2.642784739,2.32906308,2.32906308,-2.669559495,-2.519109938,-2.866757914,3.155503612,-2.246203786,3.130177279,2.526242315,-2.246667292,-2.845209216,3.069820087,2.284543901,2.502124986,-2.413675	ci|000019694|Bact|Sample_C|2,ci|000037441|Bact|Sample_C|2,ci|000000187|Bact|Sample_DB|2,ci|000001034|Bact|Sample_DA|2,ci|000039334|Bact|Sample_DA|2,ci|000039334|Bact|Sample_DA|2,ci|000032891|Bact|Sample_DA|2,ci|000032891|Bact|Sample_DA|2,ci|000058861|Bact|Sample_DA|2,ci|000051612|Bact|Sample_DB|2,ci|000011105|Bact|Sample_C|2,ci|000041493|Bact|Sample_DB|2,ci|000064891|Bact|Sample_C|2,ci|000119915|…
PF00515.23//TPR_1//	16	2.90427e-33	1.51535e-31	YES	-2.487415294,-5.842311699,-3.035200617,-3.2621019,-2.630067432,2.069882274,2.873473069,-2.702686171,-2.856362132,-3.070201259,2.972356293,-2.711898623,-2.711898623,2.685728776,-3.879477493,-6.813627309	ci|000092003|Bact|Sample_C|2,ci|000105984|Bact|Sample_C|2,ci|000069983|Bact|Sample_C|2,ci|000009420|Bact|Sample_C|2,ci|000116148|Bact|Sample_C|2,ci|000021364|Bact|Sample_DB|2,ci|000051543|Bact|Sample_DB|2,ci|000040287|Bact|Sample_C|2,ci|000021026|Bact|Sample_C|2,ci|000058696|Bact|Sample_DB|2,ci|000053442|Bact|Sample_DB|2,ci|000032508|Bact|Sample_C|2,ci|000032508|Bact|Sample_C|2,ci|000078486|Bact|…
PF00531.17//Death//	18	1.13977e-32	5.61653e-31	YES	-2.946675146,-3.111391269,-3.886529294,-2.362649717,-3.69260947,-4.90514289,-2.143344668,-2.710235723,-5.007986998,-3.037635095,-2.43938432,-5.420083832,-4.541065217,-2.848659901,9.023379554,-5.10309961,-2.304546906,-4.230247581	ci|000021844|Bact|Sample_DB|2,ci|000022370|Bact|Sample_C|2,ci|000022684|Bact|Sample_C|2,ci|000068379|Bact|Sample_C|2,ci|000105786|Bact|Sample_C|2,ci|000136393|Bact|Sample_C|2,ci|000027471|Bact|Sample_DB|2,ci|000077144|Bact|Sample_C|2,ci|000022688|Bact|Sample_C|2,ci|000056354|Bact|Sample_C|2,ci|000026232|Bact|Sample_C|2,ci|000022690|Bact|Sample_C|2,ci|000105775|Bact|Sample_C|2,ci|000024206|Bact|Sa…
PF13181.1//TPR_8//	10	1.30897e-32	6.11082e-31	YES	-2.487415294,-3.035200617,-3.2621019,2.069882274,2.873473069,-2.702686171,-2.856362132,-2.711898623,-2.711898623,2.685728776	ci|000092003|Bact|Sample_C|2,ci|000069983|Bact|Sample_C|2,ci|000009420|Bact|Sample_C|2,ci|000021364|Bact|Sample_DB|2,ci|000051543|Bact|Sample_DB|2,ci|000040287|Bact|Sample_C|2,ci|000021026|Bact|Sample_C|2,ci|000032508|Bact|Sample_C|2,ci|000032508|Bact|Sample_C|2,ci|000078486|Bact|Sample_DB|2
PF07719.12//TPR_2//	19	1.73292e-31	7.31952e-30	YES	-2.487415294,-5.842311699,-3.035200617,3.280344077,-3.2621019,-2.630067432,2.069882274,2.873473069,-2.702686171,-2.856362132,-3.070201259,2.972356293,2.312838026,-2.711898623,-2.711898623,2.270962305,2.685728776,-3.879477493,-6.813627309	ci|000092003|Bact|Sample_C|2,ci|000105984|Bact|Sample_C|2,ci|000069983|Bact|Sample_C|2,ci|000003234|Bact|Sample_DB|2,ci|000009420|Bact|Sample_C|2,ci|000116148|Bact|Sample_C|2,ci|000021364|Bact|Sample_DB|2,ci|000051543|Bact|Sample_DB|2,ci|000040287|Bact|Sample_C|2,ci|000021026|Bact|Sample_C|2,ci|000058696|Bact|Sample_DB|2,ci|000053442|Bact|Sample_DB|2,ci|000053746|Bact|Sample_DA|2,ci|000032508|Bac…
PF00135.23//COesterase//	19	1.73292e-31	7.31952e-30	YES	4.728691068,4.728691068,3.797285781,3.797285781,5.769030608,5.769030608,2.8550843,2.503175541,4.921880136,2.260479391,6.818203481,7.38079295,2.234029032,5.28241771,5.28241771,2.758691831,5.839609322,3.011234045,-4.318725234	ci|000093114|Bact|Sample_DB|2,ci|000093114|Bact|Sample_DB|2,ci|000048233|Bact|Sample_DA|2,ci|000048233|Bact|Sample_DA|2,ci|000069456|Bact|Sample_DB|2,ci|000069456|Bact|Sample_DB|2,ci|000047176|Bact|Sample_DA|2,ci|000058841|Bact|Sample_DA|2,ci|000005592|Bact|Sample_C|2,ci|000002326|Bact|Sample_C|2,ci|000084296|Bact|Sample_DB|2,ci|000035111|Bact|Sample_DB|2,ci|000053020|Bact|Sample_DA|2,ci|00004064…
PF01607.19//CBM_14//	2	3.84011e-31	1.54826e-29	YES	7.837492218,-3.37194527	ci|000077219|Bact|Sample_DA|2,ci|000094057|Bact|Sample_C|2
PF13432.1//TPR_16//	7	5.11806e-31	1.97379e-29	YES	-2.487415294,-3.035200617,-3.2621019,2.873473069,-2.702686171,-2.711898623,2.685728776	ci|000092003|Bact|Sample_C|2,ci|000069983|Bact|Sample_C|2,ci|000009420|Bact|Sample_C|2,ci|000051543|Bact|Sample_DB|2,ci|000040287|Bact|Sample_C|2,ci|000032508|Bact|Sample_C|2,ci|000078486|Bact|Sample_DB|2
PF14559.1//TPR_19//	6	3.57528e-30	1.32136e-28	YES	-2.487415294,-3.2621019,2.873473069,-2.702686171,2.972356293,-2.711898623	ci|000092003|Bact|Sample_C|2,ci|000009420|Bact|Sample_C|2,ci|000051543|Bact|Sample_DB|2,ci|000040287|Bact|Sample_C|2,ci|000053442|Bact|Sample_DB|2,ci|000032508|Bact|Sample_C|2
PF13428.1//TPR_14//	10	6.69637e-30	2.37587e-28	YES	-2.487415294,-3.035200617,-3.2621019,-2.260726051,2.873473069,-2.702686171,2.972356293,-2.711898623,-2.711898623,2.685728776	ci|000092003|Bact|Sample_C|2,ci|000069983|Bact|Sample_C|2,ci|000009420|Bact|Sample_C|2,ci|000087988|Bact|Sample_C|2,ci|000051543|Bact|Sample_DB|2,ci|000040287|Bact|Sample_C|2,ci|000053442|Bact|Sample_DB|2,ci|000032508|Bact|Sample_C|2,ci|000032508|Bact|Sample_C|2,ci|000078486|Bact|Sample_DB|2
PF07653.12//SH3_2//	5	1.77211e-29	6.04562e-28	YES	-2.123523368,-2.168607727,-2.148322024,-2.127380174,-2.127380174	ci|000043691|Bact|Sample_C|2,ci|000068570|Bact|Sample_C|2,ci|000027064|Bact|Sample_C|2,ci|000040160|Bact|Sample_C|2,ci|000040160|Bact|Sample_C|2
PF00018.23//SH3_1//	5	3.82457e-29	1.25644e-27	YES	-2.123523368,-2.168607727,-2.148322024,-2.127380174,-2.127380174	ci|000043691|Bact|Sample_C|2,ci|000068570|Bact|Sample_C|2,ci|000027064|Bact|Sample_C|2,ci|000040160|Bact|Sample_C|2,ci|000040160|Bact|Sample_C|2
PF14604.1//SH3_9//	5	1.05744e-28	3.34982e-27	YES	-2.123523368,-2.168607727,-2.148322024,-2.127380174,-2.127380174	ci|000043691|Bact|Sample_C|2,ci|000068570|Bact|Sample_C|2,ci|000027064|Bact|Sample_C|2,ci|000040160|Bact|Sample_C|2,ci|000040160|Bact|Sample_C|2
PF00057.13//Ldl_recept_a//	2	2.66342e-28	8.14642e-27	YES	2.225593365,-2.579640292	ci|000099012|Bact|Sample_DB|2,ci|000063822|Bact|Sample_C|2
PF07859.8//Abhydrolase_3//	13	2.37312e-27	7.01652e-26	YES	2.8550843,2.503175541,4.921880136,2.260479391,6.818203481,7.38079295,2.234029032,2.234029032,2.758691831,2.758691831,3.011234045,-4.318725234,3.214841138	ci|000047176|Bact|Sample_DA|2,ci|000058841|Bact|Sample_DA|2,ci|000005592|Bact|Sample_C|2,ci|000002326|Bact|Sample_C|2,ci|000084296|Bact|Sample_DB|2,ci|000035111|Bact|Sample_DB|2,ci|000053020|Bact|Sample_DA|2,ci|000053020|Bact|Sample_DA|2,ci|000053822|Bact|Sample_DB|2,ci|000053822|Bact|Sample_DB|2,ci|000033461|Bact|Sample_DA|2,ci|000013526|Bact|Sample_C|2,ci|000002621|Bact|Sample_DB|2
PF13855.1//LRR_8//	17	3.95453e-27	1.13151e-25	YES	2.057934261,-2.577142053,2.628544577,-2.034158614,-3.407320377,-3.704731823,-2.855067399,-2.855067399,-2.877276595,3.017302967,-9.122069175,3.067456668,-2.49157135,-2.49157135,-2.49157135,-2.285019554,-3.827811893	ci|000003985|Bact|Sample_DA|2,ci|000070167|Bact|Sample_C|2,ci|000035570|Bact|Sample_DB|2,ci|000000152|Bact|Sample_C|2,ci|000132027|Bact|Sample_C|2,ci|000089725|Bact|Sample_C|2,ci|000052497|Bact|Sample_C|2,ci|000052497|Bact|Sample_C|2,ci|000039633|Bact|Sample_DA|2,ci|000026253|Bact|Sample_DA|2,ci|000018381|Bact|Sample_C|2,ci|000022759|Bact|Sample_DB|2,ci|000002034|Bact|Sample_C|2,ci|000002034|Bact…
PF12799.2//LRR_4//	20	9.75021e-27	2.70264e-25	YES	2.057934261,-2.577142053,-2.345346464,-2.460700858,2.628544577,-2.034158614,-3.407320377,-3.704731823,-2.855067399,-2.855067399,-2.877276595,-2.421891484,-6.444029514,3.017302967,-9.122069175,3.067456668,-2.49157135,-2.49157135,-2.285019554,-3.827811893	ci|000003985|Bact|Sample_DA|2,ci|000070167|Bact|Sample_C|2,ci|000018714|Bact|Sample_C|2,ci|000011435|Bact|Sample_C|2,ci|000035570|Bact|Sample_DB|2,ci|000000152|Bact|Sample_C|2,ci|000132027|Bact|Sample_C|2,ci|000089725|Bact|Sample_C|2,ci|000052497|Bact|Sample_C|2,ci|000052497|Bact|Sample_C|2,ci|000039633|Bact|Sample_DA|2,ci|000009001|Bact|Sample_C|2,ci|000122819|Bact|Sample_C|2,ci|000026253|Bact|S…
PF00078.22//RVT_1//	2	1.01637e-26	2.73188e-25	YES	-3.967089334,2.08442007	ci|000004266|Bact|Sample_C|2,ci|000016183|Bact|Sample_DB|2
PF00335.15//Tetraspannin//	6	2.49954e-26	6.33455e-25	YES	-2.173599584,-2.39015833,-4.654847671,-2.91510857,-2.62322565,-3.033353987	ci|000006601|Bact|Sample_C|2,ci|000071369|Bact|Sample_C|2,ci|000007435|Bact|Sample_C|2,ci|000001429|Bact|Sample_C|2,ci|000101252|Bact|Sample_C|2,ci|000089492|Bact|Sample_C|2
PF00017.19//SH2//	6	2.49954e-26	6.33455e-25	YES	-2.335473579,-2.391291112,-2.189417676,-3.002217863,-2.278076101,-2.277505436	ci|000100045|Bact|Sample_DB|2,ci|000106933|Bact|Sample_C|2,ci|000117330|Bact|Sample_C|2,ci|000057267|Bact|Sample_C|2,ci|000048787|Bact|Sample_DB|2,ci|000006146|Bact|Sample_C|2
PF00025.16//Arf//	21	2.69128e-25	6.63101e-24	YES	2.002004271,2.451424289,2.454371434,-2.077495916,2.471657804,-3.114718827,2.362272353,-2.720586209,2.131341072,-2.483724976,2.395291532,2.687129871,-4.281525545,2.555496195,2.123626254,-4.47244216,2.526242315,-5.97645966,-9.165414823,-2.084727433,2.359840156,2.284543901,2.502124986,2.435127019,2.064556393,-4.129847537	ci|000031268|Bact|Sample_DA|2,ci|000061869|Bact|Sample_C|2,ci|000033854|Bact|Sample_DB|2,ci|000072284|Bact|Sample_C|2,ci|000000187|Bact|Sample_DB|2,ci|000079089|Bact|Sample_C|2,ci|000001034|Bact|Sample_DA|2,ci|000063587|Bact|Sample_C|2,ci|000012574|Bact|Sample_DB|2,ci|000019799|Bact|Sample_DB|2,ci|000016713|Bact|Sample_DA|2,ci|000027256|Bact|Sample_DA|2,ci|000003145|Bact|Sample_C|2,ci|000013690|B…
PF00326.16//Peptidase_S9//	4	3.11583e-25	7.46957e-24	YES	2.8550843,2.192235629,2.758691831,3.011234045	ci|000047176|Bact|Sample_DA|2,ci|000013756|Bact|Sample_DA|2,ci|000053822|Bact|Sample_DB|2,ci|000033461|Bact|Sample_DA|2
PF00651.26//BTB//	6	2.37713e-24	5.54872e-23	YES	-3.791727766,3.534227118,-2.519344154,3.514584081,-2.292431127,-2.503940258	ci|000138451|Bact|Sample_C|2,ci|000050767|Bact|Sample_DA|2,ci|000005450|Bact|Sample_C|2,ci|000013279|Bact|Sample_DA|2,ci|000091079|Bact|Sample_C|2,ci|000042865|Bact|Sample_C|2
PF00071.17//Ras//	34	4.65945e-24	1.05973e-22	YES	2.002004271,2.451424289,-3.547005004,2.454371434,-2.077495916,2.471657804,-3.114718827,2.362272353,-2.7456948,-2.720586209,-3.541644443,2.131341072,-2.483724976,2.693913091,2.395291532,2.687129871,-4.281525545,-2.669559495,2.252360713,2.555496195,2.123626254,3.155503612,-4.47244216,2.526242315,-5.97645966,-2.704023899,-9.165414823,-2.793680875,-2.084727433,-2.609252084,2.359840156,2.284543901,2.5…	ci|000031268|Bact|Sample_DA|2,ci|000061869|Bact|Sample_C|2,ci|000054958|Bact|Sample_C|2,ci|000033854|Bact|Sample_DB|2,ci|000072284|Bact|Sample_C|2,ci|000000187|Bact|Sample_DB|2,ci|000079089|Bact|Sample_C|2,ci|000001034|Bact|Sample_DA|2,ci|000037087|Bact|Sample_C|2,ci|000063587|Bact|Sample_C|2,ci|000137091|Bact|Sample_C|2,ci|000012574|Bact|Sample_DB|2,ci|000019799|Bact|Sample_DB|2,ci|000078754|Bac…
PF00169.24//PH//	2	4.97768e-24	1.1038e-22	YES	-3.218064559,-2.127380174	ci|000080928|Bact|Sample_C|2,ci|000040160|Bact|Sample_C|2
PF08477.8//Miro//	37	1.3525e-23	2.92602e-22	YES	2.002004271,-2.525233309,2.451424289,-3.547005004,2.454371434,-2.077495916,2.471657804,-3.114718827,2.362272353,-2.7456948,-2.720586209,-3.541644443,2.131341072,-2.483724976,2.395291532,2.687129871,-4.281525545,-2.669559495,2.252360713,2.555496195,2.123626254,-2.246203786,-4.47244216,2.94627893,2.526242315,-5.97645966,-2.246667292,-9.165414823,2.465993814,-2.793680875,-2.084727433,2.359840156,2.2…	ci|000031268|Bact|Sample_DA|2,ci|000053660|Bact|Sample_C|2,ci|000061869|Bact|Sample_C|2,ci|000054958|Bact|Sample_C|2,ci|000033854|Bact|Sample_DB|2,ci|000072284|Bact|Sample_C|2,ci|000000187|Bact|Sample_DB|2,ci|000079089|Bact|Sample_C|2,ci|000001034|Bact|Sample_DA|2,ci|000037087|Bact|Sample_C|2,ci|000063587|Bact|Sample_C|2,ci|000137091|Bact|Sample_C|2,ci|000012574|Bact|Sample_DB|2,ci|000019799|Bact…
PF13431.1//TPR_17//	7	2.91734e-23	6.16114e-22	YES	-2.487415294,-3.2621019,2.069882274,2.873473069,-2.702686171,-2.711898623,2.685728776	ci|000092003|Bact|Sample_C|2,ci|000009420|Bact|Sample_C|2,ci|000021364|Bact|Sample_DB|2,ci|000051543|Bact|Sample_DB|2,ci|000040287|Bact|Sample_C|2,ci|000032508|Bact|Sample_C|2,ci|000078486|Bact|Sample_DB|2
PF00147.13//Fibrinogen_C//	5	4.38698e-22	9.04944e-21	YES	-2.836772096,-2.723124031,-2.723124031,-2.012461461,-3.009405154	ci|000006611|Bact|Sample_C|2,ci|000056867|Bact|Sample_C|2,ci|000056867|Bact|Sample_C|2,ci|000010936|Bact|Sample_DB|2,ci|000026790|Bact|Sample_C|2
PF00089.21//Trypsin//	4	5.16726e-22	1.04167e-20	YES	-7.134673688,2.657952145,2.657952145,-2.529894559	ci|000086600|Bact|Sample_C|2,ci|000012902|Bact|Sample_DB|2,ci|000012902|Bact|Sample_DB|2,ci|000014218|Bact|Sample_C|2
PF12847.2//Methyltransf_18//	13	5.48764e-22	1.05822e-20	YES	-2.726564149,2.173016324,4.716834035,-2.791628741,2.43151437,2.373640344,4.450362825,2.749773634,3.286635411,2.955511718,2.526864853,2.302524082,2.377704591	ci|000046095|Bact|Sample_C|2,ci|000007276|Bact|Sample_DA|2,ci|000073698|Bact|Sample_DB|2,ci|000099815|Bact|Sample_C|2,ci|000096138|Bact|Sample_DB|2,ci|000007093|Bact|Sample_DA|2,ci|000032189|Bact|Sample_DB|2,ci|000122416|Bact|Sample_DB|2,ci|000032190|Bact|Sample_DB|2,ci|000079608|Bact|Sample_DB|2,ci|000018900|Bact|Sample_DA|2,ci|000025855|Bact|Sample_DB|2,ci|000002761|Bact|Sample_DB|2
PF00112.18//Peptidase_C1//	2	5.48793e-22	1.05822e-20	YES	2.217020016,16.30366783	ci|000001547|Bact|Sample_DB|2,ci|000018644|Bact|Sample_DA|2
PF01266.19//DAO//	20	2.42874e-21	4.53052e-20	YES	2.715116012,3.524420483,2.549387338,2.18508656,2.277554828,4.720611395,2.189617736,2.578759224,2.324327061,2.324327061,2.152767377,2.118396819,3.289530022,3.66884336,4.504415141,2.035295153,2.943871894,4.297584873,2.630066799,5.547886524	ci|000078536|Bact|Sample_DA|2,ci|000035087|Bact|Sample_DB|2,ci|000054565|Bact|Sample_DA|2,ci|000092380|Bact|Sample_DB|2,ci|000067280|Bact|Sample_DB|2,ci|000013590|Bact|Sample_DB|2,ci|000072118|Bact|Sample_DA|2,ci|000000668|Bact|Sample_DA|2,ci|000067603|Bact|Sample_DB|2,ci|000067603|Bact|Sample_DB|2,ci|000037795|Bact|Sample_DA|2,ci|000028488|Bact|Sample_DA|2,ci|000084310|Bact|Sample_DB|2,ci|000002…
PF00010.21//HLH//	2	2.45169e-21	4.53052e-20	YES	2.063204708,-2.489215045	ci|000119409|Bact|Sample_DB|2,ci|000059950|Bact|Sample_C|2
PF00179.21//UQ_con//	3	2.53138e-21	4.58231e-20	YES	4.328222754,-2.52549403,2.59419426	ci|000011983|Bact|Sample_DB|2,ci|000006221|Bact|Sample_C|2,ci|000044490|Bact|Sample_DB|2
PF00271.26//Helicase_C//	7	3.38212e-21	5.99988e-20	YES	-3.394980645,-4.211596695,3.408657979,-4.468371067,2.555937993,2.516825379,4.139852077,2.372560726	ci|000036358|Bact|Sample_C|2,ci|000079767|Bact|Sample_C|2,ci|000017066|Bact|Sample_DA|2,ci|000074100|Bact|Sample_C|2,ci|000030059|Bact|Sample_C|2,ci|000113243|Bact|Sample_DB|2,ci|000073155|Bact|Sample_DB|2,ci|000002439|Bact|Sample_DA|2
PF00629.18//MAM//	4	8.71994e-21	1.51659e-19	YES	2.418224433,-4.208630684,2.225593365,-4.364571892	ci|000030776|Bact|Sample_DB|2,ci|000016454|Bact|Sample_C|2,ci|000099012|Bact|Sample_DB|2,ci|000016453|Bact|Sample_C|2
PF12796.2//Ank_2//	38	9.88617e-21	1.68635e-19	YES	-2.877869732,-2.524840827,-2.717287124,4.469665581,-2.557627531,-2.301578915,-2.86053462,-3.523155743,-2.58323464,-2.555572664,-2.839014785,3.665234069,-2.106185708,-2.507390731,-2.48387103,3.571807669,-2.478368252,-3.020249066,-3.085112982,-2.739406981,-	ci|000017122|Bact|Sample_C|2,ci|000005986|Bact|Sample_C|2,ci|000063527|Bact|Sample_C|2,ci|000022920|Bact|Sample_DB|2,ci|000006597|Bact|Sample_C|2,ci|000071521|Bact|Sample_C|2,ci|000012999|Bact|Sample_C|2,ci|000002236|Bact|Sample_C|2,ci|000013774|Bact|Sample_DB|2,ci|000030222|Bact|Sample_C|2,ci|000123746|Bact|Sample_C|2,ci|000082149|Bact|Sample_DB|2,ci|000060663|Bact|Sample_C|2,ci|000027609|Bact|S…
PF00560.28//LRR_1//	17	1.17298e-19	1.96308e-18	YES	2.057934261,-2.345346464,-2.460700858,2.628544577,-2.034158614,-3.407320377,-2.855067399,-2.855067399,-2.877276595,-2.421891484,-6.444029514,-9.122069175,3.067456668,-2.49157135,-2.49157135,-2.285019554,-3.827811893	ci|000003985|Bact|Sample_DA|2,ci|000018714|Bact|Sample_C|2,ci|000011435|Bact|Sample_C|2,ci|000035570|Bact|Sample_DB|2,ci|000000152|Bact|Sample_C|2,ci|000132027|Bact|Sample_C|2,ci|000052497|Bact|Sample_C|2,ci|000052497|Bact|Sample_C|2,ci|000039633|Bact|Sample_DA|2,ci|000009001|Bact|Sample_C|2,ci|000122819|Bact|Sample_C|2,ci|000018381|Bact|Sample_C|2,ci|000022759|Bact|Sample_DB|2,ci|000002034|Bact|…
PF00644.15//PARP//	2	5.56256e-19	9.13702e-18	YES	-3.7867383,-2.276749041	ci|000131335|Bact|Sample_C|2,ci|000120343|Bact|Sample_C|2
PF12895.2//Apc3//	6	6.61436e-19	1.06672e-17	YES	-2.487415294,-3.035200617,-3.2621019,-2.702686171,-2.711898623,-2.711898623	ci|000092003|Bact|Sample_C|2,ci|000069983|Bact|Sample_C|2,ci|000009420|Bact|Sample_C|2,ci|000040287|Bact|Sample_C|2,ci|000032508|Bact|Sample_C|2,ci|000032508|Bact|Sample_C|2
PF00069.20//Pkinase//	87	8.70078e-19	1.37814e-17	YES	-2.35364982,-2.166758625,-2.567319304,-3.769480896,-2.120612179,-2.084639711,-3.395030611,-3.246233517,-3.380741103,-3.380741103,-3.368187174,-2.388423185,-2.130968436,-2.312151838,-2.065092597,-2.871571125,-2.777583469,-2.777583469,-2.827197486,-2.233851	ci|000092076|Bact|Sample_DB|2,ci|000022302|Bact|Sample_C|2,ci|000010846|Bact|Sample_C|2,ci|000015528|Bact|Sample_C|2,ci|000021053|Bact|Sample_C|2,ci|000106240|Bact|Sample_C|2,ci|000036076|Bact|Sample_C|2,ci|000085884|Bact|Sample_C|2,ci|000038303|Bact|Sample_C|2,ci|000038303|Bact|Sample_C|2,ci|000047660|Bact|Sample_C|2,ci|000027038|Bact|Sample_C|2,ci|000059742|Bact|Sample_C|2,ci|000038995|Bact|Sam…
PF13637.1//Ank_4//	35	1.25733e-18	1.95658e-17	YES	-2.877869732,-2.524840827,-2.717287124,4.469665581,-2.557627531,-2.301578915,-3.523155743,-2.58323464,-2.555572664,-2.839014785,3.665234069,-2.106185708,-2.507390731,-2.48387103,3.571807669,-2.478368252,-3.020249066,-3.085112982,-2.739406981,-2.07107344,-	ci|000017122|Bact|Sample_C|2,ci|000005986|Bact|Sample_C|2,ci|000063527|Bact|Sample_C|2,ci|000022920|Bact|Sample_DB|2,ci|000006597|Bact|Sample_C|2,ci|000071521|Bact|Sample_C|2,ci|000002236|Bact|Sample_C|2,ci|000013774|Bact|Sample_DB|2,ci|000030222|Bact|Sample_C|2,ci|000123746|Bact|Sample_C|2,ci|000082149|Bact|Sample_DB|2,ci|000060663|Bact|Sample_C|2,ci|000027609|Bact|Sample_C|2,ci|000041312|Bact|S…
PF14497.1//GST_C_3//	17	1.49094e-18	2.28011e-17	YES	3.89779217,4.334780818,2.748003423,5.325180937,4.67565323,2.892659024,2.619285462,2.842208244,3.443930574,4.401407706,2.850814442,2.074692209,2.593213712,4.806027962,3.948715984,2.389795477,3.415913394	ci|000006254|Bact|Sample_DA|2,ci|000049132|Bact|Sample_DA|2,ci|000040582|Bact|Sample_DA|2,ci|000081768|Bact|Sample_DB|2,ci|000024618|Bact|Sample_DA|2,ci|000070049|Bact|Sample_DA|2,ci|000059158|Bact|Sample_DA|2,ci|000034679|Bact|Sample_DA|2,ci|000033121|Bact|Sample_DA|2,ci|000123583|Bact|Sample_DB|2,ci|000053305|Bact|Sample_DA|2,ci|000016525|Bact|Sample_DA|2,ci|000038437|Bact|Sample_DA|2,ci|000027…
PF00023.25//Ank//	38	2.26812e-18	3.40987e-17	YES	-2.877869732,-2.524840827,-2.717287124,4.469665581,-2.557627531,-2.301578915,-3.523155743,-2.58323464,-2.555572664,-2.839014785,3.665234069,-2.106185708,-2.507390731,-2.48387103,3.571807669,-2.478368252,-3.020249066,-3.085112982,-2.739406981,-2.07107344,-	ci|000017122|Bact|Sample_C|2,ci|000005986|Bact|Sample_C|2,ci|000063527|Bact|Sample_C|2,ci|000022920|Bact|Sample_DB|2,ci|000006597|Bact|Sample_C|2,ci|000071521|Bact|Sample_C|2,ci|000002236|Bact|Sample_C|2,ci|000013774|Bact|Sample_DB|2,ci|000030222|Bact|Sample_C|2,ci|000123746|Bact|Sample_C|2,ci|000082149|Bact|Sample_DB|2,ci|000060663|Bact|Sample_C|2,ci|000027609|Bact|Sample_C|2,ci|000041312|Bact|S…
PF13857.1//Ank_5//	36	3.28525e-18	4.85669e-17	YES	-2.877869732,-2.524840827,-2.717287124,4.469665581,-2.557627531,-2.301578915,-3.523155743,-2.58323464,-2.555572664,-2.839014785,3.665234069,-2.106185708,-2.507390731,-2.48387103,3.571807669,-2.478368252,-3.020249066,-3.085112982,-2.739406981,-2.07107344,-	ci|000017122|Bact|Sample_C|2,ci|000005986|Bact|Sample_C|2,ci|000063527|Bact|Sample_C|2,ci|000022920|Bact|Sample_DB|2,ci|000006597|Bact|Sample_C|2,ci|000071521|Bact|Sample_C|2,ci|000002236|Bact|Sample_C|2,ci|000013774|Bact|Sample_DB|2,ci|000030222|Bact|Sample_C|2,ci|000123746|Bact|Sample_C|2,ci|000082149|Bact|Sample_DB|2,ci|000060663|Bact|Sample_C|2,ci|000027609|Bact|Sample_C|2,ci|000041312|Bact|S…
PF13606.1//Ank_3//	35	9.72925e-18	1.41473e-16	YES	-2.877869732,-2.524840827,-2.717287124,4.469665581,-2.557627531,-2.301578915,-3.523155743,-2.58323464,-2.555572664,-2.839014785,3.665234069,-2.106185708,-2.507390731,-2.48387103,3.571807669,-2.478368252,-3.020249066,-3.085112982,-2.739406981,-2.07107344,-	ci|000017122|Bact|Sample_C|2,ci|000005986|Bact|Sample_C|2,ci|000063527|Bact|Sample_C|2,ci|000022920|Bact|Sample_DB|2,ci|000006597|Bact|Sample_C|2,ci|000071521|Bact|Sample_C|2,ci|000002236|Bact|Sample_C|2,ci|000013774|Bact|Sample_DB|2,ci|000030222|Bact|Sample_C|2,ci|000123746|Bact|Sample_C|2,ci|000082149|Bact|Sample_DB|2,ci|000060663|Bact|Sample_C|2,ci|000027609|Bact|Sample_C|2,ci|000041312|Bact|S…
PF07714.12//Pkinase_Tyr//	81	1.13809e-17	1.6282e-16	YES	-2.35364982,-2.166758625,-2.567319304,-2.120612179,-2.084639711,-3.395030611,-3.246233517,-3.380741103,-3.380741103,-3.368187174,-2.388423185,-2.130968436,-2.065092597,-2.871571125,-2.777583469,-2.777583469,-2.827197486,-2.233851879,-2.314497147,-2.610971	ci|000092076|Bact|Sample_DB|2,ci|000022302|Bact|Sample_C|2,ci|000010846|Bact|Sample_C|2,ci|000021053|Bact|Sample_C|2,ci|000106240|Bact|Sample_C|2,ci|000036076|Bact|Sample_C|2,ci|000085884|Bact|Sample_C|2,ci|000038303|Bact|Sample_C|2,ci|000038303|Bact|Sample_C|2,ci|000047660|Bact|Sample_C|2,ci|000027038|Bact|Sample_C|2,ci|000059742|Bact|Sample_C|2,ci|000061921|Bact|Sample_C|2,ci|000029610|Bact|Sam…
PF13176.1//TPR_7//	10	3.08996e-17	4.35047e-16	YES	-2.487415294,-5.842311699,-3.035200617,-3.2621019,-2.702686171,-2.856362132,-3.070201259,-2.711898623,-3.879477493,-6.813627309	ci|000092003|Bact|Sample_C|2,ci|000105984|Bact|Sample_C|2,ci|000069983|Bact|Sample_C|2,ci|000009420|Bact|Sample_C|2,ci|000040287|Bact|Sample_C|2,ci|000021026|Bact|Sample_C|2,ci|000058696|Bact|Sample_DB|2,ci|000032508|Bact|Sample_C|2,ci|000056861|Bact|Sample_DA|2,ci|000022792|Bact|Sample_C|2
PF00171.17//Aldedh//	18	3.33567e-17	4.62303e-16	YES	3.470526389,2.935826652,2.935826652,2.124981588,4.051404803,4.051404803,4.065493279,4.690437801,2.197190593,2.197190593,2.197190593,2.149051052,4.335166516,3.935263828,6.505184466,3.151384798,2.931701184,3.898187458	ci|000075377|Bact|Sample_DA|2,ci|000066365|Bact|Sample_C|2,ci|000066365|Bact|Sample_C|2,ci|000127615|Bact|Sample_DB|2,ci|000055344|Bact|Sample_DB|2,ci|000055344|Bact|Sample_DB|2,ci|000075375|Bact|Sample_DA|2,ci|000075379|Bact|Sample_DA|2,ci|000054623|Bact|Sample_DB|2,ci|000054623|Bact|Sample_DB|2,ci|000054623|Bact|Sample_DB|2,ci|000078382|Bact|Sample_DA|2,ci|000054153|Bact|Sample_C|2,ci|000075374…
PF00083.19//Sugar_tr//	8	3.44629e-17	4.70286e-16	YES	4.589741288,2.563759585,2.016487583,2.016487583,2.212360085,7.947963105,5.687724725,3.120049497	ci|000112683|Bact|Sample_DB|2,ci|000052469|Bact|Sample_DA|2,ci|000009226|Bact|Sample_DA|2,ci|000009226|Bact|Sample_DA|2,ci|000040538|Bact|Sample_DB|2,ci|000000683|Bact|Sample_DB|2,ci|000019593|Bact|Sample_DB|2,ci|000011300|Bact|Sample_DA|2
PF01582.15//TIR//	2	1.24455e-16	1.631e-15	YES	-2.034158614,-2.877276595	ci|000000152|Bact|Sample_C|2,ci|000039633|Bact|Sample_DA|2
PF00656.17//Peptidase_C14//	2	1.24455e-16	1.631e-15	YES	-2.146871485,-2.489159649	ci|000017991|Bact|Sample_C|2,ci|000059957|Bact|Sample_C|2
PF13676.1//TIR_2//	4	1.25037e-16	1.631e-15	YES	-3.223956825,-2.453125199,-2.034158614,-2.877276595	ci|000051359|Bact|Sample_C|2,ci|000001699|Bact|Sample_C|2,ci|000000152|Bact|Sample_C|2,ci|000039633|Bact|Sample_DA|2
PF01120.12//Alpha_L_fucos//	2	1.69536e-16	2.1794e-15	YES	-2.091482291,-2.091482291	ci|000032422|Bact|Sample_C|2,ci|000032422|Bact|Sample_C|2
PF00266.14//Aminotran_5//	3	3.20666e-16	4.0633e-15	YES	2.346931495,2.294662441,2.346104391	ci|000046475|Bact|Sample_DA|2,ci|000032873|Bact|Sample_DA|2,ci|000114509|Bact|Sample_DB|2
PF00595.19//PDZ//	11	3.35767e-16	4.19472e-15	YES	-6.294755261,-2.45910306,-3.536759044,-2.510706396,-3.152007236,-2.759759081,-2.759759081,-2.542131076,-2.366098839,-8.675488362,-2.659747116	ci|000111641|Bact|Sample_C|2,ci|000085881|Bact|Sample_C|2,ci|000007404|Bact|Sample_C|2,ci|000053318|Bact|Sample_C|2,ci|000009592|Bact|Sample_C|2,ci|000054956|Bact|Sample_C|2,ci|000054956|Bact|Sample_C|2,ci|000034234|Bact|Sample_C|2,ci|000117481|Bact|Sample_C|2,ci|000048970|Bact|Sample_C|2,ci|000002729|Bact|Sample_C|2
PF13895.1//Ig_2//	66	3.47084e-16	4.27588e-15	YES	-3.833611501,-2.31807343,5.412783552,-2.112946766,-2.084639711,-2.031684643,-4.698466265,-2.69602484,-2.69602484,-2.388423185,-2.900633907,-3.519964778,-2.291483709,-2.777583469,-2.851388962,-3.441390856,-3.033002007,-3.336032924,-3.874580751,-2.722807249	ci|000057143|Bact|Sample_C|2,ci|000135878|Bact|Sample_C|2,ci|000005815|Bact|Sample_DB|2,ci|000021772|Bact|Sample_DA|2,ci|000106240|Bact|Sample_C|2,ci|000075418|Bact|Sample_C|2,ci|000086725|Bact|Sample_C|2,ci|000057203|Bact|Sample_C|2,ci|000057203|Bact|Sample_C|2,ci|000027038|Bact|Sample_C|2,ci|000114653|Bact|Sample_C|2,ci|000082237|Bact|Sample_C|2,ci|000015737|Bact|Sample_C|2,ci|000048380|Bact|Sa…
PF04970.8//LRAT//	3	4.3779e-16	5.31945e-15	YES	-2.489899681,-3.717092335,-3.717092335	ci|000009830|Bact|Sample_C|2,ci|000066215|Bact|Sample_C|2,ci|000066215|Bact|Sample_C|2
PF13847.1//Methyltransf_31//	20	6.10985e-16	7.32356e-15	YES	6.656873095,2.173016324,5.805773105,-2.791628741,6.459761008,2.43151437,2.373640344,6.48001236,4.450362825,2.586080756,6.616620585,2.749773634,7.947091713,3.286635411,2.955511718,2.526864853,2.302524082,2.303148575,2.377704591,2.853200854	ci|000015281|Bact|Sample_DB|2,ci|000007276|Bact|Sample_DA|2,ci|000013313|Bact|Sample_DA|2,ci|000099815|Bact|Sample_C|2,ci|000056956|Bact|Sample_DA|2,ci|000096138|Bact|Sample_DB|2,ci|000007093|Bact|Sample_DA|2,ci|000083460|Bact|Sample_DB|2,ci|000032189|Bact|Sample_DB|2,ci|000054849|Bact|Sample_C|2,ci|000123231|Bact|Sample_DB|2,ci|000122416|Bact|Sample_DB|2,ci|000052341|Bact|Sample_DB|2,ci|00003219…
PF03372.18//Exo_endo_phos//	4	7.27594e-16	8.60501e-15	YES	3.747721579,3.747721579,4.423926936,4.423926936	ci|000085957|Bact|Sample_DB|2,ci|000085957|Bact|Sample_DB|2,ci|000045788|Bact|Sample_DB|2,ci|000045788|Bact|Sample_DB|2
PF01762.16//Galactosyl_T//	2	1.0232e-15	1.19418e-14	YES	-2.655748771,-2.129131684	ci|000120886|Bact|Sample_C|2,ci|000009666|Bact|Sample_C|2
PF07707.10//BACK//	3	1.89743e-15	2.18574e-14	YES	-2.519344154,3.514584081,-2.292431127	ci|000005450|Bact|Sample_C|2,ci|000013279|Bact|Sample_DA|2,ci|000091079|Bact|Sample_C|2
PF04670.7//Gtr1_RagA//	11	2.22456e-15	2.52974e-14	YES	2.454371434,2.471657804,-3.114718827,2.362272353,2.395291532,2.687129871,-4.281525545,2.123626254,-4.47244216,2.526242315,2.284543901,2.502124986,2.064556393,-2.305883516	ci|000033854|Bact|Sample_DB|2,ci|000000187|Bact|Sample_DB|2,ci|000079089|Bact|Sample_C|2,ci|000001034|Bact|Sample_DA|2,ci|000016713|Bact|Sample_DA|2,ci|000027256|Bact|Sample_DA|2,ci|000003145|Bact|Sample_C|2,ci|000011914|Bact|Sample_C|2,ci|000056435|Bact|Sample_C|2,ci|000008722|Bact|Sample_DA|2,ci|000112279|Bact|Sample_DB|2,ci|000031353|Bact|Sample_DA|2,ci|000026876|Bact|Sample_DA|2,ci|000044279|…
PF00118.19//Cpn60_TCP1//	7	3.23053e-15	3.6272e-14	YES	2.36730284,2.36730284,2.997331293,2.997331293,2.228006486,2.576728152,2.576728152	ci|000037943|Bact|Sample_C|2,ci|000037943|Bact|Sample_C|2,ci|000051122|Bact|Sample_DA|2,ci|000051122|Bact|Sample_DA|2,ci|000003041|Bact|Sample_DA|2,ci|000049797|Bact|Sample_C|2,ci|000049797|Bact|Sample_C|2
PF00754.20//F5_F8_type_C//	6	3.70935e-15	4.11274e-14	YES	-3.516496654,-5.669119197,-3.577221869,-2.562211592,-6.686068305,-8.828392505	ci|000024355|Bact|Sample_C|2,ci|000003253|Bact|Sample_C|2,ci|000093392|Bact|Sample_C|2,ci|000131829|Bact|Sample_C|2,ci|000051260|Bact|Sample_C|2,ci|000020685|Bact|Sample_C|2
PF01209.13//Ubie_methyltran//	5	4.07069e-15	4.45766e-14	YES	2.173016324,-2.791628741,2.586080756,2.955511718,2.853200854	ci|000007276|Bact|Sample_DA|2,ci|000099815|Bact|Sample_C|2,ci|000054849|Bact|Sample_C|2,ci|000079608|Bact|Sample_DB|2,ci|000003010|Bact|Sample_DA|2
PF13371.1//TPR_9//	3	5.30672e-15	5.74032e-14	YES	2.873473069,-2.702686171,2.685728776	ci|000051543|Bact|Sample_DB|2,ci|000040287|Bact|Sample_C|2,ci|000078486|Bact|Sample_DB|2
PF13174.1//TPR_6//	5	1.108e-14	1.17644e-13	YES	-3.035200617,-3.2621019,-2.260726051,2.873473069,-2.711898623	ci|000069983|Bact|Sample_C|2,ci|000009420|Bact|Sample_C|2,ci|000087988|Bact|Sample_C|2,ci|000051543|Bact|Sample_DB|2,ci|000032508|Bact|Sample_C|2
PF00270.24//DEAD//	12	1.1141e-14	1.17644e-13	YES	-3.394980645,-3.394980645,-2.144967034,-4.211596695,3.009420679,2.484227309,3.408657979,3.408657979,2.555937993,2.555937993,2.516825379,3.972937088,2.372560726,3.556722956	ci|000036358|Bact|Sample_C|2,ci|000036358|Bact|Sample_C|2,ci|000075688|Bact|Sample_C|2,ci|000079767|Bact|Sample_C|2,ci|000118569|Bact|Sample_DB|2,ci|000021082|Bact|Sample_DA|2,ci|000017066|Bact|Sample_DA|2,ci|000017066|Bact|Sample_DA|2,ci|000030059|Bact|Sample_C|2,ci|000030059|Bact|Sample_C|2,ci|000113243|Bact|Sample_DB|2,ci|000062068|Bact|Sample_DB|2,ci|000002439|Bact|Sample_DA|2,ci|000118570|Ba…
PF00028.12//Cadherin//	10	1.55609e-14	1.62383e-13	YES	-2.744094399,-2.744094399,-4.674863169,-2.25723159,-2.712016116,-2.144176548,-2.474407098,-2.010659027,-2.381294705,11.0073527	ci|000011764|Bact|Sample_C|2,ci|000011764|Bact|Sample_C|2,ci|000073447|Bact|Sample_C|2,ci|000000946|Bact|Sample_C|2,ci|000080278|Bact|Sample_C|2,ci|000052720|Bact|Sample_DA|2,ci|000010196|Bact|Sample_C|2,ci|000039746|Bact|Sample_C|2,ci|000073938|Bact|Sample_C|2,ci|000096693|Bact|Sample_DB|2
PF00685.22//Sulfotransfer_1//	58	1.91007e-14	1.97004e-13	YES	2.519529575,2.519529575,2.519529575,3.226818344,3.929705568,-2.119594656,5.095233454,2.641210399,3.221109177,4.055950255,6.409800025,2.142823808,2.247259226,2.252890436,3.017332353,3.015880645,5.154054764,2.418791027,2.226566248,3.969054201,2.624293066,3.428132121,3.974647432,2.894380227,3.936743968,3.785042546,2.425030921,2.743312043,3.203626032,5.873234732,2.418315415,3.115793855,2.577003602,2.…	ci|000030045|Bact|Sample_DB|2,ci|000030045|Bact|Sample_DB|2,ci|000030045|Bact|Sample_DB|2,ci|000118468|Bact|Sample_DB|2,ci|000076808|Bact|Sample_DA|2,ci|000113396|Bact|Sample_C|2,ci|000026813|Bact|Sample_DA|2,ci|000039171|Bact|Sample_DB|2,ci|000078666|Bact|Sample_DA|2,ci|000023042|Bact|Sample_DB|2,ci|000078729|Bact|Sample_DB|2,ci|000010836|Bact|Sample_DA|2,ci|000094466|Bact|Sample_DB|2,ci|0000189…
PF00102.22//Y_phosphatase//	25	2.58868e-14	2.63926e-13	YES	-2.75693791,-2.057487191,-7.930513339,-3.681841429,-3.681841429,-7.636053777,-2.692675107,-4.89200564,2.987972746,-2.3670569,-2.759759081,-2.759759081,-3.38710093,-2.779560998,3.168573165,-2.624368098,-3.074227241,-3.511498925,-2.14681448,-5.421717858,-5.	ci|000114992|Bact|Sample_DB|2,ci|000132925|Bact|Sample_C|2,ci|000010349|Bact|Sample_C|2,ci|000060543|Bact|Sample_C|2,ci|000060543|Bact|Sample_C|2,ci|000050387|Bact|Sample_C|2,ci|000142912|Bact|Sample_C|2,ci|000013351|Bact|Sample_C|2,ci|000090609|Bact|Sample_DB|2,ci|000069219|Bact|Sample_DB|2,ci|000054956|Bact|Sample_C|2,ci|000054956|Bact|Sample_C|2,ci|000015920|Bact|Sample_C|2,ci|000011091|Bact|S…
PF01400.19//Astacin//	7	4.68776e-14	4.72505e-13	YES	-2.392174426,-2.392174426,-2.27904363,-3.366361644,-3.366361644,-2.309802092,-4.364571892	ci|000068660|Bact|Sample_C|2,ci|000068660|Bact|Sample_C|2,ci|000103883|Bact|Sample_C|2,ci|000056757|Bact|Sample_C|2,ci|000056757|Bact|Sample_C|2,ci|000024420|Bact|Sample_C|2,ci|000016453|Bact|Sample_C|2
PF08242.7//Methyltransf_12//	14	9.8864e-14	9.85308e-13	YES	-2.726564149,2.173016324,-2.791628741,2.43151437,2.373640344,4.450362825,2.586080756,2.749773634,3.286635411,2.955511718,2.029350611,2.303148575,2.377704591,2.853200854	ci|000046095|Bact|Sample_C|2,ci|000007276|Bact|Sample_DA|2,ci|000099815|Bact|Sample_C|2,ci|000096138|Bact|Sample_DB|2,ci|000007093|Bact|Sample_DA|2,ci|000032189|Bact|Sample_DB|2,ci|000054849|Bact|Sample_C|2,ci|000122416|Bact|Sample_DB|2,ci|000032190|Bact|Sample_DB|2,ci|000079608|Bact|Sample_DB|2,ci|000075382|Bact|Sample_DA|2,ci|000137537|Bact|Sample_DB|2,ci|000002761|Bact|Sample_DB|2,ci|000003010…
PF01436.16//NHL//	8	1.35627e-13	1.33668e-12	YES	-4.389729273,2.532805826,-3.584095558,-2.468372615,-4.55974654,-2.278807586,-3.628140119,3.201309347	ci|000031273|Bact|Sample_C|2,ci|000034578|Bact|Sample_DB|2,ci|000079310|Bact|Sample_C|2,ci|000080108|Bact|Sample_C|2,ci|000013378|Bact|Sample_C|2,ci|000095436|Bact|Sample_C|2,ci|000055349|Bact|Sample_C|2,ci|000044423|Bact|Sample_DA|2
PF00001.16//7tm_1//	33	1.59707e-13	1.5567e-12	YES	-2.503347198,-2.60591945,-2.144935761,-2.094071582,-3.051891531,-2.713328798,-2.177249268,-2.39490813,-3.203464437,-3.19512089,-2.83618061,-3.221085162,-2.303328371,-2.875825104,-2.034414898,-2.698015315,-2.732861995,-2.732861995,-2.432005171,-2.432005171	ci|000049154|Bact|Sample_C|2,ci|000065791|Bact|Sample_DB|2,ci|000006179|Bact|Sample_C|2,ci|000048091|Bact|Sample_C|2,ci|000015431|Bact|Sample_C|2,ci|000010197|Bact|Sample_C|2,ci|000019318|Bact|Sample_DB|2,ci|000024498|Bact|Sample_C|2,ci|000084138|Bact|Sample_C|2,ci|000116022|Bact|Sample_C|2,ci|000013320|Bact|Sample_C|2,ci|000136842|Bact|Sample_C|2,ci|000003005|Bact|Sample_DB|2,ci|000009749|Bact|S…
PF00100.18//Zona_pellucida//	2	2.21493e-13	2.13548e-12	YES	-2.665397285,-5.079505489	ci|000092720|Bact|Sample_DB|2,ci|000020768|Bact|Sample_C|2
PF00046.24//Homeobox//	5	4.69384e-13	4.47681e-12	YES	-3.587009653,-2.881427638,-4.124716821,-3.982946586,-2.430875971	ci|000088819|Bact|Sample_C|2,ci|000018912|Bact|Sample_C|2,ci|000047470|Bact|Sample_C|2,ci|000071529|Bact|Sample_C|2,ci|000007219|Bact|Sample_C|2
PF13450.1//NAD_binding_8//	12	5.58674e-13	5.27174e-12	YES	3.524420483,4.720611395,2.152767377,2.094409436,3.389033165,4.063456166,2.675979862,3.289530022,3.66884336,4.504415141,2.152801861,5.547886524	ci|000035087|Bact|Sample_DB|2,ci|000013590|Bact|Sample_DB|2,ci|000037795|Bact|Sample_DA|2,ci|000031954|Bact|Sample_DA|2,ci|000040424|Bact|Sample_DA|2,ci|000033610|Bact|Sample_DA|2,ci|000067865|Bact|Sample_DB|2,ci|000084310|Bact|Sample_DB|2,ci|000002911|Bact|Sample_DB|2,ci|000021424|Bact|Sample_DB|2,ci|000054464|Bact|Sample_C|2,ci|000127251|Bact|Sample_DB|2
PF00043.20//GST_C//	31	7.22313e-13	6.74412e-12	YES	3.89779217,4.334780818,2.748003423,5.325180937,2.227769416,4.67565323,2.829084857,2.892659024,2.619285462,2.078090878,3.09557294,2.525153441,2.842208244,2.221641275,2.88171749,3.307516586,5.439014281,2.430532805,2.26044354,3.443930574,3.171772833,4.401407706,2.850814442,2.347611467,2.097753263,3.080322885,3.085804508,4.806027962,3.948715984,2.389795477,3.415913394	ci|000006254|Bact|Sample_DA|2,ci|000049132|Bact|Sample_DA|2,ci|000040582|Bact|Sample_DA|2,ci|000081768|Bact|Sample_DB|2,ci|000126177|Bact|Sample_DB|2,ci|000024618|Bact|Sample_DA|2,ci|000020988|Bact|Sample_DB|2,ci|000070049|Bact|Sample_DA|2,ci|000059158|Bact|Sample_DA|2,ci|000052967|Bact|Sample_DB|2,ci|000044361|Bact|Sample_DA|2,ci|000032503|Bact|Sample_DB|2,ci|000034679|Bact|Sample_DA|2,ci|000012…
PF00431.15//CUB//	15	8.06037e-13	7.44745e-12	YES	-3.225228017,-2.011921842,-5.284622912,-4.626202841,2.486099134,-3.246172018,-5.172701717,-3.67480211,-2.309802092,-3.180836946,-3.572738114,-4.747668653,-2.134153262,-4.364571892,-2.579640292	ci|000010098|Bact|Sample_DA|2,ci|000039861|Bact|Sample_C|2,ci|000089768|Bact|Sample_C|2,ci|000025032|Bact|Sample_C|2,ci|000031307|Bact|Sample_DB|2,ci|000051234|Bact|Sample_DA|2,ci|000037051|Bact|Sample_C|2,ci|000061940|Bact|Sample_C|2,ci|000024420|Bact|Sample_C|2,ci|000047124|Bact|Sample_C|2,ci|000071367|Bact|Sample_C|2,ci|000007743|Bact|Sample_C|2,ci|000008209|Bact|Sample_C|2,ci|000016453|Bact|S…
PF13516.1//LRR_6//	14	9.0071e-13	8.23639e-12	YES	2.057934261,-2.577142053,-2.345346464,-2.460700858,2.628544577,-3.407320377,-3.704731823,-2.855067399,-2.421891484,-6.444029514,-9.122069175,3.067456668,-2.285019554,-3.827811893	ci|000003985|Bact|Sample_DA|2,ci|000070167|Bact|Sample_C|2,ci|000018714|Bact|Sample_C|2,ci|000011435|Bact|Sample_C|2,ci|000035570|Bact|Sample_DB|2,ci|000132027|Bact|Sample_C|2,ci|000089725|Bact|Sample_C|2,ci|000052497|Bact|Sample_C|2,ci|000009001|Bact|Sample_C|2,ci|000122819|Bact|Sample_C|2,ci|000018381|Bact|Sample_C|2,ci|000022759|Bact|Sample_DB|2,ci|000012902|Bact|Sample_C|2,ci|000122229|Bact|S…
PF01612.15//DNA_pol_A_exo1//	2	1.32232e-12	1.19683e-11	YES	-3.92952593,2.864174092	ci|000086980|Bact|Sample_C|2,ci|000020582|Bact|Sample_DB|2
PF13374.1//TPR_10//	4	2.17605e-12	1.94965e-11	YES	-3.035200617,-3.2621019,-2.856362132,-2.711898623	ci|000069983|Bact|Sample_C|2,ci|000009420|Bact|Sample_C|2,ci|000021026|Bact|Sample_C|2,ci|000032508|Bact|Sample_C|2
PF04548.11//AIG1//	13	3.24932e-12	2.88215e-11	YES	-2.525233309,3.239429734,-3.585927203,-2.669559495,2.371037445,-2.68295433,-2.246667292,-2.039990562,3.619276432,3.377835337,-2.521184625,6.838753616,-2.305883516	ci|000053660|Bact|Sample_C|2,ci|000076551|Bact|Sample_DA|2,ci|000098874|Bact|Sample_C|2,ci|000058861|Bact|Sample_DA|2,ci|000037560|Bact|Sample_DB|2,ci|000039414|Bact|Sample_DA|2,ci|000006250|Bact|Sample_DA|2,ci|000040361|Bact|Sample_C|2,ci|000027747|Bact|Sample_DA|2,ci|000122929|Bact|Sample_DB|2,ci|000135324|Bact|Sample_C|2,ci|000122930|Bact|Sample_DB|2,ci|000044279|Bact|Sample_DB|2
PF13410.1//GST_C_2//	16	3.3113e-12	2.90804e-11	YES	3.89779217,2.588223804,4.67565323,2.829084857,2.221641275,2.88171749,3.307516586,2.430532805,2.26044354,3.171772833,2.347611467,2.097753263,3.080322885,2.074692209,2.389795477,3.415913394	ci|000006254|Bact|Sample_DA|2,ci|000002508|Bact|Sample_DB|2,ci|000024618|Bact|Sample_DA|2,ci|000020988|Bact|Sample_DB|2,ci|000012757|Bact|Sample_DA|2,ci|000060880|Bact|Sample_DB|2,ci|000022508|Bact|Sample_DB|2,ci|000123653|Bact|Sample_DB|2,ci|000075095|Bact|Sample_DA|2,ci|000113034|Bact|Sample_DB|2,ci|000058507|Bact|Sample_C|2,ci|000035649|Bact|Sample_C|2,ci|000024123|Bact|Sample_DA|2,ci|00001652…
PF00022.14//Actin//	9	3.72506e-12	3.23935e-11	YES	2.513764187,2.533502344,2.533502344,2.094487047,2.67997653,2.448741611,2.448741611,3.051818663,3.051818663	ci|000006315|Bact|Sample_DB|2,ci|000021999|Bact|Sample_DB|2,ci|000021999|Bact|Sample_DB|2,ci|000130055|Bact|Sample_DB|2,ci|000023564|Bact|Sample_DB|2,ci|000068805|Bact|Sample_DB|2,ci|000068805|Bact|Sample_DB|2,ci|000015879|Bact|Sample_DB|2,ci|000015879|Bact|Sample_DB|2
PF08246.7//Inhibitor_I29//	2	5.90355e-12	5.08394e-11	YES	16.30366783,16.30366783	ci|000018644|Bact|Sample_DA|2,ci|000018644|Bact|Sample_DA|2
PF05473.7//Herpes_UL45//	7	1.26826e-11	1.08107e-10	YES	-3.188548435,-16.30402101,2.715311167,-2.096939348,2.935717251,2.779196426,2.553704733	ci|000134989|Bact|Sample_C|2,ci|000099616|Bact|Sample_C|2,ci|000129167|Bact|Sample_DB|2,ci|000000611|Bact|Sample_C|2,ci|000129161|Bact|Sample_DB|2,ci|000129162|Bact|Sample_DB|2,ci|000129158|Bact|Sample_DB|2
PF00226.26//DnaJ//	11	1.27973e-11	1.08107e-10	YES	-3.194568893,-11.66728738,-3.386807954,-2.812473362,-10.41655323,-11.256901,-2.84339715,-8.193740633,-2.603668087,-2.365249502,-3.15912127	ci|000055874|Bact|Sample_DA|2,ci|000104396|Bact|Sample_C|2,ci|000000034|Bact|Sample_DA|2,ci|000019888|Bact|Sample_C|2,ci|000025445|Bact|Sample_DA|2,ci|000104397|Bact|Sample_C|2,ci|000025799|Bact|Sample_C|2,ci|000018751|Bact|Sample_DB|2,ci|000035269|Bact|Sample_C|2,ci|000012855|Bact|Sample_DA|2,ci|000047794|Bact|Sample_C|2
PF02469.17//Fasciclin//	5	1.42132e-11	1.18935e-10	YES	-3.275501662,-2.568302967,-2.635176088,2.325788269,2.325788269	ci|000052834|Bact|Sample_C|2,ci|000072993|Bact|Sample_C|2,ci|000017504|Bact|Sample_C|2,ci|000010372|Bact|Sample_DA|2,ci|000010372|Bact|Sample_DA|2
PF13504.1//LRR_7//	8	1.89818e-11	1.57354e-10	YES	2.057934261,-3.407320377,-2.855067399,-2.877276595,-6.444029514,-9.122069175,-2.285019554,-3.827811893	ci|000003985|Bact|Sample_DA|2,ci|000132027|Bact|Sample_C|2,ci|000052497|Bact|Sample_C|2,ci|000039633|Bact|Sample_DA|2,ci|000122819|Bact|Sample_C|2,ci|000018381|Bact|Sample_C|2,ci|000012902|Bact|Sample_C|2,ci|000122229|Bact|Sample_C|2
PF00782.15//DSPc//	15	2.27355e-11	1.86726e-10	YES	-2.75693791,-2.057487191,-2.468355691,-7.930513339,-7.636053777,-2.528928285,-4.89200564,2.987972746,3.168573165,-2.624368098,-5.421717858,-7.345905084,-2.66345393,2.106442165,3.076478237	ci|000114992|Bact|Sample_DB|2,ci|000132925|Bact|Sample_C|2,ci|000068617|Bact|Sample_DB|2,ci|000010349|Bact|Sample_C|2,ci|000050387|Bact|Sample_C|2,ci|000081234|Bact|Sample_DB|2,ci|000013351|Bact|Sample_C|2,ci|000090609|Bact|Sample_DB|2,ci|000039810|Bact|Sample_DB|2,ci|000051521|Bact|Sample_DA|2,ci|000056768|Bact|Sample_DB|2,ci|000094115|Bact|Sample_C|2,ci|000049453|Bact|Sample_C|2,ci|000112870|Ba…
PF07648.10//Kazal_2//	10	3.46453e-11	2.8193e-10	YES	-2.237462137,-2.529656523,-3.760187889,-2.684257193,-5.008298191,-5.008298191,-5.008298191,-2.396376315,-2.966547522,2.223683707	ci|000033371|Bact|Sample_C|2,ci|000068696|Bact|Sample_C|2,ci|000079446|Bact|Sample_C|2,ci|000003449|Bact|Sample_C|2,ci|000045011|Bact|Sample_C|2,ci|000045011|Bact|Sample_C|2,ci|000045011|Bact|Sample_C|2,ci|000024846|Bact|Sample_C|2,ci|000060618|Bact|Sample_C|2,ci|000000925|Bact|Sample_DA|2
PF01335.16//DED//	2	4.66652e-11	3.72901e-10	YES	-2.678780571,-2.146871485	ci|000052801|Bact|Sample_C|2,ci|000017991|Bact|Sample_C|2
PF00293.23//NUDIX//	2	4.66652e-11	3.72901e-10	YES	2.532896654,3.573202832	ci|000004291|Bact|Sample_DB|2,ci|000044787|Bact|Sample_DB|2
PF13671.1//AAA_33//	6	8.51779e-11	6.74579e-10	YES	-2.049730477,2.320663572,2.465993814,-2.583122403,2.785621478,2.684835526	ci|000093449|Bact|Sample_C|2,ci|000122037|Bact|Sample_DB|2,ci|000037746|Bact|Sample_DA|2,ci|000068683|Bact|Sample_C|2,ci|000032505|Bact|Sample_DB|2,ci|000110569|Bact|Sample_DB|2
PF00619.16//CARD//	4	9.07959e-11	7.12708e-10	YES	-2.204339112,-2.650146892,-2.988989863,-2.650161715	ci|000055075|Bact|Sample_C|2,ci|000031103|Bact|Sample_C|2,ci|000126240|Bact|Sample_C|2,ci|000006264|Bact|Sample_C|2
PF00106.20//adh_short//	105	1.02793e-10	7.99802e-10	YES	2.368779263,2.388658958,2.478912825,2.98876341,3.1636043,2.40201861,2.960138072,2.22144874,2.422544164,2.5988652,2.586362289,2.011766907,2.9876243,2.022974747,2.369182496,2.369182496,2.20347739,2.54222696,3.306182009,2.102313953,3.689359242,2.380699226,2.393983531,2.445626566,2.73348039,2.130924005,2.130924005,-2.534537805,3.582409089,3.582409089,5.447398471,2.35415495,2.141756122,2.386330668,2.1…	ci|000003349|Bact|Sample_DA|2,ci|000034145|Bact|Sample_DB|2,ci|000126727|Bact|Sample_DB|2,ci|000001997|Bact|Sample_DA|2,ci|000065523|Bact|Sample_C|2,ci|000009382|Bact|Sample_DA|2,ci|000037730|Bact|Sample_DA|2,ci|000074440|Bact|Sample_DA|2,ci|000069107|Bact|Sample_C|2,ci|000038403|Bact|Sample_DA|2,ci|000098873|Bact|Sample_DB|2,ci|000051428|Bact|Sample_DB|2,ci|000047165|Bact|Sample_DA|2,ci|00002519…
PF02798.15//GST_N//	28	1.44286e-10	1.11288e-09	YES	4.334780818,2.748003423,5.325180937,3.235793351,2.768424877,2.227769416,2.829084857,2.892659024,2.078090878,2.525153441,2.842208244,2.88171749,3.307516586,2.430532805,2.26044354,3.443930574,3.171772833,4.401407706,2.850814442,2.347611467,2.097753263,3.080322885,2.519158234,2.339861873,3.085804508,4.806027962,3.948715984,3.415913394	ci|000049132|Bact|Sample_DA|2,ci|000040582|Bact|Sample_DA|2,ci|000081768|Bact|Sample_DB|2,ci|000016572|Bact|Sample_DA|2,ci|000046900|Bact|Sample_DB|2,ci|000126177|Bact|Sample_DB|2,ci|000020988|Bact|Sample_DB|2,ci|000070049|Bact|Sample_DA|2,ci|000052967|Bact|Sample_DB|2,ci|000032503|Bact|Sample_DB|2,ci|000034679|Bact|Sample_DA|2,ci|000060880|Bact|Sample_DB|2,ci|000022508|Bact|Sample_DB|2,ci|000123…
PF13238.1//AAA_18//	6	1.67735e-10	1.28259e-09	YES	2.451567247,2.320663572,2.465993814,2.785621478,2.684835526,-5.10309961	ci|000035825|Bact|Sample_DB|2,ci|000122037|Bact|Sample_DB|2,ci|000037746|Bact|Sample_DA|2,ci|000032505|Bact|Sample_DB|2,ci|000110569|Bact|Sample_DB|2,ci|000010297|Bact|Sample_C|2
PF13245.1//AAA_19//	10	1.69899e-10	1.28804e-09	YES	2.550871874,3.379146369,2.892195551,-2.364937831,3.286619488,3.714696786,2.337333341,2.684835526,2.08442007,2.587224491	ci|000040921|Bact|Sample_DA|2,ci|000043426|Bact|Sample_DB|2,ci|000069920|Bact|Sample_DB|2,ci|000119123|Bact|Sample_C|2,ci|000030933|Bact|Sample_DB|2,ci|000070769|Bact|Sample_DB|2,ci|000074223|Bact|Sample_C|2,ci|000110569|Bact|Sample_DB|2,ci|000016183|Bact|Sample_DB|2,ci|000003074|Bact|Sample_DA|2
PF13649.1//Methyltransf_25//	13	1.79949e-10	1.35267e-09	YES	2.173016324,-2.791628741,2.43151437,2.373640344,4.450362825,2.586080756,2.749773634,3.286635411,2.955511718,2.302524082,2.303148575,2.377704591,2.853200854	ci|000007276|Bact|Sample_DA|2,ci|000099815|Bact|Sample_C|2,ci|000096138|Bact|Sample_DB|2,ci|000007093|Bact|Sample_DA|2,ci|000032189|Bact|Sample_DB|2,ci|000054849|Bact|Sample_C|2,ci|000122416|Bact|Sample_DB|2,ci|000032190|Bact|Sample_DB|2,ci|000079608|Bact|Sample_DB|2,ci|000025855|Bact|Sample_DB|2,ci|000137537|Bact|Sample_DB|2,ci|000002761|Bact|Sample_DB|2,ci|000003010|Bact|Sample_DA|2
PF13417.1//GST_N_3//	30	1.97139e-10	1.46943e-09	YES	2.588223804,4.334780818,2.748003423,5.325180937,3.235793351,2.768424877,2.829084857,2.892659024,2.078090878,2.137017738,3.09557294,2.525153441,2.842208244,2.221641275,2.88171749,3.307516586,2.430532805,2.26044354,3.171772833,4.401407706,2.347611467,2.097753263,3.080322885,2.074692209,2.519158234,2.339861873,3.085804508,4.806027962,3.948715984,3.415913394	ci|000002508|Bact|Sample_DB|2,ci|000049132|Bact|Sample_DA|2,ci|000040582|Bact|Sample_DA|2,ci|000081768|Bact|Sample_DB|2,ci|000016572|Bact|Sample_DA|2,ci|000046900|Bact|Sample_DB|2,ci|000020988|Bact|Sample_DB|2,ci|000070049|Bact|Sample_DA|2,ci|000052967|Bact|Sample_DB|2,ci|000064410|Bact|Sample_C|2,ci|000044361|Bact|Sample_DA|2,ci|000032503|Bact|Sample_DB|2,ci|000034679|Bact|Sample_DA|2,ci|0000127…
PF04851.10//ResIII//	4	2.4931e-10	1.81261e-09	YES	-4.211596695,2.555937993,2.516825379,2.372560726	ci|000079767|Bact|Sample_C|2,ci|000030059|Bact|Sample_C|2,ci|000113243|Bact|Sample_DB|2,ci|000002439|Bact|Sample_DA|2
PF07525.11//SOCS_box//	4	2.4931e-10	1.81261e-09	YES	-2.396766983,-2.001374622,-2.367807773,-3.031487623	ci|000071803|Bact|Sample_C|2,ci|000099554|Bact|Sample_C|2,ci|000051901|Bact|Sample_C|2,ci|000095782|Bact|Sample_C|2
PF01485.16//IBR//	4	2.4931e-10	1.81261e-09	YES	-2.635436522,-2.1791754,-2.530655029,-2.63837367	ci|000012574|Bact|Sample_C|2,ci|000069623|Bact|Sample_C|2,ci|000063356|Bact|Sample_C|2,ci|000093612|Bact|Sample_C|2
PF13520.1//AA_permease_2//	2	5.78331e-10	4.17057e-09	YES	3.800577936,3.48335969	ci|000032679|Bact|Sample_DA|2,ci|000052052|Bact|Sample_DA|2
PF01370.16//Epimerase//	13	1.07568e-09	7.69458e-09	YES	2.011766907,2.155857672,2.73348039,-2.534537805,5.447398471,-2.767720262,2.132684681,2.704660909,2.138412192,2.289214957,3.11949792,2.060371849,2.060371849	ci|000051428|Bact|Sample_DB|2,ci|000014657|Bact|Sample_DA|2,ci|000001923|Bact|Sample_DA|2,ci|000010112|Bact|Sample_C|2,ci|000012847|Bact|Sample_DB|2,ci|000000533|Bact|Sample_C|2,ci|000007322|Bact|Sample_DA|2,ci|000017742|Bact|Sample_DB|2,ci|000001765|Bact|Sample_DB|2,ci|000022777|Bact|Sample_C|2,ci|000079086|Bact|Sample_DA|2,ci|000000269|Bact|Sample_DB|2,ci|000000269|Bact|Sample_DB|2
PF00041.16//fn3//	42	1.1275e-09	8.00074e-09	YES	-3.220938804,-3.833611501,-3.833611501,-3.833611501,-5.053710661,-5.586031079,-3.489331831,-2.77671512,-3.519964778,-2.187946915,-5.280135714,-2.986352662,-2.722811897,-2.483375814,-6.491493014,-4.199021253,-3.735520347,-2.722807249,-2.882872897,-2.096939	ci|000001891|Bact|Sample_C|2,ci|000057143|Bact|Sample_C|2,ci|000057143|Bact|Sample_C|2,ci|000057143|Bact|Sample_C|2,ci|000063157|Bact|Sample_C|2,ci|000105434|Bact|Sample_C|2,ci|000130179|Bact|Sample_C|2,ci|000066386|Bact|Sample_C|2,ci|000082237|Bact|Sample_C|2,ci|000105225|Bact|Sample_DB|2,ci|000048735|Bact|Sample_C|2,ci|000122188|Bact|Sample_C|2,ci|000051010|Bact|Sample_C|2,ci|000024360|Bact|Sam…
PF00589.17//Phage_integrase//	2	1.6223e-09	1.14205e-08	YES	3.16992412,-11.15180028	ci|000010938|Bact|Sample_DB|2,ci|000132036|Bact|Sample_C|2
PF00443.24//UCH//	10	2.07139e-09	1.44671e-08	YES	3.062776981,3.062776981,3.556441175,3.556441175,3.473282066,3.473282066,3.135534955,3.135534955,3.119170957,2.505489179	ci|000071364|Bact|Sample_DB|2,ci|000071364|Bact|Sample_DB|2,ci|000096199|Bact|Sample_DB|2,ci|000096199|Bact|Sample_DB|2,ci|000051423|Bact|Sample_DA|2,ci|000051423|Bact|Sample_DA|2,ci|000045590|Bact|Sample_DA|2,ci|000045590|Bact|Sample_DA|2,ci|000057210|Bact|Sample_DA|2,ci|000117410|Bact|Sample_DB|2
PF00229.13//TNF//	32	2.11322e-09	1.4644e-08	YES	-2.572297929,-4.832458398,-2.846818538,-2.838034263,-5.502428271,-2.016562898,-4.331113403,-4.145192562,-5.490096282,-3.848321245,-4.280338151,-2.498832679,-2.484060085,-3.358105253,-3.11524473,-2.978491661,-2.978491661,-3.299427415,-4.589406665,-4.188709	ci|000078428|Bact|Sample_DB|2,ci|000095000|Bact|Sample_C|2,ci|000020451|Bact|Sample_C|2,ci|000033386|Bact|Sample_DA|2,ci|000053939|Bact|Sample_C|2,ci|000039601|Bact|Sample_DA|2,ci|000034797|Bact|Sample_C|2,ci|000025441|Bact|Sample_C|2,ci|000037116|Bact|Sample_C|2,ci|000008756|Bact|Sample_DA|2,ci|000070975|Bact|Sample_C|2,ci|000089677|Bact|Sample_C|2,ci|000031906|Bact|Sample_C|2,ci|000019527|Bact|…
PF01926.18//MMR_HSR1//	53	2.28326e-09	1.56996e-08	YES	2.053196483,2.002004271,-2.525233309,-2.647926891,2.661369737,2.454371434,2.471657804,3.239429734,2.627656618,-3.114718827,2.362272353,-3.585927203,2.166685227,3.083960256,2.395291532,-2.642349381,-2.642349381,2.687129871,-2.669559495,2.555496195,2.295377999,2.405421198,2.269644982,2.123626254,2.371037445,2.049189972,-2.866757914,3.155503612,-2.68295433,-2.246203786,2.94627893,3.130177279,2.52624…	ci|000002739|Bact|Sample_DA|2,ci|000031268|Bact|Sample_DA|2,ci|000053660|Bact|Sample_C|2,ci|000037441|Bact|Sample_C|2,ci|000126376|Bact|Sample_DB|2,ci|000033854|Bact|Sample_DB|2,ci|000000187|Bact|Sample_DB|2,ci|000076551|Bact|Sample_DA|2,ci|000065966|Bact|Sample_C|2,ci|000079089|Bact|Sample_C|2,ci|000001034|Bact|Sample_DA|2,ci|000098874|Bact|Sample_C|2,ci|000009026|Bact|Sample_DA|2,ci|000057300|B…
PF00178.17//Ets//	7	4.5021e-09	3.07182e-08	YES	-3.0459177,-4.064128729,-3.193722398,-2.050009949,-2.037429523,-3.569150426,-2.146326103	ci|000022229|Bact|Sample_C|2,ci|000006313|Bact|Sample_C|2,ci|000022228|Bact|Sample_C|2,ci|000071649|Bact|Sample_C|2,ci|000097716|Bact|Sample_C|2,ci|000059967|Bact|Sample_C|2,ci|000062257|Bact|Sample_C|2
PF00759.14//Glyco_hydro_9//	4	7.53453e-09	5.10162e-08	YES	-3.776274096,-3.101347405,-3.101347405,-3.101347405	ci|000098809|Bact|Sample_C|2,ci|000072900|Bact|Sample_C|2,ci|000072900|Bact|Sample_C|2,ci|000072900|Bact|Sample_C|2
PF00246.19//Peptidase_M14//	8	8.24914e-09	5.54318e-08	YES	-8.393742881,-2.182420573,-14.32551707,-14.32551707,-6.304426008,-6.304426008,-8.046367148,-11.22813768	ci|000074930|Bact|Sample_C|2,ci|000102728|Bact|Sample_C|2,ci|000067170|Bact|Sample_C|2,ci|000067170|Bact|Sample_C|2,ci|000031010|Bact|Sample_C|2,ci|000031010|Bact|Sample_C|2,ci|000093128|Bact|Sample_C|2,ci|000054929|Bact|Sample_C|2
PF03193.11//DUF258//	7	8.88299e-09	5.92422e-08	YES	3.239429734,2.371037445,-2.68295433,2.465993814,3.619276432,3.377835337,6.838753616	ci|000076551|Bact|Sample_DA|2,ci|000037560|Bact|Sample_DB|2,ci|000039414|Bact|Sample_DA|2,ci|000037746|Bact|Sample_DA|2,ci|000027747|Bact|Sample_DA|2,ci|000122929|Bact|Sample_DB|2,ci|000122930|Bact|Sample_DB|2
PF00050.16//Kazal_1//	9	1.44585e-08	9.57066e-08	YES	-2.237462137,-2.529656523,-3.760187889,-2.684257193,-5.008298191,-5.008298191,-5.008298191,-2.396376315,-2.966547522	ci|000033371|Bact|Sample_C|2,ci|000068696|Bact|Sample_C|2,ci|000079446|Bact|Sample_C|2,ci|000003449|Bact|Sample_C|2,ci|000045011|Bact|Sample_C|2,ci|000045011|Bact|Sample_C|2,ci|000045011|Bact|Sample_C|2,ci|000024846|Bact|Sample_C|2,ci|000060618|Bact|Sample_C|2
PF00732.14//GMC_oxred_N//	4	1.54222e-08	1.0133e-07	YES	2.714862927,2.714862927,-2.765172607,2.066440463	ci|000055966|Bact|Sample_DA|2,ci|000055966|Bact|Sample_DA|2,ci|000006303|Bact|Sample_C|2,ci|000058074|Bact|Sample_DA|2
PF09439.5//SRPRB//	8	2.06422e-08	1.3463e-07	YES	2.454371434,2.471657804,-3.114718827,2.362272353,2.687129871,-4.281525545,2.123626254,-4.47244216,2.526242315,2.284543901,2.502124986,2.435127019	ci|000033854|Bact|Sample_DB|2,ci|000000187|Bact|Sample_DB|2,ci|000079089|Bact|Sample_C|2,ci|000001034|Bact|Sample_DA|2,ci|000027256|Bact|Sample_DA|2,ci|000003145|Bact|Sample_C|2,ci|000011914|Bact|Sample_C|2,ci|000056435|Bact|Sample_C|2,ci|000008722|Bact|Sample_DA|2,ci|000112279|Bact|Sample_DB|2,ci|000031353|Bact|Sample_DA|2,ci|000027382|Bact|Sample_DA|2
PF00811.13//Ependymin//	8	2.09556e-08	1.35302e-07	YES	4.377790446,2.057040591,2.613500162,2.044620607,-4.210921712,2.804337821,-3.641188299,2.152158644	ci|000034010|Bact|Sample_DB|2,ci|000028307|Bact|Sample_DA|2,ci|000028309|Bact|Sample_DA|2,ci|000014982|Bact|Sample_C|2,ci|000063701|Bact|Sample_C|2,ci|000046734|Bact|Sample_DB|2,ci|000012460|Bact|Sample_C|2,ci|000028310|Bact|Sample_DA|2
PF00085.15//Thioredoxin//	11	2.10504e-08	1.35302e-07	YES	2.052147271,3.056810801,3.05301597,-2.189365891,-2.389661339,2.363057526,2.212019431,2.224277511,2.242762571,-2.119717881,2.261791777	ci|000061270|Bact|Sample_C|2,ci|000005242|Bact|Sample_DA|2,ci|000079021|Bact|Sample_DA|2,ci|000002825|Bact|Sample_C|2,ci|000100359|Bact|Sample_C|2,ci|000022140|Bact|Sample_DB|2,ci|000092578|Bact|Sample_DB|2,ci|000025533|Bact|Sample_C|2,ci|000034728|Bact|Sample_C|2,ci|000067396|Bact|Sample_C|2,ci|000068777|Bact|Sample_DB|2
PF01063.14//Aminotran_4//	9	2.25257e-08	1.43744e-07	YES	-5.061623992,-4.048660348,-4.365459167,-5.73302018,-5.254048183,-5.752417524,-5.486155611,-5.015526735,-4.426761992	ci|000029449|Bact|Sample_C|2,ci|000116577|Bact|Sample_DB|2,ci|000116575|Bact|Sample_DB|2,ci|000093682|Bact|Sample_C|2,ci|000093681|Bact|Sample_C|2,ci|000093680|Bact|Sample_C|2,ci|000017707|Bact|Sample_C|2,ci|000096501|Bact|Sample_DB|2,ci|000116578|Bact|Sample_DB|2
PF00090.14//TSP_1//	25	2.49767e-08	1.58245e-07	YES	-4.200438501,-4.462891743,-3.818850277,-3.818850277,-3.995624249,-2.448548148,-3.09712804,-2.984660795,-2.709753316,-3.391553308,-3.512680511,-2.389201231,-3.777121084,-3.237237797,-2.300737547,-3.942454732,-2.249405774,-3.659755629,-2.425732273,-3.534399	ci|000047140|Bact|Sample_DA|2,ci|000095007|Bact|Sample_DB|2,ci|000075931|Bact|Sample_C|2,ci|000075931|Bact|Sample_C|2,ci|000002563|Bact|Sample_DA|2,ci|000047119|Bact|Sample_C|2,ci|000054417|Bact|Sample_DA|2,ci|000055539|Bact|Sample_C|2,ci|000119026|Bact|Sample_DB|2,ci|000037114|Bact|Sample_C|2,ci|000053107|Bact|Sample_DA|2,ci|000057800|Bact|Sample_DB|2,ci|000012948|Bact|Sample_C|2,ci|000077854|Ba…
PF00583.19//Acetyltransf_1//	11	5.12483e-08	3.22392e-07	YES	3.398611255,3.299944752,2.034803738,4.431218492,3.457544993,2.428182762,3.354817433,2.315255933,2.455489205,2.869634494,2.759432385	ci|000004537|Bact|Sample_DA|2,ci|000016837|Bact|Sample_DB|2,ci|000001635|Bact|Sample_DA|2,ci|000097403|Bact|Sample_DB|2,ci|000008884|Bact|Sample_DB|2,ci|000038898|Bact|Sample_DA|2,ci|000010971|Bact|Sample_DB|2,ci|000024768|Bact|Sample_DB|2,ci|000053996|Bact|Sample_DB|2,ci|000001987|Bact|Sample_DB|2,ci|000059594|Bact|Sample_DA|2
PF03067.10//Chitin_bind_3//	2	5.53992e-08	3.4605e-07	YES	-3.279822546,-3.279822546	ci|000002117|Bact|Sample_C|2,ci|000002117|Bact|Sample_C|2
PF01217.15//Clat_adaptor_s//	9	6.9397e-08	4.30456e-07	YES	2.140907778,2.147932667,2.078690027,2.802479699,2.491042839,2.406247876,2.821369401,2.591653709,2.66285519	ci|000032670|Bact|Sample_DA|2,ci|000028325|Bact|Sample_DA|2,ci|000025898|Bact|Sample_DA|2,ci|000035593|Bact|Sample_DB|2,ci|000026997|Bact|Sample_DA|2,ci|000016677|Bact|Sample_DA|2,ci|000042424|Bact|Sample_DB|2,ci|000055642|Bact|Sample_DB|2,ci|000099578|Bact|Sample_C|2
PF00890.19//FAD_binding_2//	10	7.84431e-08	4.83188e-07	YES	3.524420483,4.720611395,2.152767377,2.118396819,2.094409436,2.675979862,3.289530022,4.504415141,2.152801861,5.547886524	ci|000035087|Bact|Sample_DB|2,ci|000013590|Bact|Sample_DB|2,ci|000037795|Bact|Sample_DA|2,ci|000028488|Bact|Sample_DA|2,ci|000031954|Bact|Sample_DA|2,ci|000067865|Bact|Sample_DB|2,ci|000084310|Bact|Sample_DB|2,ci|000021424|Bact|Sample_DB|2,ci|000054464|Bact|Sample_C|2,ci|000127251|Bact|Sample_DB|2
PF13423.1//UCH_1//	6	8.17121e-08	4.99853e-07	YES	3.062776981,3.473282066,3.473282066,3.135534955,3.119170957,2.505489179	ci|000071364|Bact|Sample_DB|2,ci|000051423|Bact|Sample_DA|2,ci|000051423|Bact|Sample_DA|2,ci|000045590|Bact|Sample_DA|2,ci|000057210|Bact|Sample_DA|2,ci|000117410|Bact|Sample_DB|2
PF00155.16//Aminotran_1_2//	14	1.0108e-07	6.14096e-07	YES	2.370158143,2.167697573,2.266004037,2.346931495,3.00037007,2.301041394,2.294662441,2.564236781,2.33840107,2.069319731,2.069319731,2.050066155,2.194445192,2.318200533	ci|000028736|Bact|Sample_C|2,ci|000041052|Bact|Sample_DB|2,ci|000032885|Bact|Sample_DA|2,ci|000046475|Bact|Sample_DA|2,ci|000068727|Bact|Sample_DA|2,ci|000064728|Bact|Sample_C|2,ci|000032873|Bact|Sample_DA|2,ci|000008031|Bact|Sample_C|2,ci|000072373|Bact|Sample_DA|2,ci|000065771|Bact|Sample_DB|2,ci|000065771|Bact|Sample_DB|2,ci|000058147|Bact|Sample_DA|2,ci|000028926|Bact|Sample_DB|2,ci|000072102…
PF05199.8//GMC_oxred_C//	4	1.09714e-07	6.62016e-07	YES	2.714862927,-2.765172607,-2.765172607,2.066440463	ci|000055966|Bact|Sample_DA|2,ci|000006303|Bact|Sample_C|2,ci|000006303|Bact|Sample_C|2,ci|000058074|Bact|Sample_DA|2
PF00084.15//Sushi//	11	1.24198e-07	7.44349e-07	YES	-4.935837886,-2.838697551,-2.718146262,-4.394337347,-2.500764439,-2.500764439,-2.500764439,-3.442223336,-3.055732512,-3.055732512,-5.079505489	ci|000031625|Bact|Sample_C|2,ci|000016495|Bact|Sample_C|2,ci|000006350|Bact|Sample_C|2,ci|000137140|Bact|Sample_C|2,ci|000045179|Bact|Sample_C|2,ci|000045179|Bact|Sample_C|2,ci|000045179|Bact|Sample_C|2,ci|000120650|Bact|Sample_C|2,ci|000059887|Bact|Sample_C|2,ci|000059887|Bact|Sample_C|2,ci|000020768|Bact|Sample_C|2
PF02668.11//TauD//	6	2.12515e-07	1.26511e-06	YES	2.843947441,2.350183648,2.941386931,3.161327769,2.041209122,4.31280117	ci|000069174|Bact|Sample_DB|2,ci|000007999|Bact|Sample_C|2,ci|000039646|Bact|Sample_DA|2,ci|000013988|Bact|Sample_DA|2,ci|000068848|Bact|Sample_DB|2,ci|000084134|Bact|Sample_DB|2
PF04969.11//CS//	5	2.1992e-07	1.29473e-06	YES	-2.6387841,-2.738951421,2.322591295,-3.017096649,2.042479915	ci|000032576|Bact|Sample_DA|2,ci|000072149|Bact|Sample_C|2,ci|000029026|Bact|Sample_DB|2,ci|000050085|Bact|Sample_C|2,ci|000000641|Bact|Sample_C|2
PF01602.15//Adaptin_N//	4	2.2187e-07	1.29473e-06	YES	-2.362280735,2.24275233,2.83691795,2.075112273	ci|000075514|Bact|Sample_C|2,ci|000014427|Bact|Sample_DA|2,ci|000006417|Bact|Sample_DB|2,ci|000125754|Bact|Sample_DB|2
PF02719.10//Polysacc_synt_2//	4	2.2187e-07	1.29473e-06	YES	2.011766907,-2.534537805,-2.767720262,2.556768815	ci|000051428|Bact|Sample_DB|2,ci|000010112|Bact|Sample_C|2,ci|000000533|Bact|Sample_C|2,ci|000037438|Bact|Sample_DA|2
PF13659.1//Methyltransf_26//	11	2.31399e-07	1.34151e-06	YES	2.137371377,2.173016324,4.716834035,-2.791628741,2.43151437,2.749773634,3.286635411,2.526864853,2.302524082,2.303148575,2.377704591	ci|000019868|Bact|Sample_C|2,ci|000007276|Bact|Sample_DA|2,ci|000073698|Bact|Sample_DB|2,ci|000099815|Bact|Sample_C|2,ci|000096138|Bact|Sample_DB|2,ci|000122416|Bact|Sample_DB|2,ci|000032190|Bact|Sample_DB|2,ci|000018900|Bact|Sample_DA|2,ci|000025855|Bact|Sample_DB|2,ci|000137537|Bact|Sample_DB|2,ci|000002761|Bact|Sample_DB|2
PF00232.13//Glyco_hydro_1//	4	2.94353e-07	1.68446e-06	YES	-2.218727138,-4.65703761,-4.65703761,-4.65703761	ci|000036640|Bact|Sample_C|2,ci|000065822|Bact|Sample_C|2,ci|000065822|Bact|Sample_C|2,ci|000065822|Bact|Sample_C|2
PF00640.18//PID//	4	2.94353e-07	1.68446e-06	YES	-3.963904735,-3.842230787,-5.467879749,-3.653073047	ci|000055732|Bact|Sample_C|2,ci|000076734|Bact|Sample_C|2,ci|000067683|Bact|Sample_C|2,ci|000089686|Bact|Sample_C|2
PF00282.14//Pyridoxal_deC//	2	3.2116e-07	1.82608e-06	YES	2.149678963,2.346104391	ci|000039751|Bact|Sample_C|2,ci|000114509|Bact|Sample_DB|2
PF13231.1//PMT_2//	8	3.27421e-07	1.84982e-06	YES	2.414914867,2.062692754,2.827273068,2.701814297,2.366678579,4.389723738,2.52523711,2.033251611	ci|000062858|Bact|Sample_C|2,ci|000057231|Bact|Sample_DA|2,ci|000033967|Bact|Sample_DB|2,ci|000025738|Bact|Sample_C|2,ci|000045615|Bact|Sample_DA|2,ci|000038707|Bact|Sample_DB|2,ci|000071926|Bact|Sample_C|2,ci|000001150|Bact|Sample_DA|2
PF13086.1//AAA_11//	3	3.74909e-07	2.10471e-06	YES	2.892195551,-2.364937831,2.08442007	ci|000069920|Bact|Sample_DB|2,ci|000119123|Bact|Sample_C|2,ci|000016183|Bact|Sample_DB|2
PF00012.15//HSP70//	24	4.05876e-07	2.26423e-06	NO	-3.214446002,-13.62014391,-5.872593195,-2.0236251,-27.51117036,-11.94232822,-3.406611503,-3.137264713,-3.470936151,-14.29521948,-14.29521948,-14.29521948,-14.29521948,-22.95960007,-22.95960007,-22.95960007,-16.62305664,-15.29916296,-15.29916296,-15.299162	ci|000024575|Bact|Sample_C|2,ci|000059196|Bact|Sample_DA|2,ci|000029496|Bact|Sample_C|2,ci|000015770|Bact|Sample_C|2,ci|000097194|Bact|Sample_DB|2,ci|000128605|Bact|Sample_DB|2,ci|000077727|Bact|Sample_C|2,ci|000015050|Bact|Sample_C|2,ci|000016800|Bact|Sample_C|2,ci|000011250|Bact|Sample_C|2,ci|000011250|Bact|Sample_C|2,ci|000011250|Bact|Sample_C|2,ci|000011250|Bact|Sample_C|2,ci|000049886|Bact|S…
PF14580.1//LRR_9//	8	6.30246e-07	3.49393e-06	YES	2.057934261,2.464633253,-2.639634626,-3.704731823,3.017302967,-9.122069175,2.679071415,-3.827811893	ci|000003985|Bact|Sample_DA|2,ci|000047291|Bact|Sample_DA|2,ci|000016806|Bact|Sample_C|2,ci|000089725|Bact|Sample_C|2,ci|000026253|Bact|Sample_DA|2,ci|000018381|Bact|Sample_C|2,ci|000074493|Bact|Sample_C|2,ci|000122229|Bact|Sample_C|2
PF01425.16//Amidase//	2	6.79058e-07	3.74115e-06	YES	2.166483617,2.328722483	ci|000027923|Bact|Sample_DB|2,ci|000017792|Bact|Sample_DA|2
PF12781.2//AAA_9//	12	6.9112e-07	3.7841e-06	YES	-2.712016166,-2.139937969,-2.527772819,-2.473320596,-2.473320596,-2.307950599,-2.248230969,-2.248230969,-2.141954392,-2.033227839,-3.816535712,-2.301355178	ci|000077066|Bact|Sample_C|2,ci|000015987|Bact|Sample_C|2,ci|000052420|Bact|Sample_C|2,ci|000048004|Bact|Sample_C|2,ci|000048004|Bact|Sample_C|2,ci|000089593|Bact|Sample_C|2,ci|000036525|Bact|Sample_C|2,ci|000036525|Bact|Sample_C|2,ci|000012634|Bact|Sample_C|2,ci|000055916|Bact|Sample_C|2,ci|000025041|Bact|Sample_C|2,ci|000017542|Bact|Sample_C|2
PF00412.17//LIM//	8	1.1972e-06	6.51482e-06	YES	-2.005328426,-3.587009653,-2.178343976,-2.208346794,-2.407055996,-4.124716821,-4.124716821,-3.982946586	ci|000021189|Bact|Sample_C|2,ci|000088819|Bact|Sample_C|2,ci|000068885|Bact|Sample_C|2,ci|000039676|Bact|Sample_C|2,ci|000005732|Bact|Sample_C|2,ci|000047470|Bact|Sample_C|2,ci|000047470|Bact|Sample_C|2,ci|000071529|Bact|Sample_C|2
PF00134.18//Cyclin_N//	14	1.2524e-06	6.77365e-06	YES	-2.527037448,-2.186786271,-2.526307155,3.282444126,-2.512363475,-2.34108743,-2.338886854,3.484670736,2.354581346,-2.471301617,-2.085214477,-2.275082791,-2.27605915,2.142239871	ci|000056362|Bact|Sample_DA|2,ci|000072599|Bact|Sample_C|2,ci|000079136|Bact|Sample_DB|2,ci|000067089|Bact|Sample_DB|2,ci|000004680|Bact|Sample_C|2,ci|000052243|Bact|Sample_DB|2,ci|000061999|Bact|Sample_C|2,ci|000026197|Bact|Sample_DA|2,ci|000128715|Bact|Sample_DB|2,ci|000091386|Bact|Sample_DB|2,ci|000004470|Bact|Sample_C|2,ci|000039564|Bact|Sample_DB|2,ci|000000418|Bact|Sample_C|2,ci|000005997|B…
PF00191.15//Annexin//	3	1.53448e-06	8.1993e-06	YES	-2.886624746,-2.850924014,-3.188634136	ci|000084160|Bact|Sample_C|2,ci|000017380|Bact|Sample_DB|2,ci|000042198|Bact|Sample_C|2
PF00928.16//Adap_comp_sub//	3	1.53448e-06	8.1993e-06	YES	2.147932667,2.078690027,2.07257578	ci|000028325|Bact|Sample_DA|2,ci|000025898|Bact|Sample_DA|2,ci|000073958|Bact|Sample_C|2
PF01073.14//3Beta_HSD//	4	1.54926e-06	8.2287e-06	YES	2.011766907,-2.534537805,-2.767720262,2.060371849	ci|000051428|Bact|Sample_DB|2,ci|000010112|Bact|Sample_C|2,ci|000000533|Bact|Sample_C|2,ci|000000269|Bact|Sample_DB|2
PF05920.6//Homeobox_KN//	2	1.85007e-06	9.65301e-06	YES	-2.881427638,-2.430875971	ci|000018912|Bact|Sample_C|2,ci|000007219|Bact|Sample_C|2
PF00808.18//CBFD_NFYB_HMF//	2	1.85007e-06	9.65301e-06	YES	2.211595402,2.355972711	ci|000022112|Bact|Sample_DA|2,ci|000116941|Bact|Sample_DB|2
PF00225.18//Kinesin//	2	1.85007e-06	9.65301e-06	YES	-2.105101806,-2.909891513	ci|000136933|Bact|Sample_C|2,ci|000121148|Bact|Sample_C|2
PF13646.1//HEAT_2//	23	1.90927e-06	9.90364e-06	YES	-3.803036802,-9.258616776,-9.234386999,2.467417442,-10.64401186,-2.362280735,2.115998203,-3.892947778,-2.757721633,2.611794945,2.238489705,-3.361069661,-3.361069661,-3.164981092,-2.801607351,-2.862525734,-2.433552616,2.24275233,2.83691795,-9.484629559,-7.	ci|000057031|Bact|Sample_C|2,ci|000035987|Bact|Sample_C|2,ci|000017914|Bact|Sample_C|2,ci|000024758|Bact|Sample_DA|2,ci|000017909|Bact|Sample_C|2,ci|000075514|Bact|Sample_C|2,ci|000006721|Bact|Sample_DA|2,ci|000076844|Bact|Sample_C|2,ci|000009547|Bact|Sample_C|2,ci|000011005|Bact|Sample_DA|2,ci|000034006|Bact|Sample_DA|2,ci|000067058|Bact|Sample_C|2,ci|000067058|Bact|Sample_C|2,ci|000018404|Bact|…
PF13306.1//LRR_5//	6	2.02622e-06	1.03985e-05	YES	-2.577142053,-2.855067399,-2.877276595,-9.122069175,-2.49157135,-3.827811893	ci|000070167|Bact|Sample_C|2,ci|000052497|Bact|Sample_C|2,ci|000039633|Bact|Sample_DA|2,ci|000018381|Bact|Sample_C|2,ci|000002034|Bact|Sample_C|2,ci|000122229|Bact|Sample_C|2
PF00621.15//RhoGEF//	3	2.03985e-06	1.03985e-05	YES	-3.943064288,-2.168607727,-2.127380174	ci|000110177|Bact|Sample_C|2,ci|000068570|Bact|Sample_C|2,ci|000040160|Bact|Sample_C|2
PF04321.12//RmlD_sub_bind//	3	2.03985e-06	1.03985e-05	YES	2.011766907,-2.534537805,2.060371849	ci|000051428|Bact|Sample_DB|2,ci|000010112|Bact|Sample_C|2,ci|000000269|Bact|Sample_DB|2
PF02221.10//E1_DerP2_DerF2//	9	2.46766e-06	1.25075e-05	YES	3.311497672,2.978288262,3.024487021,-4.161633017,-4.224453171,2.769023021,-4.143147226,2.61306601,2.031636134	ci|000010148|Bact|Sample_DB|2,ci|000071550|Bact|Sample_DA|2,ci|000071554|Bact|Sample_DA|2,ci|000035143|Bact|Sample_C|2,ci|000071072|Bact|Sample_C|2,ci|000109669|Bact|Sample_DB|2,ci|000061453|Bact|Sample_C|2,ci|000071552|Bact|Sample_DA|2,ci|000025373|Bact|Sample_DA|2
PF03051.10//Peptidase_C1_2//	6	2.67099e-06	1.34612e-05	YES	2.10233084,2.3475217,2.3475217,2.424492155,2.424492155,2.217020016	ci|000069786|Bact|Sample_DB|2,ci|000025637|Bact|Sample_C|2,ci|000025637|Bact|Sample_C|2,ci|000042395|Bact|Sample_DB|2,ci|000042395|Bact|Sample_DB|2,ci|000001547|Bact|Sample_DB|2
PF00240.18//ubiquitin//	9	3.22976e-06	1.61853e-05	YES	3.695842391,3.062776981,-2.057531628,2.408186251,-2.114506837,3.057581114,-2.290912646,-3.918033075,-2.530655029,2.507051864,3.899779731	ci|000081058|Bact|Sample_DB|2,ci|000071364|Bact|Sample_DB|2,ci|000072165|Bact|Sample_C|2,ci|000060479|Bact|Sample_DB|2,ci|000017477|Bact|Sample_C|2,ci|000119111|Bact|Sample_DB|2,ci|000069491|Bact|Sample_DA|2,ci|000093197|Bact|Sample_C|2,ci|000063356|Bact|Sample_C|2,ci|000017772|Bact|Sample_DA|2,ci|000041296|Bact|Sample_DB|2
PF00626.17//Gelsolin//	7	3.44164e-06	1.71502e-05	YES	-2.168569218,-2.544510449,-2.502571025,-2.651037143,-3.414341267,-3.114892999,-2.035388581	ci|000065517|Bact|Sample_C|2,ci|000044752|Bact|Sample_C|2,ci|000052282|Bact|Sample_C|2,ci|000022672|Bact|Sample_C|2,ci|000059269|Bact|Sample_C|2,ci|000003952|Bact|Sample_C|2,ci|000029459|Bact|Sample_C|2
PF00581.15//Rhodanese//	10	3.78637e-06	1.87626e-05	YES	-2.75693791,-2.468355691,-7.930513339,-7.636053777,-2.769699982,-2.528928285,-2.624368098,-5.421717858,-7.345905084,-2.66345393	ci|000114992|Bact|Sample_DB|2,ci|000068617|Bact|Sample_DB|2,ci|000010349|Bact|Sample_C|2,ci|000050387|Bact|Sample_C|2,ci|000003764|Bact|Sample_C|2,ci|000081234|Bact|Sample_DB|2,ci|000051521|Bact|Sample_DA|2,ci|000056768|Bact|Sample_DB|2,ci|000094115|Bact|Sample_C|2,ci|000049453|Bact|Sample_C|2
PF08241.7//Methyltransf_11//	15	3.94377e-06	1.9434e-05	YES	2.173016324,3.026932183,-2.791628741,2.43151437,2.373640344,4.450362825,2.586080756,2.749773634,3.286635411,3.196493359,2.955511718,2.029350611,2.303148575,2.377704591,2.435127019,2.853200854	ci|000007276|Bact|Sample_DA|2,ci|000057979|Bact|Sample_C|2,ci|000099815|Bact|Sample_C|2,ci|000096138|Bact|Sample_DB|2,ci|000007093|Bact|Sample_DA|2,ci|000032189|Bact|Sample_DB|2,ci|000054849|Bact|Sample_C|2,ci|000122416|Bact|Sample_DB|2,ci|000032190|Bact|Sample_DB|2,ci|000075749|Bact|Sample_DA|2,ci|000079608|Bact|Sample_DB|2,ci|000075382|Bact|Sample_DA|2,ci|000137537|Bact|Sample_DB|2,ci|000002761…
PF07534.11//TLD//	3	4.10018e-06	2.00931e-05	YES	2.405421198,2.269644982,2.405352399	ci|000079299|Bact|Sample_DA|2,ci|000079300|Bact|Sample_DA|2,ci|000130158|Bact|Sample_DB|2
PF03129.15//HGTP_anticodon//	7	4.238e-06	2.06544e-05	YES	2.044791528,2.094120625,2.359202411,2.658595055,2.111708435,3.190063351,2.743184019	ci|000083901|Bact|Sample_DB|2,ci|000130366|Bact|Sample_DB|2,ci|000073782|Bact|Sample_C|2,ci|000125871|Bact|Sample_DB|2,ci|000065125|Bact|Sample_C|2,ci|000083466|Bact|Sample_DB|2,ci|000095637|Bact|Sample_DB|2
PF00149.23//Metallophos//	7	4.43296e-06	2.14866e-05	YES	-2.365057559,2.873473069,2.345513341,-4.29972812,2.159527135,-2.24129779,2.355772358,2.685728776	ci|000010734|Bact|Sample_C|2,ci|000051543|Bact|Sample_DB|2,ci|000127596|Bact|Sample_DB|2,ci|000073994|Bact|Sample_C|2,ci|000027721|Bact|Sample_DA|2,ci|000071109|Bact|Sample_DB|2,ci|000077000|Bact|Sample_DA|2,ci|000078486|Bact|Sample_DB|2
PF05773.17//RWD//	2	5.08553e-06	2.45156e-05	YES	2.020667257,2.094594001	ci|000016295|Bact|Sample_DB|2,ci|000057267|Bact|Sample_DB|2
PF01138.16//RNase_PH//	3	5.56104e-06	2.66629e-05	YES	2.481467873,2.103189066,2.174770464	ci|000059985|Bact|Sample_DA|2,ci|000027144|Bact|Sample_DB|2,ci|000007210|Bact|Sample_DA|2
PF00004.24//AAA//	24	6.20711e-06	2.96006e-05	YES	2.550871874,3.379146369,2.350657013,2.73188017,-2.139937969,-2.049730477,4.057226791,2.892195551,2.494685991,3.417403598,2.74988592,2.663856144,3.286619488,2.709682416,2.176801661,3.714696786,2.337333341,3.957678529,3.438697983,2.664947047,2.684835526,2.08442007,2.587224491,2.709134379,2.039010782	ci|000040921|Bact|Sample_DA|2,ci|000043426|Bact|Sample_DB|2,ci|000025927|Bact|Sample_DB|2,ci|000011138|Bact|Sample_DA|2,ci|000015987|Bact|Sample_C|2,ci|000093449|Bact|Sample_C|2,ci|000046687|Bact|Sample_DB|2,ci|000069920|Bact|Sample_DB|2,ci|000065638|Bact|Sample_C|2,ci|000046191|Bact|Sample_DA|2,ci|000019042|Bact|Sample_DA|2,ci|000007267|Bact|Sample_DB|2,ci|000030933|Bact|Sample_DB|2,ci|000059011…
PF15102.1//TMEM154//	6	6.78582e-06	3.21873e-05	YES	-2.946675146,-3.69260947,-3.359664573,-2.299798071,-4.230247581,-2.536432379	ci|000021844|Bact|Sample_DB|2,ci|000105786|Bact|Sample_C|2,ci|000097951|Bact|Sample_C|2,ci|000016094|Bact|Sample_C|2,ci|000022682|Bact|Sample_C|2,ci|000063330|Bact|Sample_C|2
PF07258.9//HCaRG//	8	7.12736e-06	3.36275e-05	YES	5.450492196,2.054892342,2.835207398,2.245975583,2.395624174,2.334140664,2.002794534,2.572739676	ci|000020556|Bact|Sample_DB|2,ci|000018632|Bact|Sample_C|2,ci|000057806|Bact|Sample_DA|2,ci|000073024|Bact|Sample_C|2,ci|000034797|Bact|Sample_DB|2,ci|000026273|Bact|Sample_DA|2,ci|000078060|Bact|Sample_DA|2,ci|000034799|Bact|Sample_DB|2
PF02984.14//Cyclin_C//	2	1.05777e-05	4.96424e-05	YES	-2.085214477,2.142239871	ci|000004470|Bact|Sample_C|2,ci|000005997|Bact|Sample_DA|2
PF14566.1//PTPlike_phytase//	4	1.08417e-05	5.06136e-05	YES	-7.930513339,-7.636053777,-5.421717858,-7.345905084	ci|000010349|Bact|Sample_C|2,ci|000050387|Bact|Sample_C|2,ci|000056768|Bact|Sample_DB|2,ci|000094115|Bact|Sample_C|2
PF00170.16//bZIP_1//	54	1.25504e-05	5.82838e-05	YES	-4.294575576,-4.225352425,-2.263256951,-10.85564009,-5.017838108,-4.771816751,-4.449005664,-4.998256269,-4.249801006,-2.220410729,-2.331137733,-6.151432216,-2.14979006,-3.340611028,-4.199156716,-11.82431883,-2.381880905,-2.283647281,-4.201236201,-2.693096	ci|000069385|Bact|Sample_DB|2,ci|000093159|Bact|Sample_C|2,ci|000067183|Bact|Sample_DB|2,ci|000000018|Bact|Sample_C|2,ci|000001165|Bact|Sample_DB|2,ci|000061681|Bact|Sample_C|2,ci|000055455|Bact|Sample_DB|2,ci|000025930|Bact|Sample_C|2,ci|000042192|Bact|Sample_DB|2,ci|000004440|Bact|Sample_C|2,ci|000056237|Bact|Sample_DA|2,ci|000037224|Bact|Sample_DA|2,ci|000093059|Bact|Sample_C|2,ci|000095203|Ba…
PF00160.16//Pro_isomerase//	6	1.28775e-05	5.94914e-05	YES	2.251853087,2.059702871,2.362712651,-4.452458949,2.246158602,2.944417222,3.251221316,2.293921542,2.024613952	ci|000028784|Bact|Sample_DB|2,ci|000031453|Bact|Sample_DA|2,ci|000060962|Bact|Sample_DA|2,ci|000057909|Bact|Sample_C|2,ci|000064787|Bact|Sample_C|2,ci|000034025|Bact|Sample_DB|2,ci|000126478|Bact|Sample_DB|2,ci|000059390|Bact|Sample_DA|2,ci|000051003|Bact|Sample_C|2
PF13908.1//Shisa//	2	1.408e-05	6.37192e-05	YES	-5.497251207,-2.958847605	ci|000060053|Bact|Sample_C|2,ci|000141230|Bact|Sample_C|2
PF06701.8//MIB_HERC2//	2	1.408e-05	6.37192e-05	YES	-4.437160122,-3.091276798	ci|000006218|Bact|Sample_C|2,ci|000067345|Bact|Sample_C|2
PF01392.17//Fz//	2	1.408e-05	6.37192e-05	YES	-2.259857917,-2.529152788	ci|000023814|Bact|Sample_C|2,ci|000061713|Bact|Sample_C|2
PF00080.15//Sod_Cu//	2	1.408e-05	6.37192e-05	YES	-3.552140919,2.922982063	ci|000021455|Bact|Sample_C|2,ci|000034027|Bact|Sample_DB|2
PF00514.18//Arm//	8	1.72206e-05	7.75364e-05	YES	-2.362280735,2.115998203,2.611794945,2.238489705,2.572550005,2.83691795,2.748815698,2.075112273	ci|000075514|Bact|Sample_C|2,ci|000006721|Bact|Sample_DA|2,ci|000011005|Bact|Sample_DA|2,ci|000034006|Bact|Sample_DA|2,ci|000011258|Bact|Sample_C|2,ci|000006417|Bact|Sample_DB|2,ci|000086205|Bact|Sample_DB|2,ci|000125754|Bact|Sample_DB|2
PF13519.1//VWA_2//	67	1.84042e-05	8.24471e-05	YES	-4.200438501,-4.200438501,-2.328096073,-6.105267529,-6.105267529,-5.563195516,-4.747632616,-5.21249848,-12.63831208,-4.0774792,-2.371190321,-4.462891743,-4.462891743,-3.492312713,-3.995624249,-3.995624249,-4.144928904,-4.144928904,-4.751513825,-4.70121587	ci|000047140|Bact|Sample_DA|2,ci|000047140|Bact|Sample_DA|2,ci|000087822|Bact|Sample_C|2,ci|000072094|Bact|Sample_C|2,ci|000072094|Bact|Sample_C|2,ci|000001585|Bact|Sample_C|2,ci|000010079|Bact|Sample_C|2,ci|000007882|Bact|Sample_DB|2,ci|000073090|Bact|Sample_C|2,ci|000011213|Bact|Sample_DB|2,ci|000058473|Bact|Sample_C|2,ci|000095007|Bact|Sample_DB|2,ci|000095007|Bact|Sample_DB|2,ci|000002913|Bac…
PF00241.15//Cofilin_ADF//	7	2.0686e-05	9.22034e-05	YES	-2.348378096,2.001032855,-2.884359246,-3.126284253,-2.475705164,2.659494296,2.172927067	ci|000020176|Bact|Sample_DB|2,ci|000072339|Bact|Sample_C|2,ci|000037974|Bact|Sample_DA|2,ci|000000948|Bact|Sample_C|2,ci|000096576|Bact|Sample_C|2,ci|000124824|Bact|Sample_DB|2,ci|000033206|Bact|Sample_DB|2
PF00168.25//C2//	3	2.21697e-05	9.83231e-05	YES	-2.013061002,-2.130510607,-2.959056811	ci|000090826|Bact|Sample_C|2,ci|000015114|Bact|Sample_C|2,ci|000148372|Bact|Sample_C|2
PF13489.1//Methyltransf_23//	12	2.31155e-05	0.000102007	YES	2.173016324,-2.791628741,2.43151437,2.373640344,2.586080756,2.749773634,3.286635411,3.196493359,2.955511718,2.302524082,2.377704591,2.435127019,2.853200854	ci|000007276|Bact|Sample_DA|2,ci|000099815|Bact|Sample_C|2,ci|000096138|Bact|Sample_DB|2,ci|000007093|Bact|Sample_DA|2,ci|000054849|Bact|Sample_C|2,ci|000122416|Bact|Sample_DB|2,ci|000032190|Bact|Sample_DB|2,ci|000075749|Bact|Sample_DA|2,ci|000079608|Bact|Sample_DB|2,ci|000025855|Bact|Sample_DB|2,ci|000002761|Bact|Sample_DB|2,ci|000027382|Bact|Sample_DA|2,ci|000003010|Bact|Sample_DA|2
PF13180.1//PDZ_2//	12	2.36258e-05	0.000103743	YES	-6.294755261,-2.45910306,-3.536759044,3.199594916,-2.510706396,-3.152007236,2.561820974,-2.759759081,-2.759759081,-2.542131076,-2.366098839,-2.659747116	ci|000111641|Bact|Sample_C|2,ci|000085881|Bact|Sample_C|2,ci|000007404|Bact|Sample_C|2,ci|000022712|Bact|Sample_DA|2,ci|000053318|Bact|Sample_C|2,ci|000009592|Bact|Sample_C|2,ci|000056524|Bact|Sample_DB|2,ci|000054956|Bact|Sample_C|2,ci|000054956|Bact|Sample_C|2,ci|000034234|Bact|Sample_C|2,ci|000117481|Bact|Sample_C|2,ci|000002729|Bact|Sample_C|2
PF00582.21//Usp//	13	2.37574e-05	0.000103807	YES	2.291515827,-5.304490586,2.549870156,2.088733477,3.814058841,-2.125688782,8.13044433,3.851122654,3.154744894,3.439216333,3.880762688,2.010230109,2.677932626	ci|000040883|Bact|Sample_DB|2,ci|000003887|Bact|Sample_C|2,ci|000120753|Bact|Sample_DB|2,ci|000120754|Bact|Sample_DB|2,ci|000020025|Bact|Sample_DB|2,ci|000017988|Bact|Sample_C|2,ci|000017983|Bact|Sample_DB|2,ci|000026104|Bact|Sample_DA|2,ci|000060254|Bact|Sample_C|2,ci|000027714|Bact|Sample_DB|2,ci|000070210|Bact|Sample_C|2,ci|000073237|Bact|Sample_C|2,ci|000071595|Bact|Sample_DB|2
PF01663.17//Phosphodiest//	6	2.45515e-05	0.000106751	YES	6.608857117,4.055678057,8.255841561,7.117672096,2.956627554,-2.556473331	ci|000056275|Bact|Sample_DA|2,ci|000032537|Bact|Sample_DB|2,ci|000033268|Bact|Sample_DB|2,ci|000000370|Bact|Sample_DA|2,ci|000027970|Bact|Sample_DA|2,ci|000054634|Bact|Sample_C|2
PF01593.19//Amino_oxidase//	26	2.49151e-05	0.000107803	YES	2.715116012,3.524420483,3.02769104,3.02769104,4.720611395,2.846987909,2.840120923,2.578759224,2.152767377,2.611074629,4.044739577,4.491564132,2.16361582,3.289530022,3.289530022,3.66884336,4.504415141,4.203807382,4.158100984,2.943871894,4.112322794,4.297584873,5.547886524,4.734836664,4.734836664,2.739333426	ci|000078536|Bact|Sample_DA|2,ci|000035087|Bact|Sample_DB|2,ci|000058018|Bact|Sample_C|2,ci|000058018|Bact|Sample_C|2,ci|000013590|Bact|Sample_DB|2,ci|000043870|Bact|Sample_C|2,ci|000059269|Bact|Sample_DA|2,ci|000000668|Bact|Sample_DA|2,ci|000037795|Bact|Sample_DA|2,ci|000075683|Bact|Sample_C|2,ci|000064068|Bact|Sample_C|2,ci|000128746|Bact|Sample_DB|2,ci|000050550|Bact|Sample_DA|2,ci|000084310|B…
PF13508.1//Acetyltransf_7//	10	2.71609e-05	0.00011695	YES	3.299944752,2.034803738,4.431218492,3.457544993,2.428182762,3.354817433,2.315255933,2.455489205,2.869634494,-3.284692931	ci|000016837|Bact|Sample_DB|2,ci|000001635|Bact|Sample_DA|2,ci|000097403|Bact|Sample_DB|2,ci|000008884|Bact|Sample_DB|2,ci|000038898|Bact|Sample_DA|2,ci|000010971|Bact|Sample_DB|2,ci|000024768|Bact|Sample_DB|2,ci|000053996|Bact|Sample_DB|2,ci|000001987|Bact|Sample_DB|2,ci|000092775|Bact|Sample_C|2
PF13173.1//AAA_14//	6	3.18768e-05	0.000136593	YES	2.892195551,3.417403598,3.957678529,3.438697983,2.684835526,3.301705057	ci|000069920|Bact|Sample_DB|2,ci|000046191|Bact|Sample_DA|2,ci|000021162|Bact|Sample_DB|2,ci|000053108|Bact|Sample_DB|2,ci|000110569|Bact|Sample_DB|2,ci|000015450|Bact|Sample_DB|2
PF01105.19//EMP24_GP25L//	8	3.21196e-05	0.000136972	YES	2.940331403,2.274030333,2.993948298,2.361051309,2.744985741,2.32440743,2.38786155,3.521122853	ci|000033219|Bact|Sample_DB|2,ci|000041036|Bact|Sample_DB|2,ci|000127280|Bact|Sample_DB|2,ci|000050023|Bact|Sample_DA|2,ci|000053579|Bact|Sample_DB|2,ci|000044329|Bact|Sample_DA|2,ci|000093715|Bact|Sample_DB|2,ci|000041723|Bact|Sample_DB|2
PF13401.1//AAA_22//	24	3.30428e-05	0.000140234	YES	2.550871874,3.379146369,2.350657013,2.73188017,-2.139937969,4.057226791,2.892195551,2.494685991,3.417403598,2.74988592,2.663856144,3.286619488,2.709682416,2.176801661,3.714696786,2.337333341,3.957678529,-2.83178836,3.438697983,2.664947047,2.684835526,2.08442007,2.587224491,-2.519700898,-5.10309961	ci|000040921|Bact|Sample_DA|2,ci|000043426|Bact|Sample_DB|2,ci|000025927|Bact|Sample_DB|2,ci|000011138|Bact|Sample_DA|2,ci|000015987|Bact|Sample_C|2,ci|000046687|Bact|Sample_DB|2,ci|000069920|Bact|Sample_DB|2,ci|000065638|Bact|Sample_C|2,ci|000046191|Bact|Sample_DA|2,ci|000019042|Bact|Sample_DA|2,ci|000007267|Bact|Sample_DB|2,ci|000030933|Bact|Sample_DB|2,ci|000059011|Bact|Sample_DA|2,ci|00007387…
PF13191.1//AAA_16//	21	3.70113e-05	0.000156329	YES	2.550871874,3.379146369,2.350657013,2.892195551,-2.616082462,2.494685991,3.417403598,2.74988592,2.663856144,3.286619488,2.176801661,3.714696786,2.337333341,3.957678529,-2.83178836,3.438697983,2.664947047,2.684835526,-2.27712796,2.08442007,2.587224491,-2.519700898	ci|000040921|Bact|Sample_DA|2,ci|000043426|Bact|Sample_DB|2,ci|000025927|Bact|Sample_DB|2,ci|000069920|Bact|Sample_DB|2,ci|000121364|Bact|Sample_C|2,ci|000065638|Bact|Sample_C|2,ci|000046191|Bact|Sample_DA|2,ci|000019042|Bact|Sample_DA|2,ci|000007267|Bact|Sample_DB|2,ci|000030933|Bact|Sample_DB|2,ci|000073873|Bact|Sample_C|2,ci|000070769|Bact|Sample_DB|2,ci|000074223|Bact|Sample_C|2,ci|000021162|…
PF00462.19//Glutaredoxin//	11	3.83141e-05	0.000161064	YES	2.000544965,3.235793351,2.829084857,3.09557294,2.458763419,2.36662904,3.303709171,2.097753263,5.170547368,2.362460953,2.120138341	ci|000015930|Bact|Sample_DB|2,ci|000016572|Bact|Sample_DA|2,ci|000020988|Bact|Sample_DB|2,ci|000044361|Bact|Sample_DA|2,ci|000115232|Bact|Sample_DB|2,ci|000009952|Bact|Sample_DA|2,ci|000058151|Bact|Sample_DA|2,ci|000035649|Bact|Sample_C|2,ci|000054891|Bact|Sample_DA|2,ci|000095073|Bact|Sample_DB|2,ci|000121074|Bact|Sample_DB|2
PF03188.11//Cytochrom_B561//	2	3.91758e-05	0.00016391	YES	3.293209681,-2.01708737	ci|000015144|Bact|Sample_DA|2,ci|000044671|Bact|Sample_C|2
PF13409.1//GST_N_2//	25	4.07187e-05	0.000169012	YES	2.588223804,4.334780818,5.325180937,3.235793351,2.768424877,2.829084857,2.078090878,2.137017738,3.09557294,2.525153441,2.221641275,2.88171749,3.307516586,2.430532805,2.26044354,3.171772833,4.401407706,2.347611467,2.097753263,3.080322885,2.339861873,3.085804508,4.806027962,3.948715984,3.415913394	ci|000002508|Bact|Sample_DB|2,ci|000049132|Bact|Sample_DA|2,ci|000081768|Bact|Sample_DB|2,ci|000016572|Bact|Sample_DA|2,ci|000046900|Bact|Sample_DB|2,ci|000020988|Bact|Sample_DB|2,ci|000052967|Bact|Sample_DB|2,ci|000064410|Bact|Sample_C|2,ci|000044361|Bact|Sample_DA|2,ci|000032503|Bact|Sample_DB|2,ci|000012757|Bact|Sample_DA|2,ci|000060880|Bact|Sample_DB|2,ci|000022508|Bact|Sample_DB|2,ci|0001236…
PF03028.10//Dynein_heavy//	36	4.07762e-05	0.000169012	YES	-2.183910144,-2.183910144,-2.248875672,-2.461477473,-2.139937969,-2.662432151,-2.124076295,-2.124076295,-2.124076295,-3.301732342,-2.211274831,-2.473320596,-2.473320596,-2.473320596,-2.307950599,-2.73523288,-2.248230969,-2.248230969,-2.248230969,-2.099375	ci|000067896|Bact|Sample_C|2,ci|000067896|Bact|Sample_C|2,ci|000119091|Bact|Sample_C|2,ci|000115691|Bact|Sample_C|2,ci|000015987|Bact|Sample_C|2,ci|000044814|Bact|Sample_C|2,ci|000038219|Bact|Sample_C|2,ci|000038219|Bact|Sample_C|2,ci|000038219|Bact|Sample_C|2,ci|000014325|Bact|Sample_C|2,ci|000148943|Bact|Sample_C|2,ci|000048004|Bact|Sample_C|2,ci|000048004|Bact|Sample_C|2,ci|000048004|Bact|Samp…
PF01363.16//FYVE//	4	4.15089e-05	0.000171248	YES	-2.561530464,2.076447954,2.072390419,2.810297898	ci|000006067|Bact|Sample_C|2,ci|000005762|Bact|Sample_DA|2,ci|000045015|Bact|Sample_C|2,ci|000094945|Bact|Sample_DB|2
PF13621.1//Cupin_8//	10	4.83947e-05	0.000198732	YES	-2.082464329,-2.082464329,-3.582669402,-2.390185402,-2.057514511,-2.057514511,-2.316901093,-2.466948651,-2.466948651,3.767073362	ci|000057537|Bact|Sample_DB|2,ci|000057537|Bact|Sample_DB|2,ci|000101335|Bact|Sample_C|2,ci|000018025|Bact|Sample_C|2,ci|000071358|Bact|Sample_DB|2,ci|000071358|Bact|Sample_DB|2,ci|000026286|Bact|Sample_C|2,ci|000071447|Bact|Sample_C|2,ci|000071447|Bact|Sample_C|2,ci|000057779|Bact|Sample_DB|2
PF14719.1//PID_2//	4	5.45389e-05	0.000221908	YES	-3.963904735,-3.842230787,-5.467879749,-3.653073047	ci|000055732|Bact|Sample_C|2,ci|000076734|Bact|Sample_C|2,ci|000067683|Bact|Sample_C|2,ci|000089686|Bact|Sample_C|2
PF01852.14//START//	4	5.45389e-05	0.000221908	YES	2.649346068,2.266157479,4.306735997,3.634032751	ci|000000726|Bact|Sample_DA|2,ci|000000249|Bact|Sample_DB|2,ci|000014694|Bact|Sample_DB|2,ci|000052669|Bact|Sample_DB|2
PF13481.1//AAA_25//	6	6.03812e-05	0.000243446	YES	2.695974717,3.417403598,2.797446819,3.957678529,3.438697983,2.684835526	ci|000010239|Bact|Sample_DB|2,ci|000046191|Bact|Sample_DA|2,ci|000005950|Bact|Sample_DB|2,ci|000021162|Bact|Sample_DB|2,ci|000053108|Bact|Sample_DB|2,ci|000110569|Bact|Sample_DB|2
PF05175.9//MTS//	6	6.03812e-05	0.000243446	YES	-2.726564149,-2.791628741,2.43151437,2.302524082,2.303148575,2.377704591	ci|000046095|Bact|Sample_C|2,ci|000099815|Bact|Sample_C|2,ci|000096138|Bact|Sample_DB|2,ci|000025855|Bact|Sample_DB|2,ci|000137537|Bact|Sample_DB|2,ci|000002761|Bact|Sample_DB|2
PF04156.9//IncA//	10	6.29114e-05	0.0002525	YES	-3.139872715,-2.319353093,-2.319353093,-2.268448162,-2.591436274,2.177663425,-2.76916259,-2.252749513,-2.00248361,-2.732276967	ci|000061264|Bact|Sample_DA|2,ci|000055072|Bact|Sample_C|2,ci|000055072|Bact|Sample_C|2,ci|000008501|Bact|Sample_DA|2,ci|000002972|Bact|Sample_DB|2,ci|000028442|Bact|Sample_DB|2,ci|000095232|Bact|Sample_C|2,ci|000128637|Bact|Sample_C|2,ci|000037840|Bact|Sample_C|2,ci|000095235|Bact|Sample_C|2
PF00728.17//Glyco_hydro_20//	7	6.60807e-05	0.000264025	YES	-3.416068211,-3.416068211,-2.090644259,-2.521028194,-2.521028194,-2.298285393,-3.191075297	ci|000051195|Bact|Sample_C|2,ci|000051195|Bact|Sample_C|2,ci|000007483|Bact|Sample_C|2,ci|000064803|Bact|Sample_C|2,ci|000064803|Bact|Sample_C|2,ci|000055981|Bact|Sample_DB|2,ci|000020186|Bact|Sample_C|2
PF01636.18//APH//	14	7.02867e-05	0.000279571	YES	-2.35364982,3.839111402,-2.130968436,-2.065092597,-2.871571125,-2.927237898,2.969542781,-3.333134342,-3.997086398,-3.001491947,2.318401334,-2.780052589,-2.106399257,2.385885185	ci|000092076|Bact|Sample_DB|2,ci|000092333|Bact|Sample_DB|2,ci|000059742|Bact|Sample_C|2,ci|000061921|Bact|Sample_C|2,ci|000029610|Bact|Sample_DB|2,ci|000040245|Bact|Sample_DB|2,ci|000035076|Bact|Sample_DB|2,ci|000047954|Bact|Sample_C|2,ci|000036474|Bact|Sample_C|2,ci|000053004|Bact|Sample_DB|2,ci|000035077|Bact|Sample_DB|2,ci|000078562|Bact|Sample_DB|2,ci|000035702|Bact|Sample_C|2,ci|000035075|B…
PF13207.1//AAA_17//	23	7.15162e-05	0.000283191	YES	2.550871874,3.057848759,3.379146369,2.350657013,-2.049730477,3.913878414,2.451567247,2.010331125,2.320663572,4.099957955,-2.612711073,3.376069427,2.465993814,-2.09223129,-2.09223129,3.286619488,-2.583122403,3.714696786,2.337333341,2.785621478,2.684835526,2.587224491,-5.10309961	ci|000040921|Bact|Sample_DA|2,ci|000076227|Bact|Sample_C|2,ci|000043426|Bact|Sample_DB|2,ci|000025927|Bact|Sample_DB|2,ci|000093449|Bact|Sample_C|2,ci|000099446|Bact|Sample_DB|2,ci|000035825|Bact|Sample_DB|2,ci|000028333|Bact|Sample_DB|2,ci|000122037|Bact|Sample_DB|2,ci|000041474|Bact|Sample_C|2,ci|000059832|Bact|Sample_C|2,ci|000094093|Bact|Sample_C|2,ci|000037746|Bact|Sample_DA|2,ci|000057021|B…
PF13460.1//NAD_binding_10//	21	7.70351e-05	0.000303689	YES	2.011766907,2.022974747,3.306182009,2.155857672,-2.534537805,4.626398725,2.943697857,-2.767720262,3.939377506,3.158822927,2.132684681,2.704660909,2.138412192,2.600106239,3.423584554,5.532092046,2.289214957,3.11949792,2.060371849,2.272432009,2.65965363	ci|000051428|Bact|Sample_DB|2,ci|000025198|Bact|Sample_DA|2,ci|000013548|Bact|Sample_DB|2,ci|000014657|Bact|Sample_DA|2,ci|000010112|Bact|Sample_C|2,ci|000126398|Bact|Sample_DB|2,ci|000000548|Bact|Sample_C|2,ci|000000533|Bact|Sample_C|2,ci|000023508|Bact|Sample_DA|2,ci|000050804|Bact|Sample_DA|2,ci|000007322|Bact|Sample_DA|2,ci|000017742|Bact|Sample_DB|2,ci|000001765|Bact|Sample_DB|2,ci|000020100…
PF13429.1//TPR_15//	2	7.85721e-05	0.000306378	YES	-2.487415294,-3.2621019	ci|000092003|Bact|Sample_C|2,ci|000009420|Bact|Sample_C|2
PF15477.1//SMAP//	2	7.85721e-05	0.000306378	YES	2.702998554,2.684207461	ci|000060878|Bact|Sample_DA|2,ci|000057969|Bact|Sample_DA|2
PF00151.14//Lipase//	9	7.87532e-05	0.000306378	YES	-3.547980167,-3.728493019,-3.422869604,-5.611237997,-5.662309619,-5.662309619,-5.07851685,-5.07851685,-2.893668871	ci|000040190|Bact|Sample_DA|2,ci|000005977|Bact|Sample_C|2,ci|000033456|Bact|Sample_DA|2,ci|000053013|Bact|Sample_DA|2,ci|000030137|Bact|Sample_C|2,ci|000030137|Bact|Sample_C|2,ci|000047171|Bact|Sample_DA|2,ci|000047171|Bact|Sample_DA|2,ci|000019838|Bact|Sample_C|2
PF01757.17//Acyl_transf_3//	12	0.00010226	0.00039609	YES	2.288167726,2.462816007,2.553484231,2.773653846,3.284646611,2.48000479,2.48000479,2.48000479,2.262597252,2.532394885,2.048124341,2.547390804	ci|000021688|Bact|Sample_DB|2,ci|000079791|Bact|Sample_DB|2,ci|000081323|Bact|Sample_DB|2,ci|000045606|Bact|Sample_DB|2,ci|000018696|Bact|Sample_DB|2,ci|000015514|Bact|Sample_DB|2,ci|000015514|Bact|Sample_DB|2,ci|000015514|Bact|Sample_DB|2,ci|000009432|Bact|Sample_DA|2,ci|000010636|Bact|Sample_DB|2,ci|000059577|Bact|Sample_DA|2,ci|000028491|Bact|Sample_DA|2
PF00505.14//HMG_box//	18	0.000108325	0.000417758	YES	2.279082039,2.27615158,-2.812032261,-2.378191411,2.168666887,2.223121565,2.103175115,2.001385071,-3.340485851,2.100768089,-2.907707238,-3.3873573,2.042363705,2.180773364,-3.234558236,-2.645176563,-2.645176563,2.219180812	ci|000056364|Bact|Sample_DA|2,ci|000044322|Bact|Sample_DA|2,ci|000013339|Bact|Sample_C|2,ci|000006652|Bact|Sample_C|2,ci|000071644|Bact|Sample_C|2,ci|000000085|Bact|Sample_DA|2,ci|000005662|Bact|Sample_DB|2,ci|000029533|Bact|Sample_DB|2,ci|000085311|Bact|Sample_C|2,ci|000018848|Bact|Sample_DB|2,ci|000048880|Bact|Sample_C|2,ci|000085310|Bact|Sample_C|2,ci|000014213|Bact|Sample_DB|2,ci|000049217|Ba…
PF03567.9//Sulfotransfer_2//	4	0.000140869	0.000538581	YES	3.133978586,3.116751299,3.04314503,3.716702116	ci|000009837|Bact|Sample_DA|2,ci|000056652|Bact|Sample_DA|2,ci|000042579|Bact|Sample_DB|2,ci|000055847|Bact|Sample_DB|2
PF13358.1//DDE_3//	4	0.000140869	0.000538581	YES	3.208232244,3.454507447,3.921976339,4.072066766	ci|000052842|Bact|Sample_DB|2,ci|000066204|Bact|Sample_DB|2,ci|000032260|Bact|Sample_DB|2,ci|000052598|Bact|Sample_DB|2
PF08762.5//CRPV_capsid//	17	0.000142567	0.000542734	YES	13.30443924,-67.55511504,-404.0697898,-6.341596919,-6.341596919,-19.72246722,-327.4122456,-64.34017902,-33.35178637,-33.35178637,-28.16391213,-5.833145136,-315.7125265,-182.2859166,-68.61464263,-57.58927729,-6.468837718	ci|000007003|Bact|Sample_DB|2,ci|000050607|Bact|Sample_C|2,ci|000013710|Bact|Sample_C|2,ci|000047211|Bact|Sample_C|2,ci|000047211|Bact|Sample_C|2,ci|000063100|Bact|Sample_C|2,ci|000015465|Bact|Sample_C|2,ci|000111250|Bact|Sample_C|2,ci|000074174|Bact|Sample_C|2,ci|000074174|Bact|Sample_C|2,ci|000000908|Bact|Sample_C|2,ci|000035803|Bact|Sample_C|2,ci|000005202|Bact|Sample_C|2,ci|000064430|Bact|Sam…
PF08007.7//Cupin_4//	6	0.000147396	0.000558719	YES	-2.082464329,-3.582669402,-2.390185402,-2.057514511,-2.316901093,-2.466948651	ci|000057537|Bact|Sample_DB|2,ci|000101335|Bact|Sample_C|2,ci|000018025|Bact|Sample_C|2,ci|000071358|Bact|Sample_DB|2,ci|000026286|Bact|Sample_C|2,ci|000071447|Bact|Sample_C|2
PF00373.13//FERM_M//	12	0.000150942	0.000569726	YES	-2.311364674,-2.540255422,-2.157687765,-2.261625209,-3.479502804,-2.26765539,-2.640742952,-2.935147471,-2.489541909,-2.157113141,-2.45696223,-2.306670652	ci|000114140|Bact|Sample_C|2,ci|000113783|Bact|Sample_C|2,ci|000075578|Bact|Sample_C|2,ci|000017336|Bact|Sample_C|2,ci|000111453|Bact|Sample_C|2,ci|000047249|Bact|Sample_C|2,ci|000004689|Bact|Sample_C|2,ci|000069275|Bact|Sample_C|2,ci|000018646|Bact|Sample_C|2,ci|000075876|Bact|Sample_C|2,ci|000051833|Bact|Sample_C|2,ci|000009419|Bact|Sample_C|2
PF08450.7//SGL//	8	0.000178361	0.000670365	YES	2.532805826,-2.468372615,-2.278807586,2.725578647,2.024641485,-2.593690045,2.293836346,2.049281284	ci|000034578|Bact|Sample_DB|2,ci|000080108|Bact|Sample_C|2,ci|000095436|Bact|Sample_C|2,ci|000018842|Bact|Sample_DB|2,ci|000030483|Bact|Sample_DB|2,ci|000112172|Bact|Sample_C|2,ci|000097455|Bact|Sample_DB|2,ci|000066379|Bact|Sample_DB|2
PF02535.17//Zip//	13	0.000199274	0.000745806	YES	2.846784439,2.938253698,4.039908563,3.099694625,3.099694625,2.587101426,2.845675165,2.390482344,3.088774324,-2.228457115,3.251209287,3.251209287,3.770160215	ci|000052665|Bact|Sample_DB|2,ci|000090184|Bact|Sample_DB|2,ci|000073957|Bact|Sample_DA|2,ci|000044595|Bact|Sample_DA|2,ci|000044595|Bact|Sample_DA|2,ci|000046105|Bact|Sample_DB|2,ci|000083988|Bact|Sample_DB|2,ci|000021988|Bact|Sample_DB|2,ci|000073620|Bact|Sample_DB|2,ci|000093236|Bact|Sample_C|2,ci|000071305|Bact|Sample_DB|2,ci|000071305|Bact|Sample_DB|2,ci|000073954|Bact|Sample_DA|2
PF04597.9//Ribophorin_I//	15	0.000221753	0.000826449	YES	3.163294438,2.601054812,2.601054812,3.811113755,3.811113755,3.056484925,3.056484925,2.76334072,2.828136467,2.828136467,2.828136467,2.373746468,2.373746468,3.523915788,3.523915788	ci|000029442|Bact|Sample_DB|2,ci|000026109|Bact|Sample_C|2,ci|000026109|Bact|Sample_C|2,ci|000042247|Bact|Sample_DB|2,ci|000042247|Bact|Sample_DB|2,ci|000013750|Bact|Sample_DA|2,ci|000013750|Bact|Sample_DA|2,ci|000035659|Bact|Sample_C|2,ci|000050582|Bact|Sample_C|2,ci|000050582|Bact|Sample_C|2,ci|000050582|Bact|Sample_C|2,ci|000038852|Bact|Sample_DA|2,ci|000038852|Bact|Sample_DA|2,ci|000055426|Ba…
PF09380.5//FERM_C//	5	0.000230843	0.000856727	YES	-2.26765539,-2.640742952,-2.489541909,-2.366098839,-2.157113141	ci|000047249|Bact|Sample_C|2,ci|000004689|Bact|Sample_C|2,ci|000018646|Bact|Sample_C|2,ci|000117481|Bact|Sample_C|2,ci|000075876|Bact|Sample_C|2
PF14670.1//FXa_inhibition//	16	0.000250365	0.000925307	YES	-3.667588184,-2.939527763,-2.329800464,-2.537757229,-2.537757229,-2.799059864,-2.235432116,-3.427584475,-3.427584475,-2.309802092,-2.803930086,-2.803930086,-2.385322785,-3.431255024,-3.431255024,-2.584392466	ci|000100804|Bact|Sample_C|2,ci|000073332|Bact|Sample_C|2,ci|000013525|Bact|Sample_C|2,ci|000062876|Bact|Sample_C|2,ci|000062876|Bact|Sample_C|2,ci|000037321|Bact|Sample_C|2,ci|000122427|Bact|Sample_C|2,ci|000068958|Bact|Sample_C|2,ci|000068958|Bact|Sample_C|2,ci|000024420|Bact|Sample_C|2,ci|000000817|Bact|Sample_C|2,ci|000000817|Bact|Sample_C|2,ci|000099119|Bact|Sample_DB|2,ci|000048359|Bact|Sam…
PF08155.6//NOGCT//	7	0.00031671	0.00116565	YES	-2.525233309,-2.669559495,-2.669559495,-2.246203786,-2.246667292,-2.422807252,-2.314884324	ci|000053660|Bact|Sample_C|2,ci|000058861|Bact|Sample_DA|2,ci|000058861|Bact|Sample_DA|2,ci|000064891|Bact|Sample_C|2,ci|000006250|Bact|Sample_DA|2,ci|000001684|Bact|Sample_C|2,ci|000043689|Bact|Sample_C|2
PF02244.11//Propep_M14//	6	0.000356479	0.00130122	YES	-8.393742881,-2.182420573,-14.32551707,-6.304426008,-8.046367148,-11.22813768	ci|000074930|Bact|Sample_C|2,ci|000102728|Bact|Sample_C|2,ci|000067170|Bact|Sample_C|2,ci|000031010|Bact|Sample_C|2,ci|000093128|Bact|Sample_C|2,ci|000054929|Bact|Sample_C|2
PF02210.19//Laminin_G_2//	6	0.000356479	0.00130122	YES	-3.866915901,-2.542916411,-2.557605131,-3.270455467,-3.22311496,-3.565260077	ci|000000069|Bact|Sample_C|2,ci|000117632|Bact|Sample_C|2,ci|000081062|Bact|Sample_C|2,ci|000059714|Bact|Sample_DA|2,ci|000000257|Bact|Sample_DB|2,ci|000046154|Bact|Sample_C|2
PF13347.1//MFS_2//	4	0.000361176	0.00130229	YES	4.170492189,5.687724725,2.692434538,3.371970573	ci|000031291|Bact|Sample_DB|2,ci|000019593|Bact|Sample_DB|2,ci|000041353|Bact|Sample_DA|2,ci|000031292|Bact|Sample_DB|2
PF14854.1//LURAP//	4	0.000361176	0.00130229	YES	-2.536854185,-2.464476291,-3.738086697,-2.459306228	ci|000027927|Bact|Sample_C|2,ci|000063882|Bact|Sample_C|2,ci|000002952|Bact|Sample_C|2,ci|000049808|Bact|Sample_C|2
PF00210.19//Ferritin//	4	0.000361176	0.00130229	YES	2.157001672,2.073306881,5.828998662,2.2629841	ci|000051278|Bact|Sample_DA|2,ci|000032050|Bact|Sample_DA|2,ci|000011290|Bact|Sample_DB|2,ci|000067564|Bact|Sample_DA|2
PF00884.18//Sulfatase//	21	0.000388017	0.00139341	YES	5.958910238,2.649821524,6.608857117,6.608857117,7.621181981,4.088464111,2.782279806,2.782279806,3.936379893,4.095336608,4.055678057,2.973283894,5.438345336,8.255841561,7.117672096,2.12030693,2.956627554,4.025180427,-2.556473331,2.686464308,2.438823815	ci|000019903|Bact|Sample_DB|2,ci|000022652|Bact|Sample_DB|2,ci|000056275|Bact|Sample_DA|2,ci|000056275|Bact|Sample_DA|2,ci|000009973|Bact|Sample_DA|2,ci|000098541|Bact|Sample_DB|2,ci|000016196|Bact|Sample_DA|2,ci|000016196|Bact|Sample_DA|2,ci|000075585|Bact|Sample_DA|2,ci|000027314|Bact|Sample_DA|2,ci|000032537|Bact|Sample_DB|2,ci|000123224|Bact|Sample_DB|2,ci|000038888|Bact|Sample_DA|2,ci|000033…
PF08445.5//FR47//	3	0.000405401	0.00143836	YES	2.034803738,3.457544993,2.315255933	ci|000001635|Bact|Sample_DA|2,ci|000008884|Bact|Sample_DB|2,ci|000024768|Bact|Sample_DB|2
PF03798.11//TRAM_LAG1_CLN8//	3	0.000405401	0.00143836	YES	4.240161761,2.325924715,2.5488922	ci|000072708|Bact|Sample_DB|2,ci|000035753|Bact|Sample_DB|2,ci|000130131|Bact|Sample_DB|2
PF11715.3//Nup160//	3	0.000405401	0.00143836	YES	2.126077466,3.422487793,-2.349454468	ci|000039197|Bact|Sample_DA|2,ci|000037222|Bact|Sample_DA|2,ci|000118791|Bact|Sample_C|2
PF01490.13//Aa_trans//	2	0.000433049	0.00153034	YES	3.800577936,3.48335969	ci|000032679|Bact|Sample_DA|2,ci|000052052|Bact|Sample_DA|2
PF00054.18//Laminin_G_1//	6	0.000468353	0.0016421	YES	-3.866915901,-2.542916411,-2.557605131,-3.270455467,-3.22311496,-3.565260077	ci|000000069|Bact|Sample_C|2,ci|000117632|Bact|Sample_C|2,ci|000081062|Bact|Sample_C|2,ci|000059714|Bact|Sample_DA|2,ci|000000257|Bact|Sample_DB|2,ci|000046154|Bact|Sample_C|2
PF15353.1//HECA//	5	0.000470229	0.0016421	YES	-3.154086441,-3.37478049,-3.637599896,-3.281123966,-2.633396577	ci|000029004|Bact|Sample_C|2,ci|000055221|Bact|Sample_DA|2,ci|000009705|Bact|Sample_C|2,ci|000101271|Bact|Sample_C|2,ci|000051161|Bact|Sample_C|2
PF03949.10//Malic_M//	5	0.000470229	0.0016421	YES	2.848070671,3.139766403,2.644267653,3.158358971,2.745923733	ci|000066785|Bact|Sample_DB|2,ci|000091616|Bact|Sample_DB|2,ci|000018379|Bact|Sample_DA|2,ci|000000704|Bact|Sample_DB|2,ci|000040687|Bact|Sample_DA|2
PF00086.13//Thyroglobulin_1//	7	0.000526937	0.00182575	YES	-2.128531654,-2.128531654,-2.128531654,-2.066345824,-2.075662682,-2.552206516,-2.552206516	ci|000028050|Bact|Sample_C|2,ci|000028050|Bact|Sample_C|2,ci|000028050|Bact|Sample_C|2,ci|000041676|Bact|Sample_DA|2,ci|000018998|Bact|Sample_DA|2,ci|000072713|Bact|Sample_C|2,ci|000072713|Bact|Sample_C|2
PF01053.15//Cys_Met_Meta_PP//	7	0.000526937	0.00182575	YES	2.370158143,2.266004037,2.346931495,3.00037007,2.301041394,2.294662441,2.564236781	ci|000028736|Bact|Sample_C|2,ci|000032885|Bact|Sample_DA|2,ci|000046475|Bact|Sample_DA|2,ci|000068727|Bact|Sample_DA|2,ci|000064728|Bact|Sample_C|2,ci|000032873|Bact|Sample_DA|2,ci|000008031|Bact|Sample_C|2
PF07993.7//NAD_binding_4//	10	0.000561823	0.00193905	YES	2.011766907,-2.534537805,2.888175706,-2.767720262,3.81374467,2.704660909,2.020703829,2.020703829,2.060371849,2.248182541	ci|000051428|Bact|Sample_DB|2,ci|000010112|Bact|Sample_C|2,ci|000026972|Bact|Sample_DA|2,ci|000000533|Bact|Sample_C|2,ci|000026974|Bact|Sample_DA|2,ci|000017742|Bact|Sample_DB|2,ci|000051906|Bact|Sample_C|2,ci|000051906|Bact|Sample_C|2,ci|000000269|Bact|Sample_DB|2,ci|000078421|Bact|Sample_DB|2
PF13014.1//KH_3//	12	0.000565661	0.00194473	YES	3.058386946,3.948522776,2.746109791,2.746109791,2.421469068,3.023653304,2.69171049,2.123860443,3.986048653,3.125446943,2.660909972,3.915970944	ci|000123206|Bact|Sample_DB|2,ci|000031969|Bact|Sample_DA|2,ci|000061139|Bact|Sample_C|2,ci|000061139|Bact|Sample_C|2,ci|000106094|Bact|Sample_C|2,ci|000011398|Bact|Sample_C|2,ci|000025736|Bact|Sample_C|2,ci|000052054|Bact|Sample_DA|2,ci|000037896|Bact|Sample_DA|2,ci|000009169|Bact|Sample_DA|2,ci|000036739|Bact|Sample_DA|2,ci|000014195|Bact|Sample_DB|2
PF13098.1//Thioredoxin_2//	5	0.000570526	0.00195389	YES	3.056810801,3.05301597,2.363057526,2.212019431,2.261791777	ci|000005242|Bact|Sample_DA|2,ci|000079021|Bact|Sample_DA|2,ci|000022140|Bact|Sample_DB|2,ci|000092578|Bact|Sample_DB|2,ci|000068777|Bact|Sample_DB|2
PF00622.23//SPRY//	2	0.000589609	0.00199612	YES	-2.001374622,-2.367807773	ci|000099554|Bact|Sample_C|2,ci|000051901|Bact|Sample_C|2
PF00339.24//Arrestin_N//	2	0.000589609	0.00199612	YES	2.276446294,2.259862346	ci|000027962|Bact|Sample_DA|2,ci|000077178|Bact|Sample_DA|2
PF00211.15//Guanylate_cyc//	2	0.000589609	0.00199612	YES	-2.236657589,-2.190978616	ci|000081091|Bact|Sample_C|2,ci|000141999|Bact|Sample_C|2
PF08240.7//ADH_N//	17	0.000604464	0.00203863	YES	2.152082901,2.51264538,4.6793604,4.626398725,3.05554205,2.943697857,-2.413547075,-2.376210504,-2.541334722,3.158822927,2.757469187,2.972357061,2.600106239,3.423584554,2.567359233,2.284368473,2.65965363	ci|000013928|Bact|Sample_DB|2,ci|000014834|Bact|Sample_DA|2,ci|000071650|Bact|Sample_C|2,ci|000126398|Bact|Sample_DB|2,ci|000035240|Bact|Sample_DA|2,ci|000000548|Bact|Sample_C|2,ci|000006594|Bact|Sample_DA|2,ci|000119387|Bact|Sample_DB|2,ci|000073849|Bact|Sample_C|2,ci|000050804|Bact|Sample_DA|2,ci|000052858|Bact|Sample_C|2,ci|000009997|Bact|Sample_DB|2,ci|000020100|Bact|Sample_C|2,ci|000008912|B…
PF14864.1//Alkyl_sulf_C//	13	0.000614365	0.00206417	YES	2.388658958,2.478912825,2.5988652,3.240737013,3.409638186,2.681240725,3.577212137,3.614452193,2.406057108,2.629852186,3.673653819,2.467299459,2.328731736	ci|000034145|Bact|Sample_DB|2,ci|000126727|Bact|Sample_DB|2,ci|000038403|Bact|Sample_DA|2,ci|000045368|Bact|Sample_DA|2,ci|000031967|Bact|Sample_DA|2,ci|000034146|Bact|Sample_DB|2,ci|000073353|Bact|Sample_DB|2,ci|000056968|Bact|Sample_DA|2,ci|000126725|Bact|Sample_DB|2,ci|000034144|Bact|Sample_DB|2,ci|000042509|Bact|Sample_C|2,ci|000032299|Bact|Sample_DA|2,ci|000074020|Bact|Sample_C|2
PF00107.21//ADH_zinc_N//	24	0.00062216	0.00207465	YES	2.152082901,2.054929467,4.016053007,2.51264538,4.6793604,4.6793604,5.284241384,4.626398725,3.05554205,-2.79638873,2.393372327,2.943697857,-2.413547075,-2.51279314,-2.376210504,-2.541334722,-2.26203453,3.158822927,3.159507414,2.757469187,2.600106239,3.423584554,2.284368473,2.65965363	ci|000013928|Bact|Sample_DB|2,ci|000067404|Bact|Sample_C|2,ci|000041302|Bact|Sample_DA|2,ci|000014834|Bact|Sample_DA|2,ci|000071650|Bact|Sample_C|2,ci|000071650|Bact|Sample_C|2,ci|000034482|Bact|Sample_DA|2,ci|000126398|Bact|Sample_DB|2,ci|000035240|Bact|Sample_DA|2,ci|000008314|Bact|Sample_C|2,ci|000060216|Bact|Sample_DB|2,ci|000000548|Bact|Sample_C|2,ci|000006594|Bact|Sample_DA|2,ci|000034494|B…
PF00248.16//Aldo_ket_red//	24	0.00062216	0.00207465	YES	2.341718136,2.373830367,2.63224461,2.101720662,2.399744967,2.399744967,2.075103274,2.576349896,2.513892861,2.348149433,2.722034183,2.722034183,2.341262264,2.486880149,2.339808996,2.339808996,2.339808996,2.324462685,2.400564734,2.175930043,2.175930043,2.421656801,2.421656801,2.388985132	ci|000072096|Bact|Sample_C|2,ci|000059562|Bact|Sample_DA|2,ci|000052219|Bact|Sample_C|2,ci|000076295|Bact|Sample_C|2,ci|000022448|Bact|Sample_DA|2,ci|000022448|Bact|Sample_DA|2,ci|000014853|Bact|Sample_DA|2,ci|000017809|Bact|Sample_DA|2,ci|000046619|Bact|Sample_DB|2,ci|000014114|Bact|Sample_DA|2,ci|000010118|Bact|Sample_DA|2,ci|000010118|Bact|Sample_DA|2,ci|000047330|Bact|Sample_C|2,ci|000063124|…
PF08659.5//KR//	80	0.000637682	0.00211844	YES	2.368779263,2.388658958,2.478912825,2.98876341,2.40201861,2.960138072,2.22144874,2.422544164,2.5988652,2.011766907,2.9876243,2.022974747,2.20347739,2.54222696,3.306182009,2.102313953,3.689359242,2.380699226,2.393983531,2.445626566,2.73348039,-2.534537805,3.582409089,5.447398471,2.35415495,2.141756122,2.386330668,2.483043199,2.681240725,2.272902503,2.473204926,2.888175706,2.968400532,2.044215819,2…	ci|000003349|Bact|Sample_DA|2,ci|000034145|Bact|Sample_DB|2,ci|000126727|Bact|Sample_DB|2,ci|000001997|Bact|Sample_DA|2,ci|000009382|Bact|Sample_DA|2,ci|000037730|Bact|Sample_DA|2,ci|000074440|Bact|Sample_DA|2,ci|000069107|Bact|Sample_C|2,ci|000038403|Bact|Sample_DA|2,ci|000051428|Bact|Sample_DB|2,ci|000047165|Bact|Sample_DA|2,ci|000025198|Bact|Sample_DA|2,ci|000046254|Bact|Sample_DA|2,ci|0000769…
PF00070.22//Pyr_redox//	15	0.000654879	0.00216745	YES	2.715116012,3.524420483,2.024634817,2.277554828,4.720611395,2.189617736,2.578759224,2.281722688,2.094409436,2.315079961,2.675979862,4.504415141,2.152801861,2.943871894,5.547886524	ci|000078536|Bact|Sample_DA|2,ci|000035087|Bact|Sample_DB|2,ci|000063057|Bact|Sample_C|2,ci|000067280|Bact|Sample_DB|2,ci|000013590|Bact|Sample_DB|2,ci|000072118|Bact|Sample_DA|2,ci|000000668|Bact|Sample_DA|2,ci|000084451|Bact|Sample_DB|2,ci|000031954|Bact|Sample_DA|2,ci|000037011|Bact|Sample_C|2,ci|000067865|Bact|Sample_DB|2,ci|000021424|Bact|Sample_DB|2,ci|000054464|Bact|Sample_C|2,ci|000010069…
PF00435.16//Spectrin//	9	0.000730175	0.00238112	YES	-2.026932434,-2.026932434,-2.026932434,-2.082373431,-2.082373431,-2.082373431,-2.108638444,-2.108638444,-2.108638444	ci|000053496|Bact|Sample_C|2,ci|000053496|Bact|Sample_C|2,ci|000053496|Bact|Sample_C|2,ci|000070231|Bact|Sample_C|2,ci|000070231|Bact|Sample_C|2,ci|000070231|Bact|Sample_C|2,ci|000076907|Bact|Sample_C|2,ci|000076907|Bact|Sample_C|2,ci|000076907|Bact|Sample_C|2
PF13964.1//Kelch_6//	9	0.000730175	0.00238112	YES	-3.318189837,-3.107374027,-4.148536908,-4.148536908,-4.165796905,-5.109148941,-3.292473918,-4.994857452,-3.233106073	ci|000013978|Bact|Sample_C|2,ci|000029700|Bact|Sample_DB|2,ci|000006398|Bact|Sample_DA|2,ci|000006398|Bact|Sample_DA|2,ci|000063332|Bact|Sample_C|2,ci|000097983|Bact|Sample_C|2,ci|000011166|Bact|Sample_DA|2,ci|000097985|Bact|Sample_C|2,ci|000062897|Bact|Sample_C|2
PF13418.1//Kelch_4//	9	0.000730175	0.00238112	YES	-3.318189837,-3.107374027,-4.148536908,-4.148536908,-4.165796905,-5.109148941,-3.292473918,-4.994857452,-3.233106073	ci|000013978|Bact|Sample_C|2,ci|000029700|Bact|Sample_DB|2,ci|000006398|Bact|Sample_DA|2,ci|000006398|Bact|Sample_DA|2,ci|000063332|Bact|Sample_C|2,ci|000097983|Bact|Sample_C|2,ci|000011166|Bact|Sample_DA|2,ci|000097985|Bact|Sample_C|2,ci|000062897|Bact|Sample_C|2
PF01344.20//Kelch_1//	9	0.000730175	0.00238112	YES	-3.318189837,-3.107374027,-4.148536908,-4.148536908,-4.165796905,-5.109148941,-3.292473918,-4.994857452,-3.233106073	ci|000013978|Bact|Sample_C|2,ci|000029700|Bact|Sample_DB|2,ci|000006398|Bact|Sample_DA|2,ci|000006398|Bact|Sample_DA|2,ci|000063332|Bact|Sample_C|2,ci|000097983|Bact|Sample_C|2,ci|000011166|Bact|Sample_DA|2,ci|000097985|Bact|Sample_C|2,ci|000062897|Bact|Sample_C|2
PF12662.2//cEGF//	18	0.000773185	0.00249942	YES	-3.667588184,-2.939527763,-2.329800464,-2.537757229,-2.537757229,-2.537757229,-2.799059864,-3.359005614,3.570554786,-2.235432116,-2.309802092,3.883780442,-2.803930086,-2.803930086,-2.385322785,-2.385322785,-3.431255024,-3.431255024	ci|000100804|Bact|Sample_C|2,ci|000073332|Bact|Sample_C|2,ci|000013525|Bact|Sample_C|2,ci|000062876|Bact|Sample_C|2,ci|000062876|Bact|Sample_C|2,ci|000062876|Bact|Sample_C|2,ci|000037321|Bact|Sample_C|2,ci|000011070|Bact|Sample_C|2,ci|000032157|Bact|Sample_DA|2,ci|000122427|Bact|Sample_C|2,ci|000024420|Bact|Sample_C|2,ci|000027547|Bact|Sample_C|2,ci|000000817|Bact|Sample_C|2,ci|000000817|Bact|Sam…
PF00056.18//Ldh_1_N//	18	0.000773185	0.00249942	YES	2.313252943,2.500092015,2.23351076,2.272637711,2.272637711,2.232415101,2.216518286,2.544550485,2.068782417,2.440902507,2.273937174,2.264889566,2.48446907,2.183982291,2.183982291,2.526183047,2.156068903,2.472030995	ci|000113317|Bact|Sample_DB|2,ci|000003026|Bact|Sample_DB|2,ci|000048431|Bact|Sample_DA|2,ci|000060902|Bact|Sample_DB|2,ci|000060902|Bact|Sample_DB|2,ci|000007661|Bact|Sample_C|2,ci|000007438|Bact|Sample_DA|2,ci|000029987|Bact|Sample_DB|2,ci|000026744|Bact|Sample_C|2,ci|000026909|Bact|Sample_C|2,ci|000086682|Bact|Sample_DB|2,ci|000073908|Bact|Sample_DB|2,ci|000013755|Bact|Sample_DA|2,ci|000098837…
PF02036.12//SCP2//	17	0.000774904	0.00249942	YES	2.388658958,2.478912825,2.5988652,3.240737013,3.409638186,2.681240725,2.044215819,2.154024954,3.577212137,3.614452193,2.406057108,5.217513837,2.629852186,3.673653819,2.585406384,2.467299459,2.328731736	ci|000034145|Bact|Sample_DB|2,ci|000126727|Bact|Sample_DB|2,ci|000038403|Bact|Sample_DA|2,ci|000045368|Bact|Sample_DA|2,ci|000031967|Bact|Sample_DA|2,ci|000034146|Bact|Sample_DB|2,ci|000065848|Bact|Sample_C|2,ci|000015949|Bact|Sample_DA|2,ci|000073353|Bact|Sample_DB|2,ci|000056968|Bact|Sample_DA|2,ci|000126725|Bact|Sample_DB|2,ci|000056198|Bact|Sample_DB|2,ci|000034144|Bact|Sample_DB|2,ci|0000425…
PF03725.10//RNase_PH_C//	3	0.000793334	0.00253125	YES	2.481467873,2.103189066,2.174770464	ci|000059985|Bact|Sample_DA|2,ci|000027144|Bact|Sample_DB|2,ci|000007210|Bact|Sample_DA|2
PF11971.3//CAMSAP_CH//	3	0.000793334	0.00253125	YES	-2.026932434,2.028260551,2.046613347	ci|000053496|Bact|Sample_C|2,ci|000051533|Bact|Sample_DB|2,ci|000065576|Bact|Sample_DB|2
PF04427.13//Brix//	3	0.000793334	0.00253125	YES	3.419564411,5.15328748,3.017856744	ci|000001063|Bact|Sample_DA|2,ci|000083889|Bact|Sample_DB|2,ci|000037727|Bact|Sample_DA|2
PF00350.18//Dynamin_N//	8	0.000946584	0.00300939	YES	-2.525233309,2.661369737,2.166685227,-2.669559495,2.94627893,2.290407167,2.895768622,-2.305883516	ci|000053660|Bact|Sample_C|2,ci|000126376|Bact|Sample_DB|2,ci|000009026|Bact|Sample_DA|2,ci|000058861|Bact|Sample_DA|2,ci|000119900|Bact|Sample_DB|2,ci|000000787|Bact|Sample_DA|2,ci|000039938|Bact|Sample_DA|2,ci|000044279|Bact|Sample_DB|2
PF00530.13//SRCR//	44	0.000996243	0.00315596	YES	-3.326849506,-4.079305311,-4.312825274,-5.606083874,-3.484239372,-3.387895221,-3.387895221,-3.387895221,-5.065019677,-7.054249302,-3.245497417,-4.809221445,-4.374270472,-2.032268015,-4.952345428,-4.27767216,-4.723541523,-5.156810186,-2.43989989,-2.1077177	ci|000109902|Bact|Sample_C|2,ci|000104131|Bact|Sample_C|2,ci|000104129|Bact|Sample_C|2,ci|000011757|Bact|Sample_C|2,ci|000104135|Bact|Sample_C|2,ci|000045192|Bact|Sample_C|2,ci|000045192|Bact|Sample_C|2,ci|000045192|Bact|Sample_C|2,ci|000104132|Bact|Sample_C|2,ci|000000747|Bact|Sample_C|2,ci|000088558|Bact|Sample_C|2,ci|000022032|Bact|Sample_C|2,ci|000077871|Bact|Sample_C|2,ci|000007324|Bact|Samp…
PF04053.9//Coatomer_WDAD//	3	0.00105854	0.00334137	YES	2.49841758,2.126077466,2.126077466	ci|000056156|Bact|Sample_DA|2,ci|000039197|Bact|Sample_DA|2,ci|000039197|Bact|Sample_DA|2
PF00627.26//UBA//	5	0.0010635	0.00334511	YES	-2.395394647,3.009015467,2.493770304,2.374274708,2.267540149	ci|000072364|Bact|Sample_C|2,ci|000023543|Bact|Sample_DA|2,ci|000018770|Bact|Sample_DB|2,ci|000015044|Bact|Sample_DA|2,ci|000048748|Bact|Sample_DA|2
PF00704.23//Glyco_hydro_18//	19	0.00109625	0.00343595	YES	-4.934230136,-4.934230136,-5.162474318,-5.162474318,-5.162474318,-4.682940385,-4.682940385,-4.586807964,-4.586807964,-5.320013753,-5.320013753,-5.320013753,-5.323147676,-5.323147676,-5.323147676,-5.9673598,-5.9673598,-3.37194527,-8.245455424	ci|000041556|Bact|Sample_DA|2,ci|000041556|Bact|Sample_DA|2,ci|000097689|Bact|Sample_DB|2,ci|000097689|Bact|Sample_DB|2,ci|000097689|Bact|Sample_DB|2,ci|000057699|Bact|Sample_DB|2,ci|000057699|Bact|Sample_DB|2,ci|000044135|Bact|Sample_DB|2,ci|000044135|Bact|Sample_DB|2,ci|000072839|Bact|Sample_DB|2,ci|000072839|Bact|Sample_DB|2,ci|000072839|Bact|Sample_DB|2,ci|000047368|Bact|Sample_DA|2,ci|000047…
PF05911.6//DUF869//	9	0.00112611	0.00351712	YES	-2.591436274,-3.08729051,-2.76916259,-2.843610991,-2.542928796,-2.00248361,-2.00248361,-2.732276967,-2.77226066	ci|000002972|Bact|Sample_DB|2,ci|000038049|Bact|Sample_C|2,ci|000095232|Bact|Sample_C|2,ci|000017321|Bact|Sample_DA|2,ci|000095240|Bact|Sample_C|2,ci|000037840|Bact|Sample_C|2,ci|000037840|Bact|Sample_C|2,ci|000095235|Bact|Sample_C|2,ci|000011909|Bact|Sample_DB|2
PF00291.20//PALP//	7	0.00122286	0.00380589	YES	-2.234755265,2.91530127,-2.584996258,2.600849358,2.129648694,2.800363237,-2.702605338	ci|000007321|Bact|Sample_C|2,ci|000011483|Bact|Sample_DB|2,ci|000114269|Bact|Sample_C|2,ci|000010137|Bact|Sample_DA|2,ci|000031201|Bact|Sample_DB|2,ci|000083471|Bact|Sample_DB|2,ci|000109772|Bact|Sample_C|2
PF13415.1//Kelch_3//	9	0.001626	0.00502531	YES	-3.318189837,-3.107374027,-4.148536908,-4.148536908,-4.165796905,-5.109148941,-3.292473918,-4.994857452,-3.233106073	ci|000013978|Bact|Sample_C|2,ci|000029700|Bact|Sample_DB|2,ci|000006398|Bact|Sample_DA|2,ci|000006398|Bact|Sample_DA|2,ci|000063332|Bact|Sample_C|2,ci|000097983|Bact|Sample_C|2,ci|000011166|Bact|Sample_DA|2,ci|000097985|Bact|Sample_C|2,ci|000062897|Bact|Sample_C|2
PF13854.1//Kelch_5//	9	0.001626	0.00502531	YES	-3.318189837,-3.107374027,-4.148536908,-4.148536908,-4.165796905,-5.109148941,-3.292473918,-4.994857452,-3.233106073	ci|000013978|Bact|Sample_C|2,ci|000029700|Bact|Sample_DB|2,ci|000006398|Bact|Sample_DA|2,ci|000006398|Bact|Sample_DA|2,ci|000063332|Bact|Sample_C|2,ci|000097983|Bact|Sample_C|2,ci|000011166|Bact|Sample_DA|2,ci|000097985|Bact|Sample_C|2,ci|000062897|Bact|Sample_C|2
PF13506.1//Glyco_transf_21//	6	0.00182191	0.00561122	YES	-2.013606592,-2.013606592,-4.526981398,-2.120945003,-2.181592355,-2.201977606	ci|000009391|Bact|Sample_DA|2,ci|000009391|Bact|Sample_DA|2,ci|000016290|Bact|Sample_C|2,ci|000047238|Bact|Sample_C|2,ci|000057298|Bact|Sample_DA|2,ci|000035837|Bact|Sample_C|2
PF07728.9//AAA_5//	20	0.00194372	0.00596567	YES	2.550871874,3.379146369,2.350657013,-2.139937969,2.892195551,2.494685991,3.417403598,2.74988592,2.663856144,-3.268936938,-82.14431796,3.286619488,2.176801661,3.714696786,2.337333341,3.957678529,-2.83178836,3.438697983,2.664947047,2.587224491,-2.301355178	ci|000040921|Bact|Sample_DA|2,ci|000043426|Bact|Sample_DB|2,ci|000025927|Bact|Sample_DB|2,ci|000015987|Bact|Sample_C|2,ci|000069920|Bact|Sample_DB|2,ci|000065638|Bact|Sample_C|2,ci|000046191|Bact|Sample_DA|2,ci|000019042|Bact|Sample_DA|2,ci|000007267|Bact|Sample_DB|2,ci|000060068|Bact|Sample_C|2,ci|000114796|Bact|Sample_C|2,ci|000030933|Bact|Sample_DB|2,ci|000073873|Bact|Sample_C|2,ci|000070769|B…
PF02985.17//HEAT//	20	0.0019596	0.00599368	YES	-3.803036802,-9.258616776,-9.234386999,-10.64401186,2.115998203,-3.892947778,2.238489705,-3.361069661,-3.361069661,-3.361069661,-3.164981092,-2.801607351,-2.862525734,-2.433552616,2.24275233,2.83691795,-9.484629559,-7.958171071,-9.28960893,2.075112273	ci|000057031|Bact|Sample_C|2,ci|000035987|Bact|Sample_C|2,ci|000017914|Bact|Sample_C|2,ci|000017909|Bact|Sample_C|2,ci|000006721|Bact|Sample_DA|2,ci|000076844|Bact|Sample_C|2,ci|000034006|Bact|Sample_DA|2,ci|000067058|Bact|Sample_C|2,ci|000067058|Bact|Sample_C|2,ci|000067058|Bact|Sample_C|2,ci|000018404|Bact|Sample_C|2,ci|000049599|Bact|Sample_C|2,ci|000005199|Bact|Sample_C|2,ci|000023439|Bact|Sa…
PF00753.22//Lactamase_B//	6	0.00201074	0.00612894	YES	3.409638186,3.409638186,2.907929165,3.673653819,3.97279493,-2.594059551	ci|000031967|Bact|Sample_DA|2,ci|000031967|Bact|Sample_DA|2,ci|000031644|Bact|Sample_C|2,ci|000042509|Bact|Sample_C|2,ci|000066983|Bact|Sample_DB|2,ci|000074994|Bact|Sample_C|2
PF13754.1//Big_3_4//	3	0.00203792	0.00614841	YES	-5.586031079,-5.280135714,-2.664585403	ci|000105434|Bact|Sample_C|2,ci|000048735|Bact|Sample_C|2,ci|000012122|Bact|Sample_DB|2
PF00045.14//Hemopexin//	3	0.00203792	0.00614841	YES	-2.016052836,-2.334072096,-2.691135984	ci|000039920|Bact|Sample_DB|2,ci|000062000|Bact|Sample_C|2,ci|000076508|Bact|Sample_C|2
PF00385.19//Chromo//	3	0.00203792	0.00614841	YES	-4.275095824,-3.416982861,-4.35056272	ci|000023724|Bact|Sample_DA|2,ci|000001538|Bact|Sample_DB|2,ci|000001117|Bact|Sample_C|2
PF08736.6//FA//	2	0.00234709	0.00698614	YES	-2.640742952,-2.489541909	ci|000004689|Bact|Sample_C|2,ci|000018646|Bact|Sample_C|2
PF00250.13//Fork_head//	2	0.00234709	0.00698614	YES	-2.740449466,-2.559553422	ci|000137319|Bact|Sample_C|2,ci|000112530|Bact|Sample_C|2
PF00079.15//Serpin//	2	0.00234709	0.00698614	YES	-3.766388894,-3.766388894	ci|000023388|Bact|Sample_C|2,ci|000023388|Bact|Sample_C|2
PF13848.1//Thioredoxin_6//	2	0.00234709	0.00698614	YES	3.05301597,4.184342175	ci|000079021|Bact|Sample_DA|2,ci|000052732|Bact|Sample_DA|2
PF00701.17//DHDPS//	3	0.00273741	0.00809362	YES	2.222997282,2.001350485,2.001350485	ci|000122667|Bact|Sample_DB|2,ci|000055692|Bact|Sample_DB|2,ci|000055692|Bact|Sample_DB|2
PF03031.13//NIF//	3	0.00273741	0.00809362	YES	3.16029596,3.617284946,3.342322654	ci|000078474|Bact|Sample_DB|2,ci|000118369|Bact|Sample_DB|2,ci|000065916|Bact|Sample_DB|2
PF01398.16//JAB//	3	0.00281637	0.00829941	NO	2.080491348,2.641168964,2.20321052,2.363117938,2.363117938,2.092894218,2.163980872,2.741178539,2.766505835,2.793074585,2.022771219	ci|000031739|Bact|Sample_C|2,ci|000034290|Bact|Sample_DA|2,ci|000059850|Bact|Sample_DA|2,ci|000041399|Bact|Sample_DA|2,ci|000041399|Bact|Sample_DA|2,ci|000026250|Bact|Sample_DB|2,ci|000058558|Bact|Sample_DB|2,ci|000082911|Bact|Sample_DB|2,ci|000121986|Bact|Sample_DB|2,ci|000075787|Bact|Sample_DA|2,ci|000049174|Bact|Sample_DA|2
PF01423.17//LSM//	12	0.0031831	0.00934904	YES	2.167275128,2.699488564,2.542455062,2.156115116,2.035041304,2.399227127,2.430404758,2.376361548,2.108458851,2.214484561,2.382730019,2.385787324	ci|000057172|Bact|Sample_DA|2,ci|000029916|Bact|Sample_DB|2,ci|000049778|Bact|Sample_C|2,ci|000056407|Bact|Sample_DB|2,ci|000039382|Bact|Sample_DA|2,ci|000009294|Bact|Sample_DA|2,ci|000068910|Bact|Sample_DA|2,ci|000046548|Bact|Sample_DA|2,ci|000071104|Bact|Sample_DA|2,ci|000032935|Bact|Sample_DA|2,ci|000043025|Bact|Sample_DB|2,ci|000007954|Bact|Sample_C|2
PF06080.7//DUF938//	7	0.00334624	0.00977753	NO	3.026932183,3.538140855,3.538140855,3.196493359,7.234722529,2.435127019,3.739546784,2.565921077	ci|000057979|Bact|Sample_C|2,ci|000076275|Bact|Sample_C|2,ci|000076275|Bact|Sample_C|2,ci|000075749|Bact|Sample_DA|2,ci|000001012|Bact|Sample_DB|2,ci|000027382|Bact|Sample_DA|2,ci|000033931|Bact|Sample_DA|2,ci|000009043|Bact|Sample_DA|2
PF00014.18//Kunitz_BPTI//	5	0.00335104	0.00977753	YES	-2.087620833,-3.878918391,-3.905581294,-4.517792983,-6.5866366	ci|000125708|Bact|Sample_C|2,ci|000076008|Bact|Sample_C|2,ci|000019943|Bact|Sample_DB|2,ci|000032472|Bact|Sample_C|2,ci|000008959|Bact|Sample_C|2
PF13738.1//Pyr_redox_3//	28	0.00350053	0.0101663	YES	2.715116012,3.524420483,2.024634817,4.720611395,2.578759224,3.895710793,2.281722688,2.152767377,2.118396819,2.094409436,2.094409436,2.315079961,4.068622117,3.389033165,3.158956524,2.363625491,4.063456166,4.063456166,2.675979862,2.675979862,3.289530022,3.66884336,2.791971816,4.504415141,2.152801861,2.943871894,5.547886524,2.186686306	ci|000078536|Bact|Sample_DA|2,ci|000035087|Bact|Sample_DB|2,ci|000063057|Bact|Sample_C|2,ci|000013590|Bact|Sample_DB|2,ci|000000668|Bact|Sample_DA|2,ci|000001549|Bact|Sample_DB|2,ci|000084451|Bact|Sample_DB|2,ci|000037795|Bact|Sample_DA|2,ci|000028488|Bact|Sample_DA|2,ci|000031954|Bact|Sample_DA|2,ci|000031954|Bact|Sample_DA|2,ci|000037011|Bact|Sample_C|2,ci|000059056|Bact|Sample_DA|2,ci|00004042…
PF09011.5//HMG_box_2//	18	0.0035072	0.0101663	YES	2.279082039,2.27615158,-2.812032261,-2.378191411,2.168666887,2.223121565,2.103175115,2.001385071,-3.340485851,2.100768089,-2.907707238,-3.3873573,2.042363705,2.180773364,-3.234558236,-2.645176563,-2.645176563,2.219180812	ci|000056364|Bact|Sample_DA|2,ci|000044322|Bact|Sample_DA|2,ci|000013339|Bact|Sample_C|2,ci|000006652|Bact|Sample_C|2,ci|000071644|Bact|Sample_C|2,ci|000000085|Bact|Sample_DA|2,ci|000005662|Bact|Sample_DB|2,ci|000029533|Bact|Sample_DB|2,ci|000085311|Bact|Sample_C|2,ci|000018848|Bact|Sample_DB|2,ci|000048880|Bact|Sample_C|2,ci|000085310|Bact|Sample_C|2,ci|000014213|Bact|Sample_DB|2,ci|000049217|Ba…
PF01055.21//Glyco_hydro_31//	9	0.00355993	0.0102855	YES	-3.150854522,-3.150854522,-4.331633797,-4.331633797,-4.1739683,-5.168442947,-4.301484598,-4.301484598,-4.301484598	ci|000001979|Bact|Sample_DA|2,ci|000001979|Bact|Sample_DA|2,ci|000071852|Bact|Sample_C|2,ci|000071852|Bact|Sample_C|2,ci|000106735|Bact|Sample_C|2,ci|000036683|Bact|Sample_C|2,ci|000054932|Bact|Sample_C|2,ci|000054932|Bact|Sample_C|2,ci|000054932|Bact|Sample_C|2
PF00867.13//XPG_I//	4	0.00385338	0.0110972	YES	2.657457237,2.657457237,2.514289549,2.51869377	ci|000049651|Bact|Sample_C|2,ci|000049651|Bact|Sample_C|2,ci|000019883|Bact|Sample_DB|2,ci|000015345|Bact|Sample_DB|2
PF00307.26//CH//	13	0.00391036	0.0112249	YES	-2.026932434,-2.026932434,-2.026932434,-2.859034071,-2.473285123,-2.20523803,-2.667882124,-3.68803062,2.028260551,2.046613347,2.046613347,2.046613347,-3.342047574	ci|000053496|Bact|Sample_C|2,ci|000053496|Bact|Sample_C|2,ci|000053496|Bact|Sample_C|2,ci|000070660|Bact|Sample_DB|2,ci|000116294|Bact|Sample_DB|2,ci|000006237|Bact|Sample_DB|2,ci|000029490|Bact|Sample_DB|2,ci|000046085|Bact|Sample_DA|2,ci|000051533|Bact|Sample_DB|2,ci|000065576|Bact|Sample_DB|2,ci|000065576|Bact|Sample_DB|2,ci|000065576|Bact|Sample_DB|2,ci|000032553|Bact|Sample_DA|2
PF07645.10//EGF_CA//	24	0.00398124	0.0113915	YES	-3.667588184,-4.039130009,-2.939527763,-2.939527763,-2.329800464,-2.537757229,-2.537757229,-2.537757229,-2.799059864,-2.799059864,-4.394682518,-2.235432116,-3.427584475,-3.427584475,-2.309802092,3.883780442,3.601911621,-2.803930086,-2.803930086,-2.3853227	ci|000100804|Bact|Sample_C|2,ci|000012759|Bact|Sample_C|2,ci|000073332|Bact|Sample_C|2,ci|000073332|Bact|Sample_C|2,ci|000013525|Bact|Sample_C|2,ci|000062876|Bact|Sample_C|2,ci|000062876|Bact|Sample_C|2,ci|000062876|Bact|Sample_C|2,ci|000037321|Bact|Sample_C|2,ci|000037321|Bact|Sample_C|2,ci|000051232|Bact|Sample_C|2,ci|000122427|Bact|Sample_C|2,ci|000068958|Bact|Sample_C|2,ci|000068958|Bact|Samp…
PF07716.10//bZIP_2//	47	0.00408437	0.011649	YES	-3.470946751,-4.225352425,-2.263256951,-10.85564009,-4.771816751,-4.449005664,-4.998256269,-2.220410729,-2.331137733,-6.151432216,-2.14979006,-3.340611028,-4.199156716,-11.82431883,-2.381880905,-2.69309601,-2.059080755,-2.607731876,-4.89690393,-4.49719983	ci|000006992|Bact|Sample_C|2,ci|000093159|Bact|Sample_C|2,ci|000067183|Bact|Sample_DB|2,ci|000000018|Bact|Sample_C|2,ci|000061681|Bact|Sample_C|2,ci|000055455|Bact|Sample_DB|2,ci|000025930|Bact|Sample_C|2,ci|000004440|Bact|Sample_C|2,ci|000056237|Bact|Sample_DA|2,ci|000037224|Bact|Sample_DA|2,ci|000093059|Bact|Sample_C|2,ci|000095203|Bact|Sample_DB|2,ci|000027177|Bact|Sample_C|2,ci|000011848|Bact…
PF06858.9//NOG1//	8	0.00420208	0.0118872	YES	-2.525233309,-2.528213169,-2.642349381,-2.669559495,-2.246203786,-2.246667292,-2.422807252,-2.305883516	ci|000053660|Bact|Sample_C|2,ci|000074357|Bact|Sample_C|2,ci|000039114|Bact|Sample_C|2,ci|000058861|Bact|Sample_DA|2,ci|000064891|Bact|Sample_C|2,ci|000006250|Bact|Sample_DA|2,ci|000001684|Bact|Sample_C|2,ci|000044279|Bact|Sample_DB|2
PF10409.4//PTEN_C2//	8	0.00420208	0.0118872	YES	-4.728783451,2.987972746,-2.3670569,-2.989845645,-3.511498925,-3.511498925,-2.14681448,3.076478237	ci|000050271|Bact|Sample_C|2,ci|000090609|Bact|Sample_DB|2,ci|000069219|Bact|Sample_DB|2,ci|000081866|Bact|Sample_DB|2,ci|000064190|Bact|Sample_C|2,ci|000064190|Bact|Sample_C|2,ci|000022124|Bact|Sample_DB|2,ci|000036669|Bact|Sample_DA|2
PF02779.19//Transket_pyr//	4	0.00420809	0.0118872	YES	2.296213828,2.310428289,2.001989474,2.566561854	ci|000093134|Bact|Sample_DB|2,ci|000015198|Bact|Sample_DB|2,ci|000067658|Bact|Sample_C|2,ci|000001454|Bact|Sample_DB|2
PF02466.14//Tim17//	6	0.00466661	0.0131406	YES	2.155525854,2.151533605,3.034802456,4.526549221,3.27329426,2.666285611	ci|000073179|Bact|Sample_DB|2,ci|000021759|Bact|Sample_DB|2,ci|000003539|Bact|Sample_DA|2,ci|000070144|Bact|Sample_DB|2,ci|000124916|Bact|Sample_DB|2,ci|000041529|Bact|Sample_DA|2
PF00063.16//Myosin_head//	8	0.00472961	0.0132758	YES	-2.309330286,-2.591436274,-2.591436274,-2.687331458,-2.843610991,-2.203165338,-2.542928796,-2.77226066	ci|000118841|Bact|Sample_C|2,ci|000002972|Bact|Sample_DB|2,ci|000002972|Bact|Sample_DB|2,ci|000096593|Bact|Sample_DB|2,ci|000017321|Bact|Sample_DA|2,ci|000044967|Bact|Sample_C|2,ci|000095240|Bact|Sample_C|2,ci|000011909|Bact|Sample_DB|2
PF02421.13//FeoB_N//	22	0.00476756	0.0133402	YES	-2.525233309,2.471657804,3.239429734,2.627656618,2.362272353,-3.585927203,3.083960256,-2.669559495,2.295377999,-2.68295433,-2.246203786,2.94627893,3.863822298,2.856252273,-2.246667292,3.652140363,3.619276432,3.377835337,3.911713465,2.895768622,6.838753616	ci|000053660|Bact|Sample_C|2,ci|000000187|Bact|Sample_DB|2,ci|000076551|Bact|Sample_DA|2,ci|000065966|Bact|Sample_C|2,ci|000001034|Bact|Sample_DA|2,ci|000098874|Bact|Sample_C|2,ci|000057300|Bact|Sample_DB|2,ci|000058861|Bact|Sample_DA|2,ci|000010702|Bact|Sample_DA|2,ci|000039414|Bact|Sample_DA|2,ci|000064891|Bact|Sample_C|2,ci|000119900|Bact|Sample_DB|2,ci|000085067|Bact|Sample_DB|2,ci|000052973|…
PF00380.14//Ribosomal_S9//	9	0.00487031	0.0135848	YES	2.738510194,2.738510194,3.182264008,2.310763193,2.669589267,2.187591144,3.070517615,2.247150571,2.167093711	ci|000083497|Bact|Sample_DB|2,ci|000083497|Bact|Sample_DB|2,ci|000043455|Bact|Sample_DB|2,ci|000039845|Bact|Sample_C|2,ci|000113690|Bact|Sample_DB|2,ci|000033118|Bact|Sample_DA|2,ci|000070797|Bact|Sample_DB|2,ci|000058922|Bact|Sample_DA|2,ci|000029488|Bact|Sample_C|2
PF02353.15//CMAS//	3	0.00518393	0.0143245	YES	-2.791628741,2.43151437,2.377704591	ci|000099815|Bact|Sample_C|2,ci|000096138|Bact|Sample_DB|2,ci|000002761|Bact|Sample_DB|2
PF02780.15//Transketolase_C//	3	0.00518393	0.0143245	YES	2.296213828,2.310428289,2.566561854	ci|000093134|Bact|Sample_DB|2,ci|000015198|Bact|Sample_DB|2,ci|000001454|Bact|Sample_DB|2
PF03629.13//DUF303//	3	0.00518393	0.0143245	YES	-4.796204267,-3.669418052,-3.669418052	ci|000051771|Bact|Sample_C|2,ci|000039420|Bact|Sample_DA|2,ci|000039420|Bact|Sample_DA|2
PF02866.13//Ldh_1_C//	13	0.00525224	0.0144388	YES	2.313252943,2.500092015,2.23351076,2.272637711,2.232415101,2.544550485,2.068782417,2.440902507,2.264889566,2.183982291,2.526183047,2.156068903,2.472030995	ci|000113317|Bact|Sample_DB|2,ci|000003026|Bact|Sample_DB|2,ci|000048431|Bact|Sample_DA|2,ci|000060902|Bact|Sample_DB|2,ci|000007661|Bact|Sample_C|2,ci|000029987|Bact|Sample_DB|2,ci|000026744|Bact|Sample_C|2,ci|000026909|Bact|Sample_C|2,ci|000073908|Bact|Sample_DB|2,ci|000098837|Bact|Sample_DB|2,ci|000053447|Bact|Sample_DB|2,ci|000034613|Bact|Sample_DA|2,ci|000027977|Bact|Sample_DB|2
PF00406.17//ADK//	12	0.00525788	0.0144388	YES	3.057848759,-2.049730477,3.913878414,3.913878414,2.320663572,2.578687306,4.099957955,4.099957955,3.376069427,-2.09223129,-2.09223129,-2.583122403	ci|000076227|Bact|Sample_C|2,ci|000093449|Bact|Sample_C|2,ci|000099446|Bact|Sample_DB|2,ci|000099446|Bact|Sample_DB|2,ci|000122037|Bact|Sample_DB|2,ci|000050998|Bact|Sample_C|2,ci|000041474|Bact|Sample_C|2,ci|000041474|Bact|Sample_C|2,ci|000094093|Bact|Sample_C|2,ci|000057021|Bact|Sample_C|2,ci|000057021|Bact|Sample_C|2,ci|000068683|Bact|Sample_C|2
PF01756.14//ACOX//	11	0.00539072	0.0147579	YES	2.321709439,2.321709439,2.233689376,2.233689376,2.9980608,2.332540798,4.018787104,2.544454714,2.544454714,2.302936131,2.302936131	ci|000060031|Bact|Sample_DA|2,ci|000060031|Bact|Sample_DA|2,ci|000013050|Bact|Sample_DA|2,ci|000013050|Bact|Sample_DA|2,ci|000051259|Bact|Sample_DA|2,ci|000055656|Bact|Sample_DB|2,ci|000035789|Bact|Sample_DB|2,ci|000082342|Bact|Sample_DB|2,ci|000082342|Bact|Sample_DB|2,ci|000037857|Bact|Sample_DA|2,ci|000037857|Bact|Sample_DA|2
PF00227.21//Proteasome//	77	0.00573844	0.0156615	YES	2.404901377,2.932731013,2.576385371,2.576385371,2.670148749,3.402796999,3.402796999,2.983812927,2.51734288,3.150131905,2.676593113,2.090350879,3.043814891,2.718684375,2.886854888,2.029979311,2.551465696,2.783040634,2.636275796,3.317921835,3.329968844,2.611904836,2.809814416,2.809814416,2.041244481,2.041244481,2.289217169,2.845203611,2.700013425,2.440664731,2.440664731,2.448298722,3.481146817,3.32…	ci|000029294|Bact|Sample_DB|2,ci|000063396|Bact|Sample_C|2,ci|000066031|Bact|Sample_DB|2,ci|000066031|Bact|Sample_DB|2,ci|000009150|Bact|Sample_DA|2,ci|000058826|Bact|Sample_DA|2,ci|000058826|Bact|Sample_DA|2,ci|000050346|Bact|Sample_DA|2,ci|000047390|Bact|Sample_DA|2,ci|000056765|Bact|Sample_DA|2,ci|000092235|Bact|Sample_DB|2,ci|000039856|Bact|Sample_DA|2,ci|000117810|Bact|Sample_DB|2,ci|0000097…
PF00413.19//Peptidase_M10//	5	0.00606117	0.0164412	YES	-2.016052836,-2.016052836,-2.392174426,-2.27904363,-3.366361644	ci|000039920|Bact|Sample_DB|2,ci|000039920|Bact|Sample_DB|2,ci|000068660|Bact|Sample_C|2,ci|000103883|Bact|Sample_C|2,ci|000056757|Bact|Sample_C|2
PF14651.1//Lipocalin_7//	5	0.00606117	0.0164412	YES	2.792032216,2.5648018,11.60001875,11.52471762,9.805561404	ci|000027503|Bact|Sample_DB|2,ci|000006352|Bact|Sample_C|2,ci|000010058|Bact|Sample_DA|2,ci|000014052|Bact|Sample_DA|2,ci|000014080|Bact|Sample_DB|2
PF00903.20//Glyoxalase//	2	0.00618594	0.0167284	YES	2.657701582,2.912596536	ci|000041959|Bact|Sample_DB|2,ci|000055088|Bact|Sample_DB|2
PF01408.17//GFO_IDH_MocA//	7	0.00628358	0.0169408	YES	2.359041534,2.080009937,3.111608517,3.111608517,2.657187587,3.455682879,2.697424811	ci|000034022|Bact|Sample_DA|2,ci|000093760|Bact|Sample_DB|2,ci|000012668|Bact|Sample_DB|2,ci|000012668|Bact|Sample_DB|2,ci|000047795|Bact|Sample_DA|2,ci|000015188|Bact|Sample_DB|2,ci|000053698|Bact|Sample_DA|2
PF00013.24//KH_1//	16	0.0063197	0.0169866	YES	3.058386946,2.757652834,-3.240333566,3.948522776,2.746109791,2.746109791,2.746109791,2.421469068,3.023653304,2.69171049,2.123860443,3.986048653,3.125446943,3.125446943,2.660909972,3.915970944	ci|000123206|Bact|Sample_DB|2,ci|000003848|Bact|Sample_DA|2,ci|000008027|Bact|Sample_C|2,ci|000031969|Bact|Sample_DA|2,ci|000061139|Bact|Sample_C|2,ci|000061139|Bact|Sample_C|2,ci|000061139|Bact|Sample_C|2,ci|000106094|Bact|Sample_C|2,ci|000011398|Bact|Sample_C|2,ci|000025736|Bact|Sample_C|2,ci|000052054|Bact|Sample_DA|2,ci|000037896|Bact|Sample_DA|2,ci|000009169|Bact|Sample_DA|2,ci|000009169|Bac…
PF00008.22//EGF//	23	0.0065247	0.0174846	YES	-2.328096073,-3.667588184,-4.039130009,-2.939527763,-2.371190321,-2.329800464,-2.557605131,-2.537757229,-2.537757229,-2.799059864,-4.935837886,-2.838697551,-4.394682518,-2.235432116,-3.427584475,-3.427584475,-2.309802092,-6.686068305,-2.803930086,-2.80393	ci|000087822|Bact|Sample_C|2,ci|000100804|Bact|Sample_C|2,ci|000012759|Bact|Sample_C|2,ci|000073332|Bact|Sample_C|2,ci|000058473|Bact|Sample_C|2,ci|000013525|Bact|Sample_C|2,ci|000081062|Bact|Sample_C|2,ci|000062876|Bact|Sample_C|2,ci|000062876|Bact|Sample_C|2,ci|000037321|Bact|Sample_C|2,ci|000031625|Bact|Sample_C|2,ci|000016495|Bact|Sample_C|2,ci|000051232|Bact|Sample_C|2,ci|000122427|Bact|Samp…
PF01576.14//Myosin_tail_1//	10	0.00721077	0.0192649	YES	-2.319353093,-2.591436274,-2.687331458,-2.687331458,-2.76916259,-2.843610991,-2.843610991,-2.542928796,-2.732276967,-2.77226066	ci|000055072|Bact|Sample_C|2,ci|000002972|Bact|Sample_DB|2,ci|000096593|Bact|Sample_DB|2,ci|000096593|Bact|Sample_DB|2,ci|000095232|Bact|Sample_C|2,ci|000017321|Bact|Sample_DA|2,ci|000017321|Bact|Sample_DA|2,ci|000095240|Bact|Sample_C|2,ci|000095235|Bact|Sample_C|2,ci|000011909|Bact|Sample_DB|2
PF01549.19//ShK//	42	0.00765104	0.0203798	YES	-4.200438501,-5.21249848,-4.0774792,-4.927329751,-4.462891743,-4.462891743,-3.995624249,-3.995624249,-4.144928904,-4.188334352,-4.188334352,-3.533084271,-4.145971523,-3.545532094,-3.545532094,-2.392174426,-2.392174426,-5.920930462,-3.391553308,-3.39155330	ci|000047140|Bact|Sample_DA|2,ci|000007882|Bact|Sample_DB|2,ci|000011213|Bact|Sample_DB|2,ci|000041754|Bact|Sample_DA|2,ci|000095007|Bact|Sample_DB|2,ci|000095007|Bact|Sample_DB|2,ci|000002563|Bact|Sample_DA|2,ci|000002563|Bact|Sample_DA|2,ci|000006744|Bact|Sample_DB|2,ci|000041609|Bact|Sample_C|2,ci|000041609|Bact|Sample_C|2,ci|000016519|Bact|Sample_C|2,ci|000058801|Bact|Sample_DA|2,ci|000021128…
PF04712.7//Radial_spoke//	2	0.00832102	0.0219013	YES	-2.128169158,-2.128169158	ci|000058921|Bact|Sample_DB|2,ci|000058921|Bact|Sample_DB|2
PF01170.13//UPF0020//	2	0.00832102	0.0219013	YES	-2.791628741,2.303148575	ci|000099815|Bact|Sample_C|2,ci|000137537|Bact|Sample_DB|2
PF01956.11//DUF106//	2	0.00832102	0.0219013	YES	2.139642837,2.291080162	ci|000053927|Bact|Sample_DA|2,ci|000048020|Bact|Sample_DA|2
PF08416.8//PTB//	2	0.00832102	0.0219013	YES	-2.335473579,-2.391291112	ci|000100045|Bact|Sample_DB|2,ci|000106933|Bact|Sample_C|2
PF08702.5//Fib_alpha//	5	0.00906049	0.0237771	YES	-2.591436274,-2.687331458,-2.843610991,-2.542928796,-2.77226066	ci|000002972|Bact|Sample_DB|2,ci|000096593|Bact|Sample_DB|2,ci|000017321|Bact|Sample_DA|2,ci|000095240|Bact|Sample_C|2,ci|000011909|Bact|Sample_DB|2
PF13673.1//Acetyltransf_10//	9	0.00967046	0.025303	YES	3.299944752,2.034803738,3.457544993,2.428182762,3.354817433,2.315255933,2.455489205,2.869634494,-3.284692931	ci|000016837|Bact|Sample_DB|2,ci|000001635|Bact|Sample_DA|2,ci|000008884|Bact|Sample_DB|2,ci|000038898|Bact|Sample_DA|2,ci|000010971|Bact|Sample_DB|2,ci|000024768|Bact|Sample_DB|2,ci|000053996|Bact|Sample_DB|2,ci|000001987|Bact|Sample_DB|2,ci|000092775|Bact|Sample_C|2
PF10328.4//7TM_GPCR_Srx//	3	0.00994935	0.0257291	YES	-3.203464437,-2.83618061,-2.03233678	ci|000084138|Bact|Sample_C|2,ci|000013320|Bact|Sample_C|2,ci|000005873|Bact|Sample_C|2
PF13304.1//AAA_21//	3	0.00994935	0.0257291	YES	2.177663425,2.465993814,2.340266065	ci|000028442|Bact|Sample_DB|2,ci|000037746|Bact|Sample_DA|2,ci|000038191|Bact|Sample_DA|2
PF02886.12//LBP_BPI_CETP_C//	3	0.00994935	0.0257291	YES	-2.37444011,-2.614444614,-2.171344693	ci|000103478|Bact|Sample_C|2,ci|000015515|Bact|Sample_C|2,ci|000027372|Bact|Sample_C|2
PF05368.8//NmrA//	3	0.00994935	0.0257291	YES	2.155857672,-2.534537805,-2.767720262	ci|000014657|Bact|Sample_DA|2,ci|000010112|Bact|Sample_C|2,ci|000000533|Bact|Sample_C|2
PF03446.10//NAD_binding_2//	4	0.0102132	0.0262582	YES	2.277554828,-2.901736813,2.189617736,-2.998574016	ci|000067280|Bact|Sample_DB|2,ci|000015151|Bact|Sample_C|2,ci|000072118|Bact|Sample_DA|2,ci|000030448|Bact|Sample_C|2
PF00005.22//ABC_tran//	4	0.0102132	0.0262582	YES	2.231376084,2.302035505,3.179380509,2.465993814	ci|000033469|Bact|Sample_DA|2,ci|000115843|Bact|Sample_DB|2,ci|000035027|Bact|Sample_DB|2,ci|000037746|Bact|Sample_DA|2
PF00755.15//Carn_acyltransf//	8	0.0102746	0.0262639	YES	2.048240297,3.951406815,3.951406815,2.332210503,3.244930793,2.163989292,2.480494919,2.913048573	ci|000052275|Bact|Sample_DA|2,ci|000056152|Bact|Sample_DB|2,ci|000056152|Bact|Sample_DB|2,ci|000040776|Bact|Sample_DA|2,ci|000030292|Bact|Sample_DB|2,ci|000022807|Bact|Sample_DA|2,ci|000015859|Bact|Sample_DB|2,ci|000023732|Bact|Sample_DA|2
PF09379.5//FERM_N//	8	0.0102746	0.0262639	YES	-2.311364674,-2.540255422,-3.479502804,-2.26765539,-2.640742952,-2.935147471,-2.489541909,-2.306670652	ci|000114140|Bact|Sample_C|2,ci|000113783|Bact|Sample_C|2,ci|000111453|Bact|Sample_C|2,ci|000047249|Bact|Sample_C|2,ci|000004689|Bact|Sample_C|2,ci|000069275|Bact|Sample_C|2,ci|000018646|Bact|Sample_C|2,ci|000009419|Bact|Sample_C|2
PF01187.13//MIF//	6	0.0106237	0.0270784	YES	3.866959236,3.866959236,-4.198574859,2.094135882,2.723478728,4.582876064	ci|000043456|Bact|Sample_DB|2,ci|000043456|Bact|Sample_DB|2,ci|000093479|Bact|Sample_C|2,ci|000115512|Bact|Sample_DB|2,ci|000123956|Bact|Sample_DB|2,ci|000015716|Bact|Sample_DB|2
PF00094.20//VWD//	11	0.0110342	0.0280439	YES	2.812413279,-2.468905172,2.485998922,-3.891284723,-2.665397285,-3.072175952,-3.045317355,-2.909845387,-5.079505489,2.93702724,2.835643828	ci|000028069|Bact|Sample_DA|2,ci|000125354|Bact|Sample_DB|2,ci|000012256|Bact|Sample_C|2,ci|000008035|Bact|Sample_DB|2,ci|000092720|Bact|Sample_DB|2,ci|000078314|Bact|Sample_C|2,ci|000023043|Bact|Sample_C|2,ci|000079071|Bact|Sample_DB|2,ci|000020768|Bact|Sample_C|2,ci|000062890|Bact|Sample_C|2,ci|000090414|Bact|Sample_DB|2
PF01946.12//Thi4//	10	0.0118669	0.030074	YES	3.524420483,4.720611395,2.152767377,2.094409436,4.068622117,3.158956524,2.675979862,4.504415141,2.152801861,5.547886524	ci|000035087|Bact|Sample_DB|2,ci|000013590|Bact|Sample_DB|2,ci|000037795|Bact|Sample_DA|2,ci|000031954|Bact|Sample_DA|2,ci|000059056|Bact|Sample_DA|2,ci|000053201|Bact|Sample_DA|2,ci|000067865|Bact|Sample_DB|2,ci|000021424|Bact|Sample_DB|2,ci|000054464|Bact|Sample_C|2,ci|000127251|Bact|Sample_DB|2
PF13766.1//ECH_C//	6	0.0123655	0.0312484	YES	2.993630312,2.832570558,2.498620106,2.333451139,2.742495092,2.599054225	ci|000051836|Bact|Sample_DB|2,ci|000031276|Bact|Sample_DA|2,ci|000000409|Bact|Sample_DB|2,ci|000036908|Bact|Sample_DA|2,ci|000066207|Bact|Sample_DB|2,ci|000030682|Bact|Sample_DB|2
PF11492.3//Dicistro_VP4//	8	0.0129965	0.0325849	YES	13.30443924,-33.79694163,-327.4122456,-41.64765558,-315.7125265,-182.2859166,-57.58927729,-6.468837718	ci|000007003|Bact|Sample_DB|2,ci|000040418|Bact|Sample_C|2,ci|000015465|Bact|Sample_C|2,ci|000057520|Bact|Sample_C|2,ci|000005202|Bact|Sample_C|2,ci|000064430|Bact|Sample_C|2,ci|000106611|Bact|Sample_C|2,ci|000024374|Bact|Sample_C|2
PF14845.1//Glycohydro_20b2//	3	0.0130046	0.0325849	YES	-2.521028194,-2.298285393,-3.191075297	ci|000064803|Bact|Sample_C|2,ci|000055981|Bact|Sample_DB|2,ci|000020186|Bact|Sample_C|2
PF03259.12//Robl_LC7//	3	0.0130046	0.0325849	YES	2.802390023,2.178487132,2.076550799	ci|000053555|Bact|Sample_C|2,ci|000000019|Bact|Sample_DB|2,ci|000016829|Bact|Sample_DA|2
PF05762.9//VWA_CoxE//	13	0.0138006	0.0344821	YES	-4.200438501,-2.328096073,-4.462891743,-3.492312713,-3.995624249,-3.995624249,-4.222547913,-2.858322297,-5.980959463,-3.942454732,-5.08441419,-3.744325318,-4.675055824	ci|000047140|Bact|Sample_DA|2,ci|000087822|Bact|Sample_C|2,ci|000095007|Bact|Sample_DB|2,ci|000002913|Bact|Sample_C|2,ci|000002563|Bact|Sample_DA|2,ci|000002563|Bact|Sample_DA|2,ci|000067606|Bact|Sample_C|2,ci|000029823|Bact|Sample_DB|2,ci|000087758|Bact|Sample_C|2,ci|000040148|Bact|Sample_DA|2,ci|000038787|Bact|Sample_C|2,ci|000042233|Bact|Sample_C|2,ci|000008915|Bact|Sample_DA|2
PF00002.19//7tm_2//	5	0.0140891	0.035104	YES	-3.230752231,-4.447249012,-2.545951561,-3.860464576,-6.038405782	ci|000013208|Bact|Sample_C|2,ci|000040893|Bact|Sample_C|2,ci|000037058|Bact|Sample_C|2,ci|000012833|Bact|Sample_C|2,ci|000056512|Bact|Sample_C|2
PF02824.16//TGS//	9	0.0146583	0.0363076	YES	2.010111444,2.48478987,2.94627893,3.863822298,3.652140363,2.672671671,2.883732966,3.911713465,2.895768622	ci|000016991|Bact|Sample_DB|2,ci|000052150|Bact|Sample_DB|2,ci|000119900|Bact|Sample_DB|2,ci|000085067|Bact|Sample_DB|2,ci|000097218|Bact|Sample_DB|2,ci|000039489|Bact|Sample_DB|2,ci|000045449|Bact|Sample_DB|2,ci|000071190|Bact|Sample_DB|2,ci|000039938|Bact|Sample_DA|2
PF09229.6//Aha1_N//	9	0.0146583	0.0363076	YES	-3.403251536,-4.170120218,-4.294836839,-4.821564653,-3.539445692,-4.991807902,-4.991807902,-4.991807902,-4.010487609	ci|000042427|Bact|Sample_DB|2,ci|000097126|Bact|Sample_C|2,ci|000045997|Bact|Sample_C|2,ci|000034904|Bact|Sample_C|2,ci|000057443|Bact|Sample_DB|2,ci|000075152|Bact|Sample_C|2,ci|000075152|Bact|Sample_C|2,ci|000075152|Bact|Sample_C|2,ci|000036603|Bact|Sample_DA|2
PF07767.6//Nop53//	8	0.0146959	0.0363076	YES	-2.216672729,-2.206472366,-2.206472366,-2.916770617,-2.916770617,-2.212543439,-2.697544893,-2.697544893	ci|000091828|Bact|Sample_C|2,ci|000041149|Bact|Sample_DA|2,ci|000041149|Bact|Sample_DA|2,ci|000012600|Bact|Sample_C|2,ci|000012600|Bact|Sample_C|2,ci|000003262|Bact|Sample_DA|2,ci|000053806|Bact|Sample_C|2,ci|000053806|Bact|Sample_C|2
PF01124.13//MAPEG//	16	0.0147359	0.0363076	YES	2.62164416,3.806806998,3.466845021,2.140750978,2.090603088,3.848328637,2.996645582,2.024300711,3.86328821,3.422582108,5.462032332,6.518845327,3.57599345,4.639686322,2.701673382,2.783994554	ci|000074719|Bact|Sample_DA|2,ci|000074720|Bact|Sample_DA|2,ci|000031048|Bact|Sample_DA|2,ci|000040442|Bact|Sample_DB|2,ci|000028547|Bact|Sample_DB|2,ci|000009710|Bact|Sample_DB|2,ci|000009697|Bact|Sample_C|2,ci|000073066|Bact|Sample_DA|2,ci|000046237|Bact|Sample_C|2,ci|000008845|Bact|Sample_DA|2,ci|000091697|Bact|Sample_DB|2,ci|000002068|Bact|Sample_DB|2,ci|000016568|Bact|Sample_DA|2,ci|00011529…
PF10324.4//7TM_GPCR_Srw//	10	0.0148857	0.0365751	YES	-2.094071582,-3.051891531,-3.203464437,-2.303328371,-2.875825104,-2.732861995,-2.732861995,-2.432005171,-2.291693853,-3.082093586	ci|000048091|Bact|Sample_C|2,ci|000015431|Bact|Sample_C|2,ci|000084138|Bact|Sample_C|2,ci|000003005|Bact|Sample_DB|2,ci|000009749|Bact|Sample_C|2,ci|000000715|Bact|Sample_C|2,ci|000000715|Bact|Sample_C|2,ci|000043283|Bact|Sample_C|2,ci|000036600|Bact|Sample_C|2,ci|000019398|Bact|Sample_C|2
PF07646.10//Kelch_2//	9	0.016062	0.0393563	YES	-3.318189837,-3.107374027,-4.148536908,-4.148536908,-4.165796905,-5.109148941,-3.292473918,-4.994857452,-3.233106073	ci|000013978|Bact|Sample_C|2,ci|000029700|Bact|Sample_DB|2,ci|000006398|Bact|Sample_DA|2,ci|000006398|Bact|Sample_DA|2,ci|000063332|Bact|Sample_C|2,ci|000097983|Bact|Sample_C|2,ci|000011166|Bact|Sample_DA|2,ci|000097985|Bact|Sample_C|2,ci|000062897|Bact|Sample_C|2
PF06325.8//PrmA//	2	0.0161727	0.0394099	YES	-2.791628741,2.303148575	ci|000099815|Bact|Sample_C|2,ci|000137537|Bact|Sample_DB|2
PF14709.1//DND1_DSRM//	2	0.0161727	0.0394099	YES	2.580083585,2.720192443	ci|000027365|Bact|Sample_DA|2,ci|000075696|Bact|Sample_DA|2
PF00557.19//Peptidase_M24//	12	0.0163206	0.0395363	YES	2.441887016,2.269848515,2.392031115,2.308720194,4.687797011,4.687797011,2.448895825,2.017645785,2.779655246,2.436140164,4.810414994,2.426477247	ci|000013367|Bact|Sample_DA|2,ci|000060999|Bact|Sample_DA|2,ci|000050099|Bact|Sample_DA|2,ci|000029214|Bact|Sample_DB|2,ci|000050566|Bact|Sample_DB|2,ci|000050566|Bact|Sample_DB|2,ci|000074507|Bact|Sample_DA|2,ci|000033677|Bact|Sample_C|2,ci|000027814|Bact|Sample_DA|2,ci|000011023|Bact|Sample_DB|2,ci|000022861|Bact|Sample_DB|2,ci|000058653|Bact|Sample_C|2
PF13602.1//ADH_zinc_N_2//	12	0.0163206	0.0395363	YES	2.152082901,4.6793604,4.626398725,2.393372327,2.943697857,-2.376210504,-2.541334722,3.158822927,3.159507414,2.757469187,2.600106239,3.423584554	ci|000013928|Bact|Sample_DB|2,ci|000071650|Bact|Sample_C|2,ci|000126398|Bact|Sample_DB|2,ci|000060216|Bact|Sample_DB|2,ci|000000548|Bact|Sample_C|2,ci|000119387|Bact|Sample_DB|2,ci|000073849|Bact|Sample_C|2,ci|000050804|Bact|Sample_DA|2,ci|000030648|Bact|Sample_DB|2,ci|000052858|Bact|Sample_C|2,ci|000020100|Bact|Sample_C|2,ci|000008912|Bact|Sample_DA|2
PF13344.1//Hydrolase_6//	12	0.0163583	0.0395363	YES	2.391633438,-3.72041751,-3.851604708,2.197306362,-3.839983126,-3.293976717,-2.272541409,3.016778664,2.854235054,2.011894845,-5.214994579,2.209833115	ci|000051884|Bact|Sample_DA|2,ci|000094241|Bact|Sample_C|2,ci|000046844|Bact|Sample_DA|2,ci|000076903|Bact|Sample_C|2,ci|000039787|Bact|Sample_DA|2,ci|000028862|Bact|Sample_DB|2,ci|000024414|Bact|Sample_C|2,ci|000038767|Bact|Sample_DA|2,ci|000046057|Bact|Sample_DA|2,ci|000074799|Bact|Sample_DA|2,ci|000014923|Bact|Sample_C|2,ci|000002966|Bact|Sample_C|2
PF13513.1//HEAT_EZ//	14	0.0173573	0.0418367	YES	-3.803036802,2.115998203,-3.892947778,2.238489705,-3.361069661,-3.164981092,-2.801607351,-2.862525734,-2.433552616,2.24275233,2.83691795,-9.484629559,-7.958171071,2.075112273	ci|000057031|Bact|Sample_C|2,ci|000006721|Bact|Sample_DA|2,ci|000076844|Bact|Sample_C|2,ci|000034006|Bact|Sample_DA|2,ci|000067058|Bact|Sample_C|2,ci|000018404|Bact|Sample_C|2,ci|000049599|Bact|Sample_C|2,ci|000005199|Bact|Sample_C|2,ci|000023439|Bact|Sample_C|2,ci|000014427|Bact|Sample_DA|2,ci|000006417|Bact|Sample_DB|2,ci|000017911|Bact|Sample_C|2,ci|000072254|Bact|Sample_C|2,ci|000125754|Bact|…
PF00910.17//RNA_helicase//	7	0.0175062	0.0420812	YES	-164.7003119,-15.4132767,-80.83253992,-21.79426869,-82.14431796,-57.58927729,-296.0273687	ci|000112549|Bact|Sample_C|2,ci|000045394|Bact|Sample_C|2,ci|000038123|Bact|Sample_C|2,ci|000115837|Bact|Sample_C|2,ci|000114796|Bact|Sample_C|2,ci|000106611|Bact|Sample_C|2,ci|000101976|Bact|Sample_C|2
PF00915.15//Calici_coat//	5	0.0183069	0.0438871	YES	-327.4122456,-33.35178637,-28.16391213,-57.58927729,-6.468837718	ci|000015465|Bact|Sample_C|2,ci|000074174|Bact|Sample_C|2,ci|000000908|Bact|Sample_C|2,ci|000106611|Bact|Sample_C|2,ci|000024374|Bact|Sample_C|2
PF01571.16//GCV_T//	4	0.018631	0.0445437	YES	2.18508656,2.324327061,2.118396819,2.035295153	ci|000092380|Bact|Sample_DB|2,ci|000067603|Bact|Sample_DB|2,ci|000028488|Bact|Sample_DA|2,ci|000053375|Bact|Sample_DB|2
PF13561.1//adh_short_C2//	90	0.0191312	0.0456165	YES	2.368779263,2.388658958,2.478912825,2.98876341,3.1636043,2.40201861,2.960138072,2.22144874,2.422544164,2.422544164,2.5988652,2.586362289,2.011766907,2.9876243,2.20347739,2.20347739,2.54222696,3.306182009,2.102313953,3.689359242,2.380699226,2.393983531,2.445626566,2.73348039,2.130924005,2.81500157,3.582409089,3.582409089,5.447398471,2.35415495,2.35415495,2.386330668,2.483043199,2.681240725,2.27290…	ci|000003349|Bact|Sample_DA|2,ci|000034145|Bact|Sample_DB|2,ci|000126727|Bact|Sample_DB|2,ci|000001997|Bact|Sample_DA|2,ci|000065523|Bact|Sample_C|2,ci|000009382|Bact|Sample_DA|2,ci|000037730|Bact|Sample_DA|2,ci|000074440|Bact|Sample_DA|2,ci|000069107|Bact|Sample_C|2,ci|000069107|Bact|Sample_C|2,ci|000038403|Bact|Sample_DA|2,ci|000098873|Bact|Sample_DB|2,ci|000051428|Bact|Sample_DB|2,ci|000047165…
PF00038.16//Filament//	9	0.0201447	0.0479043	YES	-2.591436274,-2.687331458,-2.76916259,-2.843610991,-2.843610991,-2.542928796,-2.00248361,-2.732276967,-2.77226066	ci|000002972|Bact|Sample_DB|2,ci|000096593|Bact|Sample_DB|2,ci|000095232|Bact|Sample_C|2,ci|000017321|Bact|Sample_DA|2,ci|000017321|Bact|Sample_DA|2,ci|000095240|Bact|Sample_C|2,ci|000037840|Bact|Sample_C|2,ci|000095235|Bact|Sample_C|2,ci|000011909|Bact|Sample_DB|2
PF00262.13//Calreticulin//	11	0.0203215	0.0481957	YES	2.591266723,3.293439353,2.484489632,3.120124919,2.865059134,2.949582008,2.949582008,3.080403267,3.080403267,3.367936137,3.656970533	ci|000046665|Bact|Sample_C|2,ci|000009611|Bact|Sample_DA|2,ci|000048703|Bact|Sample_C|2,ci|000016606|Bact|Sample_DA|2,ci|000000350|Bact|Sample_C|2,ci|000071301|Bact|Sample_C|2,ci|000071301|Bact|Sample_C|2,ci|000050242|Bact|Sample_DA|2,ci|000050242|Bact|Sample_DA|2,ci|000008563|Bact|Sample_DA|2,ci|000118284|Bact|Sample_DB|2
PF08239.6//SH3_3//	2	0.021865	0.0514437	NO	-7.433359084,-7.034154075	ci|000010472|Bact|Sample_DA|2,ci|000033510|Bact|Sample_DA|2
PF05694.6//SBP56//	2	0.021865	0.0514437	NO	3.296935271,3.296935271	ci|000061042|Bact|Sample_DB|2,ci|000061042|Bact|Sample_DB|2
PF04157.11//EAP30//	2	0.021865	0.0514437	NO	2.181351695,2.181407838	ci|000078549|Bact|Sample_DB|2,ci|000065990|Bact|Sample_DB|2
PF03131.12//bZIP_Maf//	22	0.0228562	0.0536334	NO	-4.225352425,-4.771816751,-4.998256269,-2.220410729,-2.14979006,-3.340611028,-2.69309601,-4.89690393,-4.497199831,-3.505876849,-4.264349904,-3.763390468,-4.816675022,-3.984322349,-4.362100422,-2.074109437,-4.492854251,-2.639465527,-4.487835283,-3.56409809	ci|000093159|Bact|Sample_C|2,ci|000061681|Bact|Sample_C|2,ci|000025930|Bact|Sample_C|2,ci|000004440|Bact|Sample_C|2,ci|000093059|Bact|Sample_C|2,ci|000095203|Bact|Sample_DB|2,ci|000048737|Bact|Sample_C|2,ci|000094219|Bact|Sample_DB|2,ci|000072914|Bact|Sample_C|2,ci|000039420|Bact|Sample_C|2,ci|000056850|Bact|Sample_C|2,ci|000090977|Bact|Sample_DB|2,ci|000004593|Bact|Sample_C|2,ci|000071254|Bact|S…
PF01134.17//GIDA//	4	0.0242723	0.0566567	NO	2.281722688,2.094409436,2.675979862,2.152801861	ci|000084451|Bact|Sample_DB|2,ci|000031954|Bact|Sample_DA|2,ci|000067865|Bact|Sample_DB|2,ci|000054464|Bact|Sample_C|2
PF14027.1//DUF4243//	4	0.0242723	0.0566567	NO	-4.558567867,-4.422372258,-3.720149234,-2.893143447	ci|000028178|Bact|Sample_C|2,ci|000050187|Bact|Sample_C|2,ci|000038262|Bact|Sample_C|2,ci|000072791|Bact|Sample_C|2
PF02996.12//Prefoldin//	3	0.0244899	0.0570144	NO	2.185322654,2.79743614,2.000323981	ci|000048655|Bact|Sample_C|2,ci|000027215|Bact|Sample_C|2,ci|000051725|Bact|Sample_DA|2
PF00108.18//Thiolase_N//	16	0.0249974	0.0580436	NO	2.078040106,2.413870069,2.413870069,2.266031673,2.266031673,2.022706653,2.662886748,2.150134874,2.150134874,2.150134874,2.092968244,2.209599125,2.540729664,2.077363361,2.096232524,2.000108924	ci|000044541|Bact|Sample_C|2,ci|000045242|Bact|Sample_DA|2,ci|000045242|Bact|Sample_DA|2,ci|000053192|Bact|Sample_DB|2,ci|000053192|Bact|Sample_DB|2,ci|000071388|Bact|Sample_DA|2,ci|000080017|Bact|Sample_DB|2,ci|000056828|Bact|Sample_DA|2,ci|000056828|Bact|Sample_DA|2,ci|000056828|Bact|Sample_DA|2,ci|000037714|Bact|Sample_DA|2,ci|000088045|Bact|Sample_DB|2,ci|000017487|Bact|Sample_DA|2,ci|0000109…
PF00497.15//SBP_bac_3//	3	0.0255448	0.0590059	NO	-4.801219916,-2.13912445,-2.13912445	ci|000129349|Bact|Sample_C|2,ci|000050454|Bact|Sample_C|2,ci|000050454|Bact|Sample_C|2
PF06472.10//ABC_membrane_2//	3	0.0255448	0.0590059	NO	2.934414992,3.179380509,3.179380509	ci|000078920|Bact|Sample_DB|2,ci|000035027|Bact|Sample_DB|2,ci|000035027|Bact|Sample_DB|2
PF00093.13//VWC//	30	0.0289239	0.0666376	NO	-4.200438501,-5.21249848,-5.21249848,-5.21249848,-2.173599584,-4.0774792,-4.0774792,-3.995624249,-3.995624249,-4.144928904,-4.188334352,-4.145971523,-5.997990511,-5.997990511,-5.920930462,-5.920930462,-3.391553308,-3.512680511,-6.167248133,-6.167248133,-6	ci|000047140|Bact|Sample_DA|2,ci|000007882|Bact|Sample_DB|2,ci|000007882|Bact|Sample_DB|2,ci|000007882|Bact|Sample_DB|2,ci|000006601|Bact|Sample_C|2,ci|000011213|Bact|Sample_DB|2,ci|000011213|Bact|Sample_DB|2,ci|000002563|Bact|Sample_DA|2,ci|000002563|Bact|Sample_DA|2,ci|000006744|Bact|Sample_DB|2,ci|000041609|Bact|Sample_C|2,ci|000058801|Bact|Sample_DA|2,ci|000015001|Bact|Sample_DA|2,ci|00001500…
PF13905.1//Thioredoxin_8//	7	0.0297305	0.0683185	NO	3.056810801,3.05301597,2.292690017,2.363057526,2.212019431,2.382869824,2.261791777	ci|000005242|Bact|Sample_DA|2,ci|000079021|Bact|Sample_DA|2,ci|000002596|Bact|Sample_C|2,ci|000022140|Bact|Sample_DB|2,ci|000092578|Bact|Sample_DB|2,ci|000013320|Bact|Sample_DA|2,ci|000068777|Bact|Sample_DB|2
PF00725.17//3HCDH//	18	0.0303808	0.0694619	NO	2.277554828,2.189617736,2.589648839,2.56713104,2.529338926,2.529338926,3.153485752,2.637247084,2.461647291,2.464074137,2.45968346,2.846539537,3.116149186,2.519305916,2.568778823,2.301453101,2.969970676,3.160417779	ci|000067280|Bact|Sample_DB|2,ci|000072118|Bact|Sample_DA|2,ci|000000267|Bact|Sample_C|2,ci|000079843|Bact|Sample_DB|2,ci|000050397|Bact|Sample_DA|2,ci|000050397|Bact|Sample_DA|2,ci|000061667|Bact|Sample_C|2,ci|000019342|Bact|Sample_DB|2,ci|000073583|Bact|Sample_DB|2,ci|000048654|Bact|Sample_C|2,ci|000037905|Bact|Sample_DA|2,ci|000008664|Bact|Sample_DA|2,ci|000014396|Bact|Sample_DB|2,ci|000041813…
PF03807.12//F420_oxidored//	6	0.0303847	0.0694619	NO	2.40201861,2.277554828,3.306182009,2.189617736,-2.998574016,3.107868089	ci|000009382|Bact|Sample_DA|2,ci|000067280|Bact|Sample_DB|2,ci|000013548|Bact|Sample_DB|2,ci|000072118|Bact|Sample_DA|2,ci|000030448|Bact|Sample_C|2,ci|000043284|Bact|Sample_DB|2
PF12777.2//MT//	15	0.0317916	0.072252	NO	3.356652803,-2.712016166,2.040266512,-2.139937969,-2.527772819,-2.205696828,-2.473320596,-2.248230969,-2.248230969,-2.141954392,-2.141954392,-2.141954392,-2.726493299,-3.816535712,-2.301355178	ci|000097271|Bact|Sample_DB|2,ci|000077066|Bact|Sample_C|2,ci|000069932|Bact|Sample_DA|2,ci|000015987|Bact|Sample_C|2,ci|000052420|Bact|Sample_C|2,ci|000121356|Bact|Sample_C|2,ci|000048004|Bact|Sample_C|2,ci|000036525|Bact|Sample_C|2,ci|000036525|Bact|Sample_C|2,ci|000012634|Bact|Sample_C|2,ci|000012634|Bact|Sample_C|2,ci|000012634|Bact|Sample_C|2,ci|000120739|Bact|Sample_C|2,ci|000025041|Bact|Sa…
PF02852.17//Pyr_redox_dim//	5	0.0319962	0.072252	NO	2.024634817,2.094409436,2.315079961,2.675979862,2.152801861	ci|000063057|Bact|Sample_C|2,ci|000031954|Bact|Sample_DA|2,ci|000037011|Bact|Sample_C|2,ci|000067865|Bact|Sample_DB|2,ci|000054464|Bact|Sample_C|2
PF05497.7//Destabilase//	5	0.0319962	0.072252	NO	-11.1690337,5.063240842,-5.009513338,-7.034154075,-4.8639361	ci|000000867|Bact|Sample_C|2,ci|000012738|Bact|Sample_C|2,ci|000091662|Bact|Sample_C|2,ci|000033510|Bact|Sample_DA|2,ci|000027413|Bact|Sample_DB|2
PF00878.13//CIMR//	3	0.0320124	0.072252	NO	2.264041978,5.022460766,5.745637379	ci|000027437|Bact|Sample_DB|2,ci|000028530|Bact|Sample_DB|2,ci|000037577|Bact|Sample_DA|2
PF13578.1//Methyltransf_24//	3	0.0320124	0.072252	NO	2.137371377,4.716834035,2.526864853	ci|000019868|Bact|Sample_C|2,ci|000073698|Bact|Sample_DB|2,ci|000018900|Bact|Sample_DA|2
PF00268.16//Ribonuc_red_sm//	11	0.0323224	0.0727664	NO	3.484390058,3.484390058,2.939056765,2.939056765,2.268231464,4.942470556,2.758076127,3.481440382,3.377022573,3.368797081,3.368797081	ci|000067177|Bact|Sample_DB|2,ci|000067177|Bact|Sample_DB|2,ci|000000721|Bact|Sample_C|2,ci|000000721|Bact|Sample_C|2,ci|000062666|Bact|Sample_C|2,ci|000040151|Bact|Sample_DB|2,ci|000017823|Bact|Sample_DA|2,ci|000036609|Bact|Sample_C|2,ci|000005752|Bact|Sample_DB|2,ci|000091978|Bact|Sample_DB|2,ci|000091978|Bact|Sample_DB|2
PF00153.22//Mito_carr//	42	0.0350289	0.0786599	NO	2.956099326,4.119566772,2.817653654,2.817653654,-3.405552431,4.532394416,2.340952625,3.102276065,-2.961534279,-2.961534279,3.391752358,3.152151259,3.152151259,4.098809271,3.335277856,3.335277856,-2.829179232,2.394462903,2.380399504,4.097136287,-2.862661382,-2.862661382,2.937380267,2.111667739,-2.407468579,-2.407468579,-2.024907015,3.176673618,3.279178102,2.871672887,3.181310683,3.308632236,3.3086…	ci|000022188|Bact|Sample_C|2,ci|000058953|Bact|Sample_DA|2,ci|000052617|Bact|Sample_DB|2,ci|000052617|Bact|Sample_DB|2,ci|000104266|Bact|Sample_C|2,ci|000002402|Bact|Sample_C|2,ci|000033396|Bact|Sample_DA|2,ci|000018952|Bact|Sample_DA|2,ci|000027837|Bact|Sample_C|2,ci|000027837|Bact|Sample_C|2,ci|000081978|Bact|Sample_DB|2,ci|000053735|Bact|Sample_C|2,ci|000053735|Bact|Sample_C|2,ci|000069320|Bac…
PF05496.7//RuvB_N//	15	0.0365887	0.081955	NO	2.550871874,3.379146369,2.350657013,2.892195551,2.494685991,3.417403598,2.74988592,2.663856144,3.286619488,2.176801661,3.714696786,2.337333341,3.957678529,3.438697983,2.664947047,2.587224491	ci|000040921|Bact|Sample_DA|2,ci|000043426|Bact|Sample_DB|2,ci|000025927|Bact|Sample_DB|2,ci|000069920|Bact|Sample_DB|2,ci|000065638|Bact|Sample_C|2,ci|000046191|Bact|Sample_DA|2,ci|000019042|Bact|Sample_DA|2,ci|000007267|Bact|Sample_DB|2,ci|000030933|Bact|Sample_DB|2,ci|000073873|Bact|Sample_C|2,ci|000070769|Bact|Sample_DB|2,ci|000074223|Bact|Sample_C|2,ci|000021162|Bact|Sample_DB|2,ci|000053108…
PF02338.14//OTU//	7	0.0373206	0.0833838	NO	-2.180177328,-2.727079629,-2.413526785,-2.319970853,-2.319970853,-2.288362952,-2.288362952	ci|000059799|Bact|Sample_DB|2,ci|000099312|Bact|Sample_DB|2,ci|000017603|Bact|Sample_DB|2,ci|000036266|Bact|Sample_C|2,ci|000036266|Bact|Sample_C|2,ci|000008748|Bact|Sample_C|2,ci|000008748|Bact|Sample_C|2
PF03982.8//DAGAT//	4	0.0380679	0.0846271	NO	2.270406022,2.62798193,3.288259119,3.733541705	ci|000049167|Bact|Sample_DA|2,ci|000016014|Bact|Sample_DA|2,ci|000018627|Bact|Sample_DB|2,ci|000030376|Bact|Sample_DB|2
PF02515.12//CoA_transf_3//	4	0.0380679	0.0846271	NO	2.611700396,2.086536234,2.555970932,2.518200521	ci|000044204|Bact|Sample_DB|2,ci|000098318|Bact|Sample_DB|2,ci|000034977|Bact|Sample_DB|2,ci|000044564|Bact|Sample_DA|2
PF12947.2//EGF_3//	10	0.038295	0.0849191	NO	-3.667588184,-2.939527763,-2.329800464,-2.537757229,-2.799059864,-3.427584475,-3.427584475,-2.803930086,-2.803930086,-3.431255024	ci|000100804|Bact|Sample_C|2,ci|000073332|Bact|Sample_C|2,ci|000013525|Bact|Sample_C|2,ci|000062876|Bact|Sample_C|2,ci|000037321|Bact|Sample_C|2,ci|000068958|Bact|Sample_C|2,ci|000068958|Bact|Sample_C|2,ci|000000817|Bact|Sample_C|2,ci|000000817|Bact|Sample_C|2,ci|000048359|Bact|Sample_C|2
PF05023.9//Phytochelatin//	7	0.0398971	0.0880318	NO	-6.67039084,-6.179461802,-6.179461802,-7.524792869,-7.49472019,-7.49472019,-4.739898183	ci|000010001|Bact|Sample_C|2,ci|000026669|Bact|Sample_C|2,ci|000026669|Bact|Sample_C|2,ci|000047856|Bact|Sample_C|2,ci|000036389|Bact|Sample_C|2,ci|000036389|Bact|Sample_C|2,ci|000091256|Bact|Sample_C|2
PF00285.16//Citrate_synt//	7	0.0398971	0.0880318	NO	2.588581026,2.84645346,2.711229039,2.711229039,2.573689227,2.115052062,2.115052062	ci|000016533|Bact|Sample_DA|2,ci|000036218|Bact|Sample_DB|2,ci|000050926|Bact|Sample_DB|2,ci|000050926|Bact|Sample_DB|2,ci|000030444|Bact|Sample_DB|2,ci|000070838|Bact|Sample_C|2,ci|000070838|Bact|Sample_C|2
PF02214.17//BTB_2//	9	0.0408617	0.0899363	NO	-2.241876459,-2.915765847,-2.236369427,-2.281055764,-2.422936201,-2.409041801,-2.849752816,-2.674773056,-3.113030305	ci|000093037|Bact|Sample_C|2,ci|000010955|Bact|Sample_C|2,ci|000000965|Bact|Sample_C|2,ci|000037188|Bact|Sample_C|2,ci|000063220|Bact|Sample_C|2,ci|000048841|Bact|Sample_C|2,ci|000017683|Bact|Sample_C|2,ci|000021259|Bact|Sample_DB|2,ci|000054374|Bact|Sample_C|2
PF09451.5//ATG27//	2	0.0417127	0.090922	NO	5.022460766,5.745637379	ci|000028530|Bact|Sample_DB|2,ci|000037577|Bact|Sample_DA|2
PF05383.12//La//	2	0.0417127	0.090922	NO	-2.450896758,-2.14809256	ci|000054823|Bact|Sample_C|2,ci|000030955|Bact|Sample_C|2
PF02121.13//IP_trans//	2	0.0417127	0.090922	NO	2.082964745,2.729998977	ci|000028408|Bact|Sample_DA|2,ci|000128838|Bact|Sample_DB|2
PF08012.6//DUF1702//	5	0.0418221	0.090922	NO	-4.963542877,-5.578695357,-6.257891872,-4.33677878,-5.65470897	ci|000005292|Bact|Sample_C|2,ci|000007329|Bact|Sample_DA|2,ci|000072748|Bact|Sample_C|2,ci|000093904|Bact|Sample_DB|2,ci|000064058|Bact|Sample_C|2
PF02736.14//Myosin_N//	5	0.0418221	0.090922	NO	-2.591436274,-2.687331458,-2.843610991,-2.542928796,-2.77226066	ci|000002972|Bact|Sample_DB|2,ci|000096593|Bact|Sample_DB|2,ci|000017321|Bact|Sample_DA|2,ci|000095240|Bact|Sample_C|2,ci|000011909|Bact|Sample_DB|2
PF13330.1//Mucin2_WxxW//	4	0.0434152	0.0930175	NO	-3.898978034,-2.714796602,-3.007214072,-3.441094645	ci|000022485|Bact|Sample_C|2,ci|000036671|Bact|Sample_C|2,ci|000000746|Bact|Sample_C|2,ci|000072161|Bact|Sample_C|2
PF01273.20//LBP_BPI_CETP//	4	0.0434152	0.0930175	NO	-2.37444011,-2.614444614,-2.742165775,-2.171344693	ci|000103478|Bact|Sample_C|2,ci|000015515|Bact|Sample_C|2,ci|000052263|Bact|Sample_C|2,ci|000027372|Bact|Sample_C|2
PF08669.6//GCV_T_C//	4	0.0434152	0.0930175	NO	2.18508656,2.324327061,2.118396819,2.035295153	ci|000092380|Bact|Sample_DB|2,ci|000067603|Bact|Sample_DB|2,ci|000028488|Bact|Sample_DA|2,ci|000053375|Bact|Sample_DB|2
PF05531.7//NPV_P10//	4	0.0434152	0.0930175	NO	-2.354722279,-2.739734549,-2.859269068,-2.773518721	ci|000088652|Bact|Sample_DB|2,ci|000078814|Bact|Sample_C|2,ci|000053357|Bact|Sample_C|2,ci|000066217|Bact|Sample_C|2
PF13420.1//Acetyltransf_4//	4	0.0434152	0.0930175	NO	3.398611255,2.034803738,2.869634494,2.759432385	ci|000004537|Bact|Sample_DA|2,ci|000001635|Bact|Sample_DA|2,ci|000001987|Bact|Sample_DB|2,ci|000059594|Bact|Sample_DA|2
PF13899.1//Thioredoxin_7//	4	0.0434152	0.0930175	NO	3.056810801,3.05301597,2.363057526,2.212019431	ci|000005242|Bact|Sample_DA|2,ci|000079021|Bact|Sample_DA|2,ci|000022140|Bact|Sample_DB|2,ci|000092578|Bact|Sample_DB|2
PF00061.18//Lipocalin//	13	0.0441755	0.0944185	NO	3.819180021,3.144301538,2.871094664,2.514004259,2.447116668,2.606089988,3.826711566,2.700584103,3.176080273,4.290292665,-6.806068508,11.60001875,9.805561404	ci|000041038|Bact|Sample_C|2,ci|000025393|Bact|Sample_DB|2,ci|000112652|Bact|Sample_DB|2,ci|000009665|Bact|Sample_DB|2,ci|000026864|Bact|Sample_C|2,ci|000048124|Bact|Sample_C|2,ci|000053956|Bact|Sample_C|2,ci|000036628|Bact|Sample_C|2,ci|000036804|Bact|Sample_DA|2,ci|000000144|Bact|Sample_DA|2,ci|000085786|Bact|Sample_C|2,ci|000010058|Bact|Sample_DA|2,ci|000014080|Bact|Sample_DB|2
PF02463.14//SMC_N//	8	0.0450658	0.0960898	NO	2.177663425,2.231376084,-2.2266642,2.302035505,3.179380509,2.465993814,2.340266065,3.112082401	ci|000028442|Bact|Sample_DB|2,ci|000033469|Bact|Sample_DA|2,ci|000033103|Bact|Sample_C|2,ci|000115843|Bact|Sample_DB|2,ci|000035027|Bact|Sample_DB|2,ci|000037746|Bact|Sample_DA|2,ci|000038191|Bact|Sample_DA|2,ci|000094184|Bact|Sample_DB|2
PF00027.24//cNMP_binding//	7	0.0473554	0.10073	NO	-3.395030611,-3.368187174,-2.827197486,-3.05325326,-3.696760648,-3.795675215,-3.180922593	ci|000036076|Bact|Sample_C|2,ci|000047660|Bact|Sample_C|2,ci|000052536|Bact|Sample_DB|2,ci|000064218|Bact|Sample_C|2,ci|000018765|Bact|Sample_C|2,ci|000086651|Bact|Sample_C|2,ci|000013194|Bact|Sample_C|2
PF00073.15//Rhv//	18	0.0488175	0.103591	NO	-40.76306885,-404.0697898,-181.5253416,-6.341596919,-327.4122456,-33.65695014,-50.3151716,-32.52550562,-33.35178637,-19.42269435,-28.16391213,-28.16391213,-5.833145136,-315.7125265,-182.2859166,-15.69709546,-57.58927729,-6.468837718	ci|000039428|Bact|Sample_C|2,ci|000013710|Bact|Sample_C|2,ci|000049606|Bact|Sample_C|2,ci|000047211|Bact|Sample_C|2,ci|000015465|Bact|Sample_C|2,ci|000054304|Bact|Sample_C|2,ci|000065167|Bact|Sample_C|2,ci|000074761|Bact|Sample_C|2,ci|000074174|Bact|Sample_C|2,ci|000012910|Bact|Sample_C|2,ci|000000908|Bact|Sample_C|2,ci|000000908|Bact|Sample_C|2,ci|000035803|Bact|Sample_C|2,ci|000005202|Bact|Samp…
PF07992.9//Pyr_redox_2//	26	0.0509682	0.107897	NO	2.715116012,3.524420483,2.024634817,2.024634817,4.720611395,2.578759224,3.895710793,2.281722688,2.094409436,2.094409436,2.315079961,4.068622117,3.158956524,4.063456166,2.675979862,2.675979862,3.289530022,2.791971816,4.504415141,2.152801861,2.152801861,2.152801861,2.943871894,4.297584873,5.547886524,2.186686306	ci|000078536|Bact|Sample_DA|2,ci|000035087|Bact|Sample_DB|2,ci|000063057|Bact|Sample_C|2,ci|000063057|Bact|Sample_C|2,ci|000013590|Bact|Sample_DB|2,ci|000000668|Bact|Sample_DA|2,ci|000001549|Bact|Sample_DB|2,ci|000084451|Bact|Sample_DB|2,ci|000031954|Bact|Sample_DA|2,ci|000031954|Bact|Sample_DA|2,ci|000037011|Bact|Sample_C|2,ci|000059056|Bact|Sample_DA|2,ci|000053201|Bact|Sample_DA|2,ci|000033610…
PF01248.21//Ribosomal_L7Ae//	5	0.0540297	0.114106	NO	2.480155894,3.664888614,2.001036301,3.455584844,-2.587185597,-2.439849797	ci|000039987|Bact|Sample_DA|2,ci|000028819|Bact|Sample_DB|2,ci|000013540|Bact|Sample_DA|2,ci|000079597|Bact|Sample_DB|2,ci|000080378|Bact|Sample_C|2,ci|000054484|Bact|Sample_C|2
PF13434.1//K_oxygenase//	12	0.0555996	0.116986	NO	2.715116012,2.578759224,3.895710793,2.281722688,2.315079961,4.068622117,3.158956524,2.363625491,4.063456166,2.791971816,2.943871894,2.186686306	ci|000078536|Bact|Sample_DA|2,ci|000000668|Bact|Sample_DA|2,ci|000001549|Bact|Sample_DB|2,ci|000084451|Bact|Sample_DB|2,ci|000037011|Bact|Sample_C|2,ci|000059056|Bact|Sample_DA|2,ci|000053201|Bact|Sample_DA|2,ci|000053518|Bact|Sample_DA|2,ci|000033610|Bact|Sample_DA|2,ci|000125341|Bact|Sample_DB|2,ci|000010069|Bact|Sample_DA|2,ci|000005785|Bact|Sample_C|2
PF00402.13//Calponin//	8	0.0559773	0.116986	NO	-2.859034071,-2.473285123,-2.20523803,-2.667882124,-3.68803062,-3.68803062,-3.342047574,-3.342047574	ci|000070660|Bact|Sample_DB|2,ci|000116294|Bact|Sample_DB|2,ci|000006237|Bact|Sample_DB|2,ci|000029490|Bact|Sample_DB|2,ci|000046085|Bact|Sample_DA|2,ci|000046085|Bact|Sample_DA|2,ci|000032553|Bact|Sample_DA|2,ci|000032553|Bact|Sample_DA|2
PF05834.7//Lycopene_cycl//	8	0.0559773	0.116986	NO	2.715116012,3.524420483,4.720611395,2.578759224,2.152767377,4.504415141,2.943871894,5.547886524	ci|000078536|Bact|Sample_DA|2,ci|000035087|Bact|Sample_DB|2,ci|000013590|Bact|Sample_DB|2,ci|000000668|Bact|Sample_DA|2,ci|000037795|Bact|Sample_DA|2,ci|000021424|Bact|Sample_DB|2,ci|000010069|Bact|Sample_DA|2,ci|000127251|Bact|Sample_DB|2
PF04832.7//SOUL//	8	0.0559773	0.116986	NO	-3.233846421,-2.02334564,-2.106864588,-2.33742135,-2.470961846,-2.297254209,-3.089809362,-2.115307756	ci|000027224|Bact|Sample_DB|2,ci|000012485|Bact|Sample_C|2,ci|000098306|Bact|Sample_C|2,ci|000053448|Bact|Sample_C|2,ci|000040788|Bact|Sample_C|2,ci|000022611|Bact|Sample_C|2,ci|000033362|Bact|Sample_DA|2,ci|000057470|Bact|Sample_C|2
PF12850.2//Metallophos_2//	4	0.056185	0.116986	NO	-2.365057559,2.345513341,-4.29972812,2.355772358	ci|000010734|Bact|Sample_C|2,ci|000127596|Bact|Sample_DB|2,ci|000073994|Bact|Sample_C|2,ci|000077000|Bact|Sample_DA|2
PF13385.1//Laminin_G_3//	4	0.056185	0.116986	NO	-2.542916411,-2.093423307,-2.055597672,-2.010659027	ci|000117632|Bact|Sample_C|2,ci|000100509|Bact|Sample_C|2,ci|000100510|Bact|Sample_C|2,ci|000039746|Bact|Sample_C|2
PF07650.12//KH_2//	10	0.0586703	0.121175	NO	2.757652834,2.746109791,2.746109791,2.421469068,3.023653304,2.69171049,2.123860443,3.125446943,2.660909972,3.915970944	ci|000003848|Bact|Sample_DA|2,ci|000061139|Bact|Sample_C|2,ci|000061139|Bact|Sample_C|2,ci|000106094|Bact|Sample_C|2,ci|000011398|Bact|Sample_C|2,ci|000025736|Bact|Sample_C|2,ci|000052054|Bact|Sample_DA|2,ci|000009169|Bact|Sample_DA|2,ci|000036739|Bact|Sample_DA|2,ci|000014195|Bact|Sample_DB|2
PF00994.19//MoCF_biosynth//	3	0.0590165	0.121175	NO	2.106457534,2.004245662,2.143453624	ci|000079712|Bact|Sample_DB|2,ci|000005749|Bact|Sample_DB|2,ci|000067154|Bact|Sample_DB|2
PF07678.9//A2M_comp//	3	0.0590165	0.121175	NO	-4.364753473,-2.390800486,-2.648216575	ci|000123676|Bact|Sample_C|2,ci|000126370|Bact|Sample_C|2,ci|000025130|Bact|Sample_DB|2
PF08801.6//Nucleoporin_N//	3	0.0590165	0.121175	NO	2.904464606,-2.349454468,2.376093573	ci|000059978|Bact|Sample_DB|2,ci|000118791|Bact|Sample_C|2,ci|000045013|Bact|Sample_DA|2
PF03643.10//Vps26//	3	0.0590165	0.121175	NO	2.276446294,2.276446294,2.259862346	ci|000027962|Bact|Sample_DA|2,ci|000027962|Bact|Sample_DA|2,ci|000077178|Bact|Sample_DA|2
PF12717.2//Cnd1//	3	0.0590165	0.121175	NO	-3.892947778,-3.164981092,2.24275233	ci|000076844|Bact|Sample_C|2,ci|000018404|Bact|Sample_C|2,ci|000014427|Bact|Sample_DA|2
PF03957.8//Jun//	13	0.0626095	0.127666	NO	-4.294575576,-4.225352425,-4.888681082,-4.249801006,-4.277645395,-4.201236201,-4.89690393,-4.497199831,-4.497199831,-4.362100422,-4.492854251,-4.487835283,-3.965363696	ci|000069385|Bact|Sample_DB|2,ci|000093159|Bact|Sample_C|2,ci|000001012|Bact|Sample_C|2,ci|000042192|Bact|Sample_DB|2,ci|000082050|Bact|Sample_DB|2,ci|000055367|Bact|Sample_DB|2,ci|000094219|Bact|Sample_DB|2,ci|000072914|Bact|Sample_C|2,ci|000072914|Bact|Sample_C|2,ci|000058589|Bact|Sample_DA|2,ci|000046908|Bact|Sample_DA|2,ci|000049014|Bact|Sample_C|2,ci|000014214|Bact|Sample_DA|2
PF02803.13//Thiolase_C//	13	0.0626095	0.127666	NO	2.078040106,2.413870069,2.266031673,2.022706653,2.662886748,2.150134874,2.092968244,2.081518936,2.540729664,2.077363361,2.000330646,2.096232524,2.000108924	ci|000044541|Bact|Sample_C|2,ci|000045242|Bact|Sample_DA|2,ci|000053192|Bact|Sample_DB|2,ci|000071388|Bact|Sample_DA|2,ci|000080017|Bact|Sample_DB|2,ci|000056828|Bact|Sample_DA|2,ci|000037714|Bact|Sample_DA|2,ci|000076641|Bact|Sample_C|2,ci|000017487|Bact|Sample_DA|2,ci|000010903|Bact|Sample_DB|2,ci|000072579|Bact|Sample_DB|2,ci|000031585|Bact|Sample_DA|2,ci|000038547|Bact|Sample_C|2
PF13242.1//Hydrolase_like//	13	0.0626095	0.127666	NO	2.160683487,2.391633438,-3.851604708,2.197306362,-3.839983126,-3.293976717,-4.594358096,-2.272541409,3.016778664,2.854235054,2.499483676,2.011894845,2.209833115	ci|000112452|Bact|Sample_DB|2,ci|000051884|Bact|Sample_DA|2,ci|000046844|Bact|Sample_DA|2,ci|000076903|Bact|Sample_C|2,ci|000039787|Bact|Sample_DA|2,ci|000028862|Bact|Sample_DB|2,ci|000036880|Bact|Sample_C|2,ci|000024414|Bact|Sample_C|2,ci|000038767|Bact|Sample_DA|2,ci|000046057|Bact|Sample_DA|2,ci|000013128|Bact|Sample_DA|2,ci|000074799|Bact|Sample_DA|2,ci|000002966|Bact|Sample_C|2
PF00630.14//Filamin//	13	0.067162	0.136635	NO	-4.931573503,-4.931573503,-4.019271593,-2.904253238,-2.904253238,-3.821587707,-3.821587707,-3.821587707,-3.821587707,-3.821587707,-3.498833705,-4.836443838,-4.836443838	ci|000075978|Bact|Sample_C|2,ci|000075978|Bact|Sample_C|2,ci|000101170|Bact|Sample_C|2,ci|000017825|Bact|Sample_DB|2,ci|000017825|Bact|Sample_DB|2,ci|000063131|Bact|Sample_C|2,ci|000063131|Bact|Sample_C|2,ci|000063131|Bact|Sample_C|2,ci|000063131|Bact|Sample_C|2,ci|000063131|Bact|Sample_C|2,ci|000000925|Bact|Sample_C|2,ci|000048705|Bact|Sample_C|2,ci|000048705|Bact|Sample_C|2
PF06723.8//MreB_Mbl//	8	0.0714957	0.145118	NO	-13.62014391,-5.872593195,-2.0236251,-11.94232822,-14.29521948,-15.29916296,-2.126718805,-2.126718805,-24.81793765,-13.14096274,-12.19527462,-26.83020354,-22.19936649,-10.33000527,-11.91873734,-19.07199621,-15.28137584,-11.8124851,-18.17900278,2.581392118	ci|000059196|Bact|Sample_DA|2,ci|000029496|Bact|Sample_C|2,ci|000015770|Bact|Sample_C|2,ci|000128605|Bact|Sample_DB|2,ci|000011250|Bact|Sample_C|2,ci|000042908|Bact|Sample_C|2,ci|000034688|Bact|Sample_C|2,ci|000034688|Bact|Sample_C|2,ci|000005256|Bact|Sample_C|2,ci|000016535|Bact|Sample_C|2,ci|000002852|Bact|Sample_DA|2,ci|000005021|Bact|Sample_C|2,ci|000012111|Bact|Sample_C|2,ci|000044841|Bact|S…
PF09768.4//Peptidase_M76//	3	0.0768316	0.154534	NO	2.476825448,2.480800284,2.82561394	ci|000015363|Bact|Sample_DA|2,ci|000118042|Bact|Sample_DB|2,ci|000023766|Bact|Sample_DA|2
PF04628.8//Sedlin_N//	3	0.0768316	0.154534	NO	2.652740092,2.326586747,2.594237593	ci|000041424|Bact|Sample_DB|2,ci|000020336|Bact|Sample_DA|2,ci|000068605|Bact|Sample_DB|2
PF06009.7//Laminin_II//	3	0.0768316	0.154534	NO	-2.687331458,-2.76916259,-2.732276967	ci|000096593|Bact|Sample_DB|2,ci|000095232|Bact|Sample_C|2,ci|000095235|Bact|Sample_C|2
PF00891.13//Methyltransf_2//	3	0.0768316	0.154534	NO	-2.726564149,3.641563332,2.735202866	ci|000046095|Bact|Sample_C|2,ci|000052227|Bact|Sample_DA|2,ci|000052613|Bact|Sample_DB|2
PF13012.1//MitMem_reg//	2	0.0799657	0.158094	NO	2.080491348,2.641168964,2.435324438,2.20321052,2.363117938,2.741178539,2.766505835,2.793074585,2.022771219	ci|000031739|Bact|Sample_C|2,ci|000034290|Bact|Sample_DA|2,ci|000049295|Bact|Sample_DA|2,ci|000059850|Bact|Sample_DA|2,ci|000041399|Bact|Sample_DA|2,ci|000082911|Bact|Sample_DB|2,ci|000121986|Bact|Sample_DB|2,ci|000075787|Bact|Sample_DA|2,ci|000049174|Bact|Sample_DA|2
PF01471.13//PG_binding_1//	2	0.0802057	0.158094	NO	-2.016052836,-2.820099892	ci|000039920|Bact|Sample_DB|2,ci|000071573|Bact|Sample_C|2
PF00313.17//CSD//	2	0.0802057	0.158094	NO	-2.051505773,-2.051505773	ci|000012005|Bact|Sample_C|2,ci|000012005|Bact|Sample_C|2
PF03348.10//Serinc//	2	0.0802057	0.158094	NO	-2.180982621,-2.180982621	ci|000073587|Bact|Sample_C|2,ci|000073587|Bact|Sample_C|2
PF04280.10//Tim44//	2	0.0802057	0.158094	NO	2.7519797,2.495234428	ci|000057243|Bact|Sample_DA|2,ci|000007097|Bact|Sample_DB|2
PF14989.1//CCDC32//	2	0.0802057	0.158094	NO	2.553492791,2.629730593	ci|000028225|Bact|Sample_DA|2,ci|000077871|Bact|Sample_DA|2
PF01039.17//Carboxyl_trans//	2	0.0802057	0.158094	NO	2.168418755,2.298609529	ci|000093194|Bact|Sample_DB|2,ci|000062238|Bact|Sample_DA|2
PF01102.13//Glycophorin_A//	2	0.0802057	0.158094	NO	-2.25723159,-2.381294705	ci|000000946|Bact|Sample_C|2,ci|000073938|Bact|Sample_C|2
PF00177.16//Ribosomal_S7//	2	0.0802057	0.158094	NO	2.248628786,2.716223962	ci|000027497|Bact|Sample_C|2,ci|000080902|Bact|Sample_DB|2
PF00883.16//Peptidase_M17//	7	0.0966133	0.189174	NO	2.195888722,2.285792341,2.177909174,2.356924678,2.356924678,2.070763937,2.0168988	ci|000071950|Bact|Sample_DB|2,ci|000125884|Bact|Sample_DB|2,ci|000058225|Bact|Sample_DB|2,ci|000045335|Bact|Sample_DA|2,ci|000045335|Bact|Sample_DA|2,ci|000084669|Bact|Sample_DB|2,ci|000044561|Bact|Sample_DB|2
PF13166.1//AAA_13//	7	0.0966133	0.189174	NO	-2.319353093,-2.591436274,2.177663425,-2.687331458,-2.76916259,-2.843610991,-2.732276967	ci|000055072|Bact|Sample_C|2,ci|000002972|Bact|Sample_DB|2,ci|000028442|Bact|Sample_DB|2,ci|000096593|Bact|Sample_DB|2,ci|000095232|Bact|Sample_C|2,ci|000017321|Bact|Sample_DA|2,ci|000095235|Bact|Sample_C|2
PF12831.2//FAD_oxidored//	7	0.0966133	0.189174	NO	3.524420483,4.720611395,2.094409436,2.675979862,4.504415141,2.152801861,5.547886524	ci|000035087|Bact|Sample_DB|2,ci|000013590|Bact|Sample_DB|2,ci|000031954|Bact|Sample_DA|2,ci|000067865|Bact|Sample_DB|2,ci|000021424|Bact|Sample_DB|2,ci|000054464|Bact|Sample_C|2,ci|000127251|Bact|Sample_DB|2
PF00899.16//ThiF//	4	0.0981971	0.190593	NO	2.537785032,2.062817618,3.107868089,2.237457886	ci|000046860|Bact|Sample_DA|2,ci|000039814|Bact|Sample_DA|2,ci|000043284|Bact|Sample_DB|2,ci|000009832|Bact|Sample_DB|2
PF00053.19//Laminin_EGF//	4	0.0981971	0.190593	NO	-2.916085381,-3.158847596,-2.3684321,-3.101764726	ci|000024180|Bact|Sample_C|2,ci|000039777|Bact|Sample_C|2,ci|000122566|Bact|Sample_C|2,ci|000001960|Bact|Sample_C|2
PF01323.15//DSBA//	4	0.0981971	0.190593	NO	2.307192491,2.168706363,2.114559279,2.974129233	ci|000050179|Bact|Sample_C|2,ci|000069163|Bact|Sample_DB|2,ci|000048361|Bact|Sample_DA|2,ci|000021319|Bact|Sample_DB|2
PF00130.17//C1_1//	4	0.0981971	0.190593	NO	-2.418331365,-2.07107344,-2.115511141,-2.395612897	ci|000011063|Bact|Sample_C|2,ci|000013895|Bact|Sample_C|2,ci|000001697|Bact|Sample_C|2,ci|000041303|Bact|Sample_C|2
PF03399.11//SAC3_GANP//	9	0.0992179	0.192154	NO	3.457215681,2.72853994,2.72853994,3.33567647,3.569088793,3.208098723,3.208098723,3.132223801,3.228647078	ci|000038383|Bact|Sample_C|2,ci|000091126|Bact|Sample_DB|2,ci|000091126|Bact|Sample_DB|2,ci|000050352|Bact|Sample_C|2,ci|000072854|Bact|Sample_C|2,ci|000066307|Bact|Sample_DB|2,ci|000066307|Bact|Sample_DB|2,ci|000032416|Bact|Sample_DB|2,ci|000093535|Bact|Sample_C|2
PF00382.14//TFIIB//	2	0.105357	0.201839	NO	3.282444126,3.484670736	ci|000067089|Bact|Sample_DB|2,ci|000026197|Bact|Sample_DA|2
PF01488.15//Shikimate_DH//	2	0.105357	0.201839	NO	2.40201861,-2.998574016	ci|000009382|Bact|Sample_DA|2,ci|000030448|Bact|Sample_C|2
PF13147.1//Amidohydro_4//	2	0.105357	0.201839	NO	2.22988949,2.636414891	ci|000009778|Bact|Sample_DB|2,ci|000079160|Bact|Sample_DB|2
PF01608.12//I_LWEQ//	2	0.105357	0.201839	NO	-2.046516615,-2.017213633	ci|000058382|Bact|Sample_C|2,ci|000116080|Bact|Sample_C|2
PF07571.8//DUF1546//	2	0.105357	0.201839	NO	-2.528682962,-2.219862294	ci|000067759|Bact|Sample_C|2,ci|000006428|Bact|Sample_C|2
PF00300.17//His_Phos_1//	6	0.107119	0.204772	NO	2.421527741,2.53964694,2.53964694,2.34449369,2.288194893,2.288194893	ci|000125138|Bact|Sample_DB|2,ci|000046625|Bact|Sample_DA|2,ci|000046625|Bact|Sample_DA|2,ci|000060942|Bact|Sample_DB|2,ci|000033000|Bact|Sample_DA|2,ci|000033000|Bact|Sample_DA|2
PF14863.1//Alkyl_sulf_dimr//	9	0.108213	0.205461	NO	3.240737013,3.409638186,3.401761346,3.401761346,3.577212137,3.614452193,2.907929165,2.907929165,3.673653819	ci|000045368|Bact|Sample_DA|2,ci|000031967|Bact|Sample_DA|2,ci|000056140|Bact|Sample_C|2,ci|000056140|Bact|Sample_C|2,ci|000073353|Bact|Sample_DB|2,ci|000056968|Bact|Sample_DA|2,ci|000031644|Bact|Sample_C|2,ci|000031644|Bact|Sample_C|2,ci|000042509|Bact|Sample_C|2
PF00705.13//PCNA_N//	9	0.108213	0.205461	NO	2.433056356,2.796480295,2.56137892,2.56137892,2.932112138,2.634443367,2.690669775,2.714805105,2.682737068	ci|000061066|Bact|Sample_DB|2,ci|000006315|Bact|Sample_C|2,ci|000040359|Bact|Sample_DB|2,ci|000040359|Bact|Sample_DB|2,ci|000055326|Bact|Sample_C|2,ci|000041929|Bact|Sample_DA|2,ci|000034013|Bact|Sample_DA|2,ci|000083413|Bact|Sample_DB|2,ci|000047809|Bact|Sample_DA|2
PF02191.11//OLF//	9	0.108213	0.205461	NO	-2.17108404,-2.357569533,-2.668924331,-2.419534161,-3.234655255,-3.234655255,-2.642554974,-2.297676434,-2.064848218	ci|000032240|Bact|Sample_DA|2,ci|000054312|Bact|Sample_DB|2,ci|000075824|Bact|Sample_C|2,ci|000023304|Bact|Sample_DB|2,ci|000027616|Bact|Sample_C|2,ci|000027616|Bact|Sample_C|2,ci|000001512|Bact|Sample_DB|2,ci|000097992|Bact|Sample_DB|2,ci|000010531|Bact|Sample_DB|2
PF14183.1//YwpF//	13	0.108534	0.205461	NO	5.318706842,4.564580588,5.712900356,3.562977544,5.007326081,4.681491119,4.07462713,6.164107525,5.209730108,4.823144644,3.554481171,4.931369678,3.615305849	ci|000073913|Bact|Sample_DA|2,ci|000038329|Bact|Sample_C|2,ci|000030801|Bact|Sample_DB|2,ci|000073916|Bact|Sample_DA|2,ci|000073910|Bact|Sample_DA|2,ci|000073911|Bact|Sample_DA|2,ci|000064191|Bact|Sample_C|2,ci|000073919|Bact|Sample_DA|2,ci|000073914|Bact|Sample_DA|2,ci|000094481|Bact|Sample_C|2,ci|000018110|Bact|Sample_C|2,ci|000073920|Bact|Sample_DA|2,ci|000073905|Bact|Sample_DA|2
PF08487.5//VIT//	7	0.109348	0.205461	NO	-5.563195516,-5.980959463,-2.186261228,-6.377934262,-5.679625334,-5.08441419,-3.009693302	ci|000001585|Bact|Sample_C|2,ci|000087758|Bact|Sample_C|2,ci|000016919|Bact|Sample_C|2,ci|000064596|Bact|Sample_C|2,ci|000050878|Bact|Sample_C|2,ci|000038787|Bact|Sample_C|2,ci|000024996|Bact|Sample_C|2
PF08327.6//AHSA1//	7	0.109348	0.205461	NO	-3.403251536,-4.170120218,-4.294836839,-4.821564653,-3.539445692,-4.991807902,-4.010487609	ci|000042427|Bact|Sample_DB|2,ci|000097126|Bact|Sample_C|2,ci|000045997|Bact|Sample_C|2,ci|000034904|Bact|Sample_C|2,ci|000057443|Bact|Sample_DB|2,ci|000075152|Bact|Sample_C|2,ci|000036603|Bact|Sample_DA|2
PF00162.14//PGK//	7	0.109348	0.205461	NO	2.882973724,3.121717086,2.826785727,2.560392646,2.560392646,3.281090139,2.322990157	ci|000075451|Bact|Sample_DA|2,ci|000075450|Bact|Sample_DA|2,ci|000006988|Bact|Sample_DA|2,ci|000062255|Bact|Sample_C|2,ci|000062255|Bact|Sample_C|2,ci|000086517|Bact|Sample_DB|2,ci|000057572|Bact|Sample_C|2
PF15156.1//CLN6//	7	0.109348	0.205461	NO	2.367484593,2.039974489,2.039974489,2.745114233,2.745114233,2.955727637,3.005473573	ci|000035838|Bact|Sample_C|2,ci|000009875|Bact|Sample_C|2,ci|000009875|Bact|Sample_C|2,ci|000002370|Bact|Sample_DB|2,ci|000002370|Bact|Sample_DB|2,ci|000032214|Bact|Sample_DA|2,ci|000026526|Bact|Sample_DA|2
PF03055.10//RPE65//	12	0.109564	0.205461	NO	4.163045881,2.703878676,-4.601071054,2.393336306,37.86401611,2.423540325,2.423540325,2.777121873,2.734417795,2.734417795,3.573504897,3.429243207	ci|000027500|Bact|Sample_DA|2,ci|000027502|Bact|Sample_DA|2,ci|000132640|Bact|Sample_C|2,ci|000076043|Bact|Sample_DA|2,ci|000015347|Bact|Sample_DB|2,ci|000001263|Bact|Sample_DA|2,ci|000001263|Bact|Sample_DA|2,ci|000076040|Bact|Sample_DA|2,ci|000013510|Bact|Sample_DA|2,ci|000013510|Bact|Sample_DA|2,ci|000021882|Bact|Sample_DB|2,ci|000027503|Bact|Sample_DA|2
PF10320.4//7TM_GPCR_Srsx//	8	0.110723	0.207197	NO	-2.144935761,-3.203464437,-2.83618061,-2.034414898,-4.031318275,-2.03233678,-2.680336272,-2.077397922	ci|000006179|Bact|Sample_C|2,ci|000084138|Bact|Sample_C|2,ci|000013320|Bact|Sample_C|2,ci|000000289|Bact|Sample_DB|2,ci|000059412|Bact|Sample_C|2,ci|000005873|Bact|Sample_C|2,ci|000038836|Bact|Sample_DB|2,ci|000005383|Bact|Sample_C|2
PF13419.1//HAD_2//	10	0.111127	0.207515	NO	2.160683487,2.391633438,2.197306362,2.969542781,3.016778664,2.318401334,2.854235054,2.499483676,2.011894845,2.209833115	ci|000112452|Bact|Sample_DB|2,ci|000051884|Bact|Sample_DA|2,ci|000076903|Bact|Sample_C|2,ci|000035076|Bact|Sample_DB|2,ci|000038767|Bact|Sample_DA|2,ci|000035077|Bact|Sample_DB|2,ci|000046057|Bact|Sample_DA|2,ci|000013128|Bact|Sample_DA|2,ci|000074799|Bact|Sample_DA|2,ci|000002966|Bact|Sample_C|2
PF07889.7//DUF1664//	4	0.120514	0.224572	NO	3.249519891,-2.687331458,-2.76916259,-2.732276967	ci|000006416|Bact|Sample_DB|2,ci|000096593|Bact|Sample_DB|2,ci|000095232|Bact|Sample_C|2,ci|000095235|Bact|Sample_C|2
PF01564.12//Spermine_synth//	11	0.121891	0.22666	NO	6.293959124,6.293959124,6.656873095,5.805773105,6.459761008,2.43151437,6.48001236,6.616620585,4.907046178,7.947091713,2.377704591	ci|000010298|Bact|Sample_DB|2,ci|000010298|Bact|Sample_DB|2,ci|000015281|Bact|Sample_DB|2,ci|000013313|Bact|Sample_DA|2,ci|000056956|Bact|Sample_DA|2,ci|000096138|Bact|Sample_DB|2,ci|000083460|Bact|Sample_DB|2,ci|000123231|Bact|Sample_DB|2,ci|000055887|Bact|Sample_C|2,ci|000052341|Bact|Sample_DB|2,ci|000002761|Bact|Sample_DB|2
PF00680.15//RdRP_1//	16	0.122637	0.227571	NO	-412.7932445,-412.7932445,-181.5253416,-80.83253992,-544.0047012,-327.4122456,-56.5339464,-371.7134124,-129.5280785,-79.85282118,-315.7125265,-315.7125265,-172.6535165,-363.8804988,-57.58927729,-296.0273687	ci|000049272|Bact|Sample_C|2,ci|000049272|Bact|Sample_C|2,ci|000049606|Bact|Sample_C|2,ci|000038123|Bact|Sample_C|2,ci|000063999|Bact|Sample_C|2,ci|000015465|Bact|Sample_C|2,ci|000051151|Bact|Sample_C|2,ci|000005274|Bact|Sample_C|2,ci|000006183|Bact|Sample_C|2,ci|000023297|Bact|Sample_C|2,ci|000005202|Bact|Sample_C|2,ci|000005202|Bact|Sample_C|2,ci|000080432|Bact|Sample_C|2,ci|000028047|Bact|Samp…
PF09759.4//Atx10homo_assoc//	4	0.125783	0.232922	NO	-9.258616776,-9.234386999,-10.64401186,2.067900143	ci|000035987|Bact|Sample_C|2,ci|000017914|Bact|Sample_C|2,ci|000017909|Bact|Sample_C|2,ci|000009261|Bact|Sample_DB|2
PF01074.17//Glyco_hydro_38//	2	0.129847	0.237239	NO	-2.123688902,-2.123688902	ci|000072687|Bact|Sample_C|2,ci|000072687|Bact|Sample_C|2
PF01583.15//APS_kinase//	2	0.129847	0.237239	NO	2.350656869,2.785621478	ci|000038358|Bact|Sample_DB|2,ci|000032505|Bact|Sample_DB|2
PF14306.1//PUA_2//	2	0.129847	0.237239	NO	2.350656869,2.785621478	ci|000038358|Bact|Sample_DB|2,ci|000032505|Bact|Sample_DB|2
PF06832.7//BiPBP_C//	2	0.129847	0.237239	NO	-3.528207439,-2.840647999	ci|000117565|Bact|Sample_C|2,ci|000104673|Bact|Sample_C|2
PF00060.21//Lig_chan//	3	0.131057	0.237239	NO	-2.243184939,-4.801219916,-2.13912445	ci|000069830|Bact|Sample_C|2,ci|000129349|Bact|Sample_C|2,ci|000050454|Bact|Sample_C|2
PF00795.17//CN_hydrolase//	3	0.131057	0.237239	NO	2.011501933,2.238998562,2.060320255	ci|000032900|Bact|Sample_DB|2,ci|000028667|Bact|Sample_DB|2,ci|000083909|Bact|Sample_DB|2
PF13692.1//Glyco_trans_1_4//	3	0.131057	0.237239	NO	2.242440022,2.24227133,2.24227133	ci|000052689|Bact|Sample_C|2,ci|000014204|Bact|Sample_DA|2,ci|000014204|Bact|Sample_DA|2
PF00752.12//XPG_N//	3	0.131057	0.237239	NO	2.657457237,2.514289549,2.51869377	ci|000049651|Bact|Sample_C|2,ci|000019883|Bact|Sample_DB|2,ci|000015345|Bact|Sample_DB|2
PF00554.17//RHD//	3	0.131057	0.237239	NO	-2.557627531,-2.557627531,-3.085112982	ci|000006597|Bact|Sample_C|2,ci|000006597|Bact|Sample_C|2,ci|000056798|Bact|Sample_C|2
PF03142.10//Chitin_synth_2//	3	0.131057	0.237239	NO	-2.876375647,-4.526981398,-2.278023224	ci|000052313|Bact|Sample_C|2,ci|000016290|Bact|Sample_C|2,ci|000030926|Bact|Sample_C|2
PF02209.14//VHP//	3	0.131057	0.237239	NO	-2.932028286,-2.502571025,-2.651037143	ci|000035105|Bact|Sample_C|2,ci|000052282|Bact|Sample_C|2,ci|000022672|Bact|Sample_C|2
PF01151.13//ELO//	6	0.134337	0.241697	NO	2.790932734,4.643523861,2.365597006,2.65185101,2.3706456,2.655538207	ci|000032103|Bact|Sample_DB|2,ci|000097874|Bact|Sample_DB|2,ci|000000791|Bact|Sample_DB|2,ci|000046103|Bact|Sample_DA|2,ci|000038069|Bact|Sample_DA|2,ci|000036069|Bact|Sample_DB|2
PF00887.14//ACBP//	6	0.134337	0.241697	NO	2.616588699,2.929890223,3.264438479,3.013977431,2.776840835,2.687390589	ci|000036497|Bact|Sample_C|2,ci|000024872|Bact|Sample_DA|2,ci|000094864|Bact|Sample_DB|2,ci|000070172|Bact|Sample_DA|2,ci|000051299|Bact|Sample_C|2,ci|000035061|Bact|Sample_DA|2
PF01833.19//TIG//	6	0.134337	0.241697	NO	-2.397184341,-3.158847596,-3.158847596,-2.497749808,-3.101764726,-3.101764726	ci|000126654|Bact|Sample_C|2,ci|000039777|Bact|Sample_C|2,ci|000039777|Bact|Sample_C|2,ci|000126353|Bact|Sample_C|2,ci|000001960|Bact|Sample_C|2,ci|000001960|Bact|Sample_C|2
PF07495.8//Y_Y_Y//	8	0.136611	0.243953	NO	-3.519964778,-4.019271593,-2.904253238,-2.904253238,-3.821587707,-3.498833705,-4.836443838,-4.836443838	ci|000082237|Bact|Sample_C|2,ci|000101170|Bact|Sample_C|2,ci|000017825|Bact|Sample_DB|2,ci|000017825|Bact|Sample_DB|2,ci|000063131|Bact|Sample_C|2,ci|000000925|Bact|Sample_C|2,ci|000048705|Bact|Sample_C|2,ci|000048705|Bact|Sample_C|2
PF00397.21//WW//	15	0.137683	0.243953	NO	-2.074261627,-2.337270156,-2.372290874,-2.038919302,-2.359996574,-23.59190763,-17.8886427,-2.404699563,-22.43847244,-2.414955918,-2.526957818,-2.526957818,-27.22726041,-12.74107092,-3.572616294	ci|000020859|Bact|Sample_C|2,ci|000060143|Bact|Sample_DA|2,ci|000083801|Bact|Sample_C|2,ci|000025771|Bact|Sample_DB|2,ci|000008048|Bact|Sample_C|2,ci|000099674|Bact|Sample_C|2,ci|000016102|Bact|Sample_DB|2,ci|000002405|Bact|Sample_DA|2,ci|000012110|Bact|Sample_C|2,ci|000057077|Bact|Sample_C|2,ci|000087116|Bact|Sample_DB|2,ci|000087116|Bact|Sample_DB|2,ci|000027963|Bact|Sample_C|2,ci|000052218|Bac…
PF02894.12//GFO_IDH_MocA_C//	3	0.138066	0.243953	NO	2.657187587,3.455682879,2.697424811	ci|000047795|Bact|Sample_DA|2,ci|000015188|Bact|Sample_DB|2,ci|000053698|Bact|Sample_DA|2
PF11700.3//ATG22//	3	0.138066	0.243953	NO	3.57691353,2.049775168,2.223683707	ci|000003767|Bact|Sample_DB|2,ci|000014432|Bact|Sample_C|2,ci|000000925|Bact|Sample_DA|2
PF00569.12//ZZ//	3	0.138066	0.243953	NO	-7.3046023,-4.437160122,-8.196108679	ci|000019806|Bact|Sample_C|2,ci|000006218|Bact|Sample_C|2,ci|000098001|Bact|Sample_DB|2
PF01034.15//Syndecan//	3	0.138066	0.243953	NO	-2.066345824,-2.075662682,-2.552206516	ci|000041676|Bact|Sample_DA|2,ci|000018998|Bact|Sample_DA|2,ci|000072713|Bact|Sample_C|2
PF05817.9//Ribophorin_II//	3	0.138066	0.243953	NO	2.177513813,3.21611282,3.653258516	ci|000105312|Bact|Sample_C|2,ci|000033935|Bact|Sample_DB|2,ci|000033934|Bact|Sample_DB|2
PF03961.8//DUF342//	3	0.138066	0.243953	NO	-2.69309601,-2.074109437,-2.639465527	ci|000048737|Bact|Sample_C|2,ci|000009738|Bact|Sample_C|2,ci|000025634|Bact|Sample_C|2
PF01121.15//CoaE//	3	0.138066	0.243953	NO	2.451567247,2.265057242,2.218525406	ci|000035825|Bact|Sample_DB|2,ci|000076479|Bact|Sample_C|2,ci|000058530|Bact|Sample_C|2
PF01153.14//Glypican//	9	0.139745	0.24594	NO	-2.435883005,-2.01517525,-2.01517525,-2.17099071,-2.17099071,-2.17099071,-2.12479538,-2.04974489,-2.04974489	ci|000000173|Bact|Sample_C|2,ci|000049187|Bact|Sample_C|2,ci|000049187|Bact|Sample_C|2,ci|000046503|Bact|Sample_C|2,ci|000046503|Bact|Sample_C|2,ci|000046503|Bact|Sample_C|2,ci|000088967|Bact|Sample_C|2,ci|000061423|Bact|Sample_C|2,ci|000061423|Bact|Sample_C|2
PF03690.8//UPF0160//	9	0.139745	0.24594	NO	2.481342476,2.653947026,2.983649257,2.435661213,2.062742263,2.262608539,2.262608539,2.429291504,2.429291504	ci|000072656|Bact|Sample_DB|2,ci|000059701|Bact|Sample_DA|2,ci|000075311|Bact|Sample_C|2,ci|000003380|Bact|Sample_DB|2,ci|000047959|Bact|Sample_DA|2,ci|000098120|Bact|Sample_DB|2,ci|000098120|Bact|Sample_DB|2,ci|000053874|Bact|Sample_DA|2,ci|000053874|Bact|Sample_DA|2
PF13279.1//4HBT_2//	6	0.140608	0.246482	NO	3.79288341,3.192265184,5.18082532,4.346334786,2.852433506,2.960551097	ci|000048479|Bact|Sample_DA|2,ci|000024576|Bact|Sample_DA|2,ci|000060030|Bact|Sample_DB|2,ci|000002324|Bact|Sample_DB|2,ci|000031559|Bact|Sample_DA|2,ci|000012721|Bact|Sample_DA|2
PF13015.1//PRKCSH_1//	6	0.140608	0.246482	NO	2.765603781,2.958287323,3.559689803,10.17991418,2.844050152,2.337533044	ci|000119451|Bact|Sample_DB|2,ci|000119453|Bact|Sample_DB|2,ci|000119449|Bact|Sample_DB|2,ci|000097694|Bact|Sample_DB|2,ci|000030913|Bact|Sample_DB|2,ci|000053966|Bact|Sample_DA|2
PF02737.13//3HCDH_N//	20	0.143744	0.251482	NO	2.277554828,2.189617736,2.589648839,2.56713104,2.529338926,3.153485752,2.637247084,2.461647291,2.464074137,2.464074137,2.45968346,2.846539537,3.116149186,2.519305916,2.568778823,2.301453101,2.301453101,2.969970676,2.969970676,3.160417779	ci|000067280|Bact|Sample_DB|2,ci|000072118|Bact|Sample_DA|2,ci|000000267|Bact|Sample_C|2,ci|000079843|Bact|Sample_DB|2,ci|000050397|Bact|Sample_DA|2,ci|000061667|Bact|Sample_C|2,ci|000019342|Bact|Sample_DB|2,ci|000073583|Bact|Sample_DB|2,ci|000048654|Bact|Sample_C|2,ci|000048654|Bact|Sample_C|2,ci|000037905|Bact|Sample_DA|2,ci|000008664|Bact|Sample_DA|2,ci|000014396|Bact|Sample_DB|2,ci|000041813|…
PF15494.1//SRCR_2//	37	0.145195	0.253519	NO	-3.326849506,-4.079305311,-4.312825274,-5.606083874,-3.484239372,-3.387895221,-3.387895221,-5.065019677,-7.054249302,-3.245497417,-4.809221445,-4.374270472,-4.952345428,-4.27767216,-4.723541523,-5.156810186,-2.43989989,-2.107717735,-4.578789685,-6.1849741	ci|000109902|Bact|Sample_C|2,ci|000104131|Bact|Sample_C|2,ci|000104129|Bact|Sample_C|2,ci|000011757|Bact|Sample_C|2,ci|000104135|Bact|Sample_C|2,ci|000045192|Bact|Sample_C|2,ci|000045192|Bact|Sample_C|2,ci|000104132|Bact|Sample_C|2,ci|000000747|Bact|Sample_C|2,ci|000088558|Bact|Sample_C|2,ci|000022032|Bact|Sample_C|2,ci|000077871|Bact|Sample_C|2,ci|000104130|Bact|Sample_C|2,ci|000022029|Bact|Samp…
PF05191.9//ADK_lid//	5	0.150203	0.261748	NO	3.913878414,2.320663572,2.578687306,4.099957955,3.376069427	ci|000099446|Bact|Sample_DB|2,ci|000122037|Bact|Sample_DB|2,ci|000050998|Bact|Sample_C|2,ci|000041474|Bact|Sample_C|2,ci|000094093|Bact|Sample_C|2
PF00965.12//TIMP//	9	0.152432	0.264593	NO	-2.776307143,-2.453418815,-2.441358364,-2.394162963,-2.427561005,-2.409867001,-2.588753567,-2.31280359,-2.25755098	ci|000028473|Bact|Sample_C|2,ci|000040830|Bact|Sample_C|2,ci|000016062|Bact|Sample_C|2,ci|000031079|Bact|Sample_C|2,ci|000007020|Bact|Sample_DB|2,ci|000052697|Bact|Sample_DA|2,ci|000020195|Bact|Sample_C|2,ci|000068060|Bact|Sample_DA|2,ci|000074415|Bact|Sample_C|2
PF01163.17//RIO1//	9	0.152432	0.264593	NO	-2.120612179,-2.240984484,-2.633077409,-2.380702341,-2.502821249,-2.38333774,-2.237323798,-2.104691415,-2.731198755	ci|000021053|Bact|Sample_C|2,ci|000036746|Bact|Sample_C|2,ci|000024616|Bact|Sample_C|2,ci|000062801|Bact|Sample_C|2,ci|000055082|Bact|Sample_C|2,ci|000007697|Bact|Sample_C|2,ci|000101718|Bact|Sample_C|2,ci|000053334|Bact|Sample_DB|2,ci|000031844|Bact|Sample_DA|2
PF13472.1//Lipase_GDSL_2//	13	0.17117	0.296538	NO	-11.45488768,2.928151102,2.291247367,-2.958110297,-16.26292318,-14.79182845,2.075880191,-24.19475048,-15.7286105,-12.08876036,-4.095990886,-3.024633884,-2.975874667	ci|000050614|Bact|Sample_C|2,ci|000071505|Bact|Sample_DB|2,ci|000084219|Bact|Sample_DB|2,ci|000052334|Bact|Sample_C|2,ci|000038593|Bact|Sample_C|2,ci|000095569|Bact|Sample_C|2,ci|000057153|Bact|Sample_DA|2,ci|000075188|Bact|Sample_C|2,ci|000067567|Bact|Sample_C|2,ci|000012453|Bact|Sample_DB|2,ci|000073800|Bact|Sample_C|2,ci|000043486|Bact|Sample_DB|2,ci|000056956|Bact|Sample_DB|2
PF08266.7//Cadherin_2//	3	0.1782	0.306324	NO	-2.744094399,-3.123512314,-2.712016116	ci|000011764|Bact|Sample_C|2,ci|000126348|Bact|Sample_C|2,ci|000080278|Bact|Sample_C|2
PF05153.10//DUF706//	3	0.1782	0.306324	NO	2.403186148,3.127220558,3.127220558	ci|000060873|Bact|Sample_DB|2,ci|000043844|Bact|Sample_DB|2,ci|000043844|Bact|Sample_DB|2
PF00132.19//Hexapep//	3	0.1782	0.306324	NO	3.56998674,2.39182482,3.033016369	ci|000033402|Bact|Sample_DB|2,ci|000032404|Bact|Sample_DB|2,ci|000030972|Bact|Sample_DB|2
PF00694.14//Aconitase_C//	3	0.1782	0.306324	NO	2.283207623,2.074977632,2.524969923	ci|000052570|Bact|Sample_DB|2,ci|000027088|Bact|Sample_DA|2,ci|000124578|Bact|Sample_DB|2
PF00378.15//ECH//	49	0.181008	0.310549	NO	2.616588699,2.30770617,2.929890223,2.482448052,2.348781198,2.238533327,2.128487803,2.702537369,2.669379867,2.538014805,2.681528535,3.264438479,2.589648839,3.340855329,2.993630312,2.472164913,3.63857168,2.529338926,3.153485752,2.990686862,2.464074137,2.45968346,2.846539537,2.420171003,2.891292502,2.891292502,2.656148019,2.832570558,3.302279953,2.498620106,2.333451139,2.333451139,2.519619891,2.5196…	ci|000036497|Bact|Sample_C|2,ci|000074372|Bact|Sample_C|2,ci|000024872|Bact|Sample_DA|2,ci|000002614|Bact|Sample_DA|2,ci|000066341|Bact|Sample_C|2,ci|000094022|Bact|Sample_DB|2,ci|000006662|Bact|Sample_DA|2,ci|000082979|Bact|Sample_DB|2,ci|000031720|Bact|Sample_DA|2,ci|000002353|Bact|Sample_C|2,ci|000118337|Bact|Sample_DB|2,ci|000094864|Bact|Sample_DB|2,ci|000000267|Bact|Sample_C|2,ci|000072144|B…
PF01565.18//FAD_binding_4//	5	0.188845	0.32337	NO	2.854362523,2.142816918,2.142816918,2.374587316,3.06423286	ci|000012999|Bact|Sample_DA|2,ci|000019436|Bact|Sample_DB|2,ci|000019436|Bact|Sample_DB|2,ci|000026282|Bact|Sample_DA|2,ci|000050529|Bact|Sample_C|2
PF08613.6//Cyclin//	2	0.197133	0.333697	NO	-2.186786271,-2.351002169	ci|000072599|Bact|Sample_C|2,ci|000049763|Bact|Sample_C|2
PF01127.17//Sdh_cyt//	2	0.197133	0.333697	NO	2.157628841,2.178830938	ci|000122871|Bact|Sample_DB|2,ci|000075547|Bact|Sample_C|2
PF04636.8//PA26//	2	0.197133	0.333697	NO	-2.131485898,-2.131485898	ci|000053921|Bact|Sample_C|2,ci|000053921|Bact|Sample_C|2
PF08544.8//GHMP_kinases_C//	2	0.197133	0.333697	NO	3.453069636,2.58241503	ci|000128641|Bact|Sample_DB|2,ci|000087072|Bact|Sample_DB|2
PF01329.14//Pterin_4a//	2	0.197133	0.333697	NO	2.177976374,2.054967722	ci|000038971|Bact|Sample_DB|2,ci|000009509|Bact|Sample_DB|2
PF12832.2//MFS_1_like//	2	0.197133	0.333697	NO	3.651164726,6.235202336	ci|000028690|Bact|Sample_DA|2,ci|000037122|Bact|Sample_DA|2
PF00011.16//HSP20//	8	0.210268	0.353904	NO	-2.710427826,-4.002491012,-5.436536238,-21.64374206,-2.514125301,-2.514125301,-15.28940998,-28.62417309	ci|000052519|Bact|Sample_C|2,ci|000068472|Bact|Sample_C|2,ci|000013728|Bact|Sample_C|2,ci|000072988|Bact|Sample_C|2,ci|000099104|Bact|Sample_DB|2,ci|000099104|Bact|Sample_DB|2,ci|000025914|Bact|Sample_DB|2,ci|000019871|Bact|Sample_C|2
PF01841.14//Transglut_core//	8	0.210268	0.353904	NO	-5.722546234,-5.989573935,-5.707615888,-2.81782341,-3.399541544,-3.600576899,-6.091017705,-6.477476314	ci|000053501|Bact|Sample_C|2,ci|000061899|Bact|Sample_C|2,ci|000035676|Bact|Sample_C|2,ci|000086300|Bact|Sample_C|2,ci|000018333|Bact|Sample_C|2,ci|000010878|Bact|Sample_C|2,ci|000005631|Bact|Sample_C|2,ci|000076102|Bact|Sample_C|2
PF01557.13//FAA_hydrolase//	8	0.210268	0.353904	NO	2.096073645,2.013632438,5.218534387,2.541801114,2.364273393,2.375372128,2.5227012,2.737521527	ci|000060685|Bact|Sample_DA|2,ci|000052443|Bact|Sample_DA|2,ci|000052944|Bact|Sample_DA|2,ci|000036829|Bact|Sample_DA|2,ci|000075492|Bact|Sample_DA|2,ci|000019604|Bact|Sample_C|2,ci|000069997|Bact|Sample_DA|2,ci|000075491|Bact|Sample_DA|2
PF05891.7//Methyltransf_PK//	4	0.213465	0.357241	NO	-2.791628741,2.586080756,3.641563332,2.735202866	ci|000099815|Bact|Sample_C|2,ci|000054849|Bact|Sample_C|2,ci|000052227|Bact|Sample_DA|2,ci|000052613|Bact|Sample_DB|2
PF04756.8//OST3_OST6//	4	0.213465	0.357241	NO	2.052147271,2.134251871,2.224277511,2.429077158	ci|000061270|Bact|Sample_C|2,ci|000072168|Bact|Sample_DA|2,ci|000025533|Bact|Sample_C|2,ci|000007574|Bact|Sample_DB|2
PF00338.17//Ribosomal_S10//	4	0.213465	0.357241	NO	2.237907051,2.30468469,2.310175279,2.777433993	ci|000041504|Bact|Sample_C|2,ci|000054553|Bact|Sample_C|2,ci|000003061|Bact|Sample_DA|2,ci|000016790|Bact|Sample_DB|2
PF03143.12//GTP_EFTU_D3//	6	0.21507	0.357241	NO	2.642784739,2.32906308,3.130177279,3.069820087,2.410703347,-2.154007794	ci|000039334|Bact|Sample_DA|2,ci|000032891|Bact|Sample_DA|2,ci|000119915|Bact|Sample_DB|2,ci|000051569|Bact|Sample_C|2,ci|000017715|Bact|Sample_DA|2,ci|000005765|Bact|Sample_C|2
PF01130.16//CD36//	6	0.21507	0.357241	NO	2.60703033,4.989329129,6.388776687,9.928919089,4.290636687,4.290636687	ci|000029033|Bact|Sample_DB|2,ci|000036878|Bact|Sample_DA|2,ci|000129922|Bact|Sample_DB|2,ci|000050393|Bact|Sample_DA|2,ci|000066136|Bact|Sample_DB|2,ci|000066136|Bact|Sample_DB|2
PF13302.1//Acetyltransf_3//	6	0.21507	0.357241	NO	3.398611255,-2.756232382,2.428182762,3.354817433,-3.010988845,2.869634494	ci|000004537|Bact|Sample_DA|2,ci|000000541|Bact|Sample_C|2,ci|000038898|Bact|Sample_DA|2,ci|000010971|Bact|Sample_DB|2,ci|000047486|Bact|Sample_C|2,ci|000001987|Bact|Sample_DB|2
PF11938.3//DUF3456//	6	0.21507	0.357241	NO	2.528908596,3.570554786,3.883780442,3.601911621,2.460756604,3.240227514	ci|000032662|Bact|Sample_DB|2,ci|000032157|Bact|Sample_DA|2,ci|000027547|Bact|Sample_C|2,ci|000115278|Bact|Sample_DB|2,ci|000000164|Bact|Sample_DA|2,ci|000045595|Bact|Sample_DA|2
PF08534.5//Redoxin//	7	0.220397	0.364724	NO	3.056810801,3.05301597,2.222693999,2.459103069,2.261791777,2.526443861,5.106081535	ci|000005242|Bact|Sample_DA|2,ci|000079021|Bact|Sample_DA|2,ci|000008499|Bact|Sample_DA|2,ci|000012169|Bact|Sample_C|2,ci|000068777|Bact|Sample_DB|2,ci|000022845|Bact|Sample_DA|2,ci|000093088|Bact|Sample_DB|2
PF06550.6//DUF1119//	7	0.220397	0.364724	NO	2.932984064,3.072251241,4.299400959,3.855705112,3.613678783,4.039124925,3.311066583	ci|000050277|Bact|Sample_DA|2,ci|000044489|Bact|Sample_DA|2,ci|000034875|Bact|Sample_DB|2,ci|000053327|Bact|Sample_DB|2,ci|000028355|Bact|Sample_DA|2,ci|000040535|Bact|Sample_DB|2,ci|000036692|Bact|Sample_DA|2
PF07766.8//LETM1//	9	0.230489	0.380006	NO	2.859528821,4.021436039,5.799144192,3.65548118,2.09596181,3.89395708,3.89395708,3.436287137,3.924385883	ci|000068875|Bact|Sample_DA|2,ci|000034634|Bact|Sample_DB|2,ci|000034633|Bact|Sample_DB|2,ci|000127764|Bact|Sample_DB|2,ci|000018409|Bact|Sample_DA|2,ci|000045177|Bact|Sample_DB|2,ci|000045177|Bact|Sample_DB|2,ci|000127762|Bact|Sample_DB|2,ci|000034636|Bact|Sample_DB|2
PF13641.1//Glyco_tranf_2_3//	9	0.230489	0.380006	NO	-2.013606592,-2.013606592,-2.876375647,-4.526981398,-2.120945003,-2.181592355,2.584801479,-2.278023224,-2.201977606	ci|000009391|Bact|Sample_DA|2,ci|000009391|Bact|Sample_DA|2,ci|000052313|Bact|Sample_C|2,ci|000016290|Bact|Sample_C|2,ci|000047238|Bact|Sample_C|2,ci|000057298|Bact|Sample_DA|2,ci|000003855|Bact|Sample_DB|2,ci|000030926|Bact|Sample_C|2,ci|000035837|Bact|Sample_C|2
PF12780.2//AAA_8//	10	0.245019	0.403214	NO	-2.633308104,-2.139937969,-2.616082462,-2.473320596,-2.473320596,-2.248230969,-2.141954392,-2.141954392,-2.950769564,-2.301355178	ci|000114054|Bact|Sample_C|2,ci|000015987|Bact|Sample_C|2,ci|000121364|Bact|Sample_C|2,ci|000048004|Bact|Sample_C|2,ci|000048004|Bact|Sample_C|2,ci|000036525|Bact|Sample_C|2,ci|000012634|Bact|Sample_C|2,ci|000012634|Bact|Sample_C|2,ci|000122286|Bact|Sample_C|2,ci|000017542|Bact|Sample_C|2
PF01467.21//CTP_transf_2//	13	0.247348	0.406292	NO	4.06863796,4.440111147,4.44717718,4.44717718,2.399345186,2.599973894,5.016277698,2.54573528,2.187075201,4.260179777,4.103836655,5.068839348,5.068839348	ci|000037410|Bact|Sample_DA|2,ci|000034078|Bact|Sample_DB|2,ci|000066555|Bact|Sample_DB|2,ci|000066555|Bact|Sample_DB|2,ci|000066324|Bact|Sample_C|2,ci|000040718|Bact|Sample_C|2,ci|000005735|Bact|Sample_DB|2,ci|000055069|Bact|Sample_C|2,ci|000074996|Bact|Sample_C|2,ci|000034077|Bact|Sample_DB|2,ci|000000681|Bact|Sample_DA|2,ci|000040092|Bact|Sample_DB|2,ci|000040092|Bact|Sample_DB|2
PF13622.1//4HBT_3//	5	0.249387	0.407378	NO	2.504345247,2.545535265,2.545535265,2.778244532,2.377382018	ci|000043367|Bact|Sample_C|2,ci|000068606|Bact|Sample_C|2,ci|000068606|Bact|Sample_C|2,ci|000074207|Bact|Sample_DB|2,ci|000046760|Bact|Sample_DB|2
PF14226.1//DIOX_N//	5	0.249387	0.407378	NO	2.361223362,2.697495911,2.842076809,2.625929931,2.263276996	ci|000078322|Bact|Sample_DB|2,ci|000065743|Bact|Sample_DB|2,ci|000055298|Bact|Sample_DB|2,ci|000003839|Bact|Sample_DB|2,ci|000026358|Bact|Sample_DB|2
PF01011.16//PQQ//	5	0.249387	0.407378	NO	-3.380741103,-2.810771095,-3.074020026,-2.41904019,-2.746705082	ci|000038303|Bact|Sample_C|2,ci|000001373|Bact|Sample_C|2,ci|000050237|Bact|Sample_C|2,ci|000054561|Bact|Sample_DB|2,ci|000010372|Bact|Sample_C|2
PF00450.17//Peptidase_S10//	14	0.255274	0.413497	NO	2.987639195,2.97426738,2.610194912,3.102385179,3.008920497,3.008920497,3.008920497,3.307862412,3.307862412,3.307862412,2.975181254,3.159488691,2.192235629,2.192235629	ci|000006312|Bact|Sample_DB|2,ci|000124818|Bact|Sample_DB|2,ci|000071522|Bact|Sample_C|2,ci|000020872|Bact|Sample_DB|2,ci|000033203|Bact|Sample_DB|2,ci|000033203|Bact|Sample_DB|2,ci|000033203|Bact|Sample_DB|2,ci|000033201|Bact|Sample_DB|2,ci|000033201|Bact|Sample_DB|2,ci|000033201|Bact|Sample_DB|2,ci|000033202|Bact|Sample_DB|2,ci|000124817|Bact|Sample_DB|2,ci|000013756|Bact|Sample_DA|2,ci|0000137…
PF01018.17//GTP1_OBG//	2	0.257794	0.413497	NO	3.083960256,2.500767809	ci|000057300|Bact|Sample_DB|2,ci|000043783|Bact|Sample_DB|2
PF06110.6//DUF953//	2	0.257794	0.413497	NO	2.135980979,2.046907231	ci|000073857|Bact|Sample_DB|2,ci|000065073|Bact|Sample_C|2
PF10046.4//BLOC1_2//	2	0.257794	0.413497	NO	2.467812763,-2.635304975	ci|000037117|Bact|Sample_DA|2,ci|000013132|Bact|Sample_C|2
PF00318.15//Ribosomal_S2//	2	0.257794	0.413497	NO	2.015044759,2.249607712	ci|000039399|Bact|Sample_C|2,ci|000070308|Bact|Sample_DB|2
PF01086.12//Clathrin_lg_ch//	2	0.257794	0.413497	NO	2.63002925,2.820499404	ci|000119680|Bact|Sample_DB|2,ci|000119679|Bact|Sample_DB|2
PF14520.1//HHH_5//	2	0.257794	0.413497	NO	2.695974717,2.797446819	ci|000010239|Bact|Sample_DB|2,ci|000005950|Bact|Sample_DB|2
PF14610.1//DUF4448//	2	0.257794	0.413497	NO	2.511566344,2.418224433	ci|000026758|Bact|Sample_DA|2,ci|000030776|Bact|Sample_DB|2
PF01697.22//Glyco_transf_92//	2	0.257794	0.413497	NO	2.054298557,2.094538793	ci|000052110|Bact|Sample_DB|2,ci|000032637|Bact|Sample_DA|2
PF06031.8//SERTA//	2	0.257794	0.413497	NO	-2.028634495,-2.195562038	ci|000054048|Bact|Sample_C|2,ci|000030487|Bact|Sample_C|2
PF03486.9//HI0933_like//	11	0.260752	0.417486	NO	2.715116012,3.524420483,4.720611395,2.578759224,2.094409436,2.675979862,3.289530022,4.504415141,2.152801861,2.943871894,5.547886524	ci|000078536|Bact|Sample_DA|2,ci|000035087|Bact|Sample_DB|2,ci|000013590|Bact|Sample_DB|2,ci|000000668|Bact|Sample_DA|2,ci|000031954|Bact|Sample_DA|2,ci|000067865|Bact|Sample_DB|2,ci|000084310|Bact|Sample_DB|2,ci|000021424|Bact|Sample_DB|2,ci|000054464|Bact|Sample_C|2,ci|000010069|Bact|Sample_DA|2,ci|000127251|Bact|Sample_DB|2
PF00996.13//GDI//	6	0.26539	0.421866	NO	2.12577587,2.155284256,2.066436394,2.056945166,2.038447089,2.038447089	ci|000044739|Bact|Sample_DA|2,ci|000022170|Bact|Sample_DA|2,ci|000014451|Bact|Sample_C|2,ci|000034658|Bact|Sample_C|2,ci|000069390|Bact|Sample_DB|2,ci|000069390|Bact|Sample_DB|2
PF02123.11//RdRP_4//	6	0.26539	0.421866	NO	-412.7932445,-544.0047012,-371.7134124,-172.6535165,-363.8804988,-57.58927729	ci|000049272|Bact|Sample_C|2,ci|000063999|Bact|Sample_C|2,ci|000005274|Bact|Sample_C|2,ci|000080432|Bact|Sample_C|2,ci|000028047|Bact|Sample_C|2,ci|000106611|Bact|Sample_C|2
PF00535.21//Glycos_transf_2//	6	0.26539	0.421866	NO	-2.013606592,-4.526981398,-2.120945003,-2.181592355,2.584801479,-2.201977606	ci|000009391|Bact|Sample_DA|2,ci|000016290|Bact|Sample_C|2,ci|000047238|Bact|Sample_C|2,ci|000057298|Bact|Sample_DA|2,ci|000003855|Bact|Sample_DB|2,ci|000035837|Bact|Sample_C|2
PF12706.2//Lactamase_B_2//	6	0.26539	0.421866	NO	3.409638186,3.409638186,2.907929165,3.673653819,2.664779412,3.97279493	ci|000031967|Bact|Sample_DA|2,ci|000031967|Bact|Sample_DA|2,ci|000031644|Bact|Sample_C|2,ci|000042509|Bact|Sample_C|2,ci|000007925|Bact|Sample_DA|2,ci|000066983|Bact|Sample_DB|2
PF01535.15//PPR//	4	0.26957	0.42698	NO	2.897002073,2.151236008,2.213010156,2.639219473	ci|000095180|Bact|Sample_DB|2,ci|000051537|Bact|Sample_DA|2,ci|000081261|Bact|Sample_DB|2,ci|000045715|Bact|Sample_DA|2
PF03647.8//Tmemb_14//	4	0.26957	0.42698	NO	2.146496845,2.043338451,2.515174485,2.070523836	ci|000118075|Bact|Sample_DB|2,ci|000030305|Bact|Sample_DB|2,ci|000054004|Bact|Sample_DB|2,ci|000010547|Bact|Sample_C|2
PF00092.23//VWA//	84	0.279757	0.442325	NO	-4.200438501,-4.200438501,-2.328096073,-6.105267529,-6.105267529,-6.105267529,-5.563195516,-5.21249848,-12.63831208,-4.0774792,-2.371190321,-4.462891743,-4.462891743,5.728217014,-3.492312713,-3.492312713,-3.995624249,-3.995624249,-4.144928904,-4.144928904	ci|000047140|Bact|Sample_DA|2,ci|000047140|Bact|Sample_DA|2,ci|000087822|Bact|Sample_C|2,ci|000072094|Bact|Sample_C|2,ci|000072094|Bact|Sample_C|2,ci|000072094|Bact|Sample_C|2,ci|000001585|Bact|Sample_C|2,ci|000007882|Bact|Sample_DB|2,ci|000073090|Bact|Sample_C|2,ci|000011213|Bact|Sample_DB|2,ci|000058473|Bact|Sample_C|2,ci|000095007|Bact|Sample_DB|2,ci|000095007|Bact|Sample_DB|2,ci|000017692|Bac…
PF02747.10//PCNA_C//	6	0.288425	0.449619	NO	2.433056356,2.796480295,2.56137892,2.932112138,2.690669775,2.682737068	ci|000061066|Bact|Sample_DB|2,ci|000006315|Bact|Sample_C|2,ci|000040359|Bact|Sample_DB|2,ci|000055326|Bact|Sample_C|2,ci|000034013|Bact|Sample_DA|2,ci|000047809|Bact|Sample_DA|2
PF02582.9//DUF155//	6	0.288425	0.449619	NO	2.05521758,2.696073042,2.309863115,3.131592378,2.721214924,3.178367052	ci|000050483|Bact|Sample_C|2,ci|000069374|Bact|Sample_DB|2,ci|000028367|Bact|Sample_C|2,ci|000117972|Bact|Sample_DB|2,ci|000057712|Bact|Sample_DA|2,ci|000082034|Bact|Sample_DB|2
PF04261.7//Dyp_perox//	6	0.288425	0.449619	NO	2.458973154,2.67186668,2.109156764,2.414949523,2.104126513,2.315433027	ci|000028387|Bact|Sample_DA|2,ci|000093179|Bact|Sample_DB|2,ci|000005129|Bact|Sample_C|2,ci|000054226|Bact|Sample_DB|2,ci|000049206|Bact|Sample_C|2,ci|000016207|Bact|Sample_DB|2
PF13185.1//GAF_2//	6	0.288425	0.449619	NO	-2.880896677,-2.146938983,-2.05829701,-2.545623476,-2.423399471,-2.373934366	ci|000087340|Bact|Sample_DB|2,ci|000014829|Bact|Sample_C|2,ci|000002608|Bact|Sample_DB|2,ci|000006892|Bact|Sample_C|2,ci|000016297|Bact|Sample_C|2,ci|000125848|Bact|Sample_C|2
PF14578.1//GTP_EFTU_D4//	6	0.288425	0.449619	NO	-2.625709893,2.642784739,2.32906308,3.130177279,2.410703347,-2.154007794	ci|000050613|Bact|Sample_DA|2,ci|000039334|Bact|Sample_DA|2,ci|000032891|Bact|Sample_DA|2,ci|000119915|Bact|Sample_DB|2,ci|000017715|Bact|Sample_DA|2,ci|000005765|Bact|Sample_C|2
PF13862.1//BCIP//	6	0.288425	0.449619	NO	3.460242681,3.621742081,3.621742081,3.579579357,3.579579357,2.577657983	ci|000024605|Bact|Sample_DA|2,ci|000068393|Bact|Sample_C|2,ci|000068393|Bact|Sample_C|2,ci|000054885|Bact|Sample_DA|2,ci|000054885|Bact|Sample_DA|2,ci|000033026|Bact|Sample_DA|2
PF01435.13//Peptidase_M48//	6	0.288425	0.449619	NO	2.309853593,2.079532312,2.079532312,2.512951986,2.116939895,2.116939895	ci|000091272|Bact|Sample_DB|2,ci|000036556|Bact|Sample_C|2,ci|000036556|Bact|Sample_C|2,ci|000066440|Bact|Sample_DB|2,ci|000117546|Bact|Sample_DB|2,ci|000117546|Bact|Sample_DB|2
PF02727.11//Cu_amine_oxidN2//	6	0.288425	0.449619	NO	-8.110852136,-7.991598615,-17.87729141,-11.67146323,-7.853292104,-2.848365733	ci|000009927|Bact|Sample_C|2,ci|000000525|Bact|Sample_C|2,ci|000076382|Bact|Sample_C|2,ci|000038958|Bact|Sample_C|2,ci|000104552|Bact|Sample_C|2,ci|000015353|Bact|Sample_C|2
PF00850.14//Hist_deacetyl//	7	0.292035	0.453652	NO	-2.572580127,-2.203561407,-2.203561407,-2.34848434,-2.34848434,-2.34848434,-2.574365258	ci|000078570|Bact|Sample_C|2,ci|000063845|Bact|Sample_C|2,ci|000063845|Bact|Sample_C|2,ci|000007855|Bact|Sample_C|2,ci|000007855|Bact|Sample_C|2,ci|000007855|Bact|Sample_C|2,ci|000002673|Bact|Sample_DB|2
PF03062.14//MBOAT//	7	0.292035	0.453652	NO	8.581050892,7.397256678,7.467799576,2.176692544,8.142895988,6.951538913,7.966087366	ci|000069687|Bact|Sample_DB|2,ci|000019484|Bact|Sample_DB|2,ci|000121447|Bact|Sample_DB|2,ci|000044278|Bact|Sample_DA|2,ci|000052055|Bact|Sample_DA|2,ci|000001693|Bact|Sample_DA|2,ci|000046228|Bact|Sample_DA|2
PF00612.22//IQ//	18	0.302311	0.46746	NO	-2.591436274,-2.264675031,-2.092373021,-2.687331458,-2.905226695,-2.557970367,-2.843610991,-3.575330176,-3.575330176,-2.542928796,-3.959714171,-3.959714171,-2.732289738,-3.011222345,-2.232796225,-2.523644848,-2.113238169,-2.77226066	ci|000002972|Bact|Sample_DB|2,ci|000006273|Bact|Sample_DB|2,ci|000013997|Bact|Sample_C|2,ci|000096593|Bact|Sample_DB|2,ci|000018288|Bact|Sample_C|2,ci|000112420|Bact|Sample_C|2,ci|000017321|Bact|Sample_DA|2,ci|000006355|Bact|Sample_C|2,ci|000006355|Bact|Sample_C|2,ci|000095240|Bact|Sample_C|2,ci|000002888|Bact|Sample_C|2,ci|000002888|Bact|Sample_C|2,ci|000044780|Bact|Sample_C|2,ci|000067543|Bact|…
PF07019.7//Rab5ip//	5	0.304717	0.46746	NO	2.667809459,3.185537885,3.245655723,2.678594453,3.116435415	ci|000000780|Bact|Sample_DB|2,ci|000037320|Bact|Sample_DA|2,ci|000066952|Bact|Sample_DB|2,ci|000091759|Bact|Sample_DB|2,ci|000000625|Bact|Sample_DA|2
PF04099.7//Sybindin//	5	0.304717	0.46746	NO	2.411410593,2.652740092,2.428847623,2.326586747,2.594237593	ci|000048148|Bact|Sample_DA|2,ci|000041424|Bact|Sample_DB|2,ci|000034358|Bact|Sample_DA|2,ci|000020336|Bact|Sample_DA|2,ci|000068605|Bact|Sample_DB|2
PF00573.17//Ribosomal_L4//	4	0.307625	0.46746	NO	2.335744724,2.335744724,-2.358792756,2.290941212,2.516550402	ci|000067794|Bact|Sample_DB|2,ci|000067794|Bact|Sample_DB|2,ci|000021287|Bact|Sample_C|2,ci|000013482|Bact|Sample_DA|2,ci|000092571|Bact|Sample_DB|2
PF07724.9//AAA_2//	11	0.308569	0.46746	NO	2.550871874,3.379146369,2.350657013,2.494685991,2.74988592,2.663856144,3.286619488,2.176801661,3.714696786,2.337333341,2.664947047,2.587224491	ci|000040921|Bact|Sample_DA|2,ci|000043426|Bact|Sample_DB|2,ci|000025927|Bact|Sample_DB|2,ci|000065638|Bact|Sample_C|2,ci|000019042|Bact|Sample_DA|2,ci|000007267|Bact|Sample_DB|2,ci|000030933|Bact|Sample_DB|2,ci|000073873|Bact|Sample_C|2,ci|000070769|Bact|Sample_DB|2,ci|000074223|Bact|Sample_C|2,ci|000044264|Bact|Sample_DB|2,ci|000003074|Bact|Sample_DA|2
PF04582.7//Reo_sigmaC//	11	0.308754	0.46746	NO	-3.188535619,-2.319353093,-2.591436274,-2.687331458,-2.76916259,-2.843610991,-2.542928796,-2.00248361,-2.970709977,-2.732276967,-2.77226066	ci|000067239|Bact|Sample_C|2,ci|000055072|Bact|Sample_C|2,ci|000002972|Bact|Sample_DB|2,ci|000096593|Bact|Sample_DB|2,ci|000095232|Bact|Sample_C|2,ci|000017321|Bact|Sample_DA|2,ci|000095240|Bact|Sample_C|2,ci|000037840|Bact|Sample_C|2,ci|000022199|Bact|Sample_C|2,ci|000095235|Bact|Sample_C|2,ci|000011909|Bact|Sample_DB|2
PF01085.13//HH_signal//	3	0.309453	0.46746	NO	-4.106182029,-3.577106024,-2.739349021	ci|000073434|Bact|Sample_C|2,ci|000107036|Bact|Sample_C|2,ci|000038932|Bact|Sample_C|2
PF02544.11//Steroid_dh//	3	0.309453	0.46746	NO	2.132791986,2.127659699,2.089473143	ci|000038961|Bact|Sample_DB|2,ci|000078480|Bact|Sample_DB|2,ci|000065929|Bact|Sample_DB|2
PF02738.13//Ald_Xan_dh_C2//	3	0.309453	0.46746	NO	2.072950923,2.072950923,2.072950923	ci|000064299|Bact|Sample_C|2,ci|000064299|Bact|Sample_C|2,ci|000064299|Bact|Sample_C|2
PF08704.5//GCD14//	3	0.309453	0.46746	NO	3.134214609,2.942771841,2.908235726	ci|000006520|Bact|Sample_DA|2,ci|000124354|Bact|Sample_DB|2,ci|000033063|Bact|Sample_DB|2
PF01442.13//Apolipoprotein//	3	0.309453	0.46746	NO	2.32490303,2.051922522,2.350534352	ci|000036445|Bact|Sample_DA|2,ci|000012713|Bact|Sample_DA|2,ci|000068001|Bact|Sample_DA|2
PF03820.12//Mtc//	3	0.309453	0.46746	NO	2.490362938,2.538394296,2.152290396	ci|000028217|Bact|Sample_DB|2,ci|000023075|Bact|Sample_DA|2,ci|000056590|Bact|Sample_DA|2
PF15075.1//DUF4542//	3	0.309453	0.46746	NO	-4.449963764,-6.295214143,-8.380023092	ci|000016200|Bact|Sample_C|2,ci|000090369|Bact|Sample_C|2,ci|000065735|Bact|Sample_C|2
PF10509.4//GalKase_gal_bdg//	3	0.309453	0.46746	NO	3.340520603,2.884962874,3.453069636	ci|000000809|Bact|Sample_C|2,ci|000042075|Bact|Sample_DA|2,ci|000128641|Bact|Sample_DB|2
PF08317.6//Spc7//	3	0.309453	0.46746	NO	-2.527772819,2.177663425,2.158890759	ci|000052420|Bact|Sample_C|2,ci|000028442|Bact|Sample_DB|2,ci|000016538|Bact|Sample_DB|2
PF13083.1//KH_4//	8	0.309883	0.46746	NO	2.746109791,2.746109791,2.421469068,3.023653304,2.69171049,2.123860443,2.660909972,3.915970944	ci|000061139|Bact|Sample_C|2,ci|000061139|Bact|Sample_C|2,ci|000106094|Bact|Sample_C|2,ci|000011398|Bact|Sample_C|2,ci|000025736|Bact|Sample_C|2,ci|000052054|Bact|Sample_DA|2,ci|000036739|Bact|Sample_DA|2,ci|000014195|Bact|Sample_DB|2
PF02615.9//Ldh_2//	8	0.309883	0.46746	NO	2.32348001,2.952150566,2.952150566,2.952150566,2.238877802,2.238877802,3.224347021,3.224347021	ci|000001932|Bact|Sample_DA|2,ci|000028000|Bact|Sample_DB|2,ci|000028000|Bact|Sample_DB|2,ci|000028000|Bact|Sample_DB|2,ci|000095040|Bact|Sample_DB|2,ci|000095040|Bact|Sample_DB|2,ci|000082846|Bact|Sample_DB|2,ci|000082846|Bact|Sample_DB|2
PF04968.7//CHORD//	4	0.323935	0.487001	NO	-2.6387841,-2.738951421,-2.738951421,-3.017096649	ci|000032576|Bact|Sample_DA|2,ci|000072149|Bact|Sample_C|2,ci|000072149|Bact|Sample_C|2,ci|000050085|Bact|Sample_C|2
PF01030.19//Recep_L_domain//	4	0.323935	0.487001	NO	-2.008390401,-2.300388366,-2.023088091,-2.294961095	ci|000106685|Bact|Sample_C|2,ci|000058925|Bact|Sample_C|2,ci|000024883|Bact|Sample_C|2,ci|000069666|Bact|Sample_C|2
PF13184.1//KH_5//	6	0.327771	0.490374	NO	2.746109791,2.421469068,2.69171049,2.123860443,2.660909972,3.915970944	ci|000061139|Bact|Sample_C|2,ci|000106094|Bact|Sample_C|2,ci|000025736|Bact|Sample_C|2,ci|000052054|Bact|Sample_DA|2,ci|000036739|Bact|Sample_DA|2,ci|000014195|Bact|Sample_DB|2
PF01695.12//IstB_IS21//	6	0.327771	0.490374	NO	2.550871874,3.379146369,3.286619488,3.714696786,2.337333341,2.587224491	ci|000040921|Bact|Sample_DA|2,ci|000043426|Bact|Sample_DB|2,ci|000030933|Bact|Sample_DB|2,ci|000070769|Bact|Sample_DB|2,ci|000074223|Bact|Sample_C|2,ci|000003074|Bact|Sample_DA|2
PF01596.12//Methyltransf_3//	9	0.330944	0.490374	NO	2.200079781,2.137371377,4.716834035,4.716834035,2.43151437,2.529855964,2.529855964,2.526864853,2.377704591	ci|000070987|Bact|Sample_C|2,ci|000019868|Bact|Sample_C|2,ci|000073698|Bact|Sample_DB|2,ci|000073698|Bact|Sample_DB|2,ci|000096138|Bact|Sample_DB|2,ci|000019867|Bact|Sample_C|2,ci|000019867|Bact|Sample_C|2,ci|000018900|Bact|Sample_DA|2,ci|000002761|Bact|Sample_DB|2
PF01494.14//FAD_binding_3//	9	0.330944	0.490374	NO	3.524420483,4.720611395,2.281722688,2.094409436,2.315079961,2.675979862,4.504415141,2.152801861,5.547886524	ci|000035087|Bact|Sample_DB|2,ci|000013590|Bact|Sample_DB|2,ci|000084451|Bact|Sample_DB|2,ci|000031954|Bact|Sample_DA|2,ci|000037011|Bact|Sample_C|2,ci|000067865|Bact|Sample_DB|2,ci|000021424|Bact|Sample_DB|2,ci|000054464|Bact|Sample_C|2,ci|000127251|Bact|Sample_DB|2
PF00209.13//SNF//	69	0.339104	0.490374	NO	-5.457200662,-5.457200662,-2.747256664,-2.747256664,-3.187232431,-5.015736893,-5.015736893,-3.269961444,-4.241349669,-4.241349669,-3.346517359,-2.51810185,-2.51810185,-2.326490112,-2.326490112,-2.326490112,-4.62026238,-4.62026238,-4.056610364,-2.556261285	ci|000103295|Bact|Sample_C|2,ci|000103295|Bact|Sample_C|2,ci|000062093|Bact|Sample_C|2,ci|000062093|Bact|Sample_C|2,ci|000105929|Bact|Sample_C|2,ci|000061496|Bact|Sample_C|2,ci|000061496|Bact|Sample_C|2,ci|000105016|Bact|Sample_C|2,ci|000005312|Bact|Sample_DB|2,ci|000005312|Bact|Sample_DB|2,ci|000061790|Bact|Sample_C|2,ci|000036022|Bact|Sample_DB|2,ci|000036022|Bact|Sample_DB|2,ci|000007500|Bact|…
PF02793.17//HRM//	2	0.341339	0.490374	NO	-4.447249012,-3.860464576	ci|000040893|Bact|Sample_C|2,ci|000012833|Bact|Sample_C|2
PF00219.13//IGFBP//	2	0.341339	0.490374	NO	-3.086238246,2.731038308	ci|000075649|Bact|Sample_C|2,ci|000007970|Bact|Sample_DA|2
PF02969.12//TAF//	2	0.341339	0.490374	NO	-2.528682962,-2.219862294	ci|000067759|Bact|Sample_C|2,ci|000006428|Bact|Sample_C|2
PF05132.9//RNA_pol_Rpc4//	2	0.341339	0.490374	NO	2.220941932,2.387219612	ci|000059634|Bact|Sample_DA|2,ci|000072022|Bact|Sample_DB|2
PF08337.7//Plexin_cytopl//	2	0.341339	0.490374	NO	-2.001509704,-2.006684915	ci|000013223|Bact|Sample_C|2,ci|000013297|Bact|Sample_C|2
PF13521.1//AAA_28//	2	0.341339	0.490374	NO	-2.09223129,-2.583122403	ci|000057021|Bact|Sample_C|2,ci|000068683|Bact|Sample_C|2
PF01275.14//Myelin_PLP//	2	0.341339	0.490374	NO	-2.226652117,-2.750220892	ci|000020234|Bact|Sample_C|2,ci|000099685|Bact|Sample_C|2
PF14759.1//Reductase_C//	2	0.341339	0.490374	NO	2.715116012,4.297584873	ci|000078536|Bact|Sample_DA|2,ci|000082036|Bact|Sample_DB|2
PF02580.11//Tyr_Deacylase//	2	0.341339	0.490374	NO	2.558394742,2.928272347	ci|000110527|Bact|Sample_DB|2,ci|000002577|Bact|Sample_DB|2
PF01026.16//TatD_DNase//	2	0.341339	0.490374	NO	2.995382525,3.182527379	ci|000026032|Bact|Sample_DB|2,ci|000082629|Bact|Sample_DB|2
PF01556.13//CTDII//	2	0.341339	0.490374	NO	-11.66728738,-8.193740633	ci|000104396|Bact|Sample_C|2,ci|000018751|Bact|Sample_DB|2
PF03095.10//PTPA//	2	0.341339	0.490374	NO	2.462555131,2.179373717	ci|000045291|Bact|Sample_DA|2,ci|000011301|Bact|Sample_DB|2
PF12329.3//TMF_DNA_bd//	2	0.341339	0.490374	NO	-2.319353093,-2.00248361	ci|000055072|Bact|Sample_C|2,ci|000037840|Bact|Sample_C|2
PF12478.3//DUF3697//	2	0.341339	0.490374	NO	-2.068137186,-2.403550791	ci|000054019|Bact|Sample_DA|2,ci|000052162|Bact|Sample_C|2
PF02480.11//Herpes_gE//	2	0.341339	0.490374	NO	-2.106577371,-3.73659445	ci|000074093|Bact|Sample_C|2,ci|000133796|Bact|Sample_C|2
PF03952.11//Enolase_N//	4	0.341658	0.490374	NO	2.03891155,2.027566516,2.143326602,3.036571031	ci|000052678|Bact|Sample_C|2,ci|000022039|Bact|Sample_C|2,ci|000028795|Bact|Sample_DA|2,ci|000021061|Bact|Sample_DB|2
PF00288.21//GHMP_kinases_N//	4	0.341658	0.490374	NO	3.340520603,2.884962874,3.453069636,2.58241503	ci|000000809|Bact|Sample_C|2,ci|000042075|Bact|Sample_DA|2,ci|000128641|Bact|Sample_DB|2,ci|000087072|Bact|Sample_DB|2
PF00113.17//Enolase_C//	4	0.341658	0.490374	NO	2.03891155,2.027566516,2.143326602,3.036571031	ci|000052678|Bact|Sample_C|2,ci|000022039|Bact|Sample_C|2,ci|000028795|Bact|Sample_DA|2,ci|000021061|Bact|Sample_DB|2
PF08616.5//SPA//	4	0.341658	0.490374	NO	2.311322671,2.250751123,2.345415361,2.302117766	ci|000010380|Bact|Sample_DA|2,ci|000031310|Bact|Sample_DA|2,ci|000001927|Bact|Sample_DB|2,ci|000040091|Bact|Sample_DA|2
PF00330.15//Aconitase//	4	0.341658	0.490374	NO	2.283207623,2.074977632,2.074977632,2.524969923	ci|000052570|Bact|Sample_DB|2,ci|000027088|Bact|Sample_DA|2,ci|000027088|Bact|Sample_DA|2,ci|000124578|Bact|Sample_DB|2
PF09804.4//DUF2347//	4	0.341658	0.490374	NO	2.311322671,2.250751123,2.345415361,2.302117766	ci|000010380|Bact|Sample_DA|2,ci|000031310|Bact|Sample_DA|2,ci|000001927|Bact|Sample_DB|2,ci|000040091|Bact|Sample_DA|2
PF09794.4//Avl9//	4	0.341658	0.490374	NO	2.311322671,2.250751123,2.345415361,2.302117766	ci|000010380|Bact|Sample_DA|2,ci|000031310|Bact|Sample_DA|2,ci|000001927|Bact|Sample_DB|2,ci|000040091|Bact|Sample_DA|2
PF07742.7//BTG//	4	0.341658	0.490374	NO	-2.572002198,-2.423320232,-2.334203146,-3.473925039	ci|000072026|Bact|Sample_C|2,ci|000036972|Bact|Sample_C|2,ci|000058274|Bact|Sample_DA|2,ci|000119625|Bact|Sample_C|2
PF02403.17//Seryl_tRNA_N//	2	0.354615	0.496909	NO	2.95064773,2.687341862	ci|000000834|Bact|Sample_DA|2,ci|000037693|Bact|Sample_DA|2
PF10228.4//DUF2228//	2	0.354615	0.496909	NO	2.279571135,2.279571135	ci|000053093|Bact|Sample_DA|2,ci|000053093|Bact|Sample_DA|2
PF08321.7//PPP5//	2	0.354615	0.496909	NO	2.873473069,2.685728776	ci|000051543|Bact|Sample_DB|2,ci|000078486|Bact|Sample_DB|2
PF08604.5//Nup153//	2	0.354615	0.496909	NO	-2.50680564,-2.012160235	ci|000125344|Bact|Sample_C|2,ci|000127352|Bact|Sample_C|2
PF11204.3//DUF2985//	2	0.354615	0.496909	NO	3.800577936,3.48335969	ci|000032679|Bact|Sample_DA|2,ci|000052052|Bact|Sample_DA|2
PF02728.11//Cu_amine_oxidN3//	2	0.354615	0.496909	NO	-3.037325831,-2.848365733	ci|000057722|Bact|Sample_C|2,ci|000015353|Bact|Sample_C|2
PF00698.16//Acyl_transf_1//	2	0.354615	0.496909	NO	2.373313224,2.518728551	ci|000013795|Bact|Sample_DA|2,ci|000002007|Bact|Sample_DB|2
PF05916.6//Sld5//	2	0.354615	0.496909	NO	2.42636174,2.893124435	ci|000022729|Bact|Sample_DA|2,ci|000012005|Bact|Sample_DB|2
PF02029.10//Caldesmon//	2	0.354615	0.496909	NO	2.628544577,3.067456668	ci|000035570|Bact|Sample_DB|2,ci|000022759|Bact|Sample_DB|2
PF03663.9//Glyco_hydro_76//	2	0.354615	0.496909	NO	2.70164441,3.444143502	ci|000010864|Bact|Sample_DA|2,ci|000011461|Bact|Sample_DB|2
PF07470.8//Glyco_hydro_88//	2	0.354615	0.496909	NO	2.70164441,3.444143502	ci|000010864|Bact|Sample_DA|2,ci|000011461|Bact|Sample_DB|2
PF14915.1//CCDC144C//	2	0.354615	0.496909	NO	-7.831281245,-2.894481166	ci|000087147|Bact|Sample_C|2,ci|000009587|Bact|Sample_C|2
PF04884.9//DUF647//	2	0.354615	0.496909	NO	2.755235614,2.755235614	ci|000068764|Bact|Sample_DB|2,ci|000068764|Bact|Sample_DB|2
PF00166.16//Cpn10//	2	0.354615	0.496909	NO	4.347497423,4.985046494	ci|000011970|Bact|Sample_DB|2,ci|000058556|Bact|Sample_DA|2
PF00810.13//ER_lumen_recept//	2	0.354615	0.496909	NO	2.349285799,2.240624384	ci|000002582|Bact|Sample_DA|2,ci|000080024|Bact|Sample_DB|2
PF00520.26//Ion_trans//	11	0.364987	0.510636	NO	-2.241876459,3.561809724,2.320822993,3.619871121,-2.236369427,-2.281055764,-2.334499435,-3.500633087,-2.409041801,3.484964099,-2.176218942	ci|000093037|Bact|Sample_C|2,ci|000034331|Bact|Sample_DB|2,ci|000028152|Bact|Sample_DA|2,ci|000127128|Bact|Sample_DB|2,ci|000000965|Bact|Sample_C|2,ci|000037188|Bact|Sample_C|2,ci|000001943|Bact|Sample_C|2,ci|000123770|Bact|Sample_C|2,ci|000048841|Bact|Sample_C|2,ci|000034332|Bact|Sample_DB|2,ci|000036264|Bact|Sample_DB|2
PF00297.17//Ribosomal_L3//	5	0.376464	0.525036	NO	2.302145836,2.164482459,2.793395113,2.58506977,3.02886946	ci|000053770|Bact|Sample_DA|2,ci|000091304|Bact|Sample_DB|2,ci|000034070|Bact|Sample_DA|2,ci|000047863|Bact|Sample_DA|2,ci|000041104|Bact|Sample_DA|2
PF00615.14//RGS//	5	0.376464	0.525036	NO	-2.124361113,-2.526263503,-2.079265713,-2.345640945,-2.247971615	ci|000136715|Bact|Sample_C|2,ci|000043195|Bact|Sample_C|2,ci|000021537|Bact|Sample_C|2,ci|000021536|Bact|Sample_C|2,ci|000023638|Bact|Sample_C|2
PF14712.1//Snapin_Pallidin//	3	0.393875	0.544185	NO	2.415935145,2.849964519,2.425064077	ci|000051254|Bact|Sample_DA|2,ci|000014556|Bact|Sample_DA|2,ci|000070900|Bact|Sample_DA|2
PF01201.17//Ribosomal_S8e//	3	0.393875	0.544185	NO	-2.104887012,-2.04378771,-2.269375863	ci|000022408|Bact|Sample_C|2,ci|000004889|Bact|Sample_C|2,ci|000105203|Bact|Sample_C|2
PF10151.4//DUF2359//	3	0.393875	0.544185	NO	3.496055772,2.001947508,2.012990866	ci|000081444|Bact|Sample_DB|2,ci|000000253|Bact|Sample_DA|2,ci|000051089|Bact|Sample_DA|2
PF11359.3//gpUL132//	3	0.393875	0.544185	NO	-2.946675146,-3.69260947,-4.230247581	ci|000021844|Bact|Sample_DB|2,ci|000105786|Bact|Sample_C|2,ci|000022682|Bact|Sample_C|2
PF01575.14//MaoC_dehydratas//	3	0.393875	0.544185	NO	2.154024954,2.153441067,2.585406384	ci|000015949|Bact|Sample_DA|2,ci|000005786|Bact|Sample_DA|2,ci|000079275|Bact|Sample_DA|2
PF01641.13//SelR//	3	0.393875	0.544185	NO	-2.2002061,-2.499578554,-2.122837109	ci|000055531|Bact|Sample_C|2,ci|000067544|Bact|Sample_C|2,ci|000002889|Bact|Sample_C|2
PF07974.8//EGF_2//	11	0.395766	0.545948	NO	-2.408671914,-4.039130009,-2.329800464,-4.394682518,-3.427584475,-3.427584475,-2.757850957,-2.26766519,-2.611344702,-3.151126119,2.053789392	ci|000035479|Bact|Sample_C|2,ci|000012759|Bact|Sample_C|2,ci|000013525|Bact|Sample_C|2,ci|000051232|Bact|Sample_C|2,ci|000068958|Bact|Sample_C|2,ci|000068958|Bact|Sample_C|2,ci|000075864|Bact|Sample_C|2,ci|000061769|Bact|Sample_C|2,ci|000125526|Bact|Sample_C|2,ci|000067151|Bact|Sample_C|2,ci|000030943|Bact|Sample_DB|2
PF01048.15//PNP_UDP_1//	12	0.409044	0.563388	NO	2.338583993,2.210330222,2.210330222,2.210330222,2.85621288,2.85621288,-2.518654503,2.811257313,-2.254764454,3.243665347,-2.111970073,-2.102842106	ci|000044400|Bact|Sample_DA|2,ci|000050975|Bact|Sample_C|2,ci|000050975|Bact|Sample_C|2,ci|000050975|Bact|Sample_C|2,ci|000038862|Bact|Sample_C|2,ci|000038862|Bact|Sample_C|2,ci|000075642|Bact|Sample_C|2,ci|000009416|Bact|Sample_DB|2,ci|000029215|Bact|Sample_C|2,ci|000026807|Bact|Sample_DB|2,ci|000064490|Bact|Sample_C|2,ci|000002502|Bact|Sample_C|2
PF02390.12//Methyltransf_4//	5	0.414123	0.5695	NO	3.026932183,3.538140855,3.196493359,7.234722529,2.435127019,3.739546784	ci|000057979|Bact|Sample_C|2,ci|000076275|Bact|Sample_C|2,ci|000075749|Bact|Sample_DA|2,ci|000001012|Bact|Sample_DB|2,ci|000027382|Bact|Sample_DA|2,ci|000033931|Bact|Sample_DA|2
PF00436.20//SSB//	8	0.420614	0.577531	NO	3.905895069,3.371589534,4.829855916,3.714158508,4.550540864,4.647633348,3.18169908,3.73970168	ci|000058371|Bact|Sample_DA|2,ci|000072930|Bact|Sample_DA|2,ci|000082299|Bact|Sample_DB|2,ci|000055611|Bact|Sample_DB|2,ci|000121141|Bact|Sample_DB|2,ci|000044151|Bact|Sample_DB|2,ci|000066201|Bact|Sample_C|2,ci|000069642|Bact|Sample_DB|2
PF03492.10//Methyltransf_7//	15	0.423717	0.580892	NO	5.318706842,4.564580588,3.448069577,3.448069577,5.712900356,3.562977544,5.033493422,3.351755832,4.69631903,5.007326081,4.07462713,6.164107525,5.209730108,4.823144644,4.931369678	ci|000073913|Bact|Sample_DA|2,ci|000038329|Bact|Sample_C|2,ci|000071056|Bact|Sample_C|2,ci|000071056|Bact|Sample_C|2,ci|000030801|Bact|Sample_DB|2,ci|000073916|Bact|Sample_DA|2,ci|000052771|Bact|Sample_DA|2,ci|000052442|Bact|Sample_C|2,ci|000073907|Bact|Sample_DA|2,ci|000073910|Bact|Sample_DA|2,ci|000064191|Bact|Sample_C|2,ci|000073919|Bact|Sample_DA|2,ci|000073914|Bact|Sample_DA|2,ci|000094481|B…
PF10572.4//UPF0556//	5	0.433468	0.587899	NO	2.797414122,2.277491911,2.158099885,2.68856114,2.393510641	ci|000057061|Bact|Sample_DA|2,ci|000045457|Bact|Sample_DA|2,ci|000005711|Bact|Sample_DA|2,ci|000121807|Bact|Sample_DB|2,ci|000121808|Bact|Sample_DB|2
PF01702.13//TGT//	5	0.433468	0.587899	NO	2.973020377,3.272651602,3.785329929,3.785329929,2.983683686	ci|000097443|Bact|Sample_DB|2,ci|000072561|Bact|Sample_DB|2,ci|000058901|Bact|Sample_DB|2,ci|000058901|Bact|Sample_DB|2,ci|000082903|Bact|Sample_DB|2
PF14492.1//EFG_II//	5	0.433468	0.587899	NO	-2.875779991,-2.647926891,-2.866757914,3.155503612,-2.845209216	ci|000019694|Bact|Sample_C|2,ci|000037441|Bact|Sample_C|2,ci|000011105|Bact|Sample_C|2,ci|000041493|Bact|Sample_DB|2,ci|000058169|Bact|Sample_C|2
PF14622.1//Ribonucleas_3_3//	5	0.433468	0.587899	NO	3.095821909,2.653192625,2.542799664,2.546953621,2.677527411	ci|000002694|Bact|Sample_DA|2,ci|000014456|Bact|Sample_DA|2,ci|000087401|Bact|Sample_DB|2,ci|000008348|Bact|Sample_DB|2,ci|000040354|Bact|Sample_DA|2
PF10236.4//DAP3//	5	0.433468	0.587899	NO	2.806109891,2.239086534,2.329415381,2.329415381,2.001561303	ci|000018310|Bact|Sample_DA|2,ci|000033363|Bact|Sample_DA|2,ci|000018966|Bact|Sample_DB|2,ci|000018966|Bact|Sample_DB|2,ci|000006579|Bact|Sample_DA|2
PF08615.6//RNase_H2_suC//	5	0.433468	0.587899	NO	3.234198129,2.436137146,2.535245496,2.999802314,2.299642242	ci|000111007|Bact|Sample_DB|2,ci|000100115|Bact|Sample_DB|2,ci|000040455|Bact|Sample_DA|2,ci|000075444|Bact|Sample_DB|2,ci|000111008|Bact|Sample_DB|2
PF05760.7//IER//	5	0.433468	0.587899	NO	-3.056011342,-2.103876359,-2.138213482,-2.025067912,-2.160323716	ci|000050537|Bact|Sample_C|2,ci|000081441|Bact|Sample_DB|2,ci|000041636|Bact|Sample_DB|2,ci|000093617|Bact|Sample_DB|2,ci|000068823|Bact|Sample_DB|2
PF11711.3//Tim54//	3	0.442508	0.592908	NO	3.101512077,3.553555517,3.692360401	ci|000070245|Bact|Sample_DB|2,ci|000046164|Bact|Sample_DA|2,ci|000071302|Bact|Sample_DA|2
PF01351.13//RNase_HII//	3	0.442508	0.592908	NO	2.058099146,2.421497826,2.511760737	ci|000054390|Bact|Sample_DA|2,ci|000006138|Bact|Sample_C|2,ci|000097102|Bact|Sample_DB|2
PF00853.14//Runt//	3	0.442508	0.592908	NO	-3.601515764,-2.333201568,-2.587933845	ci|000011136|Bact|Sample_C|2,ci|000052387|Bact|Sample_DB|2,ci|000000654|Bact|Sample_DB|2
PF01245.15//Ribosomal_L19//	3	0.442508	0.592908	NO	3.066644825,2.326046049,2.523873646	ci|000027101|Bact|Sample_DB|2,ci|000068571|Bact|Sample_C|2,ci|000059358|Bact|Sample_DA|2
PF11214.3//Med2//	3	0.442508	0.592908	NO	3.366593221,3.732455548,3.570967163	ci|000007862|Bact|Sample_C|2,ci|000028679|Bact|Sample_DB|2,ci|000063873|Bact|Sample_C|2
PF07966.7//A1_Propeptide//	3	0.442508	0.592908	NO	2.080013937,2.268044229,2.847496268	ci|000011926|Bact|Sample_C|2,ci|000063040|Bact|Sample_C|2,ci|000014219|Bact|Sample_DA|2
PF09495.5//DUF2462//	3	0.442508	0.592908	NO	-3.129318178,-2.385711259,-2.697376495	ci|000057741|Bact|Sample_C|2,ci|000001555|Bact|Sample_DA|2,ci|000067662|Bact|Sample_C|2
PF00801.15//PKD//	3	0.442508	0.592908	NO	-3.705823646,-3.370671436,-3.465601202	ci|000127446|Bact|Sample_C|2,ci|000128399|Bact|Sample_C|2,ci|000136875|Bact|Sample_C|2
PF01012.16//ETF//	6	0.463617	0.616534	NO	2.762393788,2.151235493,2.762294675,2.646336202,2.646336202,2.461704606	ci|000006341|Bact|Sample_DA|2,ci|000099023|Bact|Sample_DB|2,ci|000029131|Bact|Sample_DB|2,ci|000048112|Bact|Sample_DA|2,ci|000048112|Bact|Sample_DA|2,ci|000073588|Bact|Sample_C|2
PF00221.14//Lyase_aromatic//	6	0.463617	0.616534	NO	-4.107091254,-4.107091254,-4.041735946,-4.041735946,-3.965415552,-3.965415552	ci|000072048|Bact|Sample_C|2,ci|000072048|Bact|Sample_C|2,ci|000102096|Bact|Sample_C|2,ci|000102096|Bact|Sample_C|2,ci|000037004|Bact|Sample_C|2,ci|000037004|Bact|Sample_C|2
PF03054.11//tRNA_Me_trans//	6	0.463617	0.616534	NO	3.296157425,3.296157425,2.264744439,2.822570785,2.710290468,2.519400355	ci|000058091|Bact|Sample_DA|2,ci|000058091|Bact|Sample_DA|2,ci|000001890|Bact|Sample_DA|2,ci|000114171|Bact|Sample_DB|2,ci|000056173|Bact|Sample_DB|2,ci|000070103|Bact|Sample_DB|2
PF08542.6//Rep_fac_C//	6	0.463617	0.616534	NO	2.424361874,4.057226791,2.892195551,2.709682416,2.430595399,2.08442007	ci|000033570|Bact|Sample_DA|2,ci|000046687|Bact|Sample_DB|2,ci|000069920|Bact|Sample_DB|2,ci|000059011|Bact|Sample_DA|2,ci|000040376|Bact|Sample_DA|2,ci|000016183|Bact|Sample_DB|2
PF10229.4//DUF2246//	6	0.463617	0.616534	NO	2.248297202,2.677789198,2.158306663,2.091452733,2.137542318,2.137542318	ci|000004876|Bact|Sample_C|2,ci|000092157|Bact|Sample_DB|2,ci|000013189|Bact|Sample_DA|2,ci|000071779|Bact|Sample_C|2,ci|000000768|Bact|Sample_DA|2,ci|000000768|Bact|Sample_DA|2
PF04258.8//Peptidase_A22B//	10	0.478447	0.635303	NO	2.932984064,2.182946182,2.832246427,3.072251241,4.299400959,3.855705112,3.855705112,3.613678783,4.039124925,3.311066583	ci|000050277|Bact|Sample_DA|2,ci|000026763|Bact|Sample_DA|2,ci|000050207|Bact|Sample_C|2,ci|000044489|Bact|Sample_DA|2,ci|000034875|Bact|Sample_DB|2,ci|000053327|Bact|Sample_DB|2,ci|000053327|Bact|Sample_DB|2,ci|000028355|Bact|Sample_DA|2,ci|000040535|Bact|Sample_DB|2,ci|000036692|Bact|Sample_DA|2
PF00254.23//FKBP_C//	15	0.486224	0.644664	NO	2.136275489,3.398279046,2.509569293,2.798259491,2.458635887,-2.047728071,3.715083714,-2.051867442,2.548520268,4.459993803,2.495556517,2.585932107,3.004489211,3.266794099,3.465684107	ci|000014409|Bact|Sample_DA|2,ci|000091941|Bact|Sample_DB|2,ci|000018907|Bact|Sample_DA|2,ci|000000868|Bact|Sample_DB|2,ci|000039484|Bact|Sample_C|2,ci|000094231|Bact|Sample_C|2,ci|000052014|Bact|Sample_DA|2,ci|000017987|Bact|Sample_C|2,ci|000053664|Bact|Sample_C|2,ci|000022645|Bact|Sample_C|2,ci|000067137|Bact|Sample_DB|2,ci|000006693|Bact|Sample_DA|2,ci|000002633|Bact|Sample_DA|2,ci|000042349|B…
PF01041.12//DegT_DnrJ_EryC1//	6	0.494992	0.655311	NO	2.370158143,2.266004037,3.00037007,2.301041394,2.564236781,2.050066155	ci|000028736|Bact|Sample_C|2,ci|000032885|Bact|Sample_DA|2,ci|000068727|Bact|Sample_DA|2,ci|000064728|Bact|Sample_C|2,ci|000008031|Bact|Sample_C|2,ci|000058147|Bact|Sample_DA|2
PF13812.1//PPR_3//	3	0.502738	0.661616	NO	2.897002073,2.151236008,2.213010156	ci|000095180|Bact|Sample_DB|2,ci|000051537|Bact|Sample_DA|2,ci|000081261|Bact|Sample_DB|2
PF01749.15//IBB//	3	0.502738	0.661616	NO	2.115998203,2.83691795,2.075112273	ci|000006721|Bact|Sample_DA|2,ci|000006417|Bact|Sample_DB|2,ci|000125754|Bact|Sample_DB|2
PF01979.15//Amidohydro_1//	3	0.502738	0.661616	NO	2.009045965,2.22988949,2.636414891	ci|000052279|Bact|Sample_DB|2,ci|000009778|Bact|Sample_DB|2,ci|000079160|Bact|Sample_DB|2
PF13452.1//MaoC_dehydrat_N//	3	0.502738	0.661616	NO	2.154024954,2.153441067,2.585406384	ci|000015949|Bact|Sample_DA|2,ci|000005786|Bact|Sample_DA|2,ci|000079275|Bact|Sample_DA|2
PF03144.20//GTP_EFTU_D2//	11	0.506572	0.665674	NO	-2.875779991,-2.647926891,-2.625709893,2.642784739,2.32906308,-2.866757914,3.155503612,3.130177279,-2.845209216,2.410703347,-2.154007794	ci|000019694|Bact|Sample_C|2,ci|000037441|Bact|Sample_C|2,ci|000050613|Bact|Sample_DA|2,ci|000039334|Bact|Sample_DA|2,ci|000032891|Bact|Sample_DA|2,ci|000011105|Bact|Sample_C|2,ci|000041493|Bact|Sample_DB|2,ci|000119915|Bact|Sample_DB|2,ci|000058169|Bact|Sample_C|2,ci|000017715|Bact|Sample_DA|2,ci|000005765|Bact|Sample_C|2
PF00334.14//NDK//	7	0.517799	0.679392	NO	2.418009625,-2.189365891,-2.189365891,-2.389661339,2.455876469,3.714777955,2.613568337,2.060732727,-2.119717881,-2.119717881,-2.119717881	ci|000046122|Bact|Sample_C|2,ci|000002825|Bact|Sample_C|2,ci|000002825|Bact|Sample_C|2,ci|000100359|Bact|Sample_C|2,ci|000061094|Bact|Sample_C|2,ci|000000230|Bact|Sample_DB|2,ci|000025370|Bact|Sample_C|2,ci|000069394|Bact|Sample_DA|2,ci|000067396|Bact|Sample_C|2,ci|000067396|Bact|Sample_C|2,ci|000067396|Bact|Sample_C|2
PF01210.18//NAD_Gly3P_dh_N//	12	0.518544	0.679392	NO	2.277554828,3.124718157,3.124718157,3.124718157,3.206935147,2.189617736,2.26757099,2.669326168,3.307702453,3.307702453,2.82975186,2.563212204	ci|000067280|Bact|Sample_DB|2,ci|000049239|Bact|Sample_C|2,ci|000049239|Bact|Sample_C|2,ci|000049239|Bact|Sample_C|2,ci|000123934|Bact|Sample_DB|2,ci|000072118|Bact|Sample_DA|2,ci|000056766|Bact|Sample_DA|2,ci|000040429|Bact|Sample_DB|2,ci|000070688|Bact|Sample_DB|2,ci|000070688|Bact|Sample_DB|2,ci|000001080|Bact|Sample_C|2,ci|000009736|Bact|Sample_DB|2
PF01459.17//Porin_3//	4	0.54381	0.710397	NO	4.515793981,4.056512868,4.30681679,5.005270189	ci|000042728|Bact|Sample_DB|2,ci|000084281|Bact|Sample_DB|2,ci|000001805|Bact|Sample_DA|2,ci|000006693|Bact|Sample_DB|2
PF05990.7//DUF900//	4	0.54381	0.710397	NO	-3.547980167,-5.611237997,-5.07851685,-2.893668871	ci|000040190|Bact|Sample_DA|2,ci|000053013|Bact|Sample_DA|2,ci|000047171|Bact|Sample_DA|2,ci|000019838|Bact|Sample_C|2
PF10584.4//Proteasome_A_N//	20	0.547556	0.714238	NO	2.670148749,3.150131905,2.676593113,2.551465696,3.317921835,2.611904836,2.809814416,3.322128646,2.078581637,2.647362435,2.241060654,2.346694698,2.821866908,2.81049486,2.445390925,3.088556573,3.440281758,2.570463246,2.436303705,2.763960644	ci|000009150|Bact|Sample_DA|2,ci|000056765|Bact|Sample_DA|2,ci|000092235|Bact|Sample_DB|2,ci|000007787|Bact|Sample_C|2,ci|000045188|Bact|Sample_DA|2,ci|000117772|Bact|Sample_DB|2,ci|000054120|Bact|Sample_DB|2,ci|000037626|Bact|Sample_DA|2,ci|000009740|Bact|Sample_DA|2,ci|000028211|Bact|Sample_DB|2,ci|000056478|Bact|Sample_C|2,ci|000054138|Bact|Sample_DA|2,ci|000112413|Bact|Sample_DB|2,ci|00008088…
PF01179.15//Cu_amine_oxid//	13	0.548839	0.714861	NO	-6.938332044,-6.938332044,2.864449856,-8.110852136,-8.110852136,-2.927566382,2.09090295,-7.991598615,-7.991598615,-11.67146323,-11.67146323,-7.853292104,-2.848365733	ci|000047453|Bact|Sample_C|2,ci|000047453|Bact|Sample_C|2,ci|000027602|Bact|Sample_DA|2,ci|000009927|Bact|Sample_C|2,ci|000009927|Bact|Sample_C|2,ci|000064042|Bact|Sample_C|2,ci|000034023|Bact|Sample_DA|2,ci|000000525|Bact|Sample_C|2,ci|000000525|Bact|Sample_C|2,ci|000038958|Bact|Sample_C|2,ci|000038958|Bact|Sample_C|2,ci|000104552|Bact|Sample_C|2,ci|000015353|Bact|Sample_C|2
PF03669.8//UPF0139//	4	0.561515	0.724984	NO	2.402233474,3.104450401,3.771002027,3.348930876	ci|000060445|Bact|Sample_DA|2,ci|000116897|Bact|Sample_DB|2,ci|000071904|Bact|Sample_DA|2,ci|000059669|Bact|Sample_C|2
PF14836.1//Ubiquitin_3//	4	0.561515	0.724984	NO	-2.915765847,-2.849752816,-2.674773056,-3.113030305	ci|000010955|Bact|Sample_C|2,ci|000017683|Bact|Sample_C|2,ci|000021259|Bact|Sample_DB|2,ci|000054374|Bact|Sample_C|2
PF13802.1//Gal_mutarotas_2//	4	0.561515	0.724984	NO	-4.331633797,-4.1739683,-4.468727878,-4.301484598	ci|000071852|Bact|Sample_C|2,ci|000106735|Bact|Sample_C|2,ci|000031990|Bact|Sample_C|2,ci|000054932|Bact|Sample_C|2
PF02746.11//MR_MLE_N//	4	0.561515	0.724984	NO	2.001169552,2.173818287,2.186278173,2.113767199	ci|000045761|Bact|Sample_DA|2,ci|000092999|Bact|Sample_C|2,ci|000051591|Bact|Sample_DA|2,ci|000032310|Bact|Sample_DA|2
PF14617.1//CMS1//	4	0.561515	0.724984	NO	3.009420679,2.484227309,3.972937088,3.556722956	ci|000118569|Bact|Sample_DB|2,ci|000021082|Bact|Sample_DA|2,ci|000062068|Bact|Sample_DB|2,ci|000118570|Bact|Sample_DB|2
PF03764.13//EFG_IV//	4	0.561515	0.724984	NO	-2.875779991,-2.647926891,-2.866757914,-2.845209216	ci|000019694|Bact|Sample_C|2,ci|000037441|Bact|Sample_C|2,ci|000011105|Bact|Sample_C|2,ci|000058169|Bact|Sample_C|2
PF00781.19//DAGK_cat//	9	0.579051	0.746538	NO	3.101512077,3.553555517,-2.765629145,-2.07107344,3.113246228,-2.435284182,3.692360401,-2.583350431,-2.115511141	ci|000070245|Bact|Sample_DB|2,ci|000046164|Bact|Sample_DA|2,ci|000006127|Bact|Sample_C|2,ci|000013895|Bact|Sample_C|2,ci|000043398|Bact|Sample_C|2,ci|000058437|Bact|Sample_DB|2,ci|000071302|Bact|Sample_DA|2,ci|000056638|Bact|Sample_C|2,ci|000001697|Bact|Sample_C|2
PF13768.1//VWA_3//	45	0.587649	0.754024	NO	-4.200438501,-4.200438501,-2.328096073,-6.105267529,-5.563195516,-5.21249848,-12.63831208,-4.0774792,-4.462891743,-4.462891743,-3.492312713,-3.995624249,-3.995624249,-3.408133831,-4.145971523,-2.858322297,-3.706812879,-3.545532094,-5.980959463,-5.92093046	ci|000047140|Bact|Sample_DA|2,ci|000047140|Bact|Sample_DA|2,ci|000087822|Bact|Sample_C|2,ci|000072094|Bact|Sample_C|2,ci|000001585|Bact|Sample_C|2,ci|000007882|Bact|Sample_DB|2,ci|000073090|Bact|Sample_C|2,ci|000011213|Bact|Sample_DB|2,ci|000095007|Bact|Sample_DB|2,ci|000095007|Bact|Sample_DB|2,ci|000002913|Bact|Sample_C|2,ci|000002563|Bact|Sample_DA|2,ci|000002563|Bact|Sample_DA|2,ci|000100937|B…
PF02233.11//PNTB//	2	0.595613	0.754024	NO	3.285635385,2.875660704,2.875660704,2.244424488,3.202697053,2.368659933,2.250569822,2.250569822,2.253488239	ci|000014517|Bact|Sample_DA|2,ci|000061176|Bact|Sample_DA|2,ci|000061176|Bact|Sample_DA|2,ci|000014950|Bact|Sample_DA|2,ci|000127980|Bact|Sample_DB|2,ci|000037817|Bact|Sample_C|2,ci|000012369|Bact|Sample_C|2,ci|000012369|Bact|Sample_C|2,ci|000047926|Bact|Sample_DA|2
PF07479.9//NAD_Gly3P_dh_C//	6	0.597169	0.754024	NO	3.124718157,3.206935147,2.26757099,2.669326168,3.307702453,2.82975186	ci|000049239|Bact|Sample_C|2,ci|000123934|Bact|Sample_DB|2,ci|000056766|Bact|Sample_DA|2,ci|000040429|Bact|Sample_DB|2,ci|000070688|Bact|Sample_DB|2,ci|000001080|Bact|Sample_C|2
PF00252.13//Ribosomal_L16//	2	0.599309	0.754024	NO	2.438994839,2.438994839	ci|000050079|Bact|Sample_C|2,ci|000050079|Bact|Sample_C|2
PF04614.7//Pex19//	2	0.599309	0.754024	NO	2.563792529,2.563792529	ci|000020832|Bact|Sample_DA|2,ci|000020832|Bact|Sample_DA|2
PF15063.1//TC1//	2	0.599309	0.754024	NO	-6.634129981,-4.955054764	ci|000002224|Bact|Sample_C|2,ci|000066089|Bact|Sample_C|2
PF00110.14//wnt//	2	0.599309	0.754024	NO	-4.054436855,-2.961483348	ci|000013823|Bact|Sample_C|2,ci|000116830|Bact|Sample_C|2
PF01997.11//Translin//	2	0.599309	0.754024	NO	2.07976506,2.727976632	ci|000003099|Bact|Sample_DA|2,ci|000057621|Bact|Sample_C|2
PF14602.1//Hexapep_2//	2	0.599309	0.754024	NO	3.56998674,2.39182482	ci|000033402|Bact|Sample_DB|2,ci|000032404|Bact|Sample_DB|2
PF00483.18//NTP_transferase//	2	0.599309	0.754024	NO	3.56998674,3.033016369	ci|000033402|Bact|Sample_DB|2,ci|000030972|Bact|Sample_DB|2
PF00574.18//CLP_protease//	2	0.599309	0.754024	NO	2.026843022,2.032590263	ci|000016348|Bact|Sample_DB|2,ci|000021608|Bact|Sample_DA|2
PF03370.8//CBM_21//	2	0.599309	0.754024	NO	-4.34940819,-3.645366705	ci|000024132|Bact|Sample_C|2,ci|000033779|Bact|Sample_C|2
PF03311.9//Cornichon//	2	0.599309	0.754024	NO	-544.0047012,2.524400913	ci|000063999|Bact|Sample_C|2,ci|000081586|Bact|Sample_DB|2
PF12004.3//DUF3498//	2	0.599309	0.754024	NO	-2.013061002,-2.145785334	ci|000090826|Bact|Sample_C|2,ci|000048831|Bact|Sample_C|2
PF09781.4//NDUF_B5//	2	0.599309	0.754024	NO	2.196369837,2.640538484	ci|000039657|Bact|Sample_DA|2,ci|000014118|Bact|Sample_DA|2
PF02751.9//TFIIA_gamma_C//	2	0.599309	0.754024	NO	-3.224892294,-2.990360188	ci|000062084|Bact|Sample_C|2,ci|000012550|Bact|Sample_C|2
PF00320.22//GATA//	2	0.599309	0.754024	NO	-2.307030361,-2.307030361	ci|000057191|Bact|Sample_C|2,ci|000057191|Bact|Sample_C|2
PF01823.14//MACPF//	10	0.609655	0.765954	NO	2.48796614,-2.368578997,-2.368578997,2.732190634,2.732190634,2.749855747,2.546402161,-2.174866599,2.540336251,2.360165615	ci|000074631|Bact|Sample_DA|2,ci|000035592|Bact|Sample_C|2,ci|000035592|Bact|Sample_C|2,ci|000027807|Bact|Sample_C|2,ci|000027807|Bact|Sample_C|2,ci|000009837|Bact|Sample_DB|2,ci|000068731|Bact|Sample_DB|2,ci|000078908|Bact|Sample_DB|2,ci|000012658|Bact|Sample_C|2,ci|000049627|Bact|Sample_C|2
PF00687.16//Ribosomal_L1//	7	0.620805	0.77776	NO	2.631642735,2.288774722,2.151951051,2.501530901,2.631157247,2.419250108,2.187629853	ci|000042963|Bact|Sample_DB|2,ci|000074516|Bact|Sample_C|2,ci|000045338|Bact|Sample_DA|2,ci|000048481|Bact|Sample_DA|2,ci|000034082|Bact|Sample_DA|2,ci|000073685|Bact|Sample_DA|2,ci|000026414|Bact|Sample_DA|2
PF15238.1//FAM181//	7	0.620805	0.77776	NO	-2.074261627,-2.337270156,-2.372290874,-2.038919302,-2.404699563,-2.414955918,-2.526957818	ci|000020859|Bact|Sample_C|2,ci|000060143|Bact|Sample_DA|2,ci|000083801|Bact|Sample_C|2,ci|000025771|Bact|Sample_DB|2,ci|000002405|Bact|Sample_DA|2,ci|000057077|Bact|Sample_C|2,ci|000087116|Bact|Sample_DB|2
PF01477.18//PLAT//	23	0.62434	0.779178	NO	-3.405196493,-2.571244094,-2.571244094,-2.723728458,-3.359005614,-3.359005614,-3.359005614,-3.359005614,-3.359005614,-2.471880174,-2.471880174,-2.471880174,-3.590432429,-3.840494563,-3.840494563,-2.474407098,-3.121133129,-3.576844055,-2.165184498,-2.89366	ci|000131192|Bact|Sample_DB|2,ci|000001970|Bact|Sample_DB|2,ci|000001970|Bact|Sample_DB|2,ci|000122060|Bact|Sample_C|2,ci|000011070|Bact|Sample_C|2,ci|000011070|Bact|Sample_C|2,ci|000011070|Bact|Sample_C|2,ci|000011070|Bact|Sample_C|2,ci|000011070|Bact|Sample_C|2,ci|000019976|Bact|Sample_C|2,ci|000019976|Bact|Sample_C|2,ci|000019976|Bact|Sample_C|2,ci|000099006|Bact|Sample_C|2,ci|000012740|Bact|S…
PF00733.16//Asn_synthase//	5	0.6316	0.779178	NO	3.296157425,2.264744439,2.822570785,2.710290468,2.519400355	ci|000058091|Bact|Sample_DA|2,ci|000001890|Bact|Sample_DA|2,ci|000114171|Bact|Sample_DB|2,ci|000056173|Bact|Sample_DB|2,ci|000070103|Bact|Sample_DB|2
PF00549.14//Ligase_CoA//	5	0.6316	0.779178	NO	2.005425426,2.353239453,3.137973967,2.097365406,3.766709466	ci|000062497|Bact|Sample_C|2,ci|000040184|Bact|Sample_DB|2,ci|000129406|Bact|Sample_DB|2,ci|000003223|Bact|Sample_C|2,ci|000035444|Bact|Sample_DB|2
PF02540.12//NAD_synthase//	5	0.6316	0.779178	NO	3.296157425,2.264744439,2.822570785,2.710290468,2.519400355	ci|000058091|Bact|Sample_DA|2,ci|000001890|Bact|Sample_DA|2,ci|000114171|Bact|Sample_DB|2,ci|000056173|Bact|Sample_DB|2,ci|000070103|Bact|Sample_DB|2
PF02568.9//ThiI//	5	0.6316	0.779178	NO	3.296157425,2.264744439,2.822570785,2.710290468,2.519400355	ci|000058091|Bact|Sample_DA|2,ci|000001890|Bact|Sample_DA|2,ci|000114171|Bact|Sample_DB|2,ci|000056173|Bact|Sample_DB|2,ci|000070103|Bact|Sample_DB|2
PF03215.10//Rad17//	5	0.6316	0.779178	NO	2.424361874,2.892195551,2.709682416,2.430595399,2.08442007	ci|000033570|Bact|Sample_DA|2,ci|000069920|Bact|Sample_DB|2,ci|000059011|Bact|Sample_DA|2,ci|000040376|Bact|Sample_DA|2,ci|000016183|Bact|Sample_DB|2
PF07915.8//PRKCSH//	5	0.6316	0.779178	NO	2.765603781,2.958287323,3.559689803,2.844050152,2.337533044	ci|000119451|Bact|Sample_DB|2,ci|000119453|Bact|Sample_DB|2,ci|000119449|Bact|Sample_DB|2,ci|000030913|Bact|Sample_DB|2,ci|000053966|Bact|Sample_DA|2
PF12775.2//AAA_7//	5	0.6316	0.779178	NO	-2.581634209,-2.139937969,-3.268936938,-2.83178836,-2.301355178	ci|000125459|Bact|Sample_C|2,ci|000015987|Bact|Sample_C|2,ci|000060068|Bact|Sample_C|2,ci|000125870|Bact|Sample_C|2,ci|000017542|Bact|Sample_C|2
PF08294.6//TIM21//	5	0.6316	0.779178	NO	2.70982548,2.877914417,3.286702852,2.890485451,2.505398103	ci|000039247|Bact|Sample_C|2,ci|000053644|Bact|Sample_DB|2,ci|000051166|Bact|Sample_DA|2,ci|000067869|Bact|Sample_DB|2,ci|000029565|Bact|Sample_DB|2
PF13492.1//GAF_3//	5	0.6316	0.779178	NO	-2.880896677,-2.146938983,-2.545623476,-2.373934366,-2.354941733	ci|000087340|Bact|Sample_DB|2,ci|000014829|Bact|Sample_C|2,ci|000006892|Bact|Sample_C|2,ci|000125848|Bact|Sample_C|2,ci|000058287|Bact|Sample_C|2
PF09637.5//Med18//	5	0.6316	0.779178	NO	2.522090701,2.132207184,2.079376607,2.214378003,2.019449361	ci|000027775|Bact|Sample_DB|2,ci|000052890|Bact|Sample_DA|2,ci|000058712|Bact|Sample_DA|2,ci|000047393|Bact|Sample_C|2,ci|000047033|Bact|Sample_DA|2
PF00261.15//Tropomyosin//	8	0.635937	0.783439	NO	-2.319353093,-2.591436274,-2.687331458,-2.76916259,-2.843610991,-2.00248361,-2.00248361,-2.732276967	ci|000055072|Bact|Sample_C|2,ci|000002972|Bact|Sample_DB|2,ci|000096593|Bact|Sample_DB|2,ci|000095232|Bact|Sample_C|2,ci|000017321|Bact|Sample_DA|2,ci|000037840|Bact|Sample_C|2,ci|000037840|Bact|Sample_C|2,ci|000095235|Bact|Sample_C|2
PF01472.15//PUA//	6	0.648734	0.796037	NO	2.635100784,3.978750491,3.290670567,3.748332109,3.510281995,3.161371769	ci|000033320|Bact|Sample_DB|2,ci|000051950|Bact|Sample_DB|2,ci|000078868|Bact|Sample_DB|2,ci|000066296|Bact|Sample_DB|2,ci|000039299|Bact|Sample_DB|2,ci|000031313|Bact|Sample_DA|2
PF01633.15//Choline_kinase//	6	0.648734	0.796037	NO	4.311677715,3.839111402,2.969542781,3.321000588,3.886169187,3.976900126	ci|000053313|Bact|Sample_DB|2,ci|000092333|Bact|Sample_DB|2,ci|000035076|Bact|Sample_DB|2,ci|000050689|Bact|Sample_DA|2,ci|000056463|Bact|Sample_DA|2,ci|000008827|Bact|Sample_DA|2
PF00837.12//T4_deiodinase//	21	0.648856	0.796037	NO	3.263617063,2.76820918,2.76820918,2.096177586,2.096177586,2.479921081,3.3712266,3.3712266,2.348808643,2.348808643,3.800574646,2.682799131,2.299433445,3.627682263,3.627682263,3.99333374,3.99333374,2.450790271,2.450790271,7.50400613,3.00475267	ci|000097422|Bact|Sample_DB|2,ci|000027850|Bact|Sample_DA|2,ci|000027850|Bact|Sample_DA|2,ci|000000713|Bact|Sample_DA|2,ci|000000713|Bact|Sample_DA|2,ci|000006765|Bact|Sample_C|2,ci|000001004|Bact|Sample_DA|2,ci|000001004|Bact|Sample_DA|2,ci|000125969|Bact|Sample_DB|2,ci|000125969|Bact|Sample_DB|2,ci|000073953|Bact|Sample_DB|2,ci|000003152|Bact|Sample_C|2,ci|000057606|Bact|Sample_C|2,ci|000052766…
PF03029.12//ATP_bind_1//	9	0.652707	0.799656	NO	2.471657804,2.362272353,2.010331125,2.405421198,2.269644982,2.526242315,2.405352399,2.284543901,2.502124986	ci|000000187|Bact|Sample_DB|2,ci|000001034|Bact|Sample_DA|2,ci|000028333|Bact|Sample_DB|2,ci|000079299|Bact|Sample_DA|2,ci|000079300|Bact|Sample_DA|2,ci|000008722|Bact|Sample_DA|2,ci|000130158|Bact|Sample_DB|2,ci|000112279|Bact|Sample_DB|2,ci|000031353|Bact|Sample_DA|2
PF08685.6//GON//	4	0.671959	0.818719	NO	-2.215547582,-2.454566119,-3.964304795,-3.267246469	ci|000008487|Bact|Sample_C|2,ci|000047464|Bact|Sample_DA|2,ci|000096615|Bact|Sample_C|2,ci|000012384|Bact|Sample_C|2
PF05856.7//ARPC4//	4	0.671959	0.818719	NO	2.494433398,2.153015361,2.003102087,2.327408802	ci|000079435|Bact|Sample_DB|2,ci|000056494|Bact|Sample_DA|2,ci|000050723|Bact|Sample_DA|2,ci|000126828|Bact|Sample_DB|2
PF12755.2//Vac14_Fab1_bd//	4	0.671959	0.818719	NO	-3.803036802,-3.361069661,-3.361069661,-3.164981092	ci|000057031|Bact|Sample_C|2,ci|000067058|Bact|Sample_C|2,ci|000067058|Bact|Sample_C|2,ci|000018404|Bact|Sample_C|2
PF02330.11//MAM33//	4	0.671959	0.818719	NO	4.091352302,3.445784138,2.994944164,3.752339488	ci|000080438|Bact|Sample_DB|2,ci|000038050|Bact|Sample_DA|2,ci|000001032|Bact|Sample_DA|2,ci|000067827|Bact|Sample_DB|2
PF05966.7//Chordopox_A33R//	5	0.699386	0.840979	NO	6.206337932,2.186419757,3.684902335,6.83684475,2.982267992	ci|000100335|Bact|Sample_DB|2,ci|000019823|Bact|Sample_DA|2,ci|000062455|Bact|Sample_DB|2,ci|000075714|Bact|Sample_DB|2,ci|000074528|Bact|Sample_DB|2
PF09731.4//Mitofilin//	5	0.699386	0.840979	NO	2.215865918,2.375742974,2.062607929,2.593757393,2.272930871	ci|000011248|Bact|Sample_DB|2,ci|000095089|Bact|Sample_DB|2,ci|000030708|Bact|Sample_DB|2,ci|000082893|Bact|Sample_DB|2,ci|000051576|Bact|Sample_C|2
PF12718.2//Tropomyosin_1//	5	0.699386	0.840979	NO	-2.687331458,-2.76916259,-2.843610991,-2.00248361,-2.732276967	ci|000096593|Bact|Sample_DB|2,ci|000095232|Bact|Sample_C|2,ci|000017321|Bact|Sample_DA|2,ci|000037840|Bact|Sample_C|2,ci|000095235|Bact|Sample_C|2
PF15057.1//DUF4537//	2	0.712035	0.840979	NO	-2.181350985,-2.967069324	ci|000011064|Bact|Sample_C|2,ci|000125729|Bact|Sample_C|2
PF02144.11//Rad1//	2	0.712035	0.840979	NO	2.796480295,2.932112138	ci|000006315|Bact|Sample_C|2,ci|000055326|Bact|Sample_C|2
PF15035.1//Rootletin//	2	0.712035	0.840979	NO	-2.351637769,-3.156157364	ci|000015400|Bact|Sample_C|2,ci|000009011|Bact|Sample_C|2
PF06745.8//KaiC//	2	0.712035	0.840979	NO	2.695974717,2.797446819	ci|000010239|Bact|Sample_DB|2,ci|000005950|Bact|Sample_DB|2
PF10323.4//7TM_GPCR_Srv//	2	0.712035	0.840979	NO	-2.177249268,-2.83618061	ci|000019318|Bact|Sample_DB|2,ci|000013320|Bact|Sample_C|2
PF00206.15//Lyase_1//	2	0.712035	0.840979	NO	2.399855679,2.014731119	ci|000024748|Bact|Sample_DB|2,ci|000066951|Bact|Sample_DA|2
PF06553.7//BNIP3//	2	0.712035	0.840979	NO	-2.750944843,-2.706555094	ci|000072052|Bact|Sample_C|2,ci|000048602|Bact|Sample_C|2
PF04139.8//Rad9//	2	0.712035	0.840979	NO	2.796480295,2.682737068	ci|000006315|Bact|Sample_C|2,ci|000047809|Bact|Sample_DA|2
PF14821.1//Thr_synth_N//	2	0.712035	0.840979	NO	2.600849358,2.800363237	ci|000010137|Bact|Sample_DA|2,ci|000083471|Bact|Sample_DB|2
PF13650.1//Asp_protease_2//	2	0.712035	0.840979	NO	-3.967089334,2.847496268	ci|000004266|Bact|Sample_C|2,ci|000014219|Bact|Sample_DA|2
PF03587.9//EMG1//	2	0.712035	0.840979	NO	2.326066567,2.326066567	ci|000074294|Bact|Sample_DB|2,ci|000074294|Bact|Sample_DB|2
PF10501.4//Ribosomal_L50//	2	0.712035	0.840979	NO	2.357305427,2.709405478	ci|000035134|Bact|Sample_DA|2,ci|000023777|Bact|Sample_DA|2
PF01534.12//Frizzled//	2	0.712035	0.840979	NO	-2.529152788,-2.529152788	ci|000061713|Bact|Sample_C|2,ci|000061713|Bact|Sample_C|2
PF00154.16//RecA//	2	0.712035	0.840979	NO	2.695974717,2.797446819	ci|000010239|Bact|Sample_DB|2,ci|000005950|Bact|Sample_DB|2
PF06747.8//CHCH//	2	0.712035	0.840979	NO	2.065031879,2.120913716	ci|000008562|Bact|Sample_C|2,ci|000074926|Bact|Sample_C|2
PF08122.7//NDUF_B12//	2	0.712035	0.840979	NO	2.115279655,2.132860463	ci|000047179|Bact|Sample_C|2,ci|000030077|Bact|Sample_C|2
PF00717.18//Peptidase_S24//	2	0.712035	0.840979	NO	2.588413191,2.073546663	ci|000009578|Bact|Sample_DB|2,ci|000032643|Bact|Sample_DA|2
PF12510.3//Smoothelin//	2	0.712035	0.840979	NO	-2.296775498,-3.620349021	ci|000122952|Bact|Sample_C|2,ci|000050327|Bact|Sample_DB|2
PF13714.1//PEP_mutase//	2	0.712035	0.840979	NO	3.021894053,3.021894053	ci|000007698|Bact|Sample_DB|2,ci|000007698|Bact|Sample_DB|2
PF11218.3//DUF3011//	2	0.712035	0.840979	NO	-2.229062063,-2.331574435	ci|000002466|Bact|Sample_C|2,ci|000053969|Bact|Sample_C|2
PF00679.19//EFG_C//	6	0.716127	0.844687	NO	-2.875779991,-2.647926891,3.576393817,-2.866757914,3.155503612,2.875628146	ci|000019694|Bact|Sample_C|2,ci|000037441|Bact|Sample_C|2,ci|000093477|Bact|Sample_DB|2,ci|000011105|Bact|Sample_C|2,ci|000041493|Bact|Sample_DB|2,ci|000051554|Bact|Sample_DA|2
PF01145.20//Band_7//	19	0.718255	0.846072	NO	3.41565833,3.201451796,3.366593221,3.905825596,2.7409181,3.423346653,3.423346653,2.355257545,3.668191614,3.732455548,3.570967163,3.354535117,3.694451484,3.731157117,3.731157117,4.327428227,3.40726052,3.23994391,3.703741311	ci|000096796|Bact|Sample_DB|2,ci|000057226|Bact|Sample_DB|2,ci|000007862|Bact|Sample_C|2,ci|000081491|Bact|Sample_DB|2,ci|000054346|Bact|Sample_DA|2,ci|000039598|Bact|Sample_DA|2,ci|000039598|Bact|Sample_DA|2,ci|000015093|Bact|Sample_DA|2,ci|000084618|Bact|Sample_DB|2,ci|000028679|Bact|Sample_DB|2,ci|000063873|Bact|Sample_C|2,ci|000043732|Bact|Sample_DB|2,ci|000068872|Bact|Sample_DB|2,ci|00003306…
PF09728.4//Taxilin//	9	0.722904	0.850419	NO	-2.397705941,-2.591436274,-2.045189053,-2.495033681,-2.687331458,-2.199510385,-2.76916259,-2.732276967,-2.56620265	ci|000021293|Bact|Sample_C|2,ci|000002972|Bact|Sample_DB|2,ci|000073627|Bact|Sample_C|2,ci|000052286|Bact|Sample_C|2,ci|000096593|Bact|Sample_DB|2,ci|000029313|Bact|Sample_C|2,ci|000095232|Bact|Sample_C|2,ci|000095235|Bact|Sample_C|2,ci|000021294|Bact|Sample_C|2
PF10591.4//SPARC_Ca_bdg//	7	0.733497	0.856234	NO	3.826471379,3.72785374,4.076705109,2.436719695,-2.914776204,4.574201741,-3.014518231	ci|000072624|Bact|Sample_C|2,ci|000089416|Bact|Sample_C|2,ci|000049824|Bact|Sample_C|2,ci|000111475|Bact|Sample_DB|2,ci|000080410|Bact|Sample_C|2,ci|000078670|Bact|Sample_DB|2,ci|000002463|Bact|Sample_C|2
PF14543.1//TAXi_N//	3	0.743257	0.856234	NO	2.080013937,2.268044229,2.847496268	ci|000011926|Bact|Sample_C|2,ci|000063040|Bact|Sample_C|2,ci|000014219|Bact|Sample_DA|2
PF01507.14//PAPS_reduct//	3	0.743257	0.856234	NO	2.106457534,2.004245662,2.143453624	ci|000079712|Bact|Sample_DB|2,ci|000005749|Bact|Sample_DB|2,ci|000067154|Bact|Sample_DB|2
PF04434.12//SWIM//	3	0.743257	0.856234	NO	2.07582995,3.050247501,2.540584273	ci|000043306|Bact|Sample_DA|2,ci|000110202|Bact|Sample_DB|2,ci|000008197|Bact|Sample_DB|2
PF09774.4//Cid2//	3	0.743257	0.856234	NO	3.168106778,3.643606044,4.362313707	ci|000065219|Bact|Sample_C|2,ci|000032511|Bact|Sample_DB|2,ci|000068568|Bact|Sample_DB|2
PF07165.6//DUF1397//	3	0.743257	0.856234	NO	-5.288905303,-6.098022118,-5.193479413	ci|000063664|Bact|Sample_C|2,ci|000027721|Bact|Sample_C|2,ci|000090524|Bact|Sample_C|2
PF13360.1//PQQ_2//	3	0.743257	0.856234	NO	-3.074020026,2.376093573,-2.41904019	ci|000050237|Bact|Sample_C|2,ci|000045013|Bact|Sample_DA|2,ci|000054561|Bact|Sample_DB|2
PF01632.14//Ribosomal_L35p//	3	0.743257	0.856234	NO	2.312512268,2.275072711,2.136347091	ci|000086930|Bact|Sample_DB|2,ci|000012877|Bact|Sample_DB|2,ci|000109636|Bact|Sample_DB|2
PF14721.1//AIF_C//	3	0.743257	0.856234	NO	2.715116012,2.578759224,4.297584873	ci|000078536|Bact|Sample_DA|2,ci|000000668|Bact|Sample_DA|2,ci|000082036|Bact|Sample_DB|2
PF04855.7//SNF5//	3	0.743257	0.856234	NO	2.585073509,2.146272782,2.281230374	ci|000092858|Bact|Sample_DB|2,ci|000052451|Bact|Sample_DB|2,ci|000079318|Bact|Sample_DB|2
PF06482.6//Endostatin//	3	0.743257	0.856234	NO	-2.093423307,-2.318263491,-2.055597672	ci|000100509|Bact|Sample_C|2,ci|000008999|Bact|Sample_C|2,ci|000100510|Bact|Sample_C|2
PF02958.15//EcKinase//	3	0.743257	0.856234	NO	2.969542781,2.318401334,2.385885185	ci|000035076|Bact|Sample_DB|2,ci|000035077|Bact|Sample_DB|2,ci|000035075|Bact|Sample_DB|2
PF13564.1//DoxX_2//	3	0.743257	0.856234	NO	3.006747477,3.361335926,2.45289498	ci|000125960|Bact|Sample_DB|2,ci|000125957|Bact|Sample_DB|2,ci|000007422|Bact|Sample_DA|2
PF12264.3//Waikav_capsid_1//	3	0.743257	0.856234	NO	-327.4122456,-57.58927729,-6.468837718	ci|000015465|Bact|Sample_C|2,ci|000106611|Bact|Sample_C|2,ci|000024374|Bact|Sample_C|2
PF10343.4//DUF2419//	3	0.743257	0.856234	NO	2.317168059,2.317168059,2.317168059	ci|000055083|Bact|Sample_DA|2,ci|000055083|Bact|Sample_DA|2,ci|000055083|Bact|Sample_DA|2
PF01759.16//NTR//	10	0.743292	0.856234	NO	-2.259857917,-2.649477879,-2.916085381,-2.713366716,-2.441358364,-2.394162963,-2.427561005,-2.409867001,-2.31280359,-2.648216575	ci|000023814|Bact|Sample_C|2,ci|000011576|Bact|Sample_C|2,ci|000024180|Bact|Sample_C|2,ci|000009133|Bact|Sample_C|2,ci|000016062|Bact|Sample_C|2,ci|000031079|Bact|Sample_C|2,ci|000007020|Bact|Sample_DB|2,ci|000052697|Bact|Sample_DA|2,ci|000068060|Bact|Sample_DA|2,ci|000025130|Bact|Sample_DB|2
PF15450.1//DUF4631//	2	0.776461	0.875122	NO	-2.955008835,-3.027452203	ci|000129384|Bact|Sample_C|2,ci|000126982|Bact|Sample_C|2
PF05706.7//CDKN3//	2	0.776461	0.875122	NO	3.168573165,2.106442165	ci|000039810|Bact|Sample_DB|2,ci|000112870|Bact|Sample_DB|2
PF00164.20//Ribosom_S12_S23//	2	0.776461	0.875122	NO	2.347571526,2.480579348	ci|000112398|Bact|Sample_DB|2,ci|000044224|Bact|Sample_DB|2
PF08423.6//Rad51//	2	0.776461	0.875122	NO	2.695974717,2.797446819	ci|000010239|Bact|Sample_DB|2,ci|000005950|Bact|Sample_DB|2
PF04930.10//FUN14//	2	0.776461	0.875122	NO	2.018532426,2.018532426	ci|000050269|Bact|Sample_C|2,ci|000050269|Bact|Sample_C|2
PF10579.4//Rapsyn_N//	2	0.776461	0.875122	NO	-3.035200617,-2.711898623	ci|000069983|Bact|Sample_C|2,ci|000032508|Bact|Sample_C|2
PF07749.7//ERp29//	2	0.776461	0.875122	NO	2.994084163,2.785427661	ci|000056843|Bact|Sample_DA|2,ci|000008659|Bact|Sample_DA|2
PF01161.15//PBP//	2	0.776461	0.875122	NO	2.503816112,2.409948143	ci|000041249|Bact|Sample_DA|2,ci|000027834|Bact|Sample_DB|2
PF04573.7//SPC22//	2	0.776461	0.875122	NO	2.170066728,2.170066728	ci|000039961|Bact|Sample_DA|2,ci|000039961|Bact|Sample_DA|2
PF03839.11//Sec62//	2	0.776461	0.875122	NO	2.156419665,2.048843804	ci|000012828|Bact|Sample_DA|2,ci|000000212|Bact|Sample_DA|2
PF08695.5//Coa1//	2	0.776461	0.875122	NO	2.890485451,2.505398103	ci|000067869|Bact|Sample_DB|2,ci|000029565|Bact|Sample_DB|2
PF10195.4//Phospho_p8//	2	0.776461	0.875122	NO	-6.650832266,-6.995248616	ci|000020811|Bact|Sample_C|2,ci|000046620|Bact|Sample_C|2
PF07947.9//YhhN//	2	0.776461	0.875122	NO	3.416590731,3.38788938	ci|000027047|Bact|Sample_DB|2,ci|000005646|Bact|Sample_C|2
PF10873.3//DUF2668//	2	0.776461	0.875122	NO	-3.716930623,-5.497251207	ci|000096547|Bact|Sample_C|2,ci|000060053|Bact|Sample_C|2
PF01758.11//SBF//	2	0.776461	0.875122	NO	2.160778982,2.48131557	ci|000019957|Bact|Sample_DA|2,ci|000007166|Bact|Sample_DB|2
PF14595.1//Thioredoxin_9//	2	0.776461	0.875122	NO	3.056810801,2.261791777	ci|000005242|Bact|Sample_DA|2,ci|000068777|Bact|Sample_DB|2
PF08032.7//SpoU_sub_bind//	2	0.776461	0.875122	NO	3.108429673,3.537863178	ci|000051423|Bact|Sample_DB|2,ci|000026811|Bact|Sample_DB|2
PF14450.1//FtsA//	4	0.785583	0.88428	NO	-2.0236251,-14.29521948,-15.29916296,-13.14096274,-11.91873734,-19.07199621	ci|000015770|Bact|Sample_C|2,ci|000011250|Bact|Sample_C|2,ci|000042908|Bact|Sample_C|2,ci|000016535|Bact|Sample_C|2,ci|000016536|Bact|Sample_C|2,ci|000058631|Bact|Sample_DB|2
PF06337.7//DUSP//	4	0.793027	0.888151	NO	-2.915765847,-2.849752816,-2.674773056,-3.113030305	ci|000010955|Bact|Sample_C|2,ci|000017683|Bact|Sample_C|2,ci|000021259|Bact|Sample_DB|2,ci|000054374|Bact|Sample_C|2
PF05673.8//DUF815//	4	0.793027	0.888151	NO	2.494685991,2.74988592,2.663856144,2.664947047	ci|000065638|Bact|Sample_C|2,ci|000019042|Bact|Sample_DA|2,ci|000007267|Bact|Sample_DB|2,ci|000044264|Bact|Sample_DB|2
PF01937.14//DUF89//	4	0.793027	0.888151	NO	2.321146965,2.021370064,2.119514434,2.119514434	ci|000114729|Bact|Sample_DB|2,ci|000093380|Bact|Sample_DB|2,ci|000058064|Bact|Sample_DA|2,ci|000058064|Bact|Sample_DA|2
PF01188.16//MR_MLE//	4	0.793027	0.888151	NO	2.001169552,2.173818287,2.186278173,2.113767199	ci|000045761|Bact|Sample_DA|2,ci|000092999|Bact|Sample_C|2,ci|000051591|Bact|Sample_DA|2,ci|000032310|Bact|Sample_DA|2
PF01137.16//RTC//	3	0.8077	0.898908	NO	2.961210336,2.468400139,2.562946578	ci|000086385|Bact|Sample_DB|2,ci|000001343|Bact|Sample_DB|2,ci|000046204|Bact|Sample_DB|2
PF08003.6//Methyltransf_9//	3	0.8077	0.898908	NO	-2.791628741,2.43151437,2.377704591	ci|000099815|Bact|Sample_C|2,ci|000096138|Bact|Sample_DB|2,ci|000002761|Bact|Sample_DB|2
PF07885.11//Ion_trans_2//	3	0.8077	0.898908	NO	-2.241876459,-2.236369427,-2.176218942	ci|000093037|Bact|Sample_C|2,ci|000000965|Bact|Sample_C|2,ci|000036264|Bact|Sample_DB|2
PF01825.16//GPS//	3	0.8077	0.898908	NO	-3.230752231,-2.723728458,-3.329443018	ci|000013208|Bact|Sample_C|2,ci|000122060|Bact|Sample_C|2,ci|000041283|Bact|Sample_C|2
PF00588.14//SpoU_methylase//	3	0.8077	0.898908	NO	3.108429673,3.108429673,3.537863178	ci|000051423|Bact|Sample_DB|2,ci|000051423|Bact|Sample_DB|2,ci|000026811|Bact|Sample_DB|2
PF01262.16//AlaDh_PNT_C//	5	0.823165	0.91158	NO	2.277554828,3.285635385,2.189617736,2.244424488,3.202697053,2.368659933,2.250569822,2.253488239,2.253488239	ci|000067280|Bact|Sample_DB|2,ci|000014517|Bact|Sample_DA|2,ci|000072118|Bact|Sample_DA|2,ci|000014950|Bact|Sample_DA|2,ci|000127980|Bact|Sample_DB|2,ci|000037817|Bact|Sample_C|2,ci|000012369|Bact|Sample_C|2,ci|000047926|Bact|Sample_DA|2,ci|000047926|Bact|Sample_DA|2
PF03946.9//Ribosomal_L11_N//	5	0.824224	0.91158	NO	2.430724897,2.255744474,2.585723794,3.251671254,2.354304261	ci|000040331|Bact|Sample_DA|2,ci|000010486|Bact|Sample_DA|2,ci|000031858|Bact|Sample_C|2,ci|000040080|Bact|Sample_DB|2,ci|000043831|Bact|Sample_C|2
PF02179.11//BAG//	5	0.824224	0.91158	NO	-23.59190763,-17.8886427,-22.43847244,-27.22726041,-12.74107092	ci|000099674|Bact|Sample_C|2,ci|000016102|Bact|Sample_DB|2,ci|000012110|Bact|Sample_C|2,ci|000027963|Bact|Sample_C|2,ci|000052218|Bact|Sample_C|2
PF01261.19//AP_endonuc_2//	5	0.824224	0.91158	NO	2.396439047,2.697930137,2.596905178,3.337745736,2.768132887	ci|000054989|Bact|Sample_DB|2,ci|000009449|Bact|Sample_C|2,ci|000032664|Bact|Sample_DA|2,ci|000001784|Bact|Sample_DB|2,ci|000009778|Bact|Sample_DA|2
PF00298.14//Ribosomal_L11//	5	0.824224	0.91158	NO	2.430724897,2.255744474,2.585723794,3.251671254,2.354304261	ci|000040331|Bact|Sample_DA|2,ci|000010486|Bact|Sample_DA|2,ci|000031858|Bact|Sample_C|2,ci|000040080|Bact|Sample_DB|2,ci|000043831|Bact|Sample_C|2
PF13041.1//PPR_2//	6	0.830553	0.917436	NO	2.897002073,2.151236008,2.213010156,2.404368298,2.639219473,2.639219473	ci|000095180|Bact|Sample_DB|2,ci|000051537|Bact|Sample_DA|2,ci|000081261|Bact|Sample_DB|2,ci|000024966|Bact|Sample_DA|2,ci|000045715|Bact|Sample_DA|2,ci|000045715|Bact|Sample_DA|2
PF01399.22//PCI//	22	0.83689	0.923285	NO	2.235492133,2.527177492,2.893542114,3.017048978,2.141942977,3.523056926,2.755018994,2.799567705,2.433570602,3.075507315,2.473995489,3.114167543,2.816206619,2.607116091,2.472392413,2.730616431,2.181023382,2.620198129,2.210249949,2.833624842,3.119508069,2.270637807	ci|000053416|Bact|Sample_C|2,ci|000024784|Bact|Sample_DA|2,ci|000040814|Bact|Sample_DA|2,ci|000031885|Bact|Sample_DB|2,ci|000032686|Bact|Sample_DA|2,ci|000040579|Bact|Sample_DB|2,ci|000015822|Bact|Sample_DB|2,ci|000013823|Bact|Sample_DA|2,ci|000032571|Bact|Sample_DA|2,ci|000116633|Bact|Sample_DB|2,ci|000015085|Bact|Sample_DA|2,ci|000092399|Bact|Sample_DB|2,ci|000051167|Bact|Sample_DB|2,ci|0000001…
PF05529.7//Bap31//	5	0.840097	0.923378	NO	-2.674203915,2.606717315,-3.648973269,-2.888951441,-3.531433171	ci|000106815|Bact|Sample_C|2,ci|000051377|Bact|Sample_C|2,ci|000106817|Bact|Sample_C|2,ci|000023126|Bact|Sample_C|2,ci|000023125|Bact|Sample_C|2
PF04387.9//PTPLA//	5	0.840097	0.923378	NO	4.045546823,3.595197535,8.041745088,3.196442093,2.588230991	ci|000118167|Bact|Sample_DB|2,ci|000074232|Bact|Sample_DA|2,ci|000082823|Bact|Sample_DB|2,ci|000051491|Bact|Sample_C|2,ci|000019047|Bact|Sample_DA|2
PF04116.8//FA_hydroxylase//	5	0.840097	0.923378	NO	-2.969668031,-2.575987614,-2.306105295,-2.616580434,-2.398229354	ci|000063345|Bact|Sample_C|2,ci|000019422|Bact|Sample_C|2,ci|000027450|Bact|Sample_C|2,ci|000019423|Bact|Sample_C|2,ci|000037306|Bact|Sample_C|2
PF05620.6//DUF788//	7	0.848216	0.931148	NO	2.402245471,3.49986445,3.500444216,3.260825003,2.844786323,2.520165177,2.079719588	ci|000039874|Bact|Sample_DA|2,ci|000015923|Bact|Sample_DB|2,ci|000005186|Bact|Sample_DB|2,ci|000078042|Bact|Sample_DB|2,ci|000050122|Bact|Sample_DA|2,ci|000025242|Bact|Sample_DA|2,ci|000019148|Bact|Sample_C|2
PF03435.13//Saccharop_dh//	8	0.853367	0.935645	NO	2.105851852,2.105851852,2.349027957,2.05016951,2.05016951,2.216067735,2.216067735,2.298969929	ci|000027649|Bact|Sample_C|2,ci|000027649|Bact|Sample_C|2,ci|000041391|Bact|Sample_DA|2,ci|000063582|Bact|Sample_C|2,ci|000063582|Bact|Sample_C|2,ci|000081538|Bact|Sample_DB|2,ci|000081538|Bact|Sample_DB|2,ci|000073808|Bact|Sample_DA|2
PF02809.15//UIM//	7	0.86049	0.94229	NO	-5.937772254,-5.822784719,-5.735732669,-5.799295328,-6.530952576,-8.348050289,-7.918871055	ci|000015072|Bact|Sample_DB|2,ci|000018150|Bact|Sample_DA|2,ci|000000803|Bact|Sample_DA|2,ci|000099104|Bact|Sample_C|2,ci|000099100|Bact|Sample_C|2,ci|000027292|Bact|Sample_C|2,ci|000036670|Bact|Sample_C|2
PF01231.13//IDO//	9	0.864762	0.9458	NO	2.310728869,2.216708025,2.216708025,2.216708025,2.363559174,2.363559174,2.318186032,2.318186032,2.610236516	ci|000067860|Bact|Sample_DB|2,ci|000051778|Bact|Sample_C|2,ci|000051778|Bact|Sample_C|2,ci|000051778|Bact|Sample_C|2,ci|000059500|Bact|Sample_DB|2,ci|000059500|Bact|Sample_DB|2,ci|000019544|Bact|Sample_DB|2,ci|000019544|Bact|Sample_DB|2,ci|000027031|Bact|Sample_DB|2
PF10602.4//RPN7//	10	0.874654	0.954266	NO	2.235492133,2.527177492,3.338229295,3.034348235,3.034348235,2.755018994,2.392240579,2.181023382,2.833624842,2.833624842	ci|000053416|Bact|Sample_C|2,ci|000024784|Bact|Sample_DA|2,ci|000068865|Bact|Sample_DB|2,ci|000054751|Bact|Sample_DB|2,ci|000054751|Bact|Sample_DB|2,ci|000015822|Bact|Sample_DB|2,ci|000094817|Bact|Sample_DB|2,ci|000066262|Bact|Sample_C|2,ci|000040172|Bact|Sample_DA|2,ci|000040172|Bact|Sample_DA|2
PF00702.21//Hydrolase//	10	0.874654	0.954266	NO	2.160683487,2.391633438,2.197306362,2.969542781,3.016778664,2.318401334,2.854235054,2.499483676,2.011894845,2.209833115	ci|000112452|Bact|Sample_DB|2,ci|000051884|Bact|Sample_DA|2,ci|000076903|Bact|Sample_C|2,ci|000035076|Bact|Sample_DB|2,ci|000038767|Bact|Sample_DA|2,ci|000035077|Bact|Sample_DB|2,ci|000046057|Bact|Sample_DA|2,ci|000013128|Bact|Sample_DA|2,ci|000074799|Bact|Sample_DA|2,ci|000002966|Bact|Sample_C|2
PF02816.13//Alpha_kinase//	12	0.884304	0.963608	NO	-4.6004543,-4.676726171,-2.856347674,-3.530145814,-5.441927692,-5.774230716,-2.930851541,-3.861765828,-4.538419868,-4.437577251,-3.945467759,-5.014983531	ci|000016392|Bact|Sample_C|2,ci|000052292|Bact|Sample_C|2,ci|000005831|Bact|Sample_C|2,ci|000056861|Bact|Sample_DB|2,ci|000048885|Bact|Sample_C|2,ci|000090800|Bact|Sample_C|2,ci|000053619|Bact|Sample_C|2,ci|000010880|Bact|Sample_C|2,ci|000090797|Bact|Sample_C|2,ci|000083456|Bact|Sample_DB|2,ci|000002204|Bact|Sample_DA|2,ci|000090798|Bact|Sample_C|2
PF14707.1//Sulfatase_C//	11	0.886656	0.964986	NO	4.105247332,5.958910238,6.608857117,2.155021489,2.155021489,5.438345336,8.255841561,7.117672096,2.12030693,2.12030693,3.962627292	ci|000014541|Bact|Sample_DB|2,ci|000019903|Bact|Sample_DB|2,ci|000056275|Bact|Sample_DA|2,ci|000015423|Bact|Sample_C|2,ci|000015423|Bact|Sample_C|2,ci|000038888|Bact|Sample_DA|2,ci|000033268|Bact|Sample_DB|2,ci|000000370|Bact|Sample_DA|2,ci|000009049|Bact|Sample_C|2,ci|000009049|Bact|Sample_C|2,ci|000076166|Bact|Sample_DB|2
PF00653.16//BIR//	60	0.898491	0.97571	NO	-17.15052178,-2.864619902,-2.577356442,-2.434971169,-3.077026182,-2.441379483,-8.383777595,-2.995358176,-2.856004343,-3.210768527,-3.284475922,-2.505845038,-11.76919171,-11.76919171,-2.408697903,-2.478289805,-2.233594276,-2.653338791,-2.653338791,-14.4237	ci|000002802|Bact|Sample_DB|2,ci|000014850|Bact|Sample_C|2,ci|000010746|Bact|Sample_C|2,ci|000051978|Bact|Sample_C|2,ci|000008069|Bact|Sample_C|2,ci|000000792|Bact|Sample_C|2,ci|000098242|Bact|Sample_DB|2,ci|000072360|Bact|Sample_C|2,ci|000047873|Bact|Sample_C|2,ci|000002309|Bact|Sample_DA|2,ci|000022022|Bact|Sample_C|2,ci|000039636|Bact|Sample_DA|2,ci|000020350|Bact|Sample_C|2,ci|000020350|Bact|…
PF00657.17//Lipase_GDSL//	16	0.898709	0.97571	NO	-11.45488768,2.928151102,2.291247367,2.291247367,-2.958110297,-16.26292318,-14.79182845,2.075880191,-24.19475048,-24.19475048,-15.7286105,-12.08876036,-4.095990886,-3.024633884,-3.024633884,-2.975874667	ci|000050614|Bact|Sample_C|2,ci|000071505|Bact|Sample_DB|2,ci|000084219|Bact|Sample_DB|2,ci|000084219|Bact|Sample_DB|2,ci|000052334|Bact|Sample_C|2,ci|000038593|Bact|Sample_C|2,ci|000095569|Bact|Sample_C|2,ci|000057153|Bact|Sample_DA|2,ci|000075188|Bact|Sample_C|2,ci|000075188|Bact|Sample_C|2,ci|000067567|Bact|Sample_C|2,ci|000012453|Bact|Sample_DB|2,ci|000073800|Bact|Sample_C|2,ci|000043486|Bact…
PF06293.9//Kdo//	17	0.902866	0.979025	NO	-2.35364982,-2.120612179,-2.871571125,-3.826555579,-2.240984484,-2.633077409,-2.380702341,-3.20757814,-2.502821249,-2.779671893,-2.38333774,-2.237323798,-2.104691415,-3.333134342,-3.997086398,-2.731198755,-2.780052589	ci|000092076|Bact|Sample_DB|2,ci|000021053|Bact|Sample_C|2,ci|000029610|Bact|Sample_DB|2,ci|000003654|Bact|Sample_C|2,ci|000036746|Bact|Sample_C|2,ci|000024616|Bact|Sample_C|2,ci|000062801|Bact|Sample_C|2,ci|000003448|Bact|Sample_C|2,ci|000055082|Bact|Sample_C|2,ci|000072013|Bact|Sample_C|2,ci|000007697|Bact|Sample_C|2,ci|000101718|Bact|Sample_C|2,ci|000053334|Bact|Sample_DB|2,ci|000047954|Bact|S…
PF00180.15//Iso_dh//	22	0.914643	0.990584	NO	3.02829376,2.404467081,4.548026085,4.548026085,2.622092636,3.092711741,3.092711741,3.230054959,3.230054959,2.584776132,2.624333085,2.073622303,3.674344176,2.822974,2.745303104,2.745303104,2.669704345,2.669704345,4.617592495,2.667865759,2.512080986,2.360926732	ci|000059906|Bact|Sample_C|2,ci|000046291|Bact|Sample_C|2,ci|000097544|Bact|Sample_DB|2,ci|000097544|Bact|Sample_DB|2,ci|000034883|Bact|Sample_C|2,ci|000090467|Bact|Sample_DB|2,ci|000090467|Bact|Sample_DB|2,ci|000078177|Bact|Sample_DB|2,ci|000078177|Bact|Sample_DB|2,ci|000031804|Bact|Sample_DB|2,ci|000000118|Bact|Sample_C|2,ci|000039869|Bact|Sample_DA|2,ci|000034323|Bact|Sample_DA|2,ci|000010357|…
PF00091.20//Tubulin//	0	1	1	NO	-3.743105811,-2.116030115,-2.215581966,-2.354644975,-2.787611044,-2.375580052,-2.08771159,-2.08771159,-2.86497254,-2.338721495,-2.274251185	ci|000069670|Bact|Sample_C|2,ci|000019575|Bact|Sample_DA|2,ci|000032270|Bact|Sample_DB|2,ci|000073437|Bact|Sample_C|2,ci|000015839|Bact|Sample_DA|2,ci|000002611|Bact|Sample_DA|2,ci|000075444|Bact|Sample_C|2,ci|000075444|Bact|Sample_C|2,ci|000063134|Bact|Sample_DB|2,ci|000027465|Bact|Sample_DA|2,ci|000069923|Bact|Sample_C|2
PF00183.13//HSP90//	0	1	1	NO	2.483949194,2.952440198	ci|000070956|Bact|Sample_C|2,ci|000018300|Bact|Sample_DB|2
PF03953.12//Tubulin_C//	0	1	1	NO	-3.743105811,-2.368855192,-2.215581966,-2.354644975,-2.375580052,-2.08771159,-2.08771159,-2.86497254,-2.338721495,-2.274251185,-2.264840407	ci|000069670|Bact|Sample_C|2,ci|000011442|Bact|Sample_C|2,ci|000032270|Bact|Sample_DB|2,ci|000073437|Bact|Sample_C|2,ci|000002611|Bact|Sample_DA|2,ci|000075444|Bact|Sample_C|2,ci|000075444|Bact|Sample_C|2,ci|000063134|Bact|Sample_DB|2,ci|000027465|Bact|Sample_DA|2,ci|000069923|Bact|Sample_C|2,ci|000063078|Bact|Sample_C|2
PF12769.2//DUF3814//	2	1	1	NO	3.285635385,2.244424488,3.202697053,2.368659933,2.368659933,2.250569822,2.253488239	ci|000014517|Bact|Sample_DA|2,ci|000014950|Bact|Sample_DA|2,ci|000127980|Bact|Sample_DB|2,ci|000037817|Bact|Sample_C|2,ci|000037817|Bact|Sample_C|2,ci|000012369|Bact|Sample_C|2,ci|000047926|Bact|Sample_DA|2
PF02782.11//FGGY_C//	0	1	1	NO	-11.94232822,-12.19527462,-17.24493157,-26.83020354,-15.28137584	ci|000128605|Bact|Sample_DB|2,ci|000002852|Bact|Sample_DA|2,ci|000048722|Bact|Sample_C|2,ci|000005021|Bact|Sample_C|2,ci|000063149|Bact|Sample_C|2
PF05222.10//AlaDh_PNT_N//	0	1	1	NO	3.202697053,2.250569822	ci|000127980|Bact|Sample_DB|2,ci|000012369|Bact|Sample_C|2
PF12661.2//hEGF//	7	1	1	NO	-2.408671914,-4.039130009,-2.329800464,-4.394682518,-3.427584475,-3.427584475,2.053789392	ci|000035479|Bact|Sample_C|2,ci|000012759|Bact|Sample_C|2,ci|000013525|Bact|Sample_C|2,ci|000051232|Bact|Sample_C|2,ci|000068958|Bact|Sample_C|2,ci|000068958|Bact|Sample_C|2,ci|000030943|Bact|Sample_DB|2
PF13249.1//Prenyltrans_2//	2	1	1	NO	-4.364753473,2.051453913	ci|000123676|Bact|Sample_C|2,ci|000035124|Bact|Sample_C|2
PF13454.1//NAD_binding_9//	5	1	1	NO	2.715116012,2.578759224,2.363625491,2.791971816,2.943871894	ci|000078536|Bact|Sample_DA|2,ci|000000668|Bact|Sample_DA|2,ci|000053518|Bact|Sample_DA|2,ci|000125341|Bact|Sample_DB|2,ci|000010069|Bact|Sample_DA|2
PF03345.9//DDOST_48kD//	6	1	1	NO	2.416671103,2.74282586,2.070055292,2.103323119,2.103323119,2.659027321	ci|000075097|Bact|Sample_DA|2,ci|000055636|Bact|Sample_DB|2,ci|000009658|Bact|Sample_DA|2,ci|000001570|Bact|Sample_C|2,ci|000001570|Bact|Sample_C|2,ci|000042421|Bact|Sample_DB|2
PF00548.15//Peptidase_C3//	3	1	1	NO	-327.4122456,-19.42269435,-10.3205351	ci|000015465|Bact|Sample_C|2,ci|000012910|Bact|Sample_C|2,ci|000145590|Bact|Sample_C|2
PF05761.9//5_nucleotid//	3	1	1	NO	2.920402364,2.101762547,2.101762547	ci|000031580|Bact|Sample_DB|2,ci|000000673|Bact|Sample_DA|2,ci|000000673|Bact|Sample_DA|2
PF05648.9//PEX11//	3	1	1	NO	2.412469126,2.066373722,2.305393457	ci|000024856|Bact|Sample_DA|2,ci|000057152|Bact|Sample_DA|2,ci|000002676|Bact|Sample_C|2
PF08694.6//UFC1//	3	1	1	NO	2.635865112,2.194302659,2.009653532	ci|000006586|Bact|Sample_DB|2,ci|000074261|Bact|Sample_DB|2,ci|000009737|Bact|Sample_DA|2
PF07912.8//ERp29_N//	3	1	1	NO	2.994084163,2.785427661,2.785427661	ci|000056843|Bact|Sample_DA|2,ci|000008659|Bact|Sample_DA|2,ci|000008659|Bact|Sample_DA|2
PF07926.7//TPR_MLP1_2//	6	1	1	NO	-2.319353093,-2.591436274,-2.687331458,-2.76916259,-2.843610991,-2.732276967	ci|000055072|Bact|Sample_C|2,ci|000002972|Bact|Sample_DB|2,ci|000096593|Bact|Sample_DB|2,ci|000095232|Bact|Sample_C|2,ci|000017321|Bact|Sample_DA|2,ci|000095235|Bact|Sample_C|2
PF00889.14//EF_TS//	3	1	1	NO	3.009015467,2.374274708,2.267540149	ci|000023543|Bact|Sample_DA|2,ci|000015044|Bact|Sample_DA|2,ci|000048748|Bact|Sample_DA|2
PF01501.15//Glyco_transf_8//	2	1	1	NO	2.099471622,2.275495682	ci|000005727|Bact|Sample_DA|2,ci|000021093|Bact|Sample_DB|2
PF01590.21//GAF//	2	1	1	NO	-2.146938983,-2.373934366	ci|000014829|Bact|Sample_C|2,ci|000125848|Bact|Sample_C|2
PF09243.5//Rsm22//	2	1	1	NO	2.934619852,2.523258951	ci|000087156|Bact|Sample_DB|2,ci|000039717|Bact|Sample_DB|2
PF01739.13//CheR//	3	1	1	NO	-2.791628741,2.43151437,2.377704591	ci|000099815|Bact|Sample_C|2,ci|000096138|Bact|Sample_DB|2,ci|000002761|Bact|Sample_DB|2
PF06809.6//NPDC1//	3	1	1	NO	-2.301891115,-2.301891115,-2.001157928	ci|000065342|Bact|Sample_C|2,ci|000065342|Bact|Sample_C|2,ci|000069474|Bact|Sample_DB|2
PF15341.1//SLX9//	2	1	1	NO	5.334230072,4.435425629	ci|000057546|Bact|Sample_DB|2,ci|000071375|Bact|Sample_DB|2
PF02188.12//GoLoco//	3	1	1	NO	-2.097310384,-2.079265713,-2.345640945	ci|000028601|Bact|Sample_C|2,ci|000021537|Bact|Sample_C|2,ci|000021536|Bact|Sample_C|2
PF13378.1//MR_MLE_C//	3	1	1	NO	2.001169552,2.173818287,2.186278173	ci|000045761|Bact|Sample_DA|2,ci|000092999|Bact|Sample_C|2,ci|000051591|Bact|Sample_DA|2
PF01709.15//Transcrip_reg//	3	1	1	NO	2.191397978,2.290823015,4.095603679	ci|000057663|Bact|Sample_C|2,ci|000024186|Bact|Sample_DA|2,ci|000003021|Bact|Sample_DB|2
PF10523.4//BEN//	3	1	1	NO	-3.252790975,-3.238808129,-3.173404315	ci|000011040|Bact|Sample_DB|2,ci|000053706|Bact|Sample_C|2,ci|000084485|Bact|Sample_DB|2
PF08016.7//PKD_channel//	3	1	1	NO	-2.334499435,-2.334499435,-2.896415652	ci|000001943|Bact|Sample_C|2,ci|000001943|Bact|Sample_C|2,ci|000109026|Bact|Sample_C|2
PF09767.4//DUF2053//	4	1	1	NO	2.748010417,2.42843048,2.279137082,2.710342608	ci|000074565|Bact|Sample_C|2,ci|000036919|Bact|Sample_DA|2,ci|000044642|Bact|Sample_DA|2,ci|000050429|Bact|Sample_DA|2
PF13177.1//DNA_pol3_delta2//	4	1	1	NO	4.057226791,2.892195551,2.709682416,2.08442007	ci|000046687|Bact|Sample_DB|2,ci|000069920|Bact|Sample_DB|2,ci|000059011|Bact|Sample_DA|2,ci|000016183|Bact|Sample_DB|2
PF04176.8//TIP41//	2	1	1	NO	2.035431671,2.260595294	ci|000030349|Bact|Sample_DB|2,ci|000042936|Bact|Sample_DB|2
PF00453.13//Ribosomal_L20//	3	1	1	NO	2.852036221,2.520423491,2.858977612	ci|000053314|Bact|Sample_DB|2,ci|000014455|Bact|Sample_DB|2,ci|000040526|Bact|Sample_DB|2
PF07476.6//MAAL_C//	3	1	1	NO	2.03891155,2.027566516,2.143326602	ci|000052678|Bact|Sample_C|2,ci|000022039|Bact|Sample_C|2,ci|000028795|Bact|Sample_DA|2
PF00233.14//PDEase_I//	7	1	1	NO	-2.197220442,-2.197220442,-2.146938983,-2.678306819,-2.406625849,-2.158225549,-2.158225549	ci|000043312|Bact|Sample_C|2,ci|000043312|Bact|Sample_C|2,ci|000014829|Bact|Sample_C|2,ci|000041568|Bact|Sample_C|2,ci|000004619|Bact|Sample_C|2,ci|000052169|Bact|Sample_DB|2,ci|000052169|Bact|Sample_DB|2
PF14541.1//TAXi_C//	2	1	1	NO	2.080013937,2.847496268	ci|000011926|Bact|Sample_C|2,ci|000014219|Bact|Sample_DA|2
PF02173.12//pKID//	4	1	1	NO	-2.331137733,-2.329556339,-2.398962479,-2.334998879	ci|000056237|Bact|Sample_DA|2,ci|000031300|Bact|Sample_DA|2,ci|000096701|Bact|Sample_C|2,ci|000036939|Bact|Sample_DA|2
PF03920.10//TLE_N//	4	1	1	NO	-3.340611028,-3.505876849,-3.564098098,-4.882906486	ci|000095203|Bact|Sample_DB|2,ci|000039420|Bact|Sample_C|2,ci|000053723|Bact|Sample_DB|2,ci|000043043|Bact|Sample_DB|2
PF00026.18//Asp//	5	1	1	NO	2.080013937,2.080013937,2.476493088,2.268044229,2.847496268	ci|000011926|Bact|Sample_C|2,ci|000011926|Bact|Sample_C|2,ci|000010767|Bact|Sample_C|2,ci|000063040|Bact|Sample_C|2,ci|000014219|Bact|Sample_DA|2
PF13241.1//NAD_binding_7//	2	1	1	NO	2.277554828,2.189617736	ci|000067280|Bact|Sample_DB|2,ci|000072118|Bact|Sample_DA|2
PF04268.7//SoxG//	2	1	1	NO	2.18508656,2.035295153	ci|000092380|Bact|Sample_DB|2,ci|000053375|Bact|Sample_DB|2
PF15014.1//CLN5//	4	1	1	NO	2.155747918,2.135885224,2.083000897,2.104995775	ci|000074366|Bact|Sample_DA|2,ci|000074367|Bact|Sample_DA|2,ci|000074369|Bact|Sample_DA|2,ci|000074368|Bact|Sample_DA|2
PF11559.3//ADIP//	4	1	1	NO	-3.139872715,-2.268448162,-2.252749513,-2.00248361	ci|000061264|Bact|Sample_DA|2,ci|000008501|Bact|Sample_DA|2,ci|000128637|Bact|Sample_C|2,ci|000037840|Bact|Sample_C|2
PF00719.14//Pyrophosphatase//	4	1	1	NO	2.272764557,2.099956962,2.224709049,2.224709049	ci|000037018|Bact|Sample_C|2,ci|000063066|Bact|Sample_C|2,ci|000048614|Bact|Sample_C|2,ci|000048614|Bact|Sample_C|2
PF14644.1//DUF4456//	2	1	1	NO	-2.583786022,-2.583786022	ci|000031734|Bact|Sample_C|2,ci|000031734|Bact|Sample_C|2
PF14560.1//Ubiquitin_2//	0	1	1	NO	-2.114506837,-2.290912646	ci|000017477|Bact|Sample_C|2,ci|000069491|Bact|Sample_DA|2
PF01426.13//BAH//	3	1	1	NO	-2.064378997,-2.181350985,-2.368234722	ci|000080660|Bact|Sample_C|2,ci|000011064|Bact|Sample_C|2,ci|000142818|Bact|Sample_C|2
PF00121.13//TIM//	3	1	1	NO	2.82858576,2.837083472,2.618716325	ci|000087414|Bact|Sample_DB|2,ci|000051713|Bact|Sample_DA|2,ci|000029809|Bact|Sample_DB|2
PF01108.12//Tissue_fac//	7	1	1	NO	-2.77671512,-3.519964778,-3.735520347,-2.882872897,-3.932860313,-3.914888107,-2.840647999	ci|000066386|Bact|Sample_C|2,ci|000082237|Bact|Sample_C|2,ci|000060148|Bact|Sample_C|2,ci|000104674|Bact|Sample_C|2,ci|000024669|Bact|Sample_C|2,ci|000014411|Bact|Sample_C|2,ci|000104673|Bact|Sample_C|2
PF02789.12//Peptidase_M17_N//	4	1	1	NO	2.195888722,2.177909174,2.070763937,2.0168988	ci|000071950|Bact|Sample_DB|2,ci|000058225|Bact|Sample_DB|2,ci|000084669|Bact|Sample_DB|2,ci|000044561|Bact|Sample_DB|2
PF02196.10//RBD//	2	1	1	NO	-2.079265713,-2.345640945	ci|000021537|Bact|Sample_C|2,ci|000021536|Bact|Sample_C|2
PF01414.14//DSL//	3	1	1	NO	-2.329800464,-3.427584475,2.053789392	ci|000013525|Bact|Sample_C|2,ci|000068958|Bact|Sample_C|2,ci|000030943|Bact|Sample_DB|2
PF01613.13//Flavin_Reduct//	3	1	1	NO	2.354035767,2.354035767,2.396199185	ci|000030076|Bact|Sample_C|2,ci|000030076|Bact|Sample_C|2,ci|000059511|Bact|Sample_DA|2
PF01968.13//Hydantoinase_A//	0	1	1	NO	-12.19527462,-18.17900278	ci|000002852|Bact|Sample_DA|2,ci|000094736|Bact|Sample_C|2
PF02096.15//60KD_IMP//	4	1	1	NO	2.372114166,3.274756499,3.274756499,2.777842708	ci|000002616|Bact|Sample_DB|2,ci|000011873|Bact|Sample_DB|2,ci|000011873|Bact|Sample_DB|2,ci|000053076|Bact|Sample_DB|2
PF02174.12//IRS//	4	1	1	NO	2.547236393,3.367518971,2.021548613,-2.306670652	ci|000124569|Bact|Sample_DB|2,ci|000081931|Bact|Sample_DB|2,ci|000069338|Bact|Sample_DA|2,ci|000009419|Bact|Sample_C|2
PF12053.3//DUF3534//	3	1	1	NO	-4.107091254,-4.041735946,-3.965415552	ci|000072048|Bact|Sample_C|2,ci|000102096|Bact|Sample_C|2,ci|000037004|Bact|Sample_C|2
PF01569.16//PAP2//	7	1	1	NO	2.706942706,2.547540916,-2.727546026,-2.513875038,-2.721953101,-2.216538037,-2.761031089	ci|000019953|Bact|Sample_C|2,ci|000019955|Bact|Sample_C|2,ci|000005415|Bact|Sample_C|2,ci|000055204|Bact|Sample_DB|2,ci|000038892|Bact|Sample_DA|2,ci|000042054|Bact|Sample_DB|2,ci|000093312|Bact|Sample_C|2
PF01269.12//Fibrillarin//	4	1	1	NO	3.134214609,3.202271498,2.942771841,2.908235726	ci|000006520|Bact|Sample_DA|2,ci|000017626|Bact|Sample_DA|2,ci|000124354|Bact|Sample_DB|2,ci|000033063|Bact|Sample_DB|2
PF10075.4//PCI_Csn8//	9	1	1	NO	2.433570602,3.457215681,2.72853994,3.33567647,2.620198129,3.569088793,3.208098723,3.132223801,3.228647078	ci|000032571|Bact|Sample_DA|2,ci|000038383|Bact|Sample_C|2,ci|000091126|Bact|Sample_DB|2,ci|000050352|Bact|Sample_C|2,ci|000074795|Bact|Sample_DB|2,ci|000072854|Bact|Sample_C|2,ci|000066307|Bact|Sample_DB|2,ci|000032416|Bact|Sample_DB|2,ci|000093535|Bact|Sample_C|2
PF03189.8//Otopetrin//	2	1	1	NO	-3.707778131,-3.799646383	ci|000145571|Bact|Sample_C|2,ci|000142243|Bact|Sample_C|2
PF14705.1//Costars//	6	1	1	NO	2.202638467,2.593933235,2.037391376,2.594172277,2.202614418,2.045880313	ci|000077948|Bact|Sample_DA|2,ci|000000847|Bact|Sample_C|2,ci|000057088|Bact|Sample_DA|2,ci|000063268|Bact|Sample_C|2,ci|000077945|Bact|Sample_DA|2,ci|000050995|Bact|Sample_DA|2
PF05189.8//RTC_insert//	3	1	1	NO	2.961210336,2.468400139,2.562946578	ci|000086385|Bact|Sample_DB|2,ci|000001343|Bact|Sample_DB|2,ci|000046204|Bact|Sample_DB|2
PF14640.1//TMEM223//	3	1	1	NO	2.55697732,2.138623271,2.326091679	ci|000039809|Bact|Sample_DA|2,ci|000114223|Bact|Sample_DB|2,ci|000002298|Bact|Sample_DA|2
PF00348.12//polyprenyl_synt//	9	1	1	NO	2.855160127,2.855160127,3.045538371,2.154715764,2.679803477,3.017557448,2.711186826,2.562537801,3.050339427	ci|000054405|Bact|Sample_DB|2,ci|000054405|Bact|Sample_DB|2,ci|000078527|Bact|Sample_DB|2,ci|000053703|Bact|Sample_DB|2,ci|000026450|Bact|Sample_DB|2,ci|000090784|Bact|Sample_DB|2,ci|000009523|Bact|Sample_DB|2,ci|000011740|Bact|Sample_DB|2,ci|000038304|Bact|Sample_DA|2
PF11069.3//DUF2870//	6	1	1	NO	-5.618333842,-5.763390108,-6.992979076,-3.365173835,-5.24790414,-3.181388549	ci|000050020|Bact|Sample_C|2,ci|000028063|Bact|Sample_C|2,ci|000090997|Bact|Sample_C|2,ci|000074669|Bact|Sample_C|2,ci|000038119|Bact|Sample_C|2,ci|000034089|Bact|Sample_DA|2
PF02290.10//SRP14//	2	1	1	NO	2.402013738,2.029325289	ci|000034009|Bact|Sample_DB|2,ci|000047049|Bact|Sample_DA|2
PF01566.13//Nramp//	5	1	1	NO	2.389049491,2.377166794,2.523847829,2.523847829,2.411233357	ci|000010704|Bact|Sample_DA|2,ci|000029321|Bact|Sample_DB|2,ci|000074749|Bact|Sample_C|2,ci|000074749|Bact|Sample_C|2,ci|000085502|Bact|Sample_DB|2
PF15396.1//FAM60A//	2	1	1	NO	-2.756232382,-3.010988845	ci|000000541|Bact|Sample_C|2,ci|000047486|Bact|Sample_C|2
