# Supplementary material for: RNA-Seq Transcriptome Profiling of the Queen Scallop (Aequipecten opercularis) Digestive Gland after Exposure to Domoic Acid-Producing Pseudo-nitzschia
Source: Toxins (Basel). 2019 Feb 6;11(2):97. doi: 10.3390/toxins11020097 (PMC6410316; doi:10.3390/toxins11020097)
Supplement: Supplementary file 1 [file toxins-11-00097-s001.zip › File S4.xlsx]

## Sheet: UP-REG.
GO ID	GO Name	GO Category	FDR adjusted P-Value	P-Value	Fold enrichment
GO:0008152	metabolic process	BIOLOGICAL_PROCESS	8.55019e-165	3.34122e-168	2.38083
GO:0055114	oxidation-reduction process	BIOLOGICAL_PROCESS	3.42367e-120	2.67579e-123	4.20603
GO:1901575	organic substance catabolic process	BIOLOGICAL_PROCESS	8.51692e-60	2.82899e-62	4.89454
GO:0044237	cellular metabolic process	BIOLOGICAL_PROCESS	3.81016e-58	1.34003e-60	1.99957
GO:0009056	catabolic process	BIOLOGICAL_PROCESS	1.88979e-54	7.01562e-57	4.4573
GO:0044248	cellular catabolic process	BIOLOGICAL_PROCESS	3.27336e-53	1.27915e-55	4.74402
GO:0071704	organic substance metabolic process	BIOLOGICAL_PROCESS	9.09348e-53	3.7312e-55	1.8551
GO:0044238	primary metabolic process	BIOLOGICAL_PROCESS	7.0521e-49	3.03138e-51	1.85035
GO:0019752	carboxylic acid metabolic process	BIOLOGICAL_PROCESS	1.18042e-47	5.53538e-50	3.65739
GO:0043436	oxoacid metabolic process	BIOLOGICAL_PROCESS	2.21738e-47	1.12645e-49	3.63843
GO:0006082	organic acid metabolic process	BIOLOGICAL_PROCESS	2.21738e-47	1.12645e-49	3.63843
GO:0044281	small molecule metabolic process	BIOLOGICAL_PROCESS	3.07563e-46	1.62255e-48	2.87836
GO:0030163	protein catabolic process	BIOLOGICAL_PROCESS	2.31329e-44	1.35597e-46	8.59409
GO:1901564	organonitrogen compound metabolic process	BIOLOGICAL_PROCESS	7.22388e-44	4.37554e-46	2.03923
GO:1901565	organonitrogen compound catabolic process	BIOLOGICAL_PROCESS	9.31527e-44	5.82432e-46	5.51326
GO:0032787	monocarboxylic acid metabolic process	BIOLOGICAL_PROCESS	9.11184e-43	6.05319e-45	7.26966
GO:0044265	cellular macromolecule catabolic process	BIOLOGICAL_PROCESS	1.6569e-42	1.13309e-44	7.31336
GO:0009987	cellular process	BIOLOGICAL_PROCESS	3.10465e-42	2.18381e-44	1.66301
GO:0009057	macromolecule catabolic process	BIOLOGICAL_PROCESS	2.8467e-41	2.16924e-43	6.227
GO:0051603	proteolysis involved in cellular protein catabolic process	BIOLOGICAL_PROCESS	1.09536e-40	8.77489e-43	8.86158
GO:0044257	cellular protein catabolic process	BIOLOGICAL_PROCESS	1.09536e-40	8.77489e-43	8.86158
GO:0009058	biosynthetic process	BIOLOGICAL_PROCESS	1.52354e-40	1.25027e-42	2.33676
GO:0006807	nitrogen compound metabolic process	BIOLOGICAL_PROCESS	2.82924e-40	2.37704e-42	1.79628
GO:1901566	organonitrogen compound biosynthetic process	BIOLOGICAL_PROCESS	2.11517e-36	1.94242e-38	3.04304
GO:0044249	cellular biosynthetic process	BIOLOGICAL_PROCESS	2.65095e-36	2.48624e-38	2.3007
GO:0016999	antibiotic metabolic process	BIOLOGICAL_PROCESS	2.88115e-36	2.75843e-38	8.2019
GO:1901576	organic substance biosynthetic process	BIOLOGICAL_PROCESS	2.03584e-34	2.02868e-36	2.24246
GO:0072350	tricarboxylic acid metabolic process	BIOLOGICAL_PROCESS	3.93118e-33	4.14779e-35	12.4398
GO:0006101	citrate metabolic process	BIOLOGICAL_PROCESS	3.93118e-33	4.14779e-35	12.4398
GO:0043603	cellular amide metabolic process	BIOLOGICAL_PROCESS	1.81356e-32	1.94893e-34	3.3517
GO:0006099	tricarboxylic acid cycle	BIOLOGICAL_PROCESS	3.41691e-32	3.7387e-34	12.2051
GO:0006631	fatty acid metabolic process	BIOLOGICAL_PROCESS	8.01126e-32	8.92227e-34	13.4177
GO:0072330	monocarboxylic acid biosynthetic process	BIOLOGICAL_PROCESS	3.73211e-30	4.22943e-32	8.31111
GO:0017144	drug metabolic process	BIOLOGICAL_PROCESS	9.98863e-28	1.19022e-29	3.36828
GO:0009060	aerobic respiration	BIOLOGICAL_PROCESS	9.98863e-28	1.19052e-29	9.37033
GO:0006518	peptide metabolic process	BIOLOGICAL_PROCESS	2.58308e-27	3.12917e-29	3.3696
GO:0034641	cellular nitrogen compound metabolic process	BIOLOGICAL_PROCESS	5.54981e-27	6.93997e-29	1.89917
GO:0006091	generation of precursor metabolites and energy	BIOLOGICAL_PROCESS	6.28473e-27	7.98178e-29	5.0164
GO:0006633	fatty acid biosynthetic process	BIOLOGICAL_PROCESS	2.40392e-25	3.24092e-27	15.9605
GO:0019538	protein metabolic process	BIOLOGICAL_PROCESS	1.03284e-23	1.49336e-25	1.91742
GO:0016053	organic acid biosynthetic process	BIOLOGICAL_PROCESS	1.10979e-23	1.64798e-25	5.10485
GO:0046394	carboxylic acid biosynthetic process	BIOLOGICAL_PROCESS	1.10979e-23	1.64798e-25	5.10485
GO:0022613	ribonucleoprotein complex biogenesis	BIOLOGICAL_PROCESS	1.58696e-23	2.38756e-25	3.85968
GO:0042254	ribosome biogenesis	BIOLOGICAL_PROCESS	3.57368e-23	5.51623e-25	4.12173
GO:0043604	amide biosynthetic process	BIOLOGICAL_PROCESS	1.5765e-22	2.49505e-24	3.18093
GO:0006412	translation	BIOLOGICAL_PROCESS	3.89392e-22	6.31488e-24	3.28778
GO:0044267	cellular protein metabolic process	BIOLOGICAL_PROCESS	4.00597e-22	6.57487e-24	2.02685
GO:0044283	small molecule biosynthetic process	BIOLOGICAL_PROCESS	5.11555e-22	8.49593e-24	3.97659
GO:0045333	cellular respiration	BIOLOGICAL_PROCESS	2.67294e-21	4.64814e-23	6.37018
GO:0043043	peptide biosynthetic process	BIOLOGICAL_PROCESS	2.96956e-21	5.22197e-23	3.18954
GO:0006108	malate metabolic process	BIOLOGICAL_PROCESS	4.80678e-21	8.64055e-23	75.8122
GO:0044255	cellular lipid metabolic process	BIOLOGICAL_PROCESS	6.64913e-21	1.22122e-22	4.14598
GO:0015980	energy derivation by oxidation of organic compounds	BIOLOGICAL_PROCESS	1.0838e-20	2.01174e-22	5.99325
GO:0008610	lipid biosynthetic process	BIOLOGICAL_PROCESS	1.25809e-20	2.35984e-22	5.96908
GO:1901137	carbohydrate derivative biosynthetic process	BIOLOGICAL_PROCESS	7.53955e-20	1.48788e-21	3.74569
GO:0006508	proteolysis	BIOLOGICAL_PROCESS	1.89768e-19	3.85617e-21	2.66302
GO:1901135	carbohydrate derivative metabolic process	BIOLOGICAL_PROCESS	4.31119e-19	8.84476e-21	2.68359
GO:0006118	obsolete electron transport	BIOLOGICAL_PROCESS	4.95615e-19	1.02648e-20	5.42246
GO:0044085	cellular component biogenesis	BIOLOGICAL_PROCESS	5.57467e-18	1.16547e-19	2.65376
GO:0006629	lipid metabolic process	BIOLOGICAL_PROCESS	8.77131e-18	1.85092e-19	3.30657
GO:0043170	macromolecule metabolic process	BIOLOGICAL_PROCESS	2.63068e-17	5.60266e-19	1.56256
GO:0019941	modification-dependent protein catabolic process	BIOLOGICAL_PROCESS	3.1791e-17	6.95699e-19	5.68503
GO:0043632	modification-dependent macromolecule catabolic process	BIOLOGICAL_PROCESS	3.1791e-17	6.95699e-19	5.68503
GO:0006511	ubiquitin-dependent protein catabolic process	BIOLOGICAL_PROCESS	3.1791e-17	6.95699e-19	5.68503
GO:0016054	organic acid catabolic process	BIOLOGICAL_PROCESS	1.2302e-16	2.76423e-18	6.0782
GO:0046395	carboxylic acid catabolic process	BIOLOGICAL_PROCESS	1.2302e-16	2.76423e-18	6.0782
GO:0044282	small molecule catabolic process	BIOLOGICAL_PROCESS	1.31104e-16	2.9715e-18	5.58616
GO:0043648	dicarboxylic acid metabolic process	BIOLOGICAL_PROCESS	3.31123e-16	7.76372e-18	9.99991
GO:0065008	regulation of biological quality	BIOLOGICAL_PROCESS	3.66655e-16	8.66847e-18	3.08327
GO:0006260	DNA replication	BIOLOGICAL_PROCESS	8.69122e-16	2.08875e-17	6.66735
GO:0006573	valine metabolic process	BIOLOGICAL_PROCESS	9.13947e-16	2.2679e-17	9.00993
GO:0006551	leucine metabolic process	BIOLOGICAL_PROCESS	9.13947e-16	2.2679e-17	9.00993
GO:0006549	isoleucine metabolic process	BIOLOGICAL_PROCESS	9.13947e-16	2.2679e-17	9.00993
GO:0009081	branched-chain amino acid metabolic process	BIOLOGICAL_PROCESS	9.13947e-16	2.2679e-17	9.00993
GO:0015977	carbon fixation	BIOLOGICAL_PROCESS	2.85301e-15	7.41404e-17	12.6479
GO:0019643	reductive tricarboxylic acid cycle	BIOLOGICAL_PROCESS	2.85301e-15	7.41404e-17	12.6479
GO:0034655	nucleobase-containing compound catabolic process	BIOLOGICAL_PROCESS	8.93564e-15	2.39192e-16	5.13258
GO:0042537	benzene-containing compound metabolic process	BIOLOGICAL_PROCESS	3.27992e-14	8.90795e-16	8.50068
GO:0044260	cellular macromolecule metabolic process	BIOLOGICAL_PROCESS	1.0952e-13	3.01725e-15	1.59158
GO:0009308	amine metabolic process	BIOLOGICAL_PROCESS	1.49184e-13	4.16829e-15	5.68084
GO:0044106	cellular amine metabolic process	BIOLOGICAL_PROCESS	1.9928e-13	5.68481e-15	6.01042
GO:0006576	cellular biogenic amine metabolic process	BIOLOGICAL_PROCESS	1.9928e-13	5.68481e-15	6.01042
GO:0018196	peptidyl-asparagine modification	BIOLOGICAL_PROCESS	2.11367e-13	6.11221e-15	51.8715
GO:0018279	protein N-linked glycosylation via asparagine	BIOLOGICAL_PROCESS	2.11367e-13	6.11221e-15	51.8715
GO:0044270	cellular nitrogen compound catabolic process	BIOLOGICAL_PROCESS	5.51337e-13	1.62665e-14	4.48143
GO:0006574	valine catabolic process	BIOLOGICAL_PROCESS	6.1802e-13	1.87169e-14	9.31027
GO:0006552	leucine catabolic process	BIOLOGICAL_PROCESS	6.1802e-13	1.87169e-14	9.31027
GO:0006550	isoleucine catabolic process	BIOLOGICAL_PROCESS	6.1802e-13	1.87169e-14	9.31027
GO:0009083	branched-chain amino acid catabolic process	BIOLOGICAL_PROCESS	6.1802e-13	1.87169e-14	9.31027
GO:1901361	organic cyclic compound catabolic process	BIOLOGICAL_PROCESS	6.27213e-13	1.91179e-14	4.10234
GO:0046700	heterocycle catabolic process	BIOLOGICAL_PROCESS	7.46172e-13	2.28896e-14	4.43182
GO:0006725	cellular aromatic compound metabolic process	BIOLOGICAL_PROCESS	8.9034e-13	2.74861e-14	1.6391
GO:0009100	glycoprotein metabolic process	BIOLOGICAL_PROCESS	1.01452e-12	3.15178e-14	5.26444
GO:0006090	pyruvate metabolic process	BIOLOGICAL_PROCESS	1.03296e-12	3.22926e-14	6.27431
GO:0009066	aspartate family amino acid metabolic process	BIOLOGICAL_PROCESS	1.13934e-12	3.58411e-14	4.36736
GO:0034645	cellular macromolecule biosynthetic process	BIOLOGICAL_PROCESS	1.53747e-12	4.86656e-14	1.82788
GO:0009059	macromolecule biosynthetic process	BIOLOGICAL_PROCESS	1.71716e-12	5.46888e-14	1.82535
GO:0006487	protein N-linked glycosylation	BIOLOGICAL_PROCESS	2.2378e-12	7.17076e-14	19.4301
GO:0051186	cofactor metabolic process	BIOLOGICAL_PROCESS	2.28629e-12	7.3708e-14	2.83976
GO:0006102	isocitrate metabolic process	BIOLOGICAL_PROCESS	3.51456e-12	1.15367e-13	47.8814
GO:0019439	aromatic compound catabolic process	BIOLOGICAL_PROCESS	3.62859e-12	1.19818e-13	4.02848
GO:0055086	nucleobase-containing small molecule metabolic process	BIOLOGICAL_PROCESS	4.98298e-12	1.65515e-13	2.51811
GO:0009063	cellular amino acid catabolic process	BIOLOGICAL_PROCESS	9.26307e-12	3.11303e-13	5.48335
GO:0046483	heterocycle metabolic process	BIOLOGICAL_PROCESS	1.11677e-11	3.77494e-13	1.61482
GO:0051234	establishment of localization	BIOLOGICAL_PROCESS	1.84453e-11	6.27098e-13	1.73234
GO:1901360	organic cyclic compound metabolic process	BIOLOGICAL_PROCESS	1.96607e-11	6.7226e-13	1.5881
GO:0018874	benzoate metabolic process	BIOLOGICAL_PROCESS	2.8066e-11	9.65146e-13	8.53441
GO:0044271	cellular nitrogen compound biosynthetic process	BIOLOGICAL_PROCESS	4.02728e-11	1.39279e-12	1.74911
GO:0006753	nucleoside phosphate metabolic process	BIOLOGICAL_PROCESS	4.07948e-11	1.41881e-12	2.72306
GO:0051179	localization	BIOLOGICAL_PROCESS	4.91994e-11	1.72073e-12	1.70665
GO:0071840	cellular component organization or biogenesis	BIOLOGICAL_PROCESS	6.34985e-11	2.25806e-12	1.90085
GO:0006810	transport	BIOLOGICAL_PROCESS	7.31804e-11	2.61665e-12	1.71092
GO:0043413	macromolecule glycosylation	BIOLOGICAL_PROCESS	1.12063e-10	4.13832e-12	4.91091
GO:0006486	protein glycosylation	BIOLOGICAL_PROCESS	1.12063e-10	4.13832e-12	4.91091
GO:0016052	carbohydrate catabolic process	BIOLOGICAL_PROCESS	1.23167e-10	4.59652e-12	5.66712
GO:0006790	sulfur compound metabolic process	BIOLOGICAL_PROCESS	1.38613e-10	5.2e-12	3.772
GO:0070085	glycosylation	BIOLOGICAL_PROCESS	1.59646e-10	6.05146e-12	4.83127
GO:0009101	glycoprotein biosynthetic process	BIOLOGICAL_PROCESS	1.59646e-10	6.05146e-12	4.83127
GO:0006520	cellular amino acid metabolic process	BIOLOGICAL_PROCESS	2.49728e-10	9.61242e-12	2.2223
GO:0006275	regulation of DNA replication	BIOLOGICAL_PROCESS	3.61787e-10	1.39964e-11	83.7924
GO:0046031	ADP metabolic process	BIOLOGICAL_PROCESS	3.7202e-10	1.46831e-11	6.12517
GO:0009135	purine nucleoside diphosphate metabolic process	BIOLOGICAL_PROCESS	3.7202e-10	1.46831e-11	6.12517
GO:0009179	purine ribonucleoside diphosphate metabolic process	BIOLOGICAL_PROCESS	3.7202e-10	1.46831e-11	6.12517
GO:0009185	ribonucleoside diphosphate metabolic process	BIOLOGICAL_PROCESS	3.7202e-10	1.46831e-11	6.12517
GO:0061436	establishment of skin barrier	BIOLOGICAL_PROCESS	7.15868e-10	3.07426e-11	22.3446
GO:0043588	skin development	BIOLOGICAL_PROCESS	7.15868e-10	3.07426e-11	22.3446
GO:0050891	multicellular organismal water homeostasis	BIOLOGICAL_PROCESS	7.15868e-10	3.07426e-11	22.3446
GO:0008544	epidermis development	BIOLOGICAL_PROCESS	7.15868e-10	3.07426e-11	22.3446
GO:0030104	water homeostasis	BIOLOGICAL_PROCESS	7.15868e-10	3.07426e-11	22.3446
GO:0031424	keratinization	BIOLOGICAL_PROCESS	7.15868e-10	3.07426e-11	22.3446
GO:0034404	nucleobase-containing small molecule biosynthetic process	BIOLOGICAL_PROCESS	7.15868e-10	2.89994e-11	4.51407
GO:0070268	cornification	BIOLOGICAL_PROCESS	7.15868e-10	3.07426e-11	22.3446
GO:0030216	keratinocyte differentiation	BIOLOGICAL_PROCESS	7.15868e-10	3.07426e-11	22.3446
GO:0030855	epithelial cell differentiation	BIOLOGICAL_PROCESS	7.15868e-10	3.07426e-11	22.3446
GO:0009913	epidermal cell differentiation	BIOLOGICAL_PROCESS	7.15868e-10	3.07426e-11	22.3446
GO:0033561	regulation of water loss via skin	BIOLOGICAL_PROCESS	7.15868e-10	3.07426e-11	22.3446
GO:0009117	nucleotide metabolic process	BIOLOGICAL_PROCESS	7.15868e-10	3.00432e-11	2.6148
GO:0042592	homeostatic process	BIOLOGICAL_PROCESS	7.15868e-10	3.0772e-11	3.36066
GO:1901292	nucleoside phosphate catabolic process	BIOLOGICAL_PROCESS	1.21468e-09	5.29259e-11	5.23702
GO:0042430	indole-containing compound metabolic process	BIOLOGICAL_PROCESS	1.38719e-09	6.07132e-11	5.20091
GO:0045184	establishment of protein localization	BIOLOGICAL_PROCESS	1.81656e-09	7.98605e-11	2.57153
GO:0006568	tryptophan metabolic process	BIOLOGICAL_PROCESS	2.11386e-09	9.45826e-11	5.30073
GO:0006586	indolalkylamine metabolic process	BIOLOGICAL_PROCESS	2.11386e-09	9.45826e-11	5.30073
GO:0033875	ribonucleoside bisphosphate metabolic process	BIOLOGICAL_PROCESS	2.17653e-09	9.86628e-11	7.35021
GO:0033865	nucleoside bisphosphate metabolic process	BIOLOGICAL_PROCESS	2.17653e-09	9.86628e-11	7.35021
GO:0034032	purine nucleoside bisphosphate metabolic process	BIOLOGICAL_PROCESS	2.17653e-09	9.86628e-11	7.35021
GO:0006139	nucleobase-containing compound metabolic process	BIOLOGICAL_PROCESS	4.13391e-09	1.89814e-10	1.55955
GO:0009259	ribonucleotide metabolic process	BIOLOGICAL_PROCESS	4.49219e-09	2.0802e-10	2.85906
GO:0019637	organophosphate metabolic process	BIOLOGICAL_PROCESS	4.49219e-09	2.07145e-10	2.28365
GO:0048871	multicellular organismal homeostasis	BIOLOGICAL_PROCESS	4.71733e-09	2.19368e-10	17.6405
GO:0008104	protein localization	BIOLOGICAL_PROCESS	5.00925e-09	2.33921e-10	2.45908
GO:0006626	protein targeting to mitochondrion	BIOLOGICAL_PROCESS	5.03478e-09	2.38065e-10	14.524
GO:0072655	establishment of protein localization to mitochondrion	BIOLOGICAL_PROCESS	5.03478e-09	2.38065e-10	14.524
GO:0070585	protein localization to mitochondrion	BIOLOGICAL_PROCESS	5.03478e-09	2.38065e-10	14.524
GO:1901293	nucleoside phosphate biosynthetic process	BIOLOGICAL_PROCESS	5.42796e-09	2.58777e-10	3.40619
GO:0009165	nucleotide biosynthetic process	BIOLOGICAL_PROCESS	5.42796e-09	2.58777e-10	3.40619
GO:0042886	amide transport	BIOLOGICAL_PROCESS	5.66486e-09	2.71179e-10	2.51063
GO:0006554	lysine catabolic process	BIOLOGICAL_PROCESS	5.69163e-09	2.73572e-10	7.98023
GO:0046434	organophosphate catabolic process	BIOLOGICAL_PROCESS	6.46235e-09	3.1188e-10	3.95586
GO:0050878	regulation of body fluid levels	BIOLOGICAL_PROCESS	6.95757e-09	3.39858e-10	16.7585
GO:0060429	epithelium development	BIOLOGICAL_PROCESS	6.95757e-09	3.39858e-10	16.7585
GO:0009150	purine ribonucleotide metabolic process	BIOLOGICAL_PROCESS	7.97413e-09	3.91072e-10	2.83759
GO:0006399	tRNA metabolic process	BIOLOGICAL_PROCESS	8.68066e-09	4.29114e-10	3.28127
GO:0009068	aspartate family amino acid catabolic process	BIOLOGICAL_PROCESS	1.03566e-08	5.16007e-10	7.61749
GO:1901606	alpha-amino acid catabolic process	BIOLOGICAL_PROCESS	1.06064e-08	5.3053e-10	4.84134
GO:0006163	purine nucleotide metabolic process	BIOLOGICAL_PROCESS	1.13106e-08	5.67959e-10	2.80408
GO:0072329	monocarboxylic acid catabolic process	BIOLOGICAL_PROCESS	1.3944e-08	7.02923e-10	12.9679
GO:0006553	lysine metabolic process	BIOLOGICAL_PROCESS	1.53167e-08	7.75111e-10	7.39345
GO:0015031	protein transport	BIOLOGICAL_PROCESS	1.53482e-08	7.79706e-10	2.48096
GO:0015833	peptide transport	BIOLOGICAL_PROCESS	1.9481e-08	1.00488e-09	2.46331
GO:0006418	tRNA aminoacylation for protein translation	BIOLOGICAL_PROCESS	2.08497e-08	1.0877e-09	4.48888
GO:0043039	tRNA aminoacylation	BIOLOGICAL_PROCESS	2.08497e-08	1.0877e-09	4.48888
GO:0043038	amino acid activation	BIOLOGICAL_PROCESS	2.08497e-08	1.0877e-09	4.48888
GO:0006637	acyl-CoA metabolic process	BIOLOGICAL_PROCESS	2.71825e-08	1.44602e-09	7.65844
GO:0006757	ATP generation from ADP	BIOLOGICAL_PROCESS	2.71825e-08	1.44995e-09	5.48641
GO:0042866	pyruvate biosynthetic process	BIOLOGICAL_PROCESS	2.71825e-08	1.44995e-09	5.48641
GO:0035383	thioester metabolic process	BIOLOGICAL_PROCESS	2.71825e-08	1.44602e-09	7.65844
GO:0006096	glycolytic process	BIOLOGICAL_PROCESS	2.71825e-08	1.44995e-09	5.48641
GO:1901605	alpha-amino acid metabolic process	BIOLOGICAL_PROCESS	2.76469e-08	1.48012e-09	2.13054
GO:0010498	proteasomal protein catabolic process	BIOLOGICAL_PROCESS	3.41274e-08	1.8404e-09	9.10787
GO:0009132	nucleoside diphosphate metabolic process	BIOLOGICAL_PROCESS	4.65921e-08	2.52169e-09	4.45522
GO:0006732	coenzyme metabolic process	BIOLOGICAL_PROCESS	5.74815e-08	3.14475e-09	2.82377
GO:0046939	nucleotide phosphorylation	BIOLOGICAL_PROCESS	7.20405e-08	3.95533e-09	4.34851
GO:0009062	fatty acid catabolic process	BIOLOGICAL_PROCESS	8.52741e-08	4.69857e-09	12.4137
GO:0071705	nitrogen compound transport	BIOLOGICAL_PROCESS	9.09016e-08	5.06193e-09	2.23317
GO:0009260	ribonucleotide biosynthetic process	BIOLOGICAL_PROCESS	1.12325e-07	6.29879e-09	3.54677
GO:0046390	ribose phosphate biosynthetic process	BIOLOGICAL_PROCESS	1.12325e-07	6.29879e-09	3.54677
GO:0009166	nucleotide catabolic process	BIOLOGICAL_PROCESS	1.21487e-07	6.83634e-09	4.75858
GO:0019693	ribose phosphate metabolic process	BIOLOGICAL_PROCESS	1.35855e-07	7.67137e-09	2.54807
GO:0072594	establishment of protein localization to organelle	BIOLOGICAL_PROCESS	1.92828e-07	1.10392e-08	4.83841
GO:0019363	pyridine nucleotide biosynthetic process	BIOLOGICAL_PROCESS	1.92828e-07	1.10392e-08	4.83841
GO:0019359	nicotinamide nucleotide biosynthetic process	BIOLOGICAL_PROCESS	1.92828e-07	1.10392e-08	4.83841
GO:0009152	purine ribonucleotide biosynthetic process	BIOLOGICAL_PROCESS	2.17656e-07	1.26307e-08	3.51973
GO:0033365	protein localization to organelle	BIOLOGICAL_PROCESS	2.30737e-07	1.3525e-08	4.3813
GO:0010467	gene expression	BIOLOGICAL_PROCESS	2.58709e-07	1.52152e-08	1.54583
GO:0046364	monosaccharide biosynthetic process	BIOLOGICAL_PROCESS	2.69849e-07	1.60285e-08	4.72675
GO:0019319	hexose biosynthetic process	BIOLOGICAL_PROCESS	2.69849e-07	1.60285e-08	4.72675
GO:0006094	gluconeogenesis	BIOLOGICAL_PROCESS	2.69849e-07	1.60285e-08	4.72675
GO:0015976	carbon utilization	BIOLOGICAL_PROCESS	2.78785e-07	1.66138e-08	8.31981
GO:0006605	protein targeting	BIOLOGICAL_PROCESS	3.16835e-07	1.89432e-08	5.17237
GO:0006164	purine nucleotide biosynthetic process	BIOLOGICAL_PROCESS	3.45457e-07	2.0857e-08	3.43593
GO:0006165	nucleoside diphosphate phosphorylation	BIOLOGICAL_PROCESS	3.68919e-07	2.23456e-08	4.4304
GO:0090407	organophosphate biosynthetic process	BIOLOGICAL_PROCESS	4.10476e-07	2.50232e-08	2.76673
GO:0072522	purine-containing compound biosynthetic process	BIOLOGICAL_PROCESS	4.69345e-07	2.8887e-08	3.38224
GO:0006720	isoprenoid metabolic process	BIOLOGICAL_PROCESS	5.01195e-07	3.09452e-08	11.8169
GO:0051205	protein insertion into membrane	BIOLOGICAL_PROCESS	6.01127e-07	3.72328e-08	24.8274
GO:0006006	glucose metabolic process	BIOLOGICAL_PROCESS	7.35951e-07	4.63025e-08	4.4207
GO:0048513	animal organ development	BIOLOGICAL_PROCESS	7.66769e-07	4.85411e-08	9.57627
GO:0033036	macromolecule localization	BIOLOGICAL_PROCESS	7.68023e-07	4.87705e-08	2.07219
GO:0006754	ATP biosynthetic process	BIOLOGICAL_PROCESS	9.36979e-07	5.98656e-08	4.17148
GO:0072525	pyridine-containing compound biosynthetic process	BIOLOGICAL_PROCESS	1.00752e-06	6.47663e-08	4.32731
GO:0016051	carbohydrate biosynthetic process	BIOLOGICAL_PROCESS	1.24282e-06	8.06208e-08	3.94317
GO:0051052	regulation of DNA metabolic process	BIOLOGICAL_PROCESS	1.32721e-06	8.63541e-08	15.7111
GO:0055085	transmembrane transport	BIOLOGICAL_PROCESS	1.34678e-06	8.78908e-08	1.88517
GO:0072521	purine-containing compound metabolic process	BIOLOGICAL_PROCESS	1.48741e-06	9.73588e-08	2.21916
GO:0009888	tissue development	BIOLOGICAL_PROCESS	1.94675e-06	1.29707e-07	8.59409
GO:0006839	mitochondrial transport	BIOLOGICAL_PROCESS	2.05383e-06	1.37243e-07	7.56459
GO:0006401	RNA catabolic process	BIOLOGICAL_PROCESS	2.31274e-06	1.54996e-07	6.1612
GO:0006421	asparaginyl-tRNA aminoacylation	BIOLOGICAL_PROCESS	2.41223e-06	1.62606e-07	27.9308
GO:0034613	cellular protein localization	BIOLOGICAL_PROCESS	2.85541e-06	1.93597e-07	2.30497
GO:0070727	cellular macromolecule localization	BIOLOGICAL_PROCESS	2.85541e-06	1.93597e-07	2.30497
GO:0018193	peptidyl-amino acid modification	BIOLOGICAL_PROCESS	3.29548e-06	2.24721e-07	3.28598
GO:0090150	establishment of protein localization to membrane	BIOLOGICAL_PROCESS	3.83184e-06	2.62793e-07	6.41035
GO:0019362	pyridine nucleotide metabolic process	BIOLOGICAL_PROCESS	3.88542e-06	2.67227e-07	3.44171
GO:0051204	protein insertion into mitochondrial membrane	BIOLOGICAL_PROCESS	4.09092e-06	2.86956e-07	139.654
GO:0007007	inner mitochondrial membrane organization	BIOLOGICAL_PROCESS	4.09092e-06	2.86956e-07	139.654
GO:0045039	protein insertion into mitochondrial inner membrane	BIOLOGICAL_PROCESS	4.09092e-06	2.86956e-07	139.654
GO:0090151	establishment of protein localization to mitochondrial membrane	BIOLOGICAL_PROCESS	4.09092e-06	2.86956e-07	139.654
GO:0072657	protein localization to membrane	BIOLOGICAL_PROCESS	4.43376e-06	3.11871e-07	6.30695
GO:0070189	kynurenine metabolic process	BIOLOGICAL_PROCESS	4.47749e-06	3.16697e-07	41.8962
GO:0034660	ncRNA metabolic process	BIOLOGICAL_PROCESS	5.42622e-06	3.84861e-07	2.48011
GO:0009201	ribonucleoside triphosphate biosynthetic process	BIOLOGICAL_PROCESS	5.43619e-06	3.89817e-07	3.5847
GO:0009206	purine ribonucleoside triphosphate biosynthetic process	BIOLOGICAL_PROCESS	5.43619e-06	3.89817e-07	3.5847
GO:0009145	purine nucleoside triphosphate biosynthetic process	BIOLOGICAL_PROCESS	5.43619e-06	3.89817e-07	3.5847
GO:0009142	nucleoside triphosphate biosynthetic process	BIOLOGICAL_PROCESS	5.43619e-06	3.89817e-07	3.5847
GO:0019725	cellular homeostasis	BIOLOGICAL_PROCESS	5.77071e-06	4.16059e-07	2.9019
GO:0009263	deoxyribonucleotide biosynthetic process	BIOLOGICAL_PROCESS	5.80126e-06	4.19396e-07	15.9605
GO:0045454	cell redox homeostasis	BIOLOGICAL_PROCESS	6.25145e-06	4.53163e-07	3.43975
GO:0006749	glutathione metabolic process	BIOLOGICAL_PROCESS	6.64616e-06	4.84372e-07	4.57049
GO:0008299	isoprenoid biosynthetic process	BIOLOGICAL_PROCESS	7.07481e-06	5.16995e-07	11.9703
GO:0007005	mitochondrion organization	BIOLOGICAL_PROCESS	8.51969e-06	6.24244e-07	6.48393
GO:0006886	intracellular protein transport	BIOLOGICAL_PROCESS	8.66185e-06	6.36353e-07	2.31916
GO:0071702	organic substance transport	BIOLOGICAL_PROCESS	9.68043e-06	7.13076e-07	1.88929
GO:0019482	beta-alanine metabolic process	BIOLOGICAL_PROCESS	1.22761e-05	9.06672e-07	13.9654
GO:0007006	mitochondrial membrane organization	BIOLOGICAL_PROCESS	1.30351e-05	9.75469e-07	69.827
GO:0009235	cobalamin metabolic process	BIOLOGICAL_PROCESS	1.30351e-05	9.75469e-07	69.827
GO:0030150	protein import into mitochondrial matrix	BIOLOGICAL_PROCESS	1.75119e-05	1.33444e-06	17.7741
GO:0046487	glyoxylate metabolic process	BIOLOGICAL_PROCESS	1.77421e-05	1.35545e-06	7.49363
GO:0009072	aromatic amino acid family metabolic process	BIOLOGICAL_PROCESS	1.78409e-05	1.36648e-06	2.55205
GO:0072524	pyridine-containing compound metabolic process	BIOLOGICAL_PROCESS	1.99978e-05	1.57466e-06	3.10342
GO:0048878	chemical homeostasis	BIOLOGICAL_PROCESS	2.07145e-05	1.63514e-06	3.96034
GO:0009262	deoxyribonucleotide metabolic process	BIOLOGICAL_PROCESS	2.11326e-05	1.67227e-06	10.0551
GO:0046034	ATP metabolic process	BIOLOGICAL_PROCESS	2.227e-05	1.76664e-06	2.64861
GO:0042133	neurotransmitter metabolic process	BIOLOGICAL_PROCESS	2.66166e-05	2.12184e-06	3.32854
GO:0046168	glycerol-3-phosphate catabolic process	BIOLOGICAL_PROCESS	2.9457e-05	2.36554e-06	23.9407
GO:0042401	cellular biogenic amine biosynthetic process	BIOLOGICAL_PROCESS	3.08271e-05	2.48761e-06	6.20684
GO:0009309	amine biosynthetic process	BIOLOGICAL_PROCESS	3.08271e-05	2.48761e-06	6.20684
GO:0006522	alanine metabolic process	BIOLOGICAL_PROCESS	3.10655e-05	2.5372e-06	7.98023
GO:0006531	aspartate metabolic process	BIOLOGICAL_PROCESS	3.10655e-05	2.5372e-06	7.98023
GO:0009078	pyruvate family amino acid metabolic process	BIOLOGICAL_PROCESS	3.10655e-05	2.5372e-06	7.98023
GO:0006635	fatty acid beta-oxidation	BIOLOGICAL_PROCESS	3.42766e-05	2.81955e-06	9.31027
GO:0034440	lipid oxidation	BIOLOGICAL_PROCESS	3.42766e-05	2.81955e-06	9.31027
GO:0019395	fatty acid oxidation	BIOLOGICAL_PROCESS	3.42766e-05	2.81955e-06	9.31027
GO:0009108	coenzyme biosynthetic process	BIOLOGICAL_PROCESS	3.62438e-05	2.99553e-06	2.78348
GO:0006596	polyamine biosynthetic process	BIOLOGICAL_PROCESS	4.08678e-05	3.38568e-06	11.1723
GO:0006575	cellular modified amino acid metabolic process	BIOLOGICAL_PROCESS	4.73549e-05	3.93236e-06	3.19606
GO:0034314	Arp2/3 complex-mediated actin nucleation	BIOLOGICAL_PROCESS	4.94004e-05	4.12153e-06	5.33971
GO:0006733	oxidoreduction coenzyme metabolic process	BIOLOGICAL_PROCESS	5.26196e-05	4.40039e-06	2.78314
GO:0006595	polyamine metabolic process	BIOLOGICAL_PROCESS	5.40816e-05	4.53322e-06	10.6403
GO:0045010	actin nucleation	BIOLOGICAL_PROCESS	5.64556e-05	4.74324e-06	5.26232
GO:0046496	nicotinamide nucleotide metabolic process	BIOLOGICAL_PROCESS	5.84574e-05	4.92285e-06	3.2512
GO:0006259	DNA metabolic process	BIOLOGICAL_PROCESS	6.30429e-05	5.34596e-06	2.14852
GO:0044089	positive regulation of cellular component biogenesis	BIOLOGICAL_PROCESS	6.34959e-05	5.44641e-06	5.18715
GO:0031334	positive regulation of protein complex assembly	BIOLOGICAL_PROCESS	6.34959e-05	5.44641e-06	5.18715
GO:1902905	positive regulation of supramolecular fiber organization	BIOLOGICAL_PROCESS	6.34959e-05	5.44641e-06	5.18715
GO:0030838	positive regulation of actin filament polymerization	BIOLOGICAL_PROCESS	6.34959e-05	5.44641e-06	5.18715
GO:0032273	positive regulation of protein polymerization	BIOLOGICAL_PROCESS	6.34959e-05	5.44641e-06	5.18715
GO:0006691	leukotriene metabolic process	BIOLOGICAL_PROCESS	6.37902e-05	5.52151e-06	34.9135
GO:0006690	icosanoid metabolic process	BIOLOGICAL_PROCESS	6.37902e-05	5.52151e-06	34.9135
GO:0001505	regulation of neurotransmitter levels	BIOLOGICAL_PROCESS	6.5559e-05	5.68742e-06	3.11849
GO:0043161	proteasome-mediated ubiquitin-dependent protein catabolic process	BIOLOGICAL_PROCESS	6.62629e-05	5.76143e-06	7.16174
GO:0030833	regulation of actin filament polymerization	BIOLOGICAL_PROCESS	7.10947e-05	6.23711e-06	4.41013
GO:0030832	regulation of actin filament length	BIOLOGICAL_PROCESS	7.10947e-05	6.23711e-06	4.41013
GO:0008064	regulation of actin polymerization or depolymerization	BIOLOGICAL_PROCESS	7.10947e-05	6.23711e-06	4.41013
GO:0032271	regulation of protein polymerization	BIOLOGICAL_PROCESS	7.10947e-05	6.23711e-06	4.41013
GO:0052646	alditol phosphate metabolic process	BIOLOGICAL_PROCESS	7.35893e-05	6.49909e-06	18.6205
GO:0006072	glycerol-3-phosphate metabolic process	BIOLOGICAL_PROCESS	7.35893e-05	6.49909e-06	18.6205
GO:0097052	L-kynurenine metabolic process	BIOLOGICAL_PROCESS	7.78006e-05	6.93183e-06	111.723
GO:0110053	regulation of actin filament organization	BIOLOGICAL_PROCESS	7.78511e-05	6.98195e-06	4.36419
GO:1902903	regulation of supramolecular fiber organization	BIOLOGICAL_PROCESS	7.78511e-05	6.98195e-06	4.36419
GO:0043254	regulation of protein complex assembly	BIOLOGICAL_PROCESS	7.78511e-05	6.98195e-06	4.36419
GO:0046907	intracellular transport	BIOLOGICAL_PROCESS	8.00998e-05	7.19928e-06	1.9978
GO:0009141	nucleoside triphosphate metabolic process	BIOLOGICAL_PROCESS	9.11816e-05	8.26656e-06	2.37276
GO:0051495	positive regulation of cytoskeleton organization	BIOLOGICAL_PROCESS	0.000101995	9.26685e-06	4.90676
GO:0051649	establishment of localization in cell	BIOLOGICAL_PROCESS	0.000115192	1.05559e-05	1.96802
GO:0009205	purine ribonucleoside triphosphate metabolic process	BIOLOGICAL_PROCESS	0.000129831	1.19989e-05	2.36231
GO:0009144	purine nucleoside triphosphate metabolic process	BIOLOGICAL_PROCESS	0.000129831	1.19989e-05	2.36231
GO:0009199	ribonucleoside triphosphate metabolic process	BIOLOGICAL_PROCESS	0.000129831	1.19989e-05	2.36231
GO:0090066	regulation of anatomical structure size	BIOLOGICAL_PROCESS	0.000143604	1.33559e-05	4.10747
GO:0032535	regulation of cellular component size	BIOLOGICAL_PROCESS	0.000143604	1.33559e-05	4.10747
GO:0044087	regulation of cellular component biogenesis	BIOLOGICAL_PROCESS	0.000158949	1.48142e-05	4.06759
GO:0010638	positive regulation of organelle organization	BIOLOGICAL_PROCESS	0.000162851	1.52732e-05	4.65513
GO:0030041	actin filament polymerization	BIOLOGICAL_PROCESS	0.000192029	1.81598e-05	3.99011
GO:0051641	cellular localization	BIOLOGICAL_PROCESS	0.000199168	1.89128e-05	1.85988
GO:0006427	histidyl-tRNA aminoacylation	BIOLOGICAL_PROCESS	0.000199921	1.91014e-05	23.2757
GO:0008616	queuosine biosynthetic process	BIOLOGICAL_PROCESS	0.000210354	2.02216e-05	55.8616
GO:0046116	queuosine metabolic process	BIOLOGICAL_PROCESS	0.000210354	2.02216e-05	55.8616
GO:0033866	nucleoside bisphosphate biosynthetic process	BIOLOGICAL_PROCESS	0.000223549	2.16211e-05	10.2903
GO:0034030	ribonucleoside bisphosphate biosynthetic process	BIOLOGICAL_PROCESS	0.000223549	2.16211e-05	10.2903
GO:0034033	purine nucleoside bisphosphate biosynthetic process	BIOLOGICAL_PROCESS	0.000223549	2.16211e-05	10.2903
GO:0051188	cofactor biosynthetic process	BIOLOGICAL_PROCESS	0.000271393	2.63015e-05	2.3722
GO:0017038	protein import	BIOLOGICAL_PROCESS	0.000283829	2.75622e-05	5.81892
GO:0032956	regulation of actin cytoskeleton organization	BIOLOGICAL_PROCESS	0.000303082	2.96094e-05	3.80874
GO:0032970	regulation of actin filament-based process	BIOLOGICAL_PROCESS	0.000303082	2.96094e-05	3.80874
GO:1901568	fatty acid derivative metabolic process	BIOLOGICAL_PROCESS	0.000323552	3.18079e-05	19.9506
GO:0042176	regulation of protein catabolic process	BIOLOGICAL_PROCESS	0.000395062	3.91357e-05	7.44821
GO:0001676	long-chain fatty acid metabolic process	BIOLOGICAL_PROCESS	0.000413373	4.12727e-05	83.793
GO:0042758	long-chain fatty acid catabolic process	BIOLOGICAL_PROCESS	0.000413373	4.12727e-05	83.793
GO:0043137	DNA replication, removal of RNA primer	BIOLOGICAL_PROCESS	0.000413373	4.12727e-05	83.793
GO:1901678	iron coordination entity transport	BIOLOGICAL_PROCESS	0.000456866	4.5883e-05	37.2411
GO:0015886	heme transport	BIOLOGICAL_PROCESS	0.000456866	4.5883e-05	37.2411
GO:0051130	positive regulation of cellular component organization	BIOLOGICAL_PROCESS	0.000518685	5.23955e-05	4.07978
GO:0008154	actin polymerization or depolymerization	BIOLOGICAL_PROCESS	0.000652469	6.68022e-05	3.52069
GO:0051493	regulation of cytoskeleton organization	BIOLOGICAL_PROCESS	0.000652469	6.68022e-05	3.52069
GO:1901800	positive regulation of proteasomal protein catabolic process	BIOLOGICAL_PROCESS	0.00073128	7.58713e-05	15.5171
GO:0045732	positive regulation of protein catabolic process	BIOLOGICAL_PROCESS	0.00073128	7.58713e-05	15.5171
GO:1903364	positive regulation of cellular protein catabolic process	BIOLOGICAL_PROCESS	0.00073128	7.58713e-05	15.5171
GO:1903052	positive regulation of proteolysis involved in cellular protein catabolic process	BIOLOGICAL_PROCESS	0.00073128	7.58713e-05	15.5171
GO:0006434	seryl-tRNA aminoacylation	BIOLOGICAL_PROCESS	0.000755159	7.8644e-05	10.474
GO:1990542	mitochondrial transmembrane transport	BIOLOGICAL_PROCESS	0.000880646	9.22287e-05	7.82062
GO:0006662	glycerol ether metabolic process	BIOLOGICAL_PROCESS	0.00103823	0.000110557	13.9654
GO:0031331	positive regulation of cellular catabolic process	BIOLOGICAL_PROCESS	0.00103823	0.000110557	13.9654
GO:1903362	regulation of cellular protein catabolic process	BIOLOGICAL_PROCESS	0.00103823	0.000110557	13.9654
GO:0061136	regulation of proteasomal protein catabolic process	BIOLOGICAL_PROCESS	0.00103823	0.000110557	13.9654
GO:0009896	positive regulation of catabolic process	BIOLOGICAL_PROCESS	0.00103823	0.000110557	13.9654
GO:1903050	regulation of proteolysis involved in cellular protein catabolic process	BIOLOGICAL_PROCESS	0.00103823	0.000110557	13.9654
GO:0018904	ether metabolic process	BIOLOGICAL_PROCESS	0.00103823	0.000110557	13.9654
GO:0019318	hexose metabolic process	BIOLOGICAL_PROCESS	0.00120422	0.000128705	2.35016
GO:0051258	protein polymerization	BIOLOGICAL_PROCESS	0.00120679	0.000129215	3.29891
GO:0034622	cellular protein-containing complex assembly	BIOLOGICAL_PROCESS	0.00125336	0.000134446	2.18779
GO:0009894	regulation of catabolic process	BIOLOGICAL_PROCESS	0.00129229	0.000139127	6.03909
GO:0016925	protein sumoylation	BIOLOGICAL_PROCESS	0.00143546	0.000156214	22.3446
GO:0006491	N-glycan processing	BIOLOGICAL_PROCESS	0.00143546	0.000156214	22.3446
GO:0045862	positive regulation of proteolysis	BIOLOGICAL_PROCESS	0.00143546	0.000156223	12.6958
GO:0006086	acetyl-CoA biosynthetic process from pyruvate	BIOLOGICAL_PROCESS	0.00143546	0.000156214	22.3446
GO:0101030	tRNA-guanine transglycosylation	BIOLOGICAL_PROCESS	0.0014593	0.000160813	83.7924
GO:0046485	ether lipid metabolic process	BIOLOGICAL_PROCESS	0.0014593	0.000160813	83.7924
GO:0097384	cellular lipid biosynthetic process	BIOLOGICAL_PROCESS	0.0014593	0.000160813	83.7924
GO:0046504	glycerol ether biosynthetic process	BIOLOGICAL_PROCESS	0.0014593	0.000160813	83.7924
GO:1901503	ether biosynthetic process	BIOLOGICAL_PROCESS	0.0014593	0.000160813	83.7924
GO:0008611	ether lipid biosynthetic process	BIOLOGICAL_PROCESS	0.0014593	0.000160813	83.7924
GO:0006396	RNA processing	BIOLOGICAL_PROCESS	0.00218438	0.000241998	1.72494
GO:0005996	monosaccharide metabolic process	BIOLOGICAL_PROCESS	0.00220785	0.000245029	2.2483
GO:0010469	regulation of signaling receptor activity	BIOLOGICAL_PROCESS	0.00226162	0.000253206	18.6205
GO:0071586	CAAX-box protein processing	BIOLOGICAL_PROCESS	0.00226162	0.000253206	18.6205
GO:0080120	CAAX-box protein maturation	BIOLOGICAL_PROCESS	0.00226162	0.000253206	18.6205
GO:0032008	positive regulation of TOR signaling	BIOLOGICAL_PROCESS	0.0023983	0.000268977	7.98023
GO:0033043	regulation of organelle organization	BIOLOGICAL_PROCESS	0.00249263	0.000280044	2.92087
GO:0006457	protein folding	BIOLOGICAL_PROCESS	0.0027055	0.000305016	2.21403
GO:0006803	obsolete glutathione conjugation reaction	BIOLOGICAL_PROCESS	0.00293773	0.000332346	7.61749
GO:0000387	spliceosomal snRNP assembly	BIOLOGICAL_PROCESS	0.00300766	0.00034202	5.19643
GO:0071616	acyl-CoA biosynthetic process	BIOLOGICAL_PROCESS	0.00338558	0.00038698	15.9605
GO:0035384	thioester biosynthetic process	BIOLOGICAL_PROCESS	0.00338558	0.00038698	15.9605
GO:0006085	acetyl-CoA biosynthetic process	BIOLOGICAL_PROCESS	0.00338558	0.00038698	15.9605
GO:0030258	lipid modification	BIOLOGICAL_PROCESS	0.00339153	0.000388692	4.48888
GO:0006172	ADP biosynthetic process	BIOLOGICAL_PROCESS	0.00339153	0.000391636	41.8962
GO:0009136	purine nucleoside diphosphate biosynthetic process	BIOLOGICAL_PROCESS	0.00339153	0.000391636	41.8962
GO:0009188	ribonucleoside diphosphate biosynthetic process	BIOLOGICAL_PROCESS	0.00339153	0.000391636	41.8962
GO:0009180	purine ribonucleoside diphosphate biosynthetic process	BIOLOGICAL_PROCESS	0.00339153	0.000391636	41.8962
GO:0009123	nucleoside monophosphate metabolic process	BIOLOGICAL_PROCESS	0.00375987	0.000436374	4.41013
GO:0044743	protein transmembrane import into intracellular organelle	BIOLOGICAL_PROCESS	0.00468626	0.000546639	5.58616
GO:0006826	iron ion transport	BIOLOGICAL_PROCESS	0.00539544	0.00063358	5.43099
GO:0030154	cell differentiation	BIOLOGICAL_PROCESS	0.00558482	0.000656909	3.25407
GO:0048869	cellular developmental process	BIOLOGICAL_PROCESS	0.0060085	0.000709954	3.22278
GO:0065002	intracellular protein transmembrane transport	BIOLOGICAL_PROCESS	0.00616462	0.00073113	5.2842
GO:0071806	protein transmembrane transport	BIOLOGICAL_PROCESS	0.00616462	0.00073113	5.2842
GO:0009125	nucleoside monophosphate catabolic process	BIOLOGICAL_PROCESS	0.00631924	0.00076305	27.9308
GO:0009159	deoxyribonucleoside monophosphate catabolic process	BIOLOGICAL_PROCESS	0.00631924	0.00076305	27.9308
GO:0031329	regulation of cellular catabolic process	BIOLOGICAL_PROCESS	0.00654748	0.000792147	8.21494
GO:1901607	alpha-amino acid biosynthetic process	BIOLOGICAL_PROCESS	0.00661357	0.000803759	2.53916
GO:0008652	cellular amino acid biosynthetic process	BIOLOGICAL_PROCESS	0.00661357	0.000803759	2.53916
GO:0048522	positive regulation of cellular process	BIOLOGICAL_PROCESS	0.00695561	0.000848046	2.09063
GO:0065003	protein-containing complex assembly	BIOLOGICAL_PROCESS	0.00755489	0.000924064	1.90717
GO:0006564	L-serine biosynthetic process	BIOLOGICAL_PROCESS	0.00876052	0.00108009	11.1723
GO:0006084	acetyl-CoA metabolic process	BIOLOGICAL_PROCESS	0.00876052	0.00108009	11.1723
GO:0048731	system development	BIOLOGICAL_PROCESS	0.00898094	0.00110902	3.047
GO:0044242	cellular lipid catabolic process	BIOLOGICAL_PROCESS	0.00908641	0.00112382	2.88175
GO:1902298	cell cycle DNA replication maintenance of fidelity	BIOLOGICAL_PROCESS	0.00952268	0.00119452	55.862
GO:1990505	mitotic DNA replication maintenance of fidelity	BIOLOGICAL_PROCESS	0.00952268	0.00119452	55.862
GO:1990426	mitotic recombination-dependent replication fork processing	BIOLOGICAL_PROCESS	0.00952268	0.00119452	55.862
GO:0030162	regulation of proteolysis	BIOLOGICAL_PROCESS	0.00960825	0.00120713	7.35021
GO:0090304	nucleic acid metabolic process	BIOLOGICAL_PROCESS	0.0100919	0.00126987	1.29633
GO:0000041	transition metal ion transport	BIOLOGICAL_PROCESS	0.0102749	0.00129863	4.1379
GO:0009162	deoxyribonucleoside monophosphate metabolic process	BIOLOGICAL_PROCESS	0.0112458	0.00143264	10.1567
GO:0009097	isoleucine biosynthetic process	BIOLOGICAL_PROCESS	0.0122318	0.00157259	5.40596
GO:0009099	valine biosynthetic process	BIOLOGICAL_PROCESS	0.0122318	0.00157259	5.40596
GO:0009098	leucine biosynthetic process	BIOLOGICAL_PROCESS	0.0122318	0.00157259	5.40596
GO:0009082	branched-chain amino acid biosynthetic process	BIOLOGICAL_PROCESS	0.0122318	0.00157259	5.40596
GO:0051128	regulation of cellular component organization	BIOLOGICAL_PROCESS	0.0122503	0.00157736	2.37412
GO:0006766	vitamin metabolic process	BIOLOGICAL_PROCESS	0.0138652	0.00179343	2.8647
GO:0006767	water-soluble vitamin metabolic process	BIOLOGICAL_PROCESS	0.0138652	0.00179343	2.8647
GO:0009116	nucleoside metabolic process	BIOLOGICAL_PROCESS	0.0165348	0.0021775	2.79308
GO:0007015	actin filament organization	BIOLOGICAL_PROCESS	0.0173704	0.00229773	2.43583
GO:0051604	protein maturation	BIOLOGICAL_PROCESS	0.0173704	0.00229676	3.39699
GO:0006566	threonine metabolic process	BIOLOGICAL_PROCESS	0.0200135	0.00265517	2.59357
GO:0061024	membrane organization	BIOLOGICAL_PROCESS	0.0213784	0.0028446	3.60397
GO:0048518	positive regulation of biological process	BIOLOGICAL_PROCESS	0.0216777	0.00288867	1.89747
GO:0000413	protein peptidyl-prolyl isomerization	BIOLOGICAL_PROCESS	0.0243276	0.00326554	2.79308
GO:0018208	peptidyl-proline modification	BIOLOGICAL_PROCESS	0.0258069	0.00347925	2.76792
GO:0031297	replication fork processing	BIOLOGICAL_PROCESS	0.0258934	0.00350102	55.8616
GO:0043933	protein-containing complex subunit organization	BIOLOGICAL_PROCESS	0.0293199	0.0039815	1.72138
GO:0070972	protein localization to endoplasmic reticulum	BIOLOGICAL_PROCESS	0.0295909	0.00402409	3.38555
GO:0009133	nucleoside diphosphate biosynthetic process	BIOLOGICAL_PROCESS	0.0302496	0.00412548	11.9703
GO:1902533	positive regulation of intracellular signal transduction	BIOLOGICAL_PROCESS	0.0319092	0.00435805	4.29705
GO:0006544	glycine metabolic process	BIOLOGICAL_PROCESS	0.0334738	0.00458482	2.32757
GO:0016559	peroxisome fission	BIOLOGICAL_PROCESS	0.0396765	0.00552742	10.474
GO:0016042	lipid catabolic process	BIOLOGICAL_PROCESS	0.0400099	0.00558169	2.35779
GO:0032006	regulation of TOR signaling	BIOLOGICAL_PROCESS	0.0429396	0.00601557	3.99011
GO:0006563	L-serine metabolic process	BIOLOGICAL_PROCESS	0.0437545	0.00615538	2.32757
GO:0008033	tRNA processing	BIOLOGICAL_PROCESS	0.0450716	0.00635828	2.23446
GO:0005975	carbohydrate metabolic process	BIOLOGICAL_PROCESS	0.0453378	0.00641355	1.43108
GO:0097435	supramolecular fiber organization	BIOLOGICAL_PROCESS	0.0455322	0.00644996	2.1596
GO:0051181	cofactor transport	BIOLOGICAL_PROCESS	0.0473434	0.00673427	4.65513
GO:0045005	DNA-dependent DNA replication maintenance of fidelity	BIOLOGICAL_PROCESS	0.0477022	0.00684122	27.9308
GO:0006104	succinyl-CoA metabolic process	BIOLOGICAL_PROCESS	0.0477022	0.00684122	27.9308
GO:0016485	protein processing	BIOLOGICAL_PROCESS	0.0493427	0.00709578	3.37096
GO:0005737	cytoplasm	CELLULAR_COMPONENT	2.86886e-100	2.80272e-103	3.59986
GO:0000502	proteasome complex	CELLULAR_COMPONENT	6.28476e-82	8.5958e-85	30.231
GO:1905369	endopeptidase complex	CELLULAR_COMPONENT	6.28476e-82	8.5958e-85	30.231
GO:1905368	peptidase complex	CELLULAR_COMPONENT	4.4781e-78	6.99977e-81	25.2191
GO:0044424	intracellular part	CELLULAR_COMPONENT	2.84006e-75	4.99424e-78	2.3731
GO:0005839	proteasome core complex	CELLULAR_COMPONENT	1.43546e-71	3.36566e-74	72.6201
GO:0044444	cytoplasmic part	CELLULAR_COMPONENT	4.87786e-68	1.239e-70	3.45187
GO:0005622	intracellular	CELLULAR_COMPONENT	2.16339e-67	5.91783e-70	2.21945
GO:0044464	cell part	CELLULAR_COMPONENT	1.9407e-63	5.68788e-66	2.14558
GO:0005623	cell	CELLULAR_COMPONENT	1.99921e-62	6.24996e-65	2.12685
GO:1902494	catalytic complex	CELLULAR_COMPONENT	3.59281e-45	1.96558e-47	4.19219
GO:0032991	protein-containing complex	CELLULAR_COMPONENT	9.86791e-44	6.36266e-46	2.30206
GO:0019773	proteasome core complex, alpha-subunit complex	CELLULAR_COMPONENT	9.42479e-42	6.99769e-44	122.197
GO:0043229	intracellular organelle	CELLULAR_COMPONENT	9.64772e-39	8.48276e-41	2.11896
GO:0043226	organelle	CELLULAR_COMPONENT	4.05275e-38	3.64257e-40	2.10408
GO:0043231	intracellular membrane-bounded organelle	CELLULAR_COMPONENT	1.53441e-34	1.49903e-36	2.35432
GO:0043227	membrane-bounded organelle	CELLULAR_COMPONENT	9.71636e-34	9.87204e-36	2.31031
GO:0008250	oligosaccharyltransferase complex	CELLULAR_COMPONENT	4.09588e-27	5.04183e-29	47.1332
GO:0005840	ribosome	CELLULAR_COMPONENT	7.52791e-24	1.07373e-25	3.80334
GO:0005739	mitochondrion	CELLULAR_COMPONENT	1.7335e-23	2.64191e-25	4.70744
GO:1990904	ribonucleoprotein complex	CELLULAR_COMPONENT	7.21867e-23	1.12836e-24	3.10055
GO:0005783	endoplasmic reticulum	CELLULAR_COMPONENT	3.41588e-22	5.47289e-24	5.42856
GO:0016020	membrane	CELLULAR_COMPONENT	2.47136e-21	4.24931e-23	1.69442
GO:0098798	mitochondrial protein complex	CELLULAR_COMPONENT	5.24565e-21	9.53196e-23	12.8016
GO:0012505	endomembrane system	CELLULAR_COMPONENT	2.4415e-20	4.6273e-22	3.36729
GO:0044429	mitochondrial part	CELLULAR_COMPONENT	3.01497e-20	5.81333e-22	5.58616
GO:0044425	membrane part	CELLULAR_COMPONENT	9.12816e-20	1.81921e-21	1.81407
GO:0044432	endoplasmic reticulum part	CELLULAR_COMPONENT	1.67972e-16	3.83993e-18	5.68961
GO:0044446	intracellular organelle part	CELLULAR_COMPONENT	4.83403e-16	1.15231e-17	1.96751
GO:0044422	organelle part	CELLULAR_COMPONENT	9.5909e-16	2.4174e-17	1.95231
GO:0005789	endoplasmic reticulum membrane	CELLULAR_COMPONENT	1.5185e-15	3.85708e-17	5.58616
GO:0042175	nuclear outer membrane-endoplasmic reticulum membrane network	CELLULAR_COMPONENT	2.70673e-15	6.92814e-17	5.48174
GO:0016021	integral component of membrane	CELLULAR_COMPONENT	3.63586e-15	9.51945e-17	1.7634
GO:0031224	intrinsic component of membrane	CELLULAR_COMPONENT	4.73093e-15	1.2479e-16	1.75904
GO:0005759	mitochondrial matrix	CELLULAR_COMPONENT	2.67861e-12	8.68794e-14	12.9435
GO:0043228	non-membrane-bounded organelle	CELLULAR_COMPONENT	7.70988e-11	2.78688e-12	1.88568
GO:0043232	intracellular non-membrane-bounded organelle	CELLULAR_COMPONENT	7.70988e-11	2.78688e-12	1.88568
GO:0005740	mitochondrial envelope	CELLULAR_COMPONENT	1.62726e-10	6.2e-12	4.29705
GO:0032588	trans-Golgi network membrane	CELLULAR_COMPONENT	7.15868e-10	3.07426e-11	22.3446
GO:0000313	organellar ribosome	CELLULAR_COMPONENT	1.07076e-09	4.64457e-11	17.2905
GO:0005761	mitochondrial ribosome	CELLULAR_COMPONENT	1.07076e-09	4.64457e-11	17.2905
GO:0005744	TIM23 mitochondrial import inner membrane translocase complex	CELLULAR_COMPONENT	1.85354e-09	8.18484e-11	34.9135
GO:0031090	organelle membrane	CELLULAR_COMPONENT	2.11386e-09	9.39915e-11	2.96765
GO:0005838	proteasome regulatory particle	CELLULAR_COMPONENT	8.07329e-09	3.97513e-10	20.4826
GO:0098796	membrane protein complex	CELLULAR_COMPONENT	1.01128e-08	5.01886e-10	2.46902
GO:0005802	trans-Golgi network	CELLULAR_COMPONENT	1.67146e-08	8.52385e-10	8.7626
GO:0000314	organellar small ribosomal subunit	CELLULAR_COMPONENT	9.09016e-08	5.04865e-09	37.2411
GO:0005763	mitochondrial small ribosomal subunit	CELLULAR_COMPONENT	9.09016e-08	5.04865e-09	37.2411
GO:0022624	proteasome accessory complex	CELLULAR_COMPONENT	1.97717e-07	1.13963e-08	13.3582
GO:0044455	mitochondrial membrane part	CELLULAR_COMPONENT	1.97717e-07	1.13931e-08	7.75855
GO:0032299	ribonuclease H2 complex	CELLULAR_COMPONENT	1.99718e-07	1.15507e-08	167.585
GO:0015935	small ribosomal subunit	CELLULAR_COMPONENT	2.27101e-07	1.32232e-08	8.50068
GO:0098791	Golgi subcompartment	CELLULAR_COMPONENT	2.28695e-07	1.33606e-08	6.9827
GO:0031975	envelope	CELLULAR_COMPONENT	3.29659e-07	1.98388e-08	3.03061
GO:0031967	organelle envelope	CELLULAR_COMPONENT	3.29659e-07	1.98388e-08	3.03061
GO:0031984	organelle subcompartment	CELLULAR_COMPONENT	3.82305e-07	2.32311e-08	6.67004
GO:0005743	mitochondrial inner membrane	CELLULAR_COMPONENT	6.73077e-07	4.18207e-08	4.90014
GO:1990234	transferase complex	CELLULAR_COMPONENT	6.86787e-07	4.28068e-08	2.70922
GO:0031966	mitochondrial membrane	CELLULAR_COMPONENT	9.60634e-07	6.15647e-08	3.62563
GO:0019866	organelle inner membrane	CELLULAR_COMPONENT	1.068e-06	6.90718e-08	4.73403
GO:0005777	peroxisome	CELLULAR_COMPONENT	1.90361e-06	1.26406e-07	5.39572
GO:0042579	microbody	CELLULAR_COMPONENT	1.90361e-06	1.26406e-07	5.39572
GO:0005885	Arp2/3 protein complex	CELLULAR_COMPONENT	3.01693e-06	2.05137e-07	7.26201
GO:0044391	ribosomal subunit	CELLULAR_COMPONENT	3.29846e-06	2.25569e-07	5.51719
GO:0042719	mitochondrial intermembrane space protein transporter complex	CELLULAR_COMPONENT	4.09092e-06	2.86956e-07	139.654
GO:0098800	inner mitochondrial membrane protein complex	CELLULAR_COMPONENT	6.55894e-06	4.76734e-07	7.44821
GO:0005758	mitochondrial intermembrane space	CELLULAR_COMPONENT	1.70079e-05	1.2927e-06	13.1439
GO:0031970	organelle envelope lumen	CELLULAR_COMPONENT	1.70079e-05	1.2927e-06	13.1439
GO:0019774	proteasome core complex, beta-subunit complex	CELLULAR_COMPONENT	1.82883e-05	1.42576e-06	111.724
GO:0070013	intracellular organelle lumen	CELLULAR_COMPONENT	1.88676e-05	1.48198e-06	2.15848
GO:0043233	organelle lumen	CELLULAR_COMPONENT	1.88676e-05	1.48198e-06	2.15848
GO:0031974	membrane-enclosed lumen	CELLULAR_COMPONENT	1.88676e-05	1.48198e-06	2.15848
GO:1990204	oxidoreductase complex	CELLULAR_COMPONENT	2.48986e-05	1.98002e-06	5.2842
GO:0009331	glycerol-3-phosphate dehydrogenase complex	CELLULAR_COMPONENT	4.82695e-05	4.01774e-06	20.9481
GO:0042709	succinate-CoA ligase complex	CELLULAR_COMPONENT	6.37902e-05	5.52151e-06	34.9135
GO:0042575	DNA polymerase complex	CELLULAR_COMPONENT	8.69598e-05	7.83283e-06	9.71506
GO:0098588	bounding membrane of organelle	CELLULAR_COMPONENT	9.06678e-05	8.20227e-06	2.53174
GO:0044431	Golgi apparatus part	CELLULAR_COMPONENT	0.000142123	1.31626e-05	3.24777
GO:0000139	Golgi membrane	CELLULAR_COMPONENT	0.000162851	1.52732e-05	4.65513
GO:0005905	clathrin-coated pit	CELLULAR_COMPONENT	0.000172586	1.62875e-05	10.862
GO:0030132	clathrin coat of coated pit	CELLULAR_COMPONENT	0.000172586	1.62875e-05	10.862
GO:0030008	TRAPP complex	CELLULAR_COMPONENT	0.000291002	2.83155e-05	9.77578
GO:0005829	cytosol	CELLULAR_COMPONENT	0.000315049	3.08401e-05	4.03125
GO:0005764	lysosome	CELLULAR_COMPONENT	0.000323552	3.18621e-05	7.70505
GO:0044445	cytosolic part	CELLULAR_COMPONENT	0.000561867	5.70869e-05	5.98517
GO:0030125	clathrin vesicle coat	CELLULAR_COMPONENT	0.000722638	7.42688e-05	8.14648
GO:0030665	clathrin-coated vesicle membrane	CELLULAR_COMPONENT	0.000722638	7.42688e-05	8.14648
GO:0005794	Golgi apparatus	CELLULAR_COMPONENT	0.000831779	8.69484e-05	2.57995
GO:0000323	lytic vacuole	CELLULAR_COMPONENT	0.000948472	9.95173e-05	6.38418
GO:0030122	AP-2 adaptor complex	CELLULAR_COMPONENT	0.00226162	0.000253206	18.6205
GO:0045254	pyruvate dehydrogenase complex	CELLULAR_COMPONENT	0.00226162	0.000253206	18.6205
GO:0030136	clathrin-coated vesicle	CELLULAR_COMPONENT	0.00403132	0.000469454	5.75046
GO:0000015	phosphopyruvate hydratase complex	CELLULAR_COMPONENT	0.00481574	0.000564565	13.9654
GO:0005786	signal recognition particle, endoplasmic reticulum targeting	CELLULAR_COMPONENT	0.00940075	0.00116453	5.77879
GO:0036125	fatty acid beta-oxidation multienzyme complex	CELLULAR_COMPONENT	0.00952268	0.00119452	55.862
GO:0016507	mitochondrial fatty acid beta-oxidation multienzyme complex	CELLULAR_COMPONENT	0.00952268	0.00119452	55.862
GO:0005732	small nucleolar ribonucleoprotein complex	CELLULAR_COMPONENT	0.0136792	0.00176402	6.65019
GO:0045334	clathrin-coated endocytic vesicle	CELLULAR_COMPONENT	0.0142363	0.00185812	9.31027
GO:0030128	clathrin coat of endocytic vesicle	CELLULAR_COMPONENT	0.0142363	0.00185812	9.31027
GO:0030669	clathrin-coated endocytic vesicle membrane	CELLULAR_COMPONENT	0.0142363	0.00185812	9.31027
GO:0030666	endocytic vesicle membrane	CELLULAR_COMPONENT	0.0142363	0.00185812	9.31027
GO:0005773	vacuole	CELLULAR_COMPONENT	0.0149461	0.00195369	3.85252
GO:0015629	actin cytoskeleton	CELLULAR_COMPONENT	0.015857	0.00207895	2.24444
GO:0005681	spliceosomal complex	CELLULAR_COMPONENT	0.0173704	0.00229185	3.13829
GO:0030118	clathrin coat	CELLULAR_COMPONENT	0.0186374	0.00246896	3.10342
GO:0005899	insulin receptor complex	CELLULAR_COMPONENT	0.0221765	0.0029638	13.9654
GO:0098805	whole membrane	CELLULAR_COMPONENT	0.026706	0.00361612	2.07299
GO:0045239	tricarboxylic acid cycle enzyme complex	CELLULAR_COMPONENT	0.0332634	0.00454951	5.17237
GO:0019013	viral nucleocapsid	CELLULAR_COMPONENT	0.0380657	0.00523608	2.76543
GO:0031082	BLOC complex	CELLULAR_COMPONENT	0.0396765	0.00552742	10.474
GO:0031083	BLOC-1 complex	CELLULAR_COMPONENT	0.0396765	0.00552742	10.474
GO:0030904	retromer complex	CELLULAR_COMPONENT	0.0424493	0.00593859	4.81565
GO:0005634	nucleus	CELLULAR_COMPONENT	0.0451275	0.00637499	1.29853
GO:0048500	signal recognition particle	CELLULAR_COMPONENT	0.0469371	0.00665813	3.89732
GO:0003824	catalytic activity	MOLECULAR_FUNCTION	1.39146e-189	2.71875e-193	2.5292
GO:0016491	oxidoreductase activity	MOLECULAR_FUNCTION	2.06444e-134	1.2101e-137	4.33131
GO:0070003	threonine-type peptidase activity	MOLECULAR_FUNCTION	1.43546e-71	3.36566e-74	72.6201
GO:0004298	threonine-type endopeptidase activity	MOLECULAR_FUNCTION	1.43546e-71	3.36566e-74	72.6201
GO:0016616	oxidoreductase activity, acting on the CH-OH group of donors, NAD or NADP as acceptor	MOLECULAR_FUNCTION	1.21362e-48	5.45394e-51	14.2584
GO:0016614	oxidoreductase activity, acting on CH-OH group of donors	MOLECULAR_FUNCTION	1.12755e-44	6.38901e-47	9.74606
GO:0048037	cofactor binding	MOLECULAR_FUNCTION	8.82089e-42	6.37696e-44	3.52972
GO:0050662	coenzyme binding	MOLECULAR_FUNCTION	6.2333e-39	5.35883e-41	4.61276
GO:0004576	oligosaccharyl transferase activity	MOLECULAR_FUNCTION	3.37386e-28	3.88937e-30	111.723
GO:0016782	transferase activity, transferring sulfur-containing groups	MOLECULAR_FUNCTION	4.77551e-26	6.15834e-28	6.60958
GO:0051287	NAD binding	MOLECULAR_FUNCTION	6.31395e-26	8.26563e-28	10.2785
GO:0008146	sulfotransferase activity	MOLECULAR_FUNCTION	1.26157e-25	1.67618e-27	7.23662
GO:0003735	structural constituent of ribosome	MOLECULAR_FUNCTION	1.29178e-24	1.7668e-26	4.87986
GO:0004175	endopeptidase activity	MOLECULAR_FUNCTION	4.04555e-24	5.61223e-26	3.94767
GO:0016740	transferase activity	MOLECULAR_FUNCTION	4.23007e-24	5.95086e-26	2.02907
GO:0008233	peptidase activity	MOLECULAR_FUNCTION	6.15256e-22	1.03384e-23	2.80354
GO:0016627	oxidoreductase activity, acting on the CH-CH group of donors	MOLECULAR_FUNCTION	1.16448e-21	1.97948e-23	7.24691
GO:0016615	malate dehydrogenase activity	MOLECULAR_FUNCTION	4.80678e-21	8.64055e-23	75.8122
GO:0070011	peptidase activity, acting on L-amino acid peptides	MOLECULAR_FUNCTION	3.01497e-20	5.83201e-22	2.78195
GO:0005198	structural molecule activity	MOLECULAR_FUNCTION	5.6175e-20	1.0976e-21	3.52136
GO:0050660	flavin adenine dinucleotide binding	MOLECULAR_FUNCTION	1.84447e-19	3.71201e-21	5.23119
GO:0036094	small molecule binding	MOLECULAR_FUNCTION	5.01196e-17	1.10659e-18	1.76659
GO:1901265	nucleoside phosphate binding	MOLECULAR_FUNCTION	1.84727e-16	4.29514e-18	1.78725
GO:0000166	nucleotide binding	MOLECULAR_FUNCTION	1.84727e-16	4.29514e-18	1.78725
GO:0004448	isocitrate dehydrogenase activity	MOLECULAR_FUNCTION	9.32628e-16	2.33248e-17	33.916
GO:0016787	hydrolase activity	MOLECULAR_FUNCTION	5.56557e-15	1.47893e-16	1.65108
GO:0003995	acyl-CoA dehydrogenase activity	MOLECULAR_FUNCTION	2.1621e-14	5.82981e-16	13.3582
GO:0016790	thiolester hydrolase activity	MOLECULAR_FUNCTION	4.06957e-14	1.11321e-15	10.1199
GO:0016746	transferase activity, transferring acyl groups	MOLECULAR_FUNCTION	1.18881e-13	3.29837e-15	3.70646
GO:0003857	3-hydroxyacyl-CoA dehydrogenase activity	MOLECULAR_FUNCTION	1.90701e-13	5.36556e-15	17.9555
GO:1901363	heterocyclic compound binding	MOLECULAR_FUNCTION	5.11628e-13	1.4895e-14	1.44801
GO:0097159	organic cyclic compound binding	MOLECULAR_FUNCTION	5.43236e-13	1.59213e-14	1.44735
GO:0004450	isocitrate dehydrogenase (NADP+) activity	MOLECULAR_FUNCTION	3.51456e-12	1.15367e-13	47.8814
GO:0000287	magnesium ion binding	MOLECULAR_FUNCTION	6.65323e-12	2.22294e-13	5.77236
GO:0030337	DNA polymerase processivity factor activity	MOLECULAR_FUNCTION	5.76174e-11	2.0264e-12	223.448
GO:0016289	CoA hydrolase activity	MOLECULAR_FUNCTION	6.01283e-11	2.12646e-12	69.827
GO:0016747	transferase activity, transferring acyl groups other than amino-acyl groups	MOLECULAR_FUNCTION	7.75848e-11	2.81961e-12	3.77681
GO:0016836	hydro-lyase activity	MOLECULAR_FUNCTION	8.27553e-11	3.02369e-12	7.46986
GO:0016835	carbon-oxygen lyase activity	MOLECULAR_FUNCTION	1.21514e-10	4.51106e-12	7.30009
GO:0008484	sulfuric ester hydrolase activity	MOLECULAR_FUNCTION	2.49728e-10	9.56513e-12	9.31027
GO:0016788	hydrolase activity, acting on ester bonds	MOLECULAR_FUNCTION	4.18432e-10	1.65966e-11	2.2545
GO:0004579	dolichyl-diphosphooligosaccharide-protein glycotransferase activity	MOLECULAR_FUNCTION	4.43514e-10	1.76782e-11	223.446
GO:0140101	catalytic activity, acting on a tRNA	MOLECULAR_FUNCTION	6.05009e-10	2.42334e-11	4.17768
GO:0043168	anion binding	MOLECULAR_FUNCTION	2.66898e-09	1.21507e-10	1.54819
GO:0004800	thyroxine 5'-deiodinase activity	MOLECULAR_FUNCTION	3.53841e-09	1.6178e-10	15.1292
GO:0003697	single-stranded DNA binding	MOLECULAR_FUNCTION	6.69249e-09	3.24294e-10	27.9308
GO:0016875	ligase activity, forming carbon-oxygen bonds	MOLECULAR_FUNCTION	1.67841e-08	8.62488e-10	4.54296
GO:0004812	aminoacyl-tRNA ligase activity	MOLECULAR_FUNCTION	1.67841e-08	8.62488e-10	4.54296
GO:0140098	catalytic activity, acting on RNA	MOLECULAR_FUNCTION	2.42986e-08	1.27238e-09	2.76543
GO:0004618	phosphoglycerate kinase activity	MOLECULAR_FUNCTION	3.16464e-08	1.70042e-09	167.586
GO:0004190	aspartic-type endopeptidase activity	MOLECULAR_FUNCTION	4.6938e-08	2.55875e-09	11.3469
GO:0070001	aspartic-type peptidase activity	MOLECULAR_FUNCTION	4.6938e-08	2.55875e-09	11.3469
GO:0008565	protein transporter activity	MOLECULAR_FUNCTION	1.45693e-07	8.25537e-09	6.68766
GO:0016874	ligase activity	MOLECULAR_FUNCTION	4.42676e-07	2.70726e-08	2.88939
GO:0020037	heme binding	MOLECULAR_FUNCTION	4.52043e-07	2.77338e-08	2.61142
GO:0016774	phosphotransferase activity, carboxyl group as acceptor	MOLECULAR_FUNCTION	7.1487e-07	4.48365e-08	83.7924
GO:0036137	kynurenine aminotransferase activity	MOLECULAR_FUNCTION	7.1487e-07	4.48365e-08	83.7924
GO:0008168	methyltransferase activity	MOLECULAR_FUNCTION	7.37452e-07	4.6541e-08	2.66302
GO:0016829	lyase activity	MOLECULAR_FUNCTION	8.40486e-07	5.35362e-08	3.07329
GO:0043167	ion binding	MOLECULAR_FUNCTION	1.068e-06	6.89746e-08	1.31354
GO:0033218	amide binding	MOLECULAR_FUNCTION	1.62237e-06	1.06509e-07	6.9827
GO:0046906	tetrapyrrole binding	MOLECULAR_FUNCTION	1.68453e-06	1.10919e-07	2.48034
GO:0016741	transferase activity, transferring one-carbon groups	MOLECULAR_FUNCTION	1.90361e-06	1.26461e-07	2.56082
GO:0004816	asparagine-tRNA ligase activity	MOLECULAR_FUNCTION	2.41223e-06	1.62606e-07	27.9308
GO:0004525	ribonuclease III activity	MOLECULAR_FUNCTION	4.09092e-06	2.86956e-07	139.654
GO:0032296	double-stranded RNA-specific ribonuclease activity	MOLECULAR_FUNCTION	4.09092e-06	2.86956e-07	139.654
GO:0003860	3-hydroxyisobutyryl-CoA hydrolase activity	MOLECULAR_FUNCTION	4.47749e-06	3.16697e-07	41.8962
GO:0016853	isomerase activity	MOLECULAR_FUNCTION	5.44886e-06	3.9179e-07	2.85361
GO:0017061	S-methyl-5-thioadenosine phosphorylase activity	MOLECULAR_FUNCTION	1.30351e-05	9.75469e-07	69.827
GO:0004470	malic enzyme activity	MOLECULAR_FUNCTION	1.30351e-05	9.75469e-07	69.827
GO:0004471	malate dehydrogenase (decarboxylating) (NAD+) activity	MOLECULAR_FUNCTION	1.30351e-05	9.75469e-07	69.827
GO:0016893	endonuclease activity, active with either ribo- or deoxyribonucleic acids and producing 5'-phosphomonoesters	MOLECULAR_FUNCTION	1.3483e-05	1.01162e-06	9.00993
GO:0015035	protein disulfide oxidoreductase activity	MOLECULAR_FUNCTION	1.47798e-05	1.11181e-06	5.58616
GO:0043021	ribonucleoprotein complex binding	MOLECULAR_FUNCTION	1.64488e-05	1.24057e-06	6.70339
GO:0004185	serine-type carboxypeptidase activity	MOLECULAR_FUNCTION	1.67782e-05	1.26869e-06	10.474
GO:0102343	3-hydroxy-arachidoyl-CoA dehydratase activity	MOLECULAR_FUNCTION	1.82883e-05	1.42576e-06	111.724
GO:0102345	3-hydroxy-lignoceroyl-CoA dehydratase activity	MOLECULAR_FUNCTION	1.82883e-05	1.42576e-06	111.724
GO:0102344	3-hydroxy-behenoyl-CoA dehydratase activity	MOLECULAR_FUNCTION	1.82883e-05	1.42576e-06	111.724
GO:0004617	phosphoglycerate dehydrogenase activity	MOLECULAR_FUNCTION	1.82883e-05	1.42576e-06	111.724
GO:0102158	very-long-chain 3-hydroxyacyl-CoA dehydratase activity	MOLECULAR_FUNCTION	1.82883e-05	1.42576e-06	111.724
GO:0047617	acyl-CoA hydrolase activity	MOLECULAR_FUNCTION	1.82883e-05	1.42576e-06	111.724
GO:0016712	oxidoreductase activity, acting on paired donors, with incorporation or reduction of molecular oxygen, reduced flavin or flavoprotein as one donor, and incorporation of one atom of oxygen	MOLECULAR_FUNCTION	2.73021e-05	2.18182e-06	9.66835
GO:0004367	glycerol-3-phosphate dehydrogenase [NAD+] activity	MOLECULAR_FUNCTION	2.9457e-05	2.36554e-06	23.9407
GO:0005048	signal sequence binding	MOLECULAR_FUNCTION	3.08349e-05	2.49427e-06	11.7603
GO:0004731	purine-nucleoside phosphorylase activity	MOLECULAR_FUNCTION	3.10655e-05	2.52652e-06	46.5513
GO:0004499	N,N-dimethylaniline monooxygenase activity	MOLECULAR_FUNCTION	3.55956e-05	2.935e-06	6.09399
GO:0016757	transferase activity, transferring glycosyl groups	MOLECULAR_FUNCTION	5.9169e-05	4.99434e-06	2.27542
GO:0015036	disulfide oxidoreductase activity	MOLECULAR_FUNCTION	5.93318e-05	5.01967e-06	4.82754
GO:0004774	succinate-CoA ligase activity	MOLECULAR_FUNCTION	6.37902e-05	5.52151e-06	34.9135
GO:0036402	proteasome-activating ATPase activity	MOLECULAR_FUNCTION	7.35893e-05	6.49909e-06	18.6205
GO:0036440	citrate synthase activity	MOLECULAR_FUNCTION	7.78006e-05	6.93183e-06	111.723
GO:0004108	citrate (Si)-synthase activity	MOLECULAR_FUNCTION	7.78006e-05	6.93183e-06	111.723
GO:0030060	L-malate dehydrogenase activity	MOLECULAR_FUNCTION	7.78006e-05	6.93183e-06	111.723
GO:0016667	oxidoreductase activity, acting on a sulfur group of donors	MOLECULAR_FUNCTION	8.75147e-05	7.89992e-06	4.06266
GO:0042277	peptide binding	MOLECULAR_FUNCTION	0.000111217	1.01264e-05	9.31027
GO:0050661	NADP binding	MOLECULAR_FUNCTION	0.000113782	1.03823e-05	4.49461
GO:0098772	molecular function regulator	MOLECULAR_FUNCTION	0.000114025	1.04266e-05	1.98394
GO:0070008	serine-type exopeptidase activity	MOLECULAR_FUNCTION	0.000120575	1.10728e-05	7.61749
GO:0030942	endoplasmic reticulum signal peptide binding	MOLECULAR_FUNCTION	0.000162096	1.51391e-05	15.235
GO:0042803	protein homodimerization activity	MOLECULAR_FUNCTION	0.000172586	1.62875e-05	10.862
GO:0030234	enzyme regulator activity	MOLECULAR_FUNCTION	0.000196202	1.85928e-05	2.14029
GO:0016878	acid-thiol ligase activity	MOLECULAR_FUNCTION	0.000199921	1.91014e-05	23.2757
GO:0004821	histidine-tRNA ligase activity	MOLECULAR_FUNCTION	0.000199921	1.91014e-05	23.2757
GO:0008479	queuine tRNA-ribosyltransferase activity	MOLECULAR_FUNCTION	0.000210354	2.02216e-05	55.8616
GO:0004449	isocitrate dehydrogenase (NAD+) activity	MOLECULAR_FUNCTION	0.000323552	3.18079e-05	19.9506
GO:0016709	oxidoreductase activity, acting on paired donors, with incorporation or reduction of molecular oxygen, NAD(P)H as one donor, and incorporation of one atom of oxygen	MOLECULAR_FUNCTION	0.00032585	3.21521e-05	4.65513
GO:0043022	ribosome binding	MOLECULAR_FUNCTION	0.000395062	3.91357e-05	7.44821
GO:0004466	long-chain-acyl-CoA dehydrogenase activity	MOLECULAR_FUNCTION	0.000413373	4.12727e-05	83.793
GO:0015232	heme transporter activity	MOLECULAR_FUNCTION	0.000456866	4.5883e-05	37.2411
GO:0140096	catalytic activity, acting on a protein	MOLECULAR_FUNCTION	0.000485455	4.8849e-05	1.39834
GO:0005093	Rab GDP-dissociation inhibitor activity	MOLECULAR_FUNCTION	0.000498006	5.02093e-05	17.4567
GO:0016705	oxidoreductase activity, acting on paired donors, with incorporation or reduction of molecular oxygen	MOLECULAR_FUNCTION	0.000537651	5.44165e-05	1.93964
GO:0008289	lipid binding	MOLECULAR_FUNCTION	0.0005428	5.50437e-05	2.39163
GO:0042802	identical protein binding	MOLECULAR_FUNCTION	0.000582206	5.92671e-05	8.50068
GO:0016701	oxidoreductase activity, acting on single donors with incorporation of molecular oxygen	MOLECULAR_FUNCTION	0.000631394	6.43977e-05	4.29705
GO:0051184	cofactor transmembrane transporter activity	MOLECULAR_FUNCTION	0.00073128	7.58713e-05	15.5171
GO:0004828	serine-tRNA ligase activity	MOLECULAR_FUNCTION	0.000755159	7.8644e-05	10.474
GO:0016758	transferase activity, transferring hexosyl groups	MOLECULAR_FUNCTION	0.000815574	8.50951e-05	2.46738
GO:0004497	monooxygenase activity	MOLECULAR_FUNCTION	0.00101581	0.000106781	2.48274
GO:0005215	transporter activity	MOLECULAR_FUNCTION	0.00115554	0.000123276	1.59245
GO:0003997	acyl-CoA oxidase activity	MOLECULAR_FUNCTION	0.00129116	0.000138753	7.24132
GO:0004739	pyruvate dehydrogenase (acetyl-transferring) activity	MOLECULAR_FUNCTION	0.00143546	0.000156214	22.3446
GO:0004738	pyruvate dehydrogenase activity	MOLECULAR_FUNCTION	0.00143546	0.000156214	22.3446
GO:0008609	alkylglycerone-phosphate synthase activity	MOLECULAR_FUNCTION	0.0014593	0.000160813	83.7924
GO:0016891	endoribonuclease activity, producing 5'-phosphomonoesters	MOLECULAR_FUNCTION	0.00152432	0.000168277	6.9827
GO:0046912	transferase activity, transferring acyl groups, acyl groups converted into alkyl on transfer	MOLECULAR_FUNCTION	0.00194419	0.000215008	11.6378
GO:0005506	iron ion binding	MOLECULAR_FUNCTION	0.0024946	0.000280752	1.92089
GO:0004364	glutathione transferase activity	MOLECULAR_FUNCTION	0.00293773	0.000332346	7.61749
GO:0016634	oxidoreductase activity, acting on the CH-CH group of donors, oxygen as acceptor	MOLECULAR_FUNCTION	0.00300736	0.000341124	6.10986
GO:0009055	electron transfer activity	MOLECULAR_FUNCTION	0.00300736	0.000341398	2.8647
GO:0008409	5'-3' exonuclease activity	MOLECULAR_FUNCTION	0.00339153	0.000391636	41.8962
GO:0016702	oxidoreductase activity, acting on single donors with incorporation of molecular oxygen, incorporation of two atoms of oxygen	MOLECULAR_FUNCTION	0.00340983	0.000394416	4.04794
GO:0016628	oxidoreductase activity, acting on the CH-CH group of donors, NAD or NADP as acceptor	MOLECULAR_FUNCTION	0.0035112	0.000406827	7.28629
GO:0016877	ligase activity, forming carbon-sulfur bonds	MOLECULAR_FUNCTION	0.00385218	0.00044784	4.96547
GO:0004634	phosphopyruvate hydratase activity	MOLECULAR_FUNCTION	0.00481574	0.000564565	13.9654
GO:0004619	phosphoglycerate mutase activity	MOLECULAR_FUNCTION	0.00481574	0.000564565	13.9654
GO:0051213	dioxygenase activity	MOLECULAR_FUNCTION	0.00559151	0.000658789	2.43434
GO:0032947	protein-containing complex scaffold activity	MOLECULAR_FUNCTION	0.0060085	0.000710266	6.44557
GO:0016888	endodeoxyribonuclease activity, producing 5'-phosphomonoesters	MOLECULAR_FUNCTION	0.00631924	0.00076305	27.9308
GO:0004807	triose-phosphate isomerase activity	MOLECULAR_FUNCTION	0.00631924	0.00076305	27.9308
GO:0048256	flap endonuclease activity	MOLECULAR_FUNCTION	0.00631924	0.00076305	27.9308
GO:0017108	5'-flap endonuclease activity	MOLECULAR_FUNCTION	0.00631924	0.00076305	27.9308
GO:0004775	succinate-CoA ligase (ADP-forming) activity	MOLECULAR_FUNCTION	0.00631924	0.00076305	27.9308
GO:0004519	endonuclease activity	MOLECULAR_FUNCTION	0.00631924	0.00075903	3.41376
GO:0005534	galactose binding	MOLECULAR_FUNCTION	0.00631924	0.00076305	27.9308
GO:0050144	nucleoside deoxyribosyltransferase activity	MOLECULAR_FUNCTION	0.00631924	0.00076305	27.9308
GO:0070694	deoxyribonucleoside 5'-monophosphate N-glycosidase activity	MOLECULAR_FUNCTION	0.00631924	0.00076305	27.9308
GO:0004104	cholinesterase activity	MOLECULAR_FUNCTION	0.00654748	0.000793168	12.4137
GO:0016868	intramolecular transferase activity, phosphotransferases	MOLECULAR_FUNCTION	0.00692421	0.000842865	6.20684
GO:0016903	oxidoreductase activity, acting on the aldehyde or oxo group of donors	MOLECULAR_FUNCTION	0.00752078	0.000918422	2.95204
GO:0003723	RNA binding	MOLECULAR_FUNCTION	0.00824571	0.00101017	1.52563
GO:0050023	L-fuconate dehydratase activity	MOLECULAR_FUNCTION	0.00876052	0.00108009	11.1723
GO:0005047	signal recognition particle binding	MOLECULAR_FUNCTION	0.00876052	0.00108009	11.1723
GO:0003963	RNA-3'-phosphate cyclase activity	MOLECULAR_FUNCTION	0.00952268	0.00119452	55.862
GO:0000150	recombinase activity	MOLECULAR_FUNCTION	0.00952268	0.00119452	55.862
GO:0004300	enoyl-CoA hydratase activity	MOLECULAR_FUNCTION	0.00952268	0.00119452	55.862
GO:0001733	galactosylceramide sulfotransferase activity	MOLECULAR_FUNCTION	0.0102749	0.00130093	20.9481
GO:0008448	N-acetylglucosamine-6-phosphate deacetylase activity	MOLECULAR_FUNCTION	0.0102749	0.00130093	20.9481
GO:0050694	galactose 3-O-sulfotransferase activity	MOLECULAR_FUNCTION	0.0102749	0.00130093	20.9481
GO:0008238	exopeptidase activity	MOLECULAR_FUNCTION	0.0107338	0.00136113	2.27762
GO:0016407	acetyltransferase activity	MOLECULAR_FUNCTION	0.0107832	0.00136949	2.9661
GO:0046983	protein dimerization activity	MOLECULAR_FUNCTION	0.010791	0.0013726	2.12622
GO:0005092	GDP-dissociation inhibitor activity	MOLECULAR_FUNCTION	0.0114918	0.00146623	6.9827
GO:0016765	transferase activity, transferring alkyl or aryl (other than methyl) groups	MOLECULAR_FUNCTION	0.0116257	0.00148558	3.64315
GO:0008483	transaminase activity	MOLECULAR_FUNCTION	0.0140347	0.00182083	3.24777
GO:0016769	transferase activity, transferring nitrogenous groups	MOLECULAR_FUNCTION	0.0140347	0.00182083	3.24777
GO:0004520	endodeoxyribonuclease activity	MOLECULAR_FUNCTION	0.015491	0.00202794	16.7585
GO:0070279	vitamin B6 binding	MOLECULAR_FUNCTION	0.0160097	0.00210523	2.37709
GO:0030170	pyridoxal phosphate binding	MOLECULAR_FUNCTION	0.0160097	0.00210523	2.37709
GO:0008080	N-acetyltransferase activity	MOLECULAR_FUNCTION	0.0202221	0.00268679	2.87139
GO:0005158	insulin receptor binding	MOLECULAR_FUNCTION	0.0221765	0.0029638	13.9654
GO:0016859	cis-trans isomerase activity	MOLECULAR_FUNCTION	0.0243276	0.00326554	2.79308
GO:0003755	peptidyl-prolyl cis-trans isomerase activity	MOLECULAR_FUNCTION	0.0243276	0.00326554	2.79308
GO:0016209	antioxidant activity	MOLECULAR_FUNCTION	0.0246915	0.00331922	2.52153
GO:0008312	7S RNA binding	MOLECULAR_FUNCTION	0.0256894	0.00345838	4.52932
GO:0015349	thyroid hormone transmembrane transporter activity	MOLECULAR_FUNCTION	0.0258934	0.00350102	55.8616
GO:0003951	NAD+ kinase activity	MOLECULAR_FUNCTION	0.0268663	0.00364307	7.44821
GO:0004140	dephospho-CoA kinase activity	MOLECULAR_FUNCTION	0.0302496	0.00412548	11.9703
GO:0070403	NAD+ binding	MOLECULAR_FUNCTION	0.0354871	0.00486751	4.18962
GO:0016763	transferase activity, transferring pentosyl groups	MOLECULAR_FUNCTION	0.0380657	0.00522927	2.48274
GO:0016410	N-acyltransferase activity	MOLECULAR_FUNCTION	0.0385287	0.0053073	2.60372
GO:0001883	purine nucleoside binding	MOLECULAR_FUNCTION	0.0389463	0.00538765	1.46576
GO:0032550	purine ribonucleoside binding	MOLECULAR_FUNCTION	0.0389463	0.00538765	1.46576
GO:0005525	GTP binding	MOLECULAR_FUNCTION	0.0389463	0.00538765	1.46576
GO:0032555	purine ribonucleotide binding	MOLECULAR_FUNCTION	0.0390517	0.00540986	1.23789
GO:0032553	ribonucleotide binding	MOLECULAR_FUNCTION	0.0396667	0.0055028	1.23636
GO:0016684	oxidoreductase activity, acting on peroxide as acceptor	MOLECULAR_FUNCTION	0.0424493	0.00593129	2.71173
GO:0017076	purine nucleotide binding	MOLECULAR_FUNCTION	0.0431044	0.00604708	1.23373
GO:0004177	aminopeptidase activity	MOLECULAR_FUNCTION	0.0433503	0.00609005	2.88939
GO:0032561	guanyl ribonucleotide binding	MOLECULAR_FUNCTION	0.0447795	0.00630832	1.45305
GO:0004017	adenylate kinase activity	MOLECULAR_FUNCTION	0.0473434	0.00673427	4.65513
GO:0016652	oxidoreductase activity, acting on NAD(P)H, NAD(P) as acceptor	MOLECULAR_FUNCTION	0.0477022	0.00684122	27.9308
GO:0004776	succinate-CoA ligase (GDP-forming) activity	MOLECULAR_FUNCTION	0.0477022	0.00684122	27.9308
GO:0008746	NAD(P)+ transhydrogenase activity	MOLECULAR_FUNCTION	0.0477022	0.00684122	27.9308
GO:0008750	NAD(P)+ transhydrogenase (AB-specific) activity	MOLECULAR_FUNCTION	0.0477022	0.00684122	27.9308
GO:0019001	guanyl nucleotide binding	MOLECULAR_FUNCTION	0.0478736	0.00687517	1.44608
GO:0032549	ribonucleoside binding	MOLECULAR_FUNCTION	0.0494	0.00711368	1.44331
GO:0004335	galactokinase activity	MOLECULAR_FUNCTION	0.0498048	0.00718171	9.31027

## Sheet: DOWN-REG
GO ID	GO Name	GO Category	FDR adjusted P-Value	P-Value	Fold enrichment
GO:0006836	neurotransmitter transport	BIOLOGICAL_PROCESS	4.01427e-34	4.70606e-37	17.6938
GO:0050794	regulation of cellular process	BIOLOGICAL_PROCESS	7.31811e-27	1.30883e-29	1.98122
GO:0007154	cell communication	BIOLOGICAL_PROCESS	7.31811e-27	1.42988e-29	2.44545
GO:0023052	signaling	BIOLOGICAL_PROCESS	7.07278e-26	1.52014e-28	2.42206
GO:0050789	regulation of biological process	BIOLOGICAL_PROCESS	2.48289e-25	5.82155e-28	1.93339
GO:0007165	signal transduction	BIOLOGICAL_PROCESS	3.18455e-24	8.08893e-27	2.38246
GO:0065007	biological regulation	BIOLOGICAL_PROCESS	1.38636e-18	5.1467e-21	1.73305
GO:0006468	protein phosphorylation	BIOLOGICAL_PROCESS	5.32956e-18	2.08267e-20	3.02327
GO:0050896	response to stimulus	BIOLOGICAL_PROCESS	3.98387e-17	1.79033e-19	1.91542
GO:0051716	cellular response to stimulus	BIOLOGICAL_PROCESS	1.3489e-16	6.58898e-19	1.97877
GO:0006955	immune response	BIOLOGICAL_PROCESS	2.34727e-14	1.51348e-16	6.24752
GO:0002376	immune system process	BIOLOGICAL_PROCESS	1.40531e-10	1.318e-12	4.46252
GO:0006812	cation transport	BIOLOGICAL_PROCESS	4.00719e-09	3.9931e-11	2.67235
GO:1903506	regulation of nucleic acid-templated transcription	BIOLOGICAL_PROCESS	4.01264e-09	4.23373e-11	2.12206
GO:0006355	regulation of transcription, DNA-templated	BIOLOGICAL_PROCESS	4.01264e-09	4.23373e-11	2.12206
GO:2001141	regulation of RNA biosynthetic process	BIOLOGICAL_PROCESS	4.01264e-09	4.23373e-11	2.12206
GO:0007018	microtubule-based movement	BIOLOGICAL_PROCESS	1.48714e-08	1.65625e-10	3.54413
GO:0016310	phosphorylation	BIOLOGICAL_PROCESS	2.52637e-08	2.96175e-10	1.97112
GO:0006928	movement of cell or subcellular component	BIOLOGICAL_PROCESS	2.93738e-08	3.52004e-10	3.37704
GO:0051252	regulation of RNA metabolic process	BIOLOGICAL_PROCESS	7.70635e-08	9.6367e-10	1.96869
GO:0019219	regulation of nucleobase-containing compound metabolic process	BIOLOGICAL_PROCESS	1.75909e-07	2.3372e-09	1.93306
GO:0007186	G protein-coupled receptor signaling pathway	BIOLOGICAL_PROCESS	7.72937e-07	1.13267e-08	3.23683
GO:0006351	transcription, DNA-templated	BIOLOGICAL_PROCESS	1.35328e-06	2.06245e-08	1.82717
GO:0097659	nucleic acid-templated transcription	BIOLOGICAL_PROCESS	1.35328e-06	2.06245e-08	1.82717
GO:0051260	protein homooligomerization	BIOLOGICAL_PROCESS	1.50883e-06	2.40458e-08	10.4688
GO:0032774	RNA biosynthetic process	BIOLOGICAL_PROCESS	1.50883e-06	2.40754e-08	1.82112
GO:0009987	cellular process	BIOLOGICAL_PROCESS	1.93487e-06	3.13784e-08	1.23634
GO:0006796	phosphate-containing compound metabolic process	BIOLOGICAL_PROCESS	2.85803e-06	4.91416e-08	1.62463
GO:0046938	phytochelatin biosynthetic process	BIOLOGICAL_PROCESS	3.51935e-06	6.73888e-08	130.861
GO:0046937	phytochelatin metabolic process	BIOLOGICAL_PROCESS	3.51935e-06	6.73888e-08	130.861
GO:0006793	phosphorus metabolic process	BIOLOGICAL_PROCESS	3.61745e-06	6.99742e-08	1.61433
GO:0007169	transmembrane receptor protein tyrosine kinase signaling pathway	BIOLOGICAL_PROCESS	5.03887e-06	9.84538e-08	12.4629
GO:0051259	protein complex oligomerization	BIOLOGICAL_PROCESS	7.92173e-06	1.57877e-07	8.48823
GO:2000112	regulation of cellular macromolecule biosynthetic process	BIOLOGICAL_PROCESS	7.93553e-06	1.61253e-07	1.76815
GO:0010556	regulation of macromolecule biosynthetic process	BIOLOGICAL_PROCESS	7.93553e-06	1.61253e-07	1.76815
GO:0031326	regulation of cellular biosynthetic process	BIOLOGICAL_PROCESS	8.57201e-06	1.75862e-07	1.7646
GO:0009889	regulation of biosynthetic process	BIOLOGICAL_PROCESS	9.25689e-06	1.91721e-07	1.76108
GO:0007017	microtubule-based process	BIOLOGICAL_PROCESS	1.08443e-05	2.28836e-07	2.4175
GO:0019748	secondary metabolic process	BIOLOGICAL_PROCESS	1.79104e-05	3.91944e-07	130.86
GO:0044550	secondary metabolite biosynthetic process	BIOLOGICAL_PROCESS	1.79104e-05	3.91944e-07	130.86
GO:0010468	regulation of gene expression	BIOLOGICAL_PROCESS	2.10122e-05	4.63928e-07	1.70476
GO:0007166	cell surface receptor signaling pathway	BIOLOGICAL_PROCESS	2.45438e-05	5.46696e-07	2.929
GO:0006811	ion transport	BIOLOGICAL_PROCESS	3.15594e-05	7.21464e-07	1.95142
GO:0031323	regulation of cellular metabolic process	BIOLOGICAL_PROCESS	5.0939e-05	1.17444e-06	1.63395
GO:0051171	regulation of nitrogen compound metabolic process	BIOLOGICAL_PROCESS	5.1745e-05	1.20314e-06	1.63304
GO:0080090	regulation of primary metabolic process	BIOLOGICAL_PROCESS	6.07049e-05	1.42333e-06	1.62676
GO:0006464	cellular protein modification process	BIOLOGICAL_PROCESS	7.75099e-05	1.87793e-06	1.53953
GO:0036211	protein modification process	BIOLOGICAL_PROCESS	7.75099e-05	1.87793e-06	1.53953
GO:0034654	nucleobase-containing compound biosynthetic process	BIOLOGICAL_PROCESS	0.000154249	3.94816e-06	1.57436
GO:0015940	pantothenate biosynthetic process	BIOLOGICAL_PROCESS	0.000205119	5.37044e-06	10.4688
GO:0015939	pantothenate metabolic process	BIOLOGICAL_PROCESS	0.000205119	5.37044e-06	10.4688
GO:0060255	regulation of macromolecule metabolic process	BIOLOGICAL_PROCESS	0.000270252	7.18136e-06	1.56561
GO:0043412	macromolecule modification	BIOLOGICAL_PROCESS	0.000279034	7.46926e-06	1.48105
GO:0019222	regulation of metabolic process	BIOLOGICAL_PROCESS	0.000507617	1.38856e-05	1.54033
GO:0007267	cell-cell signaling	BIOLOGICAL_PROCESS	0.000511622	1.41395e-05	3.67707
GO:0019438	aromatic compound biosynthetic process	BIOLOGICAL_PROCESS	0.00128155	3.90625e-05	1.48864
GO:0071526	semaphorin-plexin signaling pathway	BIOLOGICAL_PROCESS	0.00138252	4.29505e-05	18.6943
GO:0009097	isoleucine biosynthetic process	BIOLOGICAL_PROCESS	0.00152115	4.9635e-05	7.21988
GO:0009099	valine biosynthetic process	BIOLOGICAL_PROCESS	0.00152115	4.9635e-05	7.21988
GO:0009098	leucine biosynthetic process	BIOLOGICAL_PROCESS	0.00152115	4.9635e-05	7.21988
GO:0006813	potassium ion transport	BIOLOGICAL_PROCESS	0.00152115	4.9635e-05	7.21988
GO:0009082	branched-chain amino acid biosynthetic process	BIOLOGICAL_PROCESS	0.00152115	4.9635e-05	7.21988
GO:0039694	viral RNA genome replication	BIOLOGICAL_PROCESS	0.00202534	6.76697e-05	16.3575
GO:0018130	heterocycle biosynthetic process	BIOLOGICAL_PROCESS	0.00287379	9.7702e-05	1.45331
GO:1901362	organic cyclic compound biosynthetic process	BIOLOGICAL_PROCESS	0.00352158	0.000121102	1.44246
GO:0007167	enzyme linked receptor protein signaling pathway	BIOLOGICAL_PROCESS	0.00743492	0.000262939	3.65191
GO:0016032	viral process	BIOLOGICAL_PROCESS	0.00799962	0.000287599	10.905
GO:0019079	viral genome replication	BIOLOGICAL_PROCESS	0.00799962	0.000287599	10.905
GO:0019058	viral life cycle	BIOLOGICAL_PROCESS	0.00799962	0.000287599	10.905
GO:0018212	peptidyl-tyrosine modification	BIOLOGICAL_PROCESS	0.00826528	0.000301995	7.85162
GO:0018108	peptidyl-tyrosine phosphorylation	BIOLOGICAL_PROCESS	0.00826528	0.000301995	7.85162
GO:0007016	cytoskeletal anchoring at plasma membrane	BIOLOGICAL_PROCESS	0.0177659	0.00071508	13.086
GO:0002757	immune response-activating signal transduction	BIOLOGICAL_PROCESS	0.0177659	0.00071508	13.086
GO:0002764	immune response-regulating signaling pathway	BIOLOGICAL_PROCESS	0.0177659	0.00071508	13.086
GO:0034453	microtubule anchoring	BIOLOGICAL_PROCESS	0.0206795	0.000836394	8.17877
GO:0044419	interspecies interaction between organisms	BIOLOGICAL_PROCESS	0.0284046	0.00116549	5.81601
GO:0042364	water-soluble vitamin biosynthetic process	BIOLOGICAL_PROCESS	0.0300006	0.0012427	4.18753
GO:0009110	vitamin biosynthetic process	BIOLOGICAL_PROCESS	0.0300006	0.0012427	4.18753
GO:0006357	regulation of transcription by RNA polymerase II	BIOLOGICAL_PROCESS	0.0305408	0.00129582	2.5075
GO:0010038	response to metal ion	BIOLOGICAL_PROCESS	0.0305408	0.00130088	7.27001
GO:0009190	cyclic nucleotide biosynthetic process	BIOLOGICAL_PROCESS	0.0305408	0.00130088	7.27001
GO:0009187	cyclic nucleotide metabolic process	BIOLOGICAL_PROCESS	0.0305408	0.00130088	7.27001
GO:0008543	fibroblast growth factor receptor signaling pathway	BIOLOGICAL_PROCESS	0.035475	0.00155957	19.629
GO:0071774	response to fibroblast growth factor	BIOLOGICAL_PROCESS	0.035475	0.00155957	19.629
GO:0044344	cellular response to fibroblast growth factor stimulus	BIOLOGICAL_PROCESS	0.035475	0.00155957	19.629
GO:0007010	cytoskeleton organization	BIOLOGICAL_PROCESS	0.0416374	0.00185489	1.80109
GO:0005667	transcription factor complex	CELLULAR_COMPONENT	3.83457e-17	1.64831e-19	3.38361
GO:0005581	collagen trimer	CELLULAR_COMPONENT	2.6125e-13	1.83763e-15	11.5761
GO:0005856	cytoskeleton	CELLULAR_COMPONENT	2.93738e-08	3.55837e-10	2.24494
GO:0099513	polymeric cytoskeletal fiber	CELLULAR_COMPONENT	8.13502e-08	1.03317e-09	3.24112
GO:0005874	microtubule	CELLULAR_COMPONENT	1.17663e-07	1.51734e-09	3.31513
GO:0099080	supramolecular complex	CELLULAR_COMPONENT	2.40307e-07	3.33369e-09	3.09728
GO:0099081	supramolecular polymer	CELLULAR_COMPONENT	2.40307e-07	3.33369e-09	3.09728
GO:0099512	supramolecular fiber	CELLULAR_COMPONENT	2.40307e-07	3.33369e-09	3.09728
GO:0030286	dynein complex	CELLULAR_COMPONENT	4.68267e-07	6.67907e-09	4.58488
GO:0034703	cation channel complex	CELLULAR_COMPONENT	1.50883e-06	2.41743e-08	19.629
GO:0034705	potassium channel complex	CELLULAR_COMPONENT	1.94414e-06	3.30481e-08	26.1721
GO:0008076	voltage-gated potassium channel complex	CELLULAR_COMPONENT	1.94414e-06	3.30481e-08	26.1721
GO:0044421	extracellular region part	CELLULAR_COMPONENT	1.24288e-05	2.64702e-07	3.45418
GO:0015630	microtubule cytoskeleton	CELLULAR_COMPONENT	1.52681e-05	3.28153e-07	2.43977
GO:0044430	cytoskeletal part	CELLULAR_COMPONENT	3.08627e-05	6.99507e-07	2.08228
GO:0034702	ion channel complex	CELLULAR_COMPONENT	7.4531e-05	1.77663e-06	8.4426
GO:0005875	microtubule associated complex	CELLULAR_COMPONENT	0.000107192	2.65991e-06	3.18847
GO:0031012	extracellular matrix	CELLULAR_COMPONENT	0.000159877	4.12343e-06	4.08188
GO:0031379	RNA-directed RNA polymerase complex	CELLULAR_COMPONENT	0.00140322	4.44161e-05	12.0794
GO:0005576	extracellular region	CELLULAR_COMPONENT	0.00177227	5.85216e-05	1.98775
GO:1902495	transmembrane transporter complex	CELLULAR_COMPONENT	0.00216206	7.30826e-05	5.13177
GO:1990351	transporter complex	CELLULAR_COMPONENT	0.00473023	0.000164514	4.59159
GO:0005929	cilium	CELLULAR_COMPONENT	0.00594636	0.000209133	4.05482
GO:0042995	cell projection	CELLULAR_COMPONENT	0.0113218	0.000431371	3.69093
GO:0120025	plasma membrane bounded cell projection	CELLULAR_COMPONENT	0.0113218	0.000431371	3.69093
GO:0120038	plasma membrane bounded cell projection part	CELLULAR_COMPONENT	0.0139017	0.000543247	4.2827
GO:0044441	ciliary part	CELLULAR_COMPONENT	0.0139017	0.000543247	4.2827
GO:0044463	cell projection part	CELLULAR_COMPONENT	0.0139017	0.000543247	4.2827
GO:0005930	axoneme	CELLULAR_COMPONENT	0.0142914	0.000566852	6.82749
GO:0032838	plasma membrane bounded cell projection cytoplasm	CELLULAR_COMPONENT	0.0142914	0.000566852	6.82749
GO:0097014	ciliary plasm	CELLULAR_COMPONENT	0.0142914	0.000566852	6.82749
GO:0005813	centrosome	CELLULAR_COMPONENT	0.0363284	0.00160419	5.41491
GO:0005326	neurotransmitter transporter activity	MOLECULAR_FUNCTION	9.58331e-37	5.61741e-40	21.6596
GO:0005328	neurotransmitter:sodium symporter activity	MOLECULAR_FUNCTION	9.58331e-37	5.61741e-40	21.6596
GO:0015370	solute:sodium symporter activity	MOLECULAR_FUNCTION	9.58331e-37	5.61741e-40	21.6596
GO:0015294	solute:cation symporter activity	MOLECULAR_FUNCTION	4.01427e-34	4.70606e-37	17.6938
GO:0015081	sodium ion transmembrane transporter activity	MOLECULAR_FUNCTION	4.01427e-34	4.70606e-37	17.6938
GO:0015293	symporter activity	MOLECULAR_FUNCTION	2.5029e-31	3.42327e-34	14.6077
GO:0046873	metal ion transmembrane transporter activity	MOLECULAR_FUNCTION	6.67965e-30	1.0441e-32	8.87188
GO:0015291	secondary active transmembrane transporter activity	MOLECULAR_FUNCTION	1.18208e-23	3.2335e-26	8.72402
GO:0003700	DNA-binding transcription factor activity	MOLECULAR_FUNCTION	6.43114e-23	1.88486e-25	4.26057
GO:0015077	monovalent inorganic cation transmembrane transporter activity	MOLECULAR_FUNCTION	2.62484e-20	8.20583e-23	5.77022
GO:0004672	protein kinase activity	MOLECULAR_FUNCTION	2.87002e-19	9.53309e-22	3.26318
GO:0140110	transcription regulator activity	MOLECULAR_FUNCTION	4.62276e-19	1.62582e-21	3.44873
GO:0022890	inorganic cation transmembrane transporter activity	MOLECULAR_FUNCTION	2.0761e-17	8.51859e-20	4.39747
GO:0008324	cation transmembrane transporter activity	MOLECULAR_FUNCTION	5.28276e-17	2.47726e-19	4.22779
GO:0016773	phosphotransferase activity, alcohol group as acceptor	MOLECULAR_FUNCTION	1.34925e-16	6.85432e-19	2.82647
GO:0060089	molecular transducer activity	MOLECULAR_FUNCTION	3.08728e-16	1.6287e-18	4.30126
GO:0004888	transmembrane signaling receptor activity	MOLECULAR_FUNCTION	8.81857e-15	4.82454e-17	4.62404
GO:0016301	kinase activity	MOLECULAR_FUNCTION	9.9638e-15	5.64576e-17	2.48948
GO:0005164	tumor necrosis factor receptor binding	MOLECULAR_FUNCTION	1.65295e-14	1.0012e-16	9.51711
GO:0032813	tumor necrosis factor receptor superfamily binding	MOLECULAR_FUNCTION	1.65295e-14	1.0012e-16	9.51711
GO:0005515	protein binding	MOLECULAR_FUNCTION	1.91169e-14	1.19527e-16	1.4992
GO:0005126	cytokine receptor binding	MOLECULAR_FUNCTION	7.29021e-14	4.84305e-16	8.82913
GO:0005044	scavenger receptor activity	MOLECULAR_FUNCTION	7.47686e-14	5.11313e-16	6.40575
GO:0038024	cargo receptor activity	MOLECULAR_FUNCTION	4.09619e-13	2.9613e-15	5.98707
GO:0015318	inorganic molecular entity transmembrane transporter activity	MOLECULAR_FUNCTION	4.15992e-13	3.08865e-15	3.27771
GO:0003774	motor activity	MOLECULAR_FUNCTION	2.61102e-12	1.98964e-14	4.19482
GO:0022804	active transmembrane transporter activity	MOLECULAR_FUNCTION	4.21307e-12	3.29275e-14	3.9755
GO:0016772	transferase activity, transferring phosphorus-containing groups	MOLECULAR_FUNCTION	1.25789e-11	1.00769e-13	2.15306
GO:0004690	cyclic nucleotide-dependent protein kinase activity	MOLECULAR_FUNCTION	1.43108e-11	1.23032e-13	235.55
GO:0004692	cGMP-dependent protein kinase activity	MOLECULAR_FUNCTION	1.43108e-11	1.23032e-13	235.55
GO:0030553	cGMP binding	MOLECULAR_FUNCTION	1.43108e-11	1.23032e-13	235.55
GO:0005102	signaling receptor binding	MOLECULAR_FUNCTION	1.64667e-11	1.44784e-13	5.14619
GO:0038023	signaling receptor activity	MOLECULAR_FUNCTION	2.10522e-11	1.89215e-13	3.64513
GO:0015075	ion transmembrane transporter activity	MOLECULAR_FUNCTION	2.92832e-11	2.68916e-13	2.94771
GO:0003777	microtubule motor activity	MOLECULAR_FUNCTION	3.1615e-10	3.02684e-12	4.32306
GO:0030551	cyclic nucleotide binding	MOLECULAR_FUNCTION	2.50481e-09	2.44706e-11	78.5162
GO:0005488	binding	MOLECULAR_FUNCTION	1.21787e-08	1.30877e-10	1.21979
GO:0004084	branched-chain-amino-acid transaminase activity	MOLECULAR_FUNCTION	1.28844e-08	1.40978e-10	104.688
GO:0017017	MAP kinase tyrosine/serine/threonine phosphatase activity	MOLECULAR_FUNCTION	1.80618e-08	2.08216e-10	47.1097
GO:0033549	MAP kinase phosphatase activity	MOLECULAR_FUNCTION	1.80618e-08	2.08216e-10	47.1097
GO:0051087	chaperone binding	MOLECULAR_FUNCTION	3.72563e-08	4.58606e-10	20.5638
GO:0022839	ion gated channel activity	MOLECULAR_FUNCTION	1.25555e-07	1.64364e-09	8.37506
GO:0004930	G protein-coupled receptor activity	MOLECULAR_FUNCTION	4.32983e-07	6.0912e-09	3.75675
GO:0022836	gated channel activity	MOLECULAR_FUNCTION	5.48726e-07	7.9339e-09	7.34654
GO:0001671	ATPase activator activity	MOLECULAR_FUNCTION	1.13122e-06	1.6798e-08	157.032
GO:0008131	primary amine oxidase activity	MOLECULAR_FUNCTION	1.50883e-06	2.41743e-08	19.629
GO:0005249	voltage-gated potassium channel activity	MOLECULAR_FUNCTION	1.94414e-06	3.30481e-08	26.1721
GO:0005267	potassium channel activity	MOLECULAR_FUNCTION	1.94414e-06	3.30481e-08	26.1721
GO:0004674	protein serine/threonine kinase activity	MOLECULAR_FUNCTION	3.2272e-06	5.61197e-08	3.20883
GO:0005261	cation channel activity	MOLECULAR_FUNCTION	3.39655e-06	6.01813e-08	8.29846
GO:0004714	transmembrane receptor protein tyrosine kinase activity	MOLECULAR_FUNCTION	3.39655e-06	6.0392e-08	23.264
GO:0017046	peptide hormone binding	MOLECULAR_FUNCTION	3.51935e-06	6.73888e-08	130.861
GO:0016756	glutathione gamma-glutamylcysteinyltransferase activity	MOLECULAR_FUNCTION	3.51935e-06	6.73888e-08	130.861
GO:0042165	neurotransmitter binding	MOLECULAR_FUNCTION	3.51935e-06	6.73888e-08	130.861
GO:0051424	corticotropin-releasing hormone binding	MOLECULAR_FUNCTION	3.51935e-06	6.73888e-08	130.861
GO:0042562	hormone binding	MOLECULAR_FUNCTION	3.51935e-06	6.73888e-08	130.861
GO:0022843	voltage-gated cation channel activity	MOLECULAR_FUNCTION	7.44763e-06	1.46974e-07	14.7218
GO:0019199	transmembrane receptor protein kinase activity	MOLECULAR_FUNCTION	1.03982e-05	2.17392e-07	13.8558
GO:0008191	metalloendopeptidase inhibitor activity	MOLECULAR_FUNCTION	2.80532e-05	6.30348e-07	11.7774
GO:0048038	quinone binding	MOLECULAR_FUNCTION	6.75587e-05	1.59723e-06	10.2412
GO:0022838	substrate-specific channel activity	MOLECULAR_FUNCTION	9.20916e-05	2.2672e-06	4.55166
GO:0005216	ion channel activity	MOLECULAR_FUNCTION	9.20916e-05	2.2672e-06	4.55166
GO:0022832	voltage-gated channel activity	MOLECULAR_FUNCTION	0.000110857	2.79416e-06	9.42194
GO:0005244	voltage-gated ion channel activity	MOLECULAR_FUNCTION	0.000110857	2.79416e-06	9.42194
GO:0015079	potassium ion transmembrane transporter activity	MOLECULAR_FUNCTION	0.000113511	2.88324e-06	11.632
GO:0022857	transmembrane transporter activity	MOLECULAR_FUNCTION	0.00024925	6.57459e-06	1.83761
GO:0004866	endopeptidase inhibitor activity	MOLECULAR_FUNCTION	0.000388248	1.05444e-05	3.77055
GO:0061135	endopeptidase regulator activity	MOLECULAR_FUNCTION	0.000388248	1.05444e-05	3.77055
GO:0097367	carbohydrate derivative binding	MOLECULAR_FUNCTION	0.000511622	1.41951e-05	1.36923
GO:0043394	proteoglycan binding	MOLECULAR_FUNCTION	0.000513179	1.45391e-05	26.1721
GO:0043395	heparan sulfate proteoglycan binding	MOLECULAR_FUNCTION	0.000513179	1.45391e-05	26.1721
GO:0060590	ATPase regulator activity	MOLECULAR_FUNCTION	0.000513179	1.44203e-05	15.7032
GO:0003677	DNA binding	MOLECULAR_FUNCTION	0.000537444	1.53315e-05	1.65921
GO:0004713	protein tyrosine kinase activity	MOLECULAR_FUNCTION	0.00065437	1.88424e-05	3.77255
GO:0005524	ATP binding	MOLECULAR_FUNCTION	0.00065437	1.89228e-05	1.46224
GO:0030414	peptidase inhibitor activity	MOLECULAR_FUNCTION	0.000804441	2.35768e-05	3.36498
GO:0061134	peptidase regulator activity	MOLECULAR_FUNCTION	0.000804441	2.35768e-05	3.36498
GO:0019905	syntaxin binding	MOLECULAR_FUNCTION	0.000875888	2.5842e-05	21.81
GO:0035639	purine ribonucleoside triphosphate binding	MOLECULAR_FUNCTION	0.000878224	2.60825e-05	1.37472
GO:0022803	passive transmembrane transporter activity	MOLECULAR_FUNCTION	0.00101606	3.05732e-05	3.60994
GO:0015267	channel activity	MOLECULAR_FUNCTION	0.00101606	3.05732e-05	3.60994
GO:0032559	adenyl ribonucleotide binding	MOLECULAR_FUNCTION	0.00117641	3.56279e-05	1.44124
GO:0030554	adenyl nucleotide binding	MOLECULAR_FUNCTION	0.00128724	3.94875e-05	1.4378
GO:0017154	semaphorin receptor activity	MOLECULAR_FUNCTION	0.00138252	4.29505e-05	18.6943
GO:0003968	RNA-directed 5'-3' RNA polymerase activity	MOLECULAR_FUNCTION	0.00140322	4.44161e-05	12.0794
GO:0032555	purine ribonucleotide binding	MOLECULAR_FUNCTION	0.00140322	4.39248e-05	1.36074
GO:0017076	purine nucleotide binding	MOLECULAR_FUNCTION	0.0015857	5.20511e-05	1.35614
GO:0032553	ribonucleotide binding	MOLECULAR_FUNCTION	0.00195904	6.50716e-05	1.35006
GO:0008138	protein tyrosine/serine/threonine phosphatase activity	MOLECULAR_FUNCTION	0.00214002	7.19193e-05	4.64343
GO:0000149	SNARE binding	MOLECULAR_FUNCTION	0.00298489	0.000102062	14.54
GO:0140096	catalytic activity, acting on a protein	MOLECULAR_FUNCTION	0.00466401	0.000161299	1.35475
GO:0005007	fibroblast growth factor-activated receptor activity	MOLECULAR_FUNCTION	0.00554053	0.000193778	78.5162
GO:0004857	enzyme inhibitor activity	MOLECULAR_FUNCTION	0.00805623	0.000291208	2.70745
GO:0016641	oxidoreductase activity, acting on the CH-NH2 group of donors, oxygen as acceptor	MOLECULAR_FUNCTION	0.00905598	0.000332654	4.6186
GO:0022834	ligand-gated channel activity	MOLECULAR_FUNCTION	0.00955011	0.000354537	6.10681
GO:0015276	ligand-gated ion channel activity	MOLECULAR_FUNCTION	0.00955011	0.000354537	6.10681
GO:0004112	cyclic-nucleotide phosphodiesterase activity	MOLECULAR_FUNCTION	0.0102933	0.000386148	10.0662
GO:0004114	3',5'-cyclic-nucleotide phosphodiesterase activity	MOLECULAR_FUNCTION	0.0102933	0.000386148	10.0662
GO:0008144	drug binding	MOLECULAR_FUNCTION	0.0106119	0.000400176	1.33941
GO:0004850	uridine phosphorylase activity	MOLECULAR_FUNCTION	0.0122392	0.000471105	39.2581
GO:0005057	obsolete signal transducer activity, downstream of receptor	MOLECULAR_FUNCTION	0.0122392	0.000471105	39.2581
GO:0016841	ammonia-lyase activity	MOLECULAR_FUNCTION	0.0225467	0.000916316	26.1721
GO:0043565	sequence-specific DNA binding	MOLECULAR_FUNCTION	0.0282275	0.00115271	2.04469
GO:0016849	phosphorus-oxygen lyase activity	MOLECULAR_FUNCTION	0.0305408	0.00130088	7.27001
GO:0016755	transferase activity, transferring amino-acyl groups	MOLECULAR_FUNCTION	0.0305408	0.00130088	7.27001
GO:0005217	intracellular ligand-gated ion channel activity	MOLECULAR_FUNCTION	0.0312193	0.00135418	52.3445
GO:0099604	ligand-gated calcium channel activity	MOLECULAR_FUNCTION	0.0312193	0.00135418	52.3445
GO:0015278	calcium-release channel activity	MOLECULAR_FUNCTION	0.0312193	0.00135418	52.3445
GO:0001965	G-protein alpha-subunit binding	MOLECULAR_FUNCTION	0.0312193	0.00135418	52.3445
GO:0008270	zinc ion binding	MOLECULAR_FUNCTION	0.0399014	0.00176976	1.44544
GO:0016638	oxidoreductase activity, acting on the CH-NH2 group of donors	MOLECULAR_FUNCTION	0.0423687	0.00189575	3.51565

## Sheet: UP-REG. after GOSLIM
GO ID	GO Name	GO Category	FDR adjusted P-Value	P-Value	Fold enrichment
GO:0008152	metabolic process	BIOLOGICAL_PROCESS	1.06022e-69	3.22059e-72	2.04132
GO:0009056	catabolic process	BIOLOGICAL_PROCESS	1.15477e-54	7.01562e-57	4.4573
GO:0044281	small molecule metabolic process	BIOLOGICAL_PROCESS	6.91316e-45	4.61997e-47	2.84877
GO:0009058	biosynthetic process	BIOLOGICAL_PROCESS	2.35161e-41	1.85728e-43	2.39407
GO:0071704	organic substance metabolic process	BIOLOGICAL_PROCESS	3.73168e-29	4.08082e-31	1.82823
GO:0044237	cellular metabolic process	BIOLOGICAL_PROCESS	4.25901e-29	4.91623e-31	1.74305
GO:0044238	primary metabolic process	BIOLOGICAL_PROCESS	5.03534e-29	6.11828e-31	1.82752
GO:0006091	generation of precursor metabolites and energy	BIOLOGICAL_PROCESS	1.45332e-27	1.85417e-29	5.14181
GO:0044271	cellular nitrogen compound biosynthetic process	BIOLOGICAL_PROCESS	7.09548e-27	9.48364e-29	3.89991
GO:0034645	cellular macromolecule biosynthetic process	BIOLOGICAL_PROCESS	1.22157e-26	1.85536e-28	3.86394
GO:0044249	cellular biosynthetic process	BIOLOGICAL_PROCESS	1.22157e-26	1.77597e-28	3.83506
GO:0009059	macromolecule biosynthetic process	BIOLOGICAL_PROCESS	1.22157e-26	1.85536e-28	3.86394
GO:1901576	organic substance biosynthetic process	BIOLOGICAL_PROCESS	2.70734e-26	4.27648e-28	3.75924
GO:0010467	gene expression	BIOLOGICAL_PROCESS	5.96353e-26	9.78221e-28	3.11367
GO:0043604	amide biosynthetic process	BIOLOGICAL_PROCESS	2.23708e-24	4.34912e-26	3.89065
GO:0006412	translation	BIOLOGICAL_PROCESS	2.23708e-24	3.95015e-26	3.89637
GO:0006518	peptide metabolic process	BIOLOGICAL_PROCESS	2.23708e-24	4.34912e-26	3.89065
GO:0043043	peptide biosynthetic process	BIOLOGICAL_PROCESS	2.23708e-24	4.34912e-26	3.89065
GO:1901566	organonitrogen compound biosynthetic process	BIOLOGICAL_PROCESS	5.07326e-24	1.01712e-25	3.77338
GO:0043603	cellular amide metabolic process	BIOLOGICAL_PROCESS	7.72205e-24	1.64199e-25	3.81239
GO:0022613	ribonucleoprotein complex biogenesis	BIOLOGICAL_PROCESS	1.07354e-23	2.38756e-25	3.85968
GO:0042254	ribosome biogenesis	BIOLOGICAL_PROCESS	2.32813e-23	5.51623e-25	4.12173
GO:0034641	cellular nitrogen compound metabolic process	BIOLOGICAL_PROCESS	2.31587e-22	5.76856e-24	1.83895
GO:0009987	cellular process	BIOLOGICAL_PROCESS	2.21967e-21	5.79865e-23	1.50991
GO:0055114	oxidation-reduction process	BIOLOGICAL_PROCESS	5.73944e-21	1.53424e-22	4.72675
GO:0006807	nitrogen compound metabolic process	BIOLOGICAL_PROCESS	2.66757e-19	7.77905e-21	1.60238
GO:0006725	cellular aromatic compound metabolic process	BIOLOGICAL_PROCESS	4.47166e-19	1.38551e-20	2.48196
GO:0046483	heterocycle metabolic process	BIOLOGICAL_PROCESS	4.47166e-19	1.38551e-20	2.48196
GO:0006139	nucleobase-containing compound metabolic process	BIOLOGICAL_PROCESS	4.47166e-19	1.38551e-20	2.48196
GO:0044085	cellular component biogenesis	BIOLOGICAL_PROCESS	5.18162e-19	1.63696e-20	2.72717
GO:1901360	organic cyclic compound metabolic process	BIOLOGICAL_PROCESS	5.27319e-19	1.69793e-20	2.47576
GO:0006629	lipid metabolic process	BIOLOGICAL_PROCESS	5.64188e-18	1.85092e-19	3.30657
GO:0034655	nucleobase-containing compound catabolic process	BIOLOGICAL_PROCESS	6.67304e-15	2.39192e-16	5.13258
GO:0046700	heterocycle catabolic process	BIOLOGICAL_PROCESS	6.67304e-15	2.39192e-16	5.13258
GO:0044270	cellular nitrogen compound catabolic process	BIOLOGICAL_PROCESS	6.67304e-15	2.39192e-16	5.13258
GO:1901361	organic cyclic compound catabolic process	BIOLOGICAL_PROCESS	6.67304e-15	2.39192e-16	5.13258
GO:0019439	aromatic compound catabolic process	BIOLOGICAL_PROCESS	6.67304e-15	2.39192e-16	5.13258
GO:1901564	organonitrogen compound metabolic process	BIOLOGICAL_PROCESS	1.6589e-14	6.04703e-16	1.76298
GO:1901575	organic substance catabolic process	BIOLOGICAL_PROCESS	7.40794e-14	2.74535e-15	4.74713
GO:0071840	cellular component organization or biogenesis	BIOLOGICAL_PROCESS	8.56212e-13	3.27712e-14	2.04759
GO:0051186	cofactor metabolic process	BIOLOGICAL_PROCESS	1.89568e-12	7.3708e-14	2.83976
GO:0043170	macromolecule metabolic process	BIOLOGICAL_PROCESS	7.42767e-12	2.93316e-13	1.631
GO:0051234	establishment of localization	BIOLOGICAL_PROCESS	3.53408e-11	1.46001e-12	1.8676
GO:0006810	transport	BIOLOGICAL_PROCESS	3.53408e-11	1.46001e-12	1.8676
GO:0006260	DNA replication	BIOLOGICAL_PROCESS	5.07268e-11	2.12646e-12	69.827
GO:0051179	localization	BIOLOGICAL_PROCESS	6.1016e-11	2.59485e-12	1.85261
GO:0090304	nucleic acid metabolic process	BIOLOGICAL_PROCESS	1.00622e-10	4.4626e-12	2.14541
GO:0006790	sulfur compound metabolic process	BIOLOGICAL_PROCESS	1.15665e-10	5.2e-12	3.772
GO:0019752	carboxylic acid metabolic process	BIOLOGICAL_PROCESS	1.47635e-10	6.72697e-12	2.22704
GO:0006082	organic acid metabolic process	BIOLOGICAL_PROCESS	1.50042e-10	7.01897e-12	2.22519
GO:0043436	oxoacid metabolic process	BIOLOGICAL_PROCESS	1.50042e-10	7.01897e-12	2.22519
GO:0006520	cellular amino acid metabolic process	BIOLOGICAL_PROCESS	2.02847e-10	9.61242e-12	2.2223
GO:0044248	cellular catabolic process	BIOLOGICAL_PROCESS	2.94273e-10	1.41237e-11	3.57448
GO:0042592	homeostatic process	BIOLOGICAL_PROCESS	6.33133e-10	3.0772e-11	3.36066
GO:0065008	regulation of biological quality	BIOLOGICAL_PROCESS	6.77018e-10	3.33162e-11	3.3517
GO:0016070	RNA metabolic process	BIOLOGICAL_PROCESS	1.07582e-09	5.35948e-11	2.49382
GO:0055085	transmembrane transport	BIOLOGICAL_PROCESS	2.08178e-09	1.04974e-10	2.6728
GO:0044260	cellular macromolecule metabolic process	BIOLOGICAL_PROCESS	7.31924e-09	3.77968e-10	1.58612
GO:0034660	ncRNA metabolic process	BIOLOGICAL_PROCESS	8.11864e-09	4.29114e-10	3.28127
GO:0006399	tRNA metabolic process	BIOLOGICAL_PROCESS	8.11864e-09	4.29114e-10	3.28127
GO:0006281	DNA repair	BIOLOGICAL_PROCESS	1.12179e-08	5.99743e-10	25.3916
GO:0006974	cellular response to DNA damage stimulus	BIOLOGICAL_PROCESS	1.96993e-08	1.06515e-09	23.2757
GO:0042886	amide transport	BIOLOGICAL_PROCESS	3.13775e-07	1.81098e-08	4.69067
GO:0045184	establishment of protein localization	BIOLOGICAL_PROCESS	3.13775e-07	1.81098e-08	4.69067
GO:0008104	protein localization	BIOLOGICAL_PROCESS	3.13775e-07	1.81098e-08	4.69067
GO:0015031	protein transport	BIOLOGICAL_PROCESS	3.13775e-07	1.81098e-08	4.69067
GO:0015833	peptide transport	BIOLOGICAL_PROCESS	3.13775e-07	1.81098e-08	4.69067
GO:0006605	protein targeting	BIOLOGICAL_PROCESS	3.24797e-07	1.89432e-08	5.17237
GO:0070727	cellular macromolecule localization	BIOLOGICAL_PROCESS	3.35194e-07	2.01605e-08	4.88789
GO:0034613	cellular protein localization	BIOLOGICAL_PROCESS	3.35194e-07	2.01605e-08	4.88789
GO:0006886	intracellular protein transport	BIOLOGICAL_PROCESS	3.35194e-07	2.01605e-08	4.88789
GO:0071705	nitrogen compound transport	BIOLOGICAL_PROCESS	3.79289e-07	2.3043e-08	4.62013
GO:0019538	protein metabolic process	BIOLOGICAL_PROCESS	1.06105e-06	6.83756e-08	1.5386
GO:0033554	cellular response to stress	BIOLOGICAL_PROCESS	2.99649e-06	2.00251e-07	11.1723
GO:0071702	organic substance transport	BIOLOGICAL_PROCESS	3.95954e-06	2.67017e-07	3.80123
GO:0033036	macromolecule localization	BIOLOGICAL_PROCESS	4.09759e-06	2.78815e-07	3.93896
GO:0007005	mitochondrion organization	BIOLOGICAL_PROCESS	9.01321e-06	6.24244e-07	6.48393
GO:0044267	cellular protein metabolic process	BIOLOGICAL_PROCESS	1.63611e-05	1.14309e-06	1.49013
GO:0006259	DNA metabolic process	BIOLOGICAL_PROCESS	7.45716e-05	5.34596e-06	2.14852
GO:0051641	cellular localization	BIOLOGICAL_PROCESS	7.74021e-05	5.68995e-06	2.94629
GO:0051649	establishment of localization in cell	BIOLOGICAL_PROCESS	7.74021e-05	5.68995e-06	2.94629
GO:0046907	intracellular transport	BIOLOGICAL_PROCESS	7.74021e-05	5.68995e-06	2.94629
GO:0010469	regulation of signaling receptor activity	BIOLOGICAL_PROCESS	0.00111279	8.92395e-05	27.9308
GO:0010468	regulation of gene expression	BIOLOGICAL_PROCESS	0.00134373	0.000108576	4.38913
GO:0051252	regulation of RNA metabolic process	BIOLOGICAL_PROCESS	0.00276204	0.00022989	4.36419
GO:0006355	regulation of transcription, DNA-templated	BIOLOGICAL_PROCESS	0.00276204	0.00022989	4.36419
GO:2001141	regulation of RNA biosynthetic process	BIOLOGICAL_PROCESS	0.00276204	0.00022989	4.36419
GO:1903506	regulation of nucleic acid-templated transcription	BIOLOGICAL_PROCESS	0.00276204	0.00022989	4.36419
GO:0006351	transcription, DNA-templated	BIOLOGICAL_PROCESS	0.00300135	0.000257102	4.29705
GO:0097659	nucleic acid-templated transcription	BIOLOGICAL_PROCESS	0.00300135	0.000257102	4.29705
GO:0019219	regulation of nucleobase-containing compound metabolic process	BIOLOGICAL_PROCESS	0.00300135	0.000257102	4.29705
GO:0032774	RNA biosynthetic process	BIOLOGICAL_PROCESS	0.00300135	0.000257102	4.29705
GO:0006457	protein folding	BIOLOGICAL_PROCESS	0.00353561	0.000305016	2.21403
GO:2000112	regulation of cellular macromolecule biosynthetic process	BIOLOGICAL_PROCESS	0.00441639	0.000394416	4.04794
GO:0009889	regulation of biosynthetic process	BIOLOGICAL_PROCESS	0.00441639	0.000394416	4.04794
GO:0031326	regulation of cellular biosynthetic process	BIOLOGICAL_PROCESS	0.00441639	0.000394416	4.04794
GO:0010556	regulation of macromolecule biosynthetic process	BIOLOGICAL_PROCESS	0.00441639	0.000394416	4.04794
GO:0060255	regulation of macromolecule metabolic process	BIOLOGICAL_PROCESS	0.00453679	0.000410682	3.70167
GO:0019222	regulation of metabolic process	BIOLOGICAL_PROCESS	0.00453679	0.000410682	3.70167
GO:0018130	heterocycle biosynthetic process	BIOLOGICAL_PROCESS	0.00470073	0.000436927	3.99011
GO:0034654	nucleobase-containing compound biosynthetic process	BIOLOGICAL_PROCESS	0.00470073	0.000436927	3.99011
GO:0019438	aromatic compound biosynthetic process	BIOLOGICAL_PROCESS	0.00470073	0.000436927	3.99011
GO:1901362	organic cyclic compound biosynthetic process	BIOLOGICAL_PROCESS	0.005131	0.000483174	3.93391
GO:0030154	cell differentiation	BIOLOGICAL_PROCESS	0.00693124	0.000656909	3.25407
GO:0048869	cellular developmental process	BIOLOGICAL_PROCESS	0.00734958	0.000709954	3.22278
GO:0065003	protein-containing complex assembly	BIOLOGICAL_PROCESS	0.00944727	0.000924064	1.90717
GO:0043933	protein-containing complex subunit organization	BIOLOGICAL_PROCESS	0.00944727	0.000924064	1.90717
GO:0031323	regulation of cellular metabolic process	BIOLOGICAL_PROCESS	0.0102987	0.00101986	3.53554
GO:0051171	regulation of nitrogen compound metabolic process	BIOLOGICAL_PROCESS	0.0117671	0.00121139	3.44825
GO:0080090	regulation of primary metabolic process	BIOLOGICAL_PROCESS	0.0117671	0.00121139	3.44825
GO:0051604	protein maturation	BIOLOGICAL_PROCESS	0.0208865	0.00229676	3.39699
GO:0061024	membrane organization	BIOLOGICAL_PROCESS	0.0359981	0.00402409	3.38555
GO:0005737	cytoplasm	CELLULAR_COMPONENT	2.189e-100	3.98967e-103	3.59547
GO:0044444	cytoplasmic part	CELLULAR_COMPONENT	3.23734e-73	7.86717e-76	3.93609
GO:0005622	intracellular	CELLULAR_COMPONENT	1.26275e-66	4.60299e-69	2.20052
GO:0044464	cell part	CELLULAR_COMPONENT	6.67407e-63	2.8383e-65	2.13521
GO:0005623	cell	CELLULAR_COMPONENT	8.19786e-62	3.98438e-64	2.11016
GO:0044424	intracellular part	CELLULAR_COMPONENT	2.39443e-57	1.30923e-59	2.25514
GO:0032991	protein-containing complex	CELLULAR_COMPONENT	8.72745e-44	6.36266e-46	2.30206
GO:0043229	intracellular organelle	CELLULAR_COMPONENT	9.27393e-39	7.88791e-41	2.12214
GO:0043226	organelle	CELLULAR_COMPONENT	4.67392e-38	4.25934e-40	2.10249
GO:0043231	intracellular membrane-bounded organelle	CELLULAR_COMPONENT	1.05692e-34	1.02738e-36	2.35988
GO:0043227	membrane-bounded organelle	CELLULAR_COMPONENT	4.18545e-34	4.32277e-36	2.32223
GO:0005840	ribosome	CELLULAR_COMPONENT	5.19814e-24	1.07373e-25	3.80334
GO:1990904	ribonucleoprotein complex	CELLULAR_COMPONENT	1.07354e-23	2.41319e-25	3.66245
GO:0005739	mitochondrion	CELLULAR_COMPONENT	1.85511e-23	4.28275e-25	4.6655
GO:0005783	endoplasmic reticulum	CELLULAR_COMPONENT	2.25209e-22	5.47289e-24	5.42856
GO:0012505	endomembrane system	CELLULAR_COMPONENT	2.45093e-19	6.9984e-21	3.4419
GO:0043228	non-membrane-bounded organelle	CELLULAR_COMPONENT	6.37113e-11	2.78688e-12	1.88568
GO:0043232	intracellular non-membrane-bounded organelle	CELLULAR_COMPONENT	6.37113e-11	2.78688e-12	1.88568
GO:0005777	peroxisome	CELLULAR_COMPONENT	1.90885e-06	1.26406e-07	5.39572
GO:0042579	microbody	CELLULAR_COMPONENT	1.90885e-06	1.26406e-07	5.39572
GO:0005829	cytosol	CELLULAR_COMPONENT	0.000412706	3.08401e-05	4.03125
GO:0005764	lysosome	CELLULAR_COMPONENT	0.000419561	3.18621e-05	7.70505
GO:0000323	lytic vacuole	CELLULAR_COMPONENT	0.000419561	3.18621e-05	7.70505
GO:0005794	Golgi apparatus	CELLULAR_COMPONENT	0.00111279	8.69484e-05	2.57995
GO:0005743	mitochondrial inner membrane	CELLULAR_COMPONENT	0.0136308	0.00143264	10.1567
GO:0019866	organelle inner membrane	CELLULAR_COMPONENT	0.0136308	0.00143264	10.1567
GO:0005773	vacuole	CELLULAR_COMPONENT	0.017932	0.00195369	3.85252
GO:0003824	catalytic activity	MOLECULAR_FUNCTION	5.6975e-135	3.46142e-138	2.4304
GO:0016491	oxidoreductase activity	MOLECULAR_FUNCTION	9.95915e-135	1.2101e-137	4.33131
GO:0003735	structural constituent of ribosome	MOLECULAR_FUNCTION	1.03862e-24	1.7668e-26	4.87986
GO:0008233	peptidase activity	MOLECULAR_FUNCTION	4.05168e-22	1.03384e-23	2.80354
GO:0140096	catalytic activity, acting on a protein	MOLECULAR_FUNCTION	1.85103e-20	5.06053e-22	2.64895
GO:0005198	structural molecule activity	MOLECULAR_FUNCTION	3.92749e-20	1.0976e-21	3.52136
GO:0016746	transferase activity, transferring acyl groups	MOLECULAR_FUNCTION	1.49895e-13	5.64609e-15	3.6545
GO:0016740	transferase activity	MOLECULAR_FUNCTION	9.78644e-12	3.92409e-13	1.77338
GO:0005488	binding	MOLECULAR_FUNCTION	2.414e-09	1.23193e-10	1.31645
GO:0008565	protein transporter activity	MOLECULAR_FUNCTION	1.50982e-07	8.25537e-09	6.68766
GO:0016874	ligase activity	MOLECULAR_FUNCTION	4.41203e-07	2.70726e-08	2.88939
GO:0016787	hydrolase activity	MOLECULAR_FUNCTION	4.81876e-07	2.98611e-08	1.4742
GO:0016829	lyase activity	MOLECULAR_FUNCTION	6.43275e-07	4.02535e-08	3.1136
GO:0008168	methyltransferase activity	MOLECULAR_FUNCTION	7.29586e-07	4.6541e-08	2.66302
GO:0016741	transferase activity, transferring one-carbon groups	MOLECULAR_FUNCTION	7.29586e-07	4.6541e-08	2.66302
GO:0043167	ion binding	MOLECULAR_FUNCTION	1.06105e-06	6.89746e-08	1.31354
GO:0016853	isomerase activity	MOLECULAR_FUNCTION	5.70696e-06	3.9179e-07	2.85361
GO:0098772	molecular function regulator	MOLECULAR_FUNCTION	2.3538e-05	1.65881e-06	2.28006
GO:0016757	transferase activity, transferring glycosyl groups	MOLECULAR_FUNCTION	7.02622e-05	4.99434e-06	2.27542
GO:0030234	enzyme regulator activity	MOLECULAR_FUNCTION	0.000250851	1.85928e-05	2.14029
GO:0004104	cholinesterase activity	MOLECULAR_FUNCTION	0.000599393	4.5883e-05	37.2411
GO:0008289	lipid binding	MOLECULAR_FUNCTION	0.0007134	5.50437e-05	2.39163
GO:0048018	receptor ligand activity	MOLECULAR_FUNCTION	0.00111279	8.92395e-05	27.9308
GO:0030545	receptor regulator activity	MOLECULAR_FUNCTION	0.00111279	8.92395e-05	27.9308
GO:0005179	hormone activity	MOLECULAR_FUNCTION	0.00111279	8.92395e-05	27.9308
GO:0005102	signaling receptor binding	MOLECULAR_FUNCTION	0.00441639	0.00038698	15.9605
GO:0097159	organic cyclic compound binding	MOLECULAR_FUNCTION	0.00470073	0.000439801	1.35025
GO:1901363	heterocyclic compound binding	MOLECULAR_FUNCTION	0.00470073	0.000439801	1.35025
GO:1901265	nucleoside phosphate binding	MOLECULAR_FUNCTION	0.00724017	0.000694986	2.1224
GO:0000166	nucleotide binding	MOLECULAR_FUNCTION	0.00724017	0.000694986	2.1224
GO:0003723	RNA binding	MOLECULAR_FUNCTION	0.0102638	0.00101017	1.52563
GO:0036094	small molecule binding	MOLECULAR_FUNCTION	0.0107355	0.00106964	2.05373
GO:0004462	lactoylglutathione lyase activity	MOLECULAR_FUNCTION	0.0117671	0.00119452	55.862
GO:0016846	carbon-sulfur lyase activity	MOLECULAR_FUNCTION	0.0117671	0.00119452	55.862
GO:0008146	sulfotransferase activity	MOLECULAR_FUNCTION	0.0117671	0.00119452	55.862
GO:0005215	transporter activity	MOLECULAR_FUNCTION	0.0117671	0.00121532	1.55469
GO:0052689	carboxylic ester hydrolase activity	MOLECULAR_FUNCTION	0.0136308	0.00143264	10.1567
GO:0003676	nucleic acid binding	MOLECULAR_FUNCTION	0.0139729	0.00147985	1.33004
GO:0016765	transferase activity, transferring alkyl or aryl (other than methyl) groups	MOLECULAR_FUNCTION	0.0139729	0.00148558	3.64315
GO:0035639	purine ribonucleoside triphosphate binding	MOLECULAR_FUNCTION	0.0156869	0.00167733	2.09006
GO:0032553	ribonucleotide binding	MOLECULAR_FUNCTION	0.0174448	0.0018865	2.06895
GO:0032555	purine ribonucleotide binding	MOLECULAR_FUNCTION	0.0174448	0.0018865	2.06895
GO:0017076	purine nucleotide binding	MOLECULAR_FUNCTION	0.017932	0.00196097	2.06201
GO:0097367	carbohydrate derivative binding	MOLECULAR_FUNCTION	0.0210439	0.00232685	1.99506
GO:0043168	anion binding	MOLECULAR_FUNCTION	0.0211569	0.00235219	1.96006
GO:0016782	transferase activity, transferring sulfur-containing groups	MOLECULAR_FUNCTION	0.0491791	0.00552742	10.474

## Sheet: DOWN REG. after GOSLIM
GO ID	GO Name	GO Category	FDR adjusted P-Value	P-Value	Fold enrichment
GO:0007154	cell communication	BIOLOGICAL_PROCESS	1.23963e-20	2.25935e-23	2.43696
GO:0023052	signaling	BIOLOGICAL_PROCESS	1.09537e-19	2.6619e-22	2.39634
GO:0050794	regulation of cellular process	BIOLOGICAL_PROCESS	6.96909e-18	2.11698e-20	2.29776
GO:0050789	regulation of biological process	BIOLOGICAL_PROCESS	7.36743e-18	2.68558e-20	2.29163
GO:0007165	signal transduction	BIOLOGICAL_PROCESS	5.88414e-17	2.50237e-19	2.30314
GO:0051716	cellular response to stimulus	BIOLOGICAL_PROCESS	1.38714e-16	6.74186e-19	2.26883
GO:0065007	biological regulation	BIOLOGICAL_PROCESS	1.62094e-11	1.18173e-13	1.89209
GO:0050896	response to stimulus	BIOLOGICAL_PROCESS	2.20109e-11	1.73841e-13	1.82972
GO:0002376	immune system process	BIOLOGICAL_PROCESS	1.54959e-10	1.318e-12	4.46252
GO:0009987	cellular process	BIOLOGICAL_PROCESS	1.38833e-06	1.43388e-08	1.27134
GO:0019748	secondary metabolic process	BIOLOGICAL_PROCESS	3.58411e-05	3.91944e-07	130.86
GO:0006464	cellular protein modification process	BIOLOGICAL_PROCESS	0.000154553	1.87793e-06	1.53953
GO:0036211	protein modification process	BIOLOGICAL_PROCESS	0.000154553	1.87793e-06	1.53953
GO:0043412	macromolecule modification	BIOLOGICAL_PROCESS	0.000156331	1.9945e-06	1.53495
GO:0007267	cell-cell signaling	BIOLOGICAL_PROCESS	0.000969736	1.41395e-05	3.67707
GO:0005581	collagen trimer	CELLULAR_COMPONENT	5.42791e-14	3.29764e-16	14.0435
GO:0005856	cytoskeleton	CELLULAR_COMPONENT	3.66068e-08	3.55837e-10	2.24494
GO:0044421	extracellular region part	CELLULAR_COMPONENT	0.00034387	4.59607e-06	3.39267
GO:0005576	extracellular region	CELLULAR_COMPONENT	0.00370486	5.85216e-05	1.98775
GO:0031012	extracellular matrix	CELLULAR_COMPONENT	0.0063739	0.000116171	4.02647
GO:0042995	cell projection	CELLULAR_COMPONENT	0.0104313	0.000209133	4.05482
GO:0005929	cilium	CELLULAR_COMPONENT	0.0104313	0.000209133	4.05482
GO:0120025	plasma membrane bounded cell projection	CELLULAR_COMPONENT	0.0104313	0.000209133	4.05482
GO:0140110	transcription regulator activity	MOLECULAR_FUNCTION	2.44432e-22	2.97001e-25	4.22779
GO:0003700	DNA-binding transcription factor activity	MOLECULAR_FUNCTION	2.44432e-22	1.88486e-25	4.26057
GO:0016301	kinase activity	MOLECULAR_FUNCTION	1.15095e-14	6.29315e-17	2.48537
GO:0016772	transferase activity, transferring phosphorus-containing groups	MOLECULAR_FUNCTION	9.3047e-13	6.21821e-15	2.24858
GO:0004871	obsolete signal transducer activity	MOLECULAR_FUNCTION	2.60532e-08	2.37423e-10	2.78756
GO:0022857	transmembrane transporter activity	MOLECULAR_FUNCTION	0.000470512	6.57459e-06	1.83761
GO:0003677	DNA binding	MOLECULAR_FUNCTION	0.00100943	1.53315e-05	1.65921
GO:0004674	protein serine/threonine kinase activity	MOLECULAR_FUNCTION	0.00412535	6.76697e-05	16.3575
GO:0005215	transporter activity	MOLECULAR_FUNCTION	0.00571072	9.71447e-05	1.67056
GO:0060089	molecular transducer activity	MOLECULAR_FUNCTION	0.00630383	0.000111064	9.81452
GO:0004888	transmembrane signaling receptor activity	MOLECULAR_FUNCTION	0.0139232	0.000287599	10.905
GO:0004672	protein kinase activity	MOLECULAR_FUNCTION	0.0233597	0.000496712	5.72514
GO:0016773	phosphotransferase activity, alcohol group as acceptor	MOLECULAR_FUNCTION	0.026659	0.000583065	5.55165
GO:0005488	binding	MOLECULAR_FUNCTION	0.0362291	0.000832916	1.14912
GO:0038023	signaling receptor activity	MOLECULAR_FUNCTION	0.0362291	0.000836394	8.17877
GO:0004806	triglyceride lipase activity	MOLECULAR_FUNCTION	0.0377064	0.000916316	26.1721
GO:0016298	lipase activity	MOLECULAR_FUNCTION	0.0377064	0.000916316	26.1721
GO:0016740	transferase activity	MOLECULAR_FUNCTION	0.0491497	0.00122426	1.29835
