# Supplementary material for: RNA-Seq Transcriptome Profiling of the Queen Scallop (Aequipecten opercularis) Digestive Gland after Exposure to Domoic Acid-Producing Pseudo-nitzschia
Source: Toxins (Basel). 2019 Feb 6;11(2):97. doi: 10.3390/toxins11020097 (PMC6410316; doi:10.3390/toxins11020097)
Supplement: Supplementary file 1 [file toxins-11-00097-s001.zip › File S5.xlsx]

## Sheet: KO all genes
Sequence ID	KO
ci|000001080|Bact|Sample_C|2	K00006
ci|000091953|Bact|Sample_C|2	K00006
ci|000056766|Bact|Sample_DA|2	K00006
ci|000123934|Bact|Sample_DB|2	K00006
ci|000000573|Bact|Sample_C|2	K00008
ci|000062306|Bact|Sample_C|2	K00008
ci|000014156|Bact|Sample_DA|2	K00008
ci|000028733|Bact|Sample_DA|2	K00008
ci|000028736|Bact|Sample_DA|2	K00008
ci|000078344|Bact|Sample_DB|2	K00008
ci|000028689|Bact|Sample_DA|2	K00010
ci|000015188|Bact|Sample_DB|2	K00010
ci|000114270|Bact|Sample_DB|2	K00010
ci|000014114|Bact|Sample_DA|2	K00011
ci|000015555|Bact|Sample_DA|2	K00011
ci|000033268|Bact|Sample_DA|2	K00011
ci|000069393|Bact|Sample_DA|2	K00011
ci|000007081|Bact|Sample_DB|2	K00011
ci|000011632|Bact|Sample_DB|2	K00011
ci|000013272|Bact|Sample_DB|2	K00011
ci|000025332|Bact|Sample_DB|2	K00011
ci|000122152|Bact|Sample_DB|2	K00011
ci|000018514|Bact|Sample_C|2	K00019
ci|000022777|Bact|Sample_C|2	K00019
ci|000073787|Bact|Sample_C|2	K00019
ci|000087842|Bact|Sample_C|2	K00019
ci|000013953|Bact|Sample_DA|2	K00019
ci|000038491|Bact|Sample_DA|2	K00019
ci|000079086|Bact|Sample_DA|2	K00019
ci|000006023|Bact|Sample_DB|2	K00019
ci|000010692|Bact|Sample_DB|2	K00019
ci|000011212|Bact|Sample_DB|2	K00019
ci|000015392|Bact|Sample_DB|2	K00019
ci|000015888|Bact|Sample_DB|2	K00019
ci|000039178|Bact|Sample_C|2	K00020
ci|000017694|Bact|Sample_DA|2	K00020
ci|000052319|Bact|Sample_DA|2	K00020
ci|000091346|Bact|Sample_DB|2	K00020
ci|000151419|Bact|Sample_C|2	K00021
ci|000004859|Bact|Sample_C|2	K00022
ci|000047953|Bact|Sample_C|2	K00022
ci|000072118|Bact|Sample_DA|2	K00022
ci|000007661|Bact|Sample_C|2	K00025
ci|000026744|Bact|Sample_C|2	K00025
ci|000003026|Bact|Sample_DB|2	K00025
ci|000027977|Bact|Sample_DB|2	K00025
ci|000040246|Bact|Sample_DB|2	K00025
ci|000113317|Bact|Sample_DB|2	K00025
ci|000029987|Bact|Sample_DB|2	K00026
ci|000018379|Bact|Sample_DA|2	K00029
ci|000000704|Bact|Sample_DB|2	K00029
ci|000025746|Bact|Sample_DB|2	K00029
ci|000029923|Bact|Sample_C|2	K00030
ci|000009610|Bact|Sample_DA|2	K00030
ci|000010357|Bact|Sample_DA|2	K00030
ci|000034323|Bact|Sample_DA|2	K00030
ci|000033642|Bact|Sample_DB|2	K00030
ci|000059032|Bact|Sample_DB|2	K00030
ci|000117489|Bact|Sample_DB|2	K00030
ci|000117491|Bact|Sample_DB|2	K00030
ci|000000118|Bact|Sample_C|2	K00031
ci|000034883|Bact|Sample_C|2	K00031
ci|000036853|Bact|Sample_C|2	K00031
ci|000046291|Bact|Sample_C|2	K00031
ci|000044373|Bact|Sample_DA|2	K00031
ci|000070657|Bact|Sample_DA|2	K00031
ci|000031804|Bact|Sample_DB|2	K00031
ci|000118469|Bact|Sample_DB|2	K00031
ci|000010092|Bact|Sample_C|2	K00033
ci|000036887|Bact|Sample_C|2	K00033
ci|000071548|Bact|Sample_C|2	K00033
ci|000005353|Bact|Sample_DA|2	K00033
ci|000058503|Bact|Sample_DB|2	K00033
ci|000016305|Bact|Sample_DB|2	K00036
ci|000015151|Bact|Sample_C|2	K00049
ci|000056678|Bact|Sample_C|2	K00049
ci|000058224|Bact|Sample_DA|2	K00049
ci|000074627|Bact|Sample_DA|2	K00049
ci|000078038|Bact|Sample_DA|2	K00049
ci|000078040|Bact|Sample_DA|2	K00049
ci|000001973|Bact|Sample_DB|2	K00049
ci|000011409|Bact|Sample_DB|2	K00049
ci|000032859|Bact|Sample_DA|2	K00058
ci|000039274|Bact|Sample_DA|2	K00058
ci|000046452|Bact|Sample_DA|2	K00058
ci|000079631|Bact|Sample_DB|2	K00058
ci|000091873|Bact|Sample_DB|2	K00058
ci|000122018|Bact|Sample_DB|2	K00058
ci|000001511|Bact|Sample_C|2	K00069
ci|000016055|Bact|Sample_C|2	K00069
ci|000015309|Bact|Sample_DA|2	K00069
ci|000027209|Bact|Sample_DA|2	K00069
ci|000075197|Bact|Sample_DA|2	K00069
ci|000001372|Bact|Sample_DB|2	K00069
ci|000002064|Bact|Sample_DB|2	K00069
ci|000055477|Bact|Sample_DB|2	K00069
ci|000068748|Bact|Sample_DB|2	K00069
ci|000080775|Bact|Sample_DB|2	K00069
ci|000006442|Bact|Sample_DA|2	K00070
ci|000018282|Bact|Sample_DA|2	K00070
ci|000015848|Bact|Sample_DB|2	K00070
ci|000090775|Bact|Sample_C|2	K00072
ci|000102473|Bact|Sample_C|2	K00072
ci|000000777|Bact|Sample_DA|2	K00072
ci|000006760|Bact|Sample_DA|2	K00072
ci|000022692|Bact|Sample_DA|2	K00072
ci|000037574|Bact|Sample_DA|2	K00072
ci|000071138|Bact|Sample_DA|2	K00072
ci|000000970|Bact|Sample_DB|2	K00072
ci|000010110|Bact|Sample_DB|2	K00072
ci|000020261|Bact|Sample_DB|2	K00072
ci|000077946|Bact|Sample_DB|2	K00072
ci|000090259|Bact|Sample_DB|2	K00072
ci|000097863|Bact|Sample_DB|2	K00072
ci|000112979|Bact|Sample_DB|2	K00072
ci|000120808|Bact|Sample_DB|2	K00072
ci|000124564|Bact|Sample_DB|2	K00072
ci|000012128|Bact|Sample_C|2	K00078
ci|000029613|Bact|Sample_C|2	K00078
ci|000005998|Bact|Sample_DA|2	K00078
ci|000041079|Bact|Sample_C|2	K00079
ci|000010465|Bact|Sample_DA|2	K00079
ci|000015173|Bact|Sample_DA|2	K00079
ci|000026972|Bact|Sample_DA|2	K00079
ci|000026974|Bact|Sample_DA|2	K00079
ci|000053077|Bact|Sample_DA|2	K00079
ci|000010441|Bact|Sample_DB|2	K00079
ci|000012847|Bact|Sample_DB|2	K00079
ci|000013777|Bact|Sample_DB|2	K00079
ci|000029893|Bact|Sample_DB|2	K00079
ci|000054076|Bact|Sample_DB|2	K00079
ci|000022906|Bact|Sample_DB|2	K00088
ci|000046010|Bact|Sample_DB|2	K00088
ci|000052194|Bact|Sample_DA|2	K00102
ci|000068466|Bact|Sample_DA|2	K00102
ci|000029839|Bact|Sample_DB|2	K00102
ci|000053272|Bact|Sample_DB|2	K00102
ci|000080102|Bact|Sample_DB|2	K00102
ci|000009857|Bact|Sample_C|2	K00106
ci|000012043|Bact|Sample_C|2	K00106
ci|000021596|Bact|Sample_C|2	K00106
ci|000013308|Bact|Sample_DA|2	K00106
ci|000009341|Bact|Sample_DB|2	K00106
ci|000027300|Bact|Sample_DB|2	K00106
ci|000036373|Bact|Sample_DB|2	K00106
ci|000050942|Bact|Sample_DB|2	K00106
ci|000099417|Bact|Sample_C|2	K00108
ci|000005106|Bact|Sample_DA|2	K00108
ci|000026208|Bact|Sample_DA|2	K00108
ci|000027078|Bact|Sample_DA|2	K00108
ci|000028241|Bact|Sample_DA|2	K00108
ci|000032837|Bact|Sample_DA|2	K00108
ci|000046429|Bact|Sample_DA|2	K00108
ci|000022239|Bact|Sample_DB|2	K00108
ci|000032238|Bact|Sample_DB|2	K00108
ci|000054565|Bact|Sample_DA|2	K00109
ci|000024886|Bact|Sample_DB|2	K00109
ci|000022293|Bact|Sample_DB|2	K00111
ci|000000858|Bact|Sample_C|2	K00121
ci|000002243|Bact|Sample_C|2	K00121
ci|000009096|Bact|Sample_C|2	K00121
ci|000022209|Bact|Sample_C|2	K00121
ci|000028391|Bact|Sample_DA|2	K00121
ci|000028392|Bact|Sample_DA|2	K00121
ci|000037806|Bact|Sample_DA|2	K00121
ci|000080811|Bact|Sample_DB|2	K00121
ci|000073210|Bact|Sample_C|2	K00128
ci|000017016|Bact|Sample_DA|2	K00128
ci|000028189|Bact|Sample_DA|2	K00128
ci|000046360|Bact|Sample_DA|2	K00128
ci|000077769|Bact|Sample_DA|2	K00128
ci|000077770|Bact|Sample_DA|2	K00128
ci|000024371|Bact|Sample_DB|2	K00128
ci|000033737|Bact|Sample_DB|2	K00128
ci|000039077|Bact|Sample_DB|2	K00128
ci|000066045|Bact|Sample_DB|2	K00128
ci|000022258|Bact|Sample_C|2	K00139
ci|000127615|Bact|Sample_DB|2	K00139
ci|000010050|Bact|Sample_C|2	K00140
ci|000071837|Bact|Sample_C|2	K00140
ci|000094870|Bact|Sample_C|2	K00140
ci|000038159|Bact|Sample_DA|2	K00140
ci|000054150|Bact|Sample_DB|2	K00140
ci|000115623|Bact|Sample_C|2	K00142
ci|000035630|Bact|Sample_DA|2	K00149
ci|000040422|Bact|Sample_DA|2	K00149
ci|000077751|Bact|Sample_DB|2	K00149
ci|000122798|Bact|Sample_DB|2	K00149
ci|000122799|Bact|Sample_DB|2	K00149
ci|000040252|Bact|Sample_C|2	K00161
ci|000062649|Bact|Sample_C|2	K00161
ci|000028652|Bact|Sample_DA|2	K00161
ci|000052837|Bact|Sample_DA|2	K00161
ci|000035322|Bact|Sample_DB|2	K00161
ci|000083929|Bact|Sample_DB|2	K00161
ci|000002934|Bact|Sample_C|2	K00162
ci|000104067|Bact|Sample_C|2	K00162
ci|000001454|Bact|Sample_DB|2	K00162
ci|000015198|Bact|Sample_DB|2	K00162
ci|000093134|Bact|Sample_DB|2	K00162
ci|000012453|Bact|Sample_C|2	K00164
ci|000000992|Bact|Sample_DA|2	K00164
ci|000028600|Bact|Sample_DA|2	K00164
ci|000034105|Bact|Sample_DB|2	K00164
ci|000034106|Bact|Sample_DB|2	K00164
ci|000126632|Bact|Sample_DB|2	K00164
ci|000000234|Bact|Sample_DA|2	K00166
ci|000021330|Bact|Sample_DA|2	K00167
ci|000090999|Bact|Sample_DB|2	K00167
ci|000109978|Bact|Sample_DB|2	K00167
ci|000009838|Bact|Sample_DA|2	K00207
ci|000005334|Bact|Sample_DB|2	K00207
ci|000069709|Bact|Sample_DB|2	K00207
ci|000034022|Bact|Sample_DA|2	K00214
ci|000017011|Bact|Sample_DB|2	K00214
ci|000003437|Bact|Sample_DB|2	K00228
ci|000085516|Bact|Sample_DB|2	K00228
ci|000026957|Bact|Sample_DB|2	K00231
ci|000029548|Bact|Sample_C|2	K00232
ci|000010128|Bact|Sample_DA|2	K00232
ci|000015870|Bact|Sample_DA|2	K00232
ci|000028833|Bact|Sample_DA|2	K00232
ci|000019361|Bact|Sample_DB|2	K00232
ci|000029928|Bact|Sample_DB|2	K00232
ci|000031274|Bact|Sample_DB|2	K00232
ci|000035789|Bact|Sample_DB|2	K00232
ci|000129752|Bact|Sample_DB|2	K00232
ci|000028266|Bact|Sample_DA|2	K00234
ci|000038216|Bact|Sample_C|2	K00235
ci|000064103|Bact|Sample_C|2	K00235
ci|000072775|Bact|Sample_C|2	K00235
ci|000026648|Bact|Sample_DA|2	K00235
ci|000039658|Bact|Sample_DA|2	K00235
ci|000014930|Bact|Sample_DB|2	K00235
ci|000069309|Bact|Sample_DB|2	K00235
ci|000075547|Bact|Sample_C|2	K00236
ci|000099769|Bact|Sample_C|2	K00236
ci|000099771|Bact|Sample_C|2	K00236
ci|000010136|Bact|Sample_DA|2	K00236
ci|000052597|Bact|Sample_DA|2	K00236
ci|000060127|Bact|Sample_DA|2	K00236
ci|000032375|Bact|Sample_DB|2	K00236
ci|000122871|Bact|Sample_DB|2	K00236
ci|000035546|Bact|Sample_C|2	K00237
ci|000036711|Bact|Sample_DA|2	K00237
ci|000025934|Bact|Sample_DB|2	K00237
ci|000007794|Bact|Sample_C|2	K00248
ci|000001124|Bact|Sample_DA|2	K00248
ci|000001703|Bact|Sample_C|2	K00249
ci|000057968|Bact|Sample_C|2	K00249
ci|000069067|Bact|Sample_C|2	K00249
ci|000058850|Bact|Sample_DA|2	K00249
ci|000074372|Bact|Sample_DA|2	K00249
ci|000065312|Bact|Sample_DB|2	K00249
ci|000093462|Bact|Sample_C|2	K00252
ci|000048429|Bact|Sample_DA|2	K00252
ci|000120747|Bact|Sample_DB|2	K00253
ci|000036691|Bact|Sample_DB|2	K00254
ci|000026144|Bact|Sample_C|2	K00255
ci|000061920|Bact|Sample_C|2	K00255
ci|000122408|Bact|Sample_DB|2	K00255
ci|000025515|Bact|Sample_C|2	K00261
ci|000070950|Bact|Sample_C|2	K00261
ci|000104662|Bact|Sample_C|2	K00261
ci|000123687|Bact|Sample_DB|2	K00261
ci|000123688|Bact|Sample_DB|2	K00261
ci|000137084|Bact|Sample_DB|2	K00264
ci|000149604|Bact|Sample_DB|2	K00264
ci|000017147|Bact|Sample_C|2	K00272
ci|000024838|Bact|Sample_DA|2	K00272
ci|000012529|Bact|Sample_DB|2	K00272
ci|000027711|Bact|Sample_DB|2	K00272
ci|000120130|Bact|Sample_DB|2	K00272
ci|000002518|Bact|Sample_C|2	K00273
ci|000058186|Bact|Sample_C|2	K00273
ci|000007005|Bact|Sample_DA|2	K00273
ci|000011870|Bact|Sample_DA|2	K00273
ci|000024014|Bact|Sample_DA|2	K00273
ci|000058703|Bact|Sample_DA|2	K00273
ci|000016343|Bact|Sample_DB|2	K00273
ci|000064068|Bact|Sample_C|2	K00274
ci|000002730|Bact|Sample_DA|2	K00274
ci|000005354|Bact|Sample_DA|2	K00274
ci|000050550|Bact|Sample_DA|2	K00274
ci|000004915|Bact|Sample_DB|2	K00274
ci|000008565|Bact|Sample_DB|2	K00274
ci|000035087|Bact|Sample_DB|2	K00274
ci|000052180|Bact|Sample_DB|2	K00274
ci|000127251|Bact|Sample_DB|2	K00274
ci|000002076|Bact|Sample_DA|2	K00275
ci|000004926|Bact|Sample_C|2	K00280
ci|000097952|Bact|Sample_C|2	K00280
ci|000150179|Bact|Sample_C|2	K00280
ci|000002269|Bact|Sample_DB|2	K00280
ci|000002750|Bact|Sample_DB|2	K00281
ci|000070408|Bact|Sample_DA|2	K00286
ci|000030425|Bact|Sample_DB|2	K00286
ci|000008180|Bact|Sample_DB|2	K00287
ci|000111915|Bact|Sample_DB|2	K00287
ci|000020079|Bact|Sample_C|2	K00288
ci|000099284|Bact|Sample_C|2	K00288
ci|000011403|Bact|Sample_C|2	K00289
ci|000022390|Bact|Sample_C|2	K00289
ci|000082333|Bact|Sample_DB|2	K00289
ci|000009549|Bact|Sample_DB|2	K00294
ci|000064446|Bact|Sample_C|2	K00306
ci|000001611|Bact|Sample_DA|2	K00306
ci|000052150|Bact|Sample_DA|2	K00306
ci|000020738|Bact|Sample_DB|2	K00306
ci|000028897|Bact|Sample_DB|2	K00306
ci|000031794|Bact|Sample_DB|2	K00306
ci|000083481|Bact|Sample_DB|2	K00306
ci|000019600|Bact|Sample_DA|2	K00311
ci|000018835|Bact|Sample_DA|2	K00315
ci|000005195|Bact|Sample_C|2	K00326
ci|000022941|Bact|Sample_C|2	K00326
ci|000085153|Bact|Sample_C|2	K00326
ci|000028741|Bact|Sample_DA|2	K00326
ci|000015001|Bact|Sample_DB|2	K00326
ci|000017856|Bact|Sample_DA|2	K00327
ci|000007925|Bact|Sample_DB|2	K00327
ci|000086367|Bact|Sample_DB|2	K00327
ci|000086478|Bact|Sample_DB|2	K00327
ci|000052749|Bact|Sample_C|2	K00344
ci|000070893|Bact|Sample_C|2	K00344
ci|000005200|Bact|Sample_DA|2	K00344
ci|000054564|Bact|Sample_DA|2	K00344
ci|000056984|Bact|Sample_DA|2	K00344
ci|000028078|Bact|Sample_DA|2	K00357
ci|000077487|Bact|Sample_DA|2	K00357
ci|000077488|Bact|Sample_DA|2	K00357
ci|000073407|Bact|Sample_DB|2	K00357
ci|000128553|Bact|Sample_DB|2	K00357
ci|000128556|Bact|Sample_DB|2	K00357
ci|000128563|Bact|Sample_DB|2	K00357
ci|000030885|Bact|Sample_DA|2	K00364
ci|000098353|Bact|Sample_DB|2	K00364
ci|000033549|Bact|Sample_DB|2	K00365
ci|000008887|Bact|Sample_DB|2	K00380
ci|000005990|Bact|Sample_DB|2	K00382
ci|000058534|Bact|Sample_DA|2	K00383
ci|000113569|Bact|Sample_DB|2	K00383
ci|000017426|Bact|Sample_DA|2	K00384
ci|000024947|Bact|Sample_DA|2	K00384
ci|000002372|Bact|Sample_DB|2	K00384
ci|000034149|Bact|Sample_DB|2	K00384
ci|000007999|Bact|Sample_DA|2	K00387
ci|000003492|Bact|Sample_DB|2	K00387
ci|000069733|Bact|Sample_DA|2	K00411
ci|000005160|Bact|Sample_DB|2	K00412
ci|000005828|Bact|Sample_DA|2	K00413
ci|000066591|Bact|Sample_DA|2	K00413
ci|000005562|Bact|Sample_C|2	K00415
ci|000010531|Bact|Sample_C|2	K00415
ci|000029528|Bact|Sample_DB|2	K00415
ci|000020075|Bact|Sample_DB|2	K00416
ci|000052468|Bact|Sample_C|2	K00417
ci|000024301|Bact|Sample_DA|2	K00417
ci|000002042|Bact|Sample_C|2	K00418
ci|000047728|Bact|Sample_C|2	K00432
ci|000049723|Bact|Sample_C|2	K00432
ci|000071806|Bact|Sample_C|2	K00432
ci|000024359|Bact|Sample_DA|2	K00432
ci|000038703|Bact|Sample_DA|2	K00432
ci|000022598|Bact|Sample_DB|2	K00432
ci|000029827|Bact|Sample_DB|2	K00432
ci|000058855|Bact|Sample_DB|2	K00432
ci|000072527|Bact|Sample_DB|2	K00432
ci|000118675|Bact|Sample_DB|2	K00432
ci|000036543|Bact|Sample_DA|2	K00451
ci|000024118|Bact|Sample_DB|2	K00451
ci|000028423|Bact|Sample_DB|2	K00452
ci|000004308|Bact|Sample_C|2	K00453
ci|000053526|Bact|Sample_DB|2	K00456
ci|000007611|Bact|Sample_DB|2	K00457
ci|000007626|Bact|Sample_C|2	K00461
ci|000056770|Bact|Sample_C|2	K00461
ci|000054186|Bact|Sample_DA|2	K00461
ci|000005785|Bact|Sample_DB|2	K00461
ci|000053053|Bact|Sample_DB|2	K00461
ci|000092130|Bact|Sample_DB|2	K00461
ci|000131135|Bact|Sample_DB|2	K00461
ci|000027031|Bact|Sample_DB|2	K00463
ci|000027518|Bact|Sample_DB|2	K00463
ci|000000413|Bact|Sample_DA|2	K00469
ci|000070382|Bact|Sample_DA|2	K00469
ci|000007279|Bact|Sample_DB|2	K00469
ci|000006229|Bact|Sample_DB|2	K00471
ci|000049031|Bact|Sample_C|2	K00472
ci|000089399|Bact|Sample_C|2	K00472
ci|000002690|Bact|Sample_DB|2	K00472
ci|000004743|Bact|Sample_DB|2	K00472
ci|000071136|Bact|Sample_DB|2	K00472
ci|000035280|Bact|Sample_DB|2	K00474
ci|000129149|Bact|Sample_DB|2	K00474
ci|000072245|Bact|Sample_C|2	K00477
ci|000014490|Bact|Sample_DA|2	K00477
ci|000026627|Bact|Sample_DA|2	K00477
ci|000026628|Bact|Sample_DA|2	K00477
ci|000038106|Bact|Sample_DA|2	K00477
ci|000036754|Bact|Sample_DA|2	K00485
ci|000044503|Bact|Sample_DA|2	K00485
ci|000050289|Bact|Sample_DA|2	K00485
ci|000056082|Bact|Sample_DA|2	K00485
ci|000018714|Bact|Sample_DB|2	K00485
ci|000020918|Bact|Sample_DB|2	K00485
ci|000035369|Bact|Sample_DB|2	K00485
ci|000065908|Bact|Sample_DB|2	K00485
ci|000112227|Bact|Sample_DB|2	K00485
ci|000103920|Bact|Sample_DB|2	K00486
ci|000006297|Bact|Sample_DA|2	K00489
ci|000058220|Bact|Sample_DA|2	K00489
ci|000023200|Bact|Sample_C|2	K00500
ci|000026650|Bact|Sample_C|2	K00500
ci|000062471|Bact|Sample_C|2	K00500
ci|000028830|Bact|Sample_DA|2	K00500
ci|000010684|Bact|Sample_C|2	K00503
ci|000052206|Bact|Sample_C|2	K00503
ci|000028954|Bact|Sample_DA|2	K00503
ci|000003302|Bact|Sample_DB|2	K00503
ci|000019681|Bact|Sample_DB|2	K00503
ci|000022897|Bact|Sample_DB|2	K00503
ci|000057472|Bact|Sample_DB|2	K00503
ci|000012513|Bact|Sample_DB|2	K00504
ci|000005265|Bact|Sample_C|2	K00505
ci|000057013|Bact|Sample_DA|2	K00505
ci|000028280|Bact|Sample_DB|2	K00505
ci|000111031|Bact|Sample_DB|2	K00505
ci|000000063|Bact|Sample_C|2	K00507
ci|000046125|Bact|Sample_C|2	K00507
ci|000005767|Bact|Sample_DA|2	K00507
ci|000013405|Bact|Sample_DA|2	K00507
ci|000065370|Bact|Sample_DB|2	K00507
ci|000005919|Bact|Sample_DA|2	K00512
ci|000009443|Bact|Sample_DA|2	K00512
ci|000018011|Bact|Sample_DA|2	K00512
ci|000037998|Bact|Sample_DA|2	K00512
ci|000045282|Bact|Sample_DA|2	K00512
ci|000051581|Bact|Sample_DA|2	K00512
ci|000035359|Bact|Sample_DB|2	K00512
ci|000036349|Bact|Sample_DB|2	K00512
ci|000019341|Bact|Sample_C|2	K00522
ci|000019344|Bact|Sample_C|2	K00522
ci|000070926|Bact|Sample_C|2	K00522
ci|000097386|Bact|Sample_C|2	K00522
ci|000000105|Bact|Sample_DA|2	K00522
ci|000019726|Bact|Sample_DA|2	K00522
ci|000024977|Bact|Sample_DA|2	K00522
ci|000026313|Bact|Sample_DA|2	K00522
ci|000001162|Bact|Sample_DA|2	K00541
ci|000006749|Bact|Sample_DA|2	K00541
ci|000010518|Bact|Sample_DA|2	K00541
ci|000024941|Bact|Sample_DA|2	K00541
ci|000005895|Bact|Sample_DB|2	K00541
ci|000014932|Bact|Sample_DB|2	K00541
ci|000027255|Bact|Sample_DB|2	K00541
ci|000071905|Bact|Sample_DB|2	K00541
ci|000009241|Bact|Sample_DA|2	K00544
ci|000025328|Bact|Sample_DA|2	K00544
ci|000068138|Bact|Sample_DA|2	K00544
ci|000034949|Bact|Sample_DB|2	K00544
ci|000052878|Bact|Sample_DB|2	K00544
ci|000128464|Bact|Sample_DB|2	K00544
ci|000025661|Bact|Sample_DB|2	K00547
ci|000016542|Bact|Sample_DB|2	K00551
ci|000004894|Bact|Sample_DA|2	K00555
ci|000028018|Bact|Sample_DB|2	K00555
ci|000001568|Bact|Sample_DB|2	K00558
ci|000054439|Bact|Sample_DB|2	K00558
ci|000032421|Bact|Sample_DA|2	K00560
ci|000051724|Bact|Sample_DA|2	K00560
ci|000024574|Bact|Sample_DB|2	K00560
ci|000031444|Bact|Sample_DB|2	K00560
ci|000035990|Bact|Sample_DB|2	K00562
ci|000008016|Bact|Sample_DB|2	K00565
ci|000037232|Bact|Sample_DB|2	K00567
ci|000002979|Bact|Sample_DB|2	K00569
ci|000015299|Bact|Sample_DB|2	K00569
ci|000027847|Bact|Sample_DB|2	K00569
ci|000029582|Bact|Sample_DB|2	K00569
ci|000116830|Bact|Sample_C|2	K00572
ci|000019736|Bact|Sample_C|2	K00573
ci|000007350|Bact|Sample_DB|2	K00586
ci|000030200|Bact|Sample_DA|2	K00587
ci|000110324|Bact|Sample_DB|2	K00591
ci|000010612|Bact|Sample_DB|2	K00597
ci|000001799|Bact|Sample_DA|2	K00599
ci|000046340|Bact|Sample_DA|2	K00599
ci|000002130|Bact|Sample_DB|2	K00599
ci|000000372|Bact|Sample_C|2	K00600
ci|000035650|Bact|Sample_C|2	K00600
ci|000061884|Bact|Sample_C|2	K00600
ci|000037707|Bact|Sample_DA|2	K00600
ci|000038776|Bact|Sample_DA|2	K00600
ci|000005246|Bact|Sample_DB|2	K00600
ci|000009700|Bact|Sample_DB|2	K00600
ci|000090540|Bact|Sample_DB|2	K00600
ci|000119058|Bact|Sample_DB|2	K00600
ci|000119059|Bact|Sample_DB|2	K00600
ci|000114775|Bact|Sample_DB|2	K00602
ci|000025690|Bact|Sample_DB|2	K00604
ci|000036164|Bact|Sample_DB|2	K00605
ci|000106820|Bact|Sample_DB|2	K00605
ci|000065080|Bact|Sample_C|2	K00615
ci|000018699|Bact|Sample_DB|2	K00615
ci|000033978|Bact|Sample_DB|2	K00615
ci|000130104|Bact|Sample_DB|2	K00616
ci|000003640|Bact|Sample_C|2	K00624
ci|000019628|Bact|Sample_C|2	K00624
ci|000026101|Bact|Sample_C|2	K00624
ci|000035647|Bact|Sample_C|2	K00624
ci|000028057|Bact|Sample_DA|2	K00624
ci|000006995|Bact|Sample_DA|2	K00626
ci|000070964|Bact|Sample_DA|2	K00626
ci|000026743|Bact|Sample_DB|2	K00626
ci|000058364|Bact|Sample_DB|2	K00626
ci|000007741|Bact|Sample_DA|2	K00627
ci|000010790|Bact|Sample_DA|2	K00627
ci|000015854|Bact|Sample_DA|2	K00627
ci|000014645|Bact|Sample_DB|2	K00627
ci|000099935|Bact|Sample_DB|2	K00627
ci|000088592|Bact|Sample_DA|2	K00637
ci|000110492|Bact|Sample_C|2	K00639
ci|000039150|Bact|Sample_C|2	K00641
ci|000000816|Bact|Sample_DB|2	K00641
ci|000018972|Bact|Sample_DB|2	K00641
ci|000052732|Bact|Sample_DB|2	K00641
ci|000120721|Bact|Sample_DB|2	K00641
ci|000007711|Bact|Sample_C|2	K00643
ci|000009214|Bact|Sample_DA|2	K00643
ci|000042719|Bact|Sample_DA|2	K00643
ci|000005960|Bact|Sample_DB|2	K00643
ci|000015070|Bact|Sample_DB|2	K00643
ci|000002007|Bact|Sample_DB|2	K00645
ci|000019011|Bact|Sample_DB|2	K00649
ci|000051944|Bact|Sample_DB|2	K00649
ci|000114890|Bact|Sample_DB|2	K00649
ci|000089470|Bact|Sample_C|2	K00654
ci|000041325|Bact|Sample_DA|2	K00654
ci|000045454|Bact|Sample_DA|2	K00654
ci|000000451|Bact|Sample_DB|2	K00654
ci|000053122|Bact|Sample_DB|2	K00654
ci|000038898|Bact|Sample_DA|2	K00657
ci|000001987|Bact|Sample_DB|2	K00657
ci|000016837|Bact|Sample_DB|2	K00657
ci|000097403|Bact|Sample_DB|2	K00657
ci|000099806|Bact|Sample_C|2	K00658
ci|000099810|Bact|Sample_C|2	K00658
ci|000012743|Bact|Sample_DA|2	K00658
ci|000031613|Bact|Sample_DB|2	K00658
ci|000031614|Bact|Sample_DB|2	K00658
ci|000045812|Bact|Sample_DB|2	K00658
ci|000109079|Bact|Sample_DB|2	K00666
ci|000006127|Bact|Sample_DB|2	K00670
ci|000005413|Bact|Sample_DB|2	K00671
ci|000017264|Bact|Sample_C|2	K00681
ci|000011276|Bact|Sample_DA|2	K00681
ci|000054179|Bact|Sample_DA|2	K00681
ci|000008403|Bact|Sample_DB|2	K00681
ci|000008684|Bact|Sample_DB|2	K00681
ci|000124880|Bact|Sample_C|2	K00682
ci|000026060|Bact|Sample_C|2	K00683
ci|000035587|Bact|Sample_C|2	K00683
ci|000071291|Bact|Sample_C|2	K00683
ci|000033329|Bact|Sample_DB|2	K00683
ci|000125095|Bact|Sample_DB|2	K00683
ci|000126806|Bact|Sample_C|2	K00685
ci|000128043|Bact|Sample_C|2	K00685
ci|000042885|Bact|Sample_C|2	K00688
ci|000106299|Bact|Sample_C|2	K00688
ci|000029560|Bact|Sample_DA|2	K00693
ci|000016290|Bact|Sample_C|2	K00698
ci|000017065|Bact|Sample_C|2	K00698
ci|000023105|Bact|Sample_C|2	K00698
ci|000023106|Bact|Sample_C|2	K00698
ci|000036710|Bact|Sample_DA|2	K00698
ci|000002354|Bact|Sample_DB|2	K00698
ci|000025981|Bact|Sample_DB|2	K00699
ci|000006963|Bact|Sample_DB|2	K00700
ci|000026845|Bact|Sample_C|2	K00710
ci|000022173|Bact|Sample_DA|2	K00710
ci|000032831|Bact|Sample_DA|2	K00710
ci|000046423|Bact|Sample_DA|2	K00710
ci|000051072|Bact|Sample_DA|2	K00710
ci|000009968|Bact|Sample_DB|2	K00710
ci|000013731|Bact|Sample_DB|2	K00710
ci|000024183|Bact|Sample_DB|2	K00710
ci|000028939|Bact|Sample_DB|2	K00710
ci|000028940|Bact|Sample_DB|2	K00710
ci|000054317|Bact|Sample_DB|2	K00710
ci|000081561|Bact|Sample_DB|2	K00710
ci|000124909|Bact|Sample_DB|2	K00710
ci|000017086|Bact|Sample_C|2	K00718
ci|000089684|Bact|Sample_C|2	K00718
ci|000057997|Bact|Sample_DA|2	K00718
ci|000003827|Bact|Sample_DB|2	K00718
ci|000019541|Bact|Sample_DB|2	K00718
ci|000095574|Bact|Sample_DB|2	K00718
ci|000038310|Bact|Sample_DA|2	K00720
ci|000057298|Bact|Sample_DA|2	K00720
ci|000012370|Bact|Sample_DB|2	K00720
ci|000045456|Bact|Sample_DB|2	K00720
ci|000052281|Bact|Sample_DB|2	K00720
ci|000004964|Bact|Sample_C|2	K00721
ci|000135563|Bact|Sample_DB|2	K00726
ci|000037247|Bact|Sample_C|2	K00727
ci|000001035|Bact|Sample_DA|2	K00727
ci|000033303|Bact|Sample_DB|2	K00727
ci|000066659|Bact|Sample_DB|2	K00727
ci|000096335|Bact|Sample_DB|2	K00727
ci|000092743|Bact|Sample_C|2	K00729
ci|000003855|Bact|Sample_DB|2	K00729
ci|000047563|Bact|Sample_C|2	K00731
ci|000005427|Bact|Sample_DA|2	K00731
ci|000001603|Bact|Sample_DB|2	K00731
ci|000039095|Bact|Sample_DB|2	K00731
ci|000052625|Bact|Sample_DB|2	K00731
ci|000029384|Bact|Sample_C|2	K00733
ci|000002472|Bact|Sample_DB|2	K00733
ci|000147931|Bact|Sample_DB|2	K00733
ci|000142755|Bact|Sample_DB|2	K00734
ci|000136326|Bact|Sample_DB|2	K00736
ci|000143056|Bact|Sample_DB|2	K00736
ci|000004097|Bact|Sample_DB|2	K00741
ci|000007774|Bact|Sample_C|2	K00742
ci|000079232|Bact|Sample_DB|2	K00742
ci|000037024|Bact|Sample_DB|2	K00744
ci|000019879|Bact|Sample_DB|2	K00746
ci|000005727|Bact|Sample_DA|2	K00750
ci|000011900|Bact|Sample_DB|2	K00750
ci|000021093|Bact|Sample_DB|2	K00750
ci|000015152|Bact|Sample_DA|2	K00753
ci|000006748|Bact|Sample_DB|2	K00753
ci|000031655|Bact|Sample_DB|2	K00753
ci|000121244|Bact|Sample_DB|2	K00753
ci|000002502|Bact|Sample_C|2	K00757
ci|000064490|Bact|Sample_C|2	K00757
ci|000003433|Bact|Sample_DB|2	K00757
ci|000041231|Bact|Sample_DB|2	K00757
ci|000140203|Bact|Sample_C|2	K00758
ci|000004527|Bact|Sample_C|2	K00759
ci|000049210|Bact|Sample_C|2	K00759
ci|000077157|Bact|Sample_DA|2	K00759
ci|000077160|Bact|Sample_DA|2	K00759
ci|000010409|Bact|Sample_DB|2	K00759
ci|000010774|Bact|Sample_DB|2	K00760
ci|000043989|Bact|Sample_DB|2	K00760
ci|000036145|Bact|Sample_DB|2	K00761
ci|000145550|Bact|Sample_DB|2	K00763
ci|000013794|Bact|Sample_DB|2	K00767
ci|000044400|Bact|Sample_DA|2	K00772
ci|000055995|Bact|Sample_DA|2	K00772
ci|000009416|Bact|Sample_DB|2	K00772
ci|000026807|Bact|Sample_DB|2	K00772
ci|000038702|Bact|Sample_DB|2	K00772
ci|000097443|Bact|Sample_DB|2	K00773
ci|000012715|Bact|Sample_DB|2	K00774
ci|000107899|Bact|Sample_DB|2	K00774
ci|000007301|Bact|Sample_DA|2	K00784
ci|000009831|Bact|Sample_DB|2	K00784
ci|000025962|Bact|Sample_DB|2	K00784
ci|000147963|Bact|Sample_DB|2	K00784
ci|000038304|Bact|Sample_DA|2	K00787
ci|000026450|Bact|Sample_DB|2	K00787
ci|000014719|Bact|Sample_DA|2	K00789
ci|000045747|Bact|Sample_DB|2	K00789
ci|000118111|Bact|Sample_DB|2	K00789
ci|000017961|Bact|Sample_DB|2	K00791
ci|000024358|Bact|Sample_DB|2	K00797
ci|000123231|Bact|Sample_DB|2	K00797
ci|000059279|Bact|Sample_DB|2	K00798
ci|000072900|Bact|Sample_DB|2	K00798
ci|000009689|Bact|Sample_C|2	K00799
ci|000010954|Bact|Sample_C|2	K00799
ci|000012091|Bact|Sample_C|2	K00799
ci|000034798|Bact|Sample_C|2	K00799
ci|000048508|Bact|Sample_C|2	K00799
ci|000049842|Bact|Sample_C|2	K00799
ci|000070910|Bact|Sample_C|2	K00799
ci|000097361|Bact|Sample_C|2	K00799
ci|000100919|Bact|Sample_C|2	K00799
ci|000001208|Bact|Sample_DA|2	K00799
ci|000001348|Bact|Sample_DA|2	K00799
ci|000003560|Bact|Sample_DA|2	K00799
ci|000008845|Bact|Sample_DA|2	K00799
ci|000024123|Bact|Sample_DA|2	K00799
ci|000025598|Bact|Sample_DA|2	K00799
ci|000026302|Bact|Sample_DA|2	K00799
ci|000027056|Bact|Sample_DA|2	K00799
ci|000033671|Bact|Sample_DA|2	K00799
ci|000044859|Bact|Sample_DA|2	K00799
ci|000049132|Bact|Sample_DA|2	K00799
ci|000050102|Bact|Sample_DA|2	K00799
ci|000050625|Bact|Sample_DA|2	K00799
ci|000073066|Bact|Sample_DA|2	K00799
ci|000011672|Bact|Sample_DB|2	K00799
ci|000011708|Bact|Sample_DB|2	K00799
ci|000015263|Bact|Sample_DB|2	K00799
ci|000015525|Bact|Sample_DB|2	K00799
ci|000017657|Bact|Sample_DB|2	K00799
ci|000020988|Bact|Sample_DB|2	K00799
ci|000021918|Bact|Sample_DB|2	K00799
ci|000022486|Bact|Sample_DB|2	K00799
ci|000022508|Bact|Sample_DB|2	K00799
ci|000028116|Bact|Sample_DB|2	K00799
ci|000032503|Bact|Sample_DB|2	K00799
ci|000046900|Bact|Sample_DB|2	K00799
ci|000060880|Bact|Sample_DB|2	K00799
ci|000062830|Bact|Sample_DB|2	K00799
ci|000093768|Bact|Sample_DB|2	K00799
ci|000113034|Bact|Sample_DB|2	K00799
ci|000115299|Bact|Sample_DB|2	K00799
ci|000116314|Bact|Sample_DB|2	K00799
ci|000116318|Bact|Sample_DB|2	K00799
ci|000123106|Bact|Sample_DB|2	K00799
ci|000123582|Bact|Sample_DB|2	K00799
ci|000123583|Bact|Sample_DB|2	K00799
ci|000126177|Bact|Sample_DB|2	K00799
ci|000012999|Bact|Sample_DA|2	K00803
ci|000068753|Bact|Sample_DA|2	K00804
ci|000068754|Bact|Sample_DA|2	K00804
ci|000053703|Bact|Sample_DB|2	K00804
ci|000071542|Bact|Sample_C|2	K00814
ci|000005648|Bact|Sample_DB|2	K00814
ci|000025282|Bact|Sample_DB|2	K00814
ci|000029009|Bact|Sample_DB|2	K00815
ci|000029014|Bact|Sample_DB|2	K00815
ci|000008031|Bact|Sample_C|2	K00816
ci|000028736|Bact|Sample_C|2	K00816
ci|000038946|Bact|Sample_C|2	K00816
ci|000064728|Bact|Sample_C|2	K00816
ci|000032885|Bact|Sample_DA|2	K00816
ci|000058147|Bact|Sample_DA|2	K00816
ci|000068727|Bact|Sample_DA|2	K00816
ci|000032753|Bact|Sample_C|2	K00819
ci|000069017|Bact|Sample_C|2	K00819
ci|000092612|Bact|Sample_C|2	K00819
ci|000005596|Bact|Sample_DA|2	K00819
ci|000045276|Bact|Sample_DA|2	K00819
ci|000005560|Bact|Sample_DB|2	K00819
ci|000066645|Bact|Sample_DB|2	K00819
ci|000091479|Bact|Sample_DB|2	K00819
ci|000020923|Bact|Sample_C|2	K00820
ci|000101376|Bact|Sample_C|2	K00820
ci|000153147|Bact|Sample_DB|2	K00825
ci|000093680|Bact|Sample_C|2	K00826
ci|000093681|Bact|Sample_C|2	K00826
ci|000006020|Bact|Sample_DB|2	K00826
ci|000039027|Bact|Sample_DA|2	K00827
ci|000044815|Bact|Sample_DA|2	K00827
ci|000050584|Bact|Sample_DA|2	K00827
ci|000056374|Bact|Sample_DA|2	K00827
ci|000004752|Bact|Sample_DA|2	K00830
ci|000027382|Bact|Sample_DB|2	K00830
ci|000017914|Bact|Sample_DA|2	K00831
ci|000009608|Bact|Sample_DB|2	K00831
ci|000004702|Bact|Sample_C|2	K00844
ci|000026291|Bact|Sample_C|2	K00844
ci|000006263|Bact|Sample_DA|2	K00844
ci|000008624|Bact|Sample_DA|2	K00844
ci|000022274|Bact|Sample_DA|2	K00844
ci|000000215|Bact|Sample_DB|2	K00844
ci|000000384|Bact|Sample_DB|2	K00844
ci|000015338|Bact|Sample_DB|2	K00844
ci|000035806|Bact|Sample_DB|2	K00844
ci|000051266|Bact|Sample_DB|2	K00844
ci|000065711|Bact|Sample_DB|2	K00844
ci|000066081|Bact|Sample_DB|2	K00844
ci|000054509|Bact|Sample_DA|2	K00846
ci|000033492|Bact|Sample_DB|2	K00846
ci|000125459|Bact|Sample_DB|2	K00846
ci|000036913|Bact|Sample_DB|2	K00849
ci|000132426|Bact|Sample_DB|2	K00850
ci|000008133|Bact|Sample_DA|2	K00851
ci|000015403|Bact|Sample_DA|2	K00852
ci|000008257|Bact|Sample_DB|2	K00852
ci|000001590|Bact|Sample_C|2	K00854
ci|000092675|Bact|Sample_DB|2	K00854
ci|000024219|Bact|Sample_C|2	K00856
ci|000026893|Bact|Sample_DA|2	K00856
ci|000030520|Bact|Sample_DB|2	K00856
ci|000030521|Bact|Sample_DB|2	K00856
ci|000032860|Bact|Sample_C|2	K00857
ci|000012926|Bact|Sample_DA|2	K00857
ci|000003141|Bact|Sample_DB|2	K00857
ci|000015450|Bact|Sample_DB|2	K00857
ci|000072094|Bact|Sample_DB|2	K00857
ci|000119610|Bact|Sample_DB|2	K00857
ci|000119611|Bact|Sample_DB|2	K00857
ci|000118345|Bact|Sample_C|2	K00858
ci|000014121|Bact|Sample_C|2	K00861
ci|000006759|Bact|Sample_DA|2	K00861
ci|000041496|Bact|Sample_DB|2	K00861
ci|000096374|Bact|Sample_C|2	K00863
ci|000040634|Bact|Sample_DB|2	K00863
ci|000053458|Bact|Sample_DB|2	K00863
ci|000006755|Bact|Sample_DA|2	K00864
ci|000052363|Bact|Sample_DA|2	K00868
ci|000009941|Bact|Sample_DB|2	K00868
ci|000039949|Bact|Sample_DB|2	K00868
ci|000101994|Bact|Sample_C|2	K00871
ci|000040213|Bact|Sample_DB|2	K00871
ci|000001422|Bact|Sample_C|2	K00873
ci|000005363|Bact|Sample_C|2	K00873
ci|000064290|Bact|Sample_C|2	K00873
ci|000006044|Bact|Sample_DA|2	K00873
ci|000013702|Bact|Sample_DA|2	K00873
ci|000001470|Bact|Sample_DB|2	K00873
ci|000093154|Bact|Sample_DB|2	K00873
ci|000002144|Bact|Sample_DB|2	K00876
ci|000143930|Bact|Sample_DB|2	K00876
ci|000074545|Bact|Sample_DA|2	K00884
ci|000001812|Bact|Sample_DB|2	K00884
ci|000121486|Bact|Sample_DB|2	K00884
ci|000002754|Bact|Sample_DB|2	K00889
ci|000071269|Bact|Sample_DB|2	K00889
ci|000008827|Bact|Sample_DA|2	K00894
ci|000056463|Bact|Sample_DA|2	K00894
ci|000053313|Bact|Sample_DB|2	K00894
ci|000092333|Bact|Sample_DB|2	K00894
ci|000009770|Bact|Sample_DB|2	K00898
ci|000011432|Bact|Sample_DB|2	K00899
ci|000083354|Bact|Sample_DB|2	K00899
ci|000013895|Bact|Sample_C|2	K00901
ci|000083602|Bact|Sample_C|2	K00901
ci|000010913|Bact|Sample_DB|2	K00901
ci|000003654|Bact|Sample_C|2	K00907
ci|000037476|Bact|Sample_C|2	K00907
ci|000016868|Bact|Sample_DB|2	K00907
ci|000014911|Bact|Sample_C|2	K00911
ci|000064080|Bact|Sample_C|2	K00911
ci|000028393|Bact|Sample_DB|2	K00911
ci|000079874|Bact|Sample_DB|2	K00911
ci|000119179|Bact|Sample_C|2	K00914
ci|000006923|Bact|Sample_DB|2	K00914
ci|000122301|Bact|Sample_DB|2	K00914
ci|000001006|Bact|Sample_C|2	K00920
ci|000034975|Bact|Sample_C|2	K00920
ci|000001139|Bact|Sample_DA|2	K00920
ci|000017200|Bact|Sample_DA|2	K00920
ci|000045606|Bact|Sample_DA|2	K00920
ci|000051436|Bact|Sample_DA|2	K00920
ci|000005249|Bact|Sample_DB|2	K00920
ci|000011039|Bact|Sample_DB|2	K00920
ci|000031984|Bact|Sample_DB|2	K00920
ci|000041511|Bact|Sample_DB|2	K00920
ci|000054563|Bact|Sample_DB|2	K00920
ci|000027216|Bact|Sample_DB|2	K00921
ci|000037316|Bact|Sample_DB|2	K00922
ci|000057572|Bact|Sample_C|2	K00927
ci|000006988|Bact|Sample_DA|2	K00927
ci|000075450|Bact|Sample_DA|2	K00927
ci|000075451|Bact|Sample_DA|2	K00927
ci|000004918|Bact|Sample_C|2	K00933
ci|000018197|Bact|Sample_C|2	K00933
ci|000039643|Bact|Sample_C|2	K00933
ci|000068346|Bact|Sample_C|2	K00933
ci|000072082|Bact|Sample_DA|2	K00933
ci|000017881|Bact|Sample_DB|2	K00933
ci|000007718|Bact|Sample_DA|2	K00934
ci|000039525|Bact|Sample_DA|2	K00934
ci|000005350|Bact|Sample_C|2	K00939
ci|000010688|Bact|Sample_C|2	K00939
ci|000039914|Bact|Sample_C|2	K00939
ci|000052422|Bact|Sample_C|2	K00939
ci|000094093|Bact|Sample_C|2	K00939
ci|000003445|Bact|Sample_DA|2	K00939
ci|000007795|Bact|Sample_DA|2	K00939
ci|000048088|Bact|Sample_DA|2	K00939
ci|000008854|Bact|Sample_DB|2	K00939
ci|000100618|Bact|Sample_DB|2	K00939
ci|000115619|Bact|Sample_DB|2	K00939
ci|000093520|Bact|Sample_C|2	K00940
ci|000093525|Bact|Sample_C|2	K00940
ci|000093526|Bact|Sample_C|2	K00940
ci|000093527|Bact|Sample_C|2	K00940
ci|000093704|Bact|Sample_C|2	K00940
ci|000008579|Bact|Sample_DA|2	K00940
ci|000031141|Bact|Sample_DA|2	K00940
ci|000031506|Bact|Sample_DA|2	K00940
ci|000008385|Bact|Sample_DB|2	K00940
ci|000051387|Bact|Sample_DB|2	K00940
ci|000057727|Bact|Sample_C|2	K00943
ci|000068915|Bact|Sample_C|2	K00943
ci|000074067|Bact|Sample_DB|2	K00943
ci|000086849|Bact|Sample_DB|2	K00943
ci|000098898|Bact|Sample_DB|2	K00943
ci|000019902|Bact|Sample_C|2	K00944
ci|000026541|Bact|Sample_C|2	K00944
ci|000062362|Bact|Sample_C|2	K00944
ci|000026612|Bact|Sample_DA|2	K00944
ci|000044999|Bact|Sample_DA|2	K00944
ci|000057052|Bact|Sample_DA|2	K00944
ci|000011786|Bact|Sample_DB|2	K00944
ci|000122037|Bact|Sample_DB|2	K00944
ci|000017461|Bact|Sample_C|2	K00948
ci|000037709|Bact|Sample_DA|2	K00948
ci|000051024|Bact|Sample_DA|2	K00948
ci|000057289|Bact|Sample_DA|2	K00948
ci|000067762|Bact|Sample_DA|2	K00948
ci|000067889|Bact|Sample_DB|2	K00948
ci|000090438|Bact|Sample_C|2	K00949
ci|000002736|Bact|Sample_DA|2	K00953
ci|000005749|Bact|Sample_DB|2	K00953
ci|000067154|Bact|Sample_DB|2	K00953
ci|000079712|Bact|Sample_DB|2	K00953
ci|000021604|Bact|Sample_DB|2	K00963
ci|000153661|Bact|Sample_DB|2	K00965
ci|000011609|Bact|Sample_C|2	K00966
ci|000010264|Bact|Sample_DB|2	K00966
ci|000126955|Bact|Sample_DB|2	K00966
ci|000028361|Bact|Sample_C|2	K00967
ci|000040718|Bact|Sample_C|2	K00967
ci|000055069|Bact|Sample_C|2	K00967
ci|000066324|Bact|Sample_C|2	K00967
ci|000000681|Bact|Sample_DA|2	K00967
ci|000005735|Bact|Sample_DB|2	K00967
ci|000034077|Bact|Sample_DB|2	K00967
ci|000034078|Bact|Sample_DB|2	K00967
ci|000030418|Bact|Sample_DB|2	K00968
ci|000031117|Bact|Sample_C|2	K00972
ci|000041859|Bact|Sample_C|2	K00972
ci|000000940|Bact|Sample_DA|2	K00972
ci|000110912|Bact|Sample_DB|2	K00974
ci|000053493|Bact|Sample_DB|2	K00976
ci|000138286|Bact|Sample_DB|2	K00981
ci|000005330|Bact|Sample_DB|2	K00993
ci|000065989|Bact|Sample_DB|2	K00993
ci|000112017|Bact|Sample_DB|2	K00993
ci|000016561|Bact|Sample_DB|2	K00999
ci|000013575|Bact|Sample_DB|2	K01007
ci|000031198|Bact|Sample_DB|2	K01008
ci|000025491|Bact|Sample_C|2	K01011
ci|000103820|Bact|Sample_C|2	K01011
ci|000053813|Bact|Sample_DA|2	K01011
ci|000001515|Bact|Sample_DB|2	K01011
ci|000034588|Bact|Sample_DB|2	K01011
ci|000121827|Bact|Sample_DB|2	K01011
ci|000000968|Bact|Sample_DA|2	K01017
ci|000017476|Bact|Sample_DA|2	K01017
ci|000037471|Bact|Sample_DA|2	K01017
ci|000071595|Bact|Sample_DA|2	K01017
ci|000071597|Bact|Sample_DA|2	K01017
ci|000031577|Bact|Sample_DB|2	K01017
ci|000031646|Bact|Sample_DB|2	K01017
ci|000069667|Bact|Sample_DB|2	K01017
ci|000121218|Bact|Sample_DB|2	K01017
ci|000005471|Bact|Sample_DA|2	K01022
ci|000012126|Bact|Sample_DB|2	K01022
ci|000019825|Bact|Sample_DB|2	K01022
ci|000041422|Bact|Sample_DB|2	K01022
ci|000011688|Bact|Sample_C|2	K01025
ci|000012778|Bact|Sample_C|2	K01025
ci|000013523|Bact|Sample_C|2	K01025
ci|000019790|Bact|Sample_C|2	K01025
ci|000027231|Bact|Sample_C|2	K01025
ci|000037067|Bact|Sample_C|2	K01025
ci|000037879|Bact|Sample_C|2	K01025
ci|000053476|Bact|Sample_C|2	K01025
ci|000098579|Bact|Sample_C|2	K01025
ci|000098583|Bact|Sample_C|2	K01025
ci|000005800|Bact|Sample_DA|2	K01025
ci|000010836|Bact|Sample_DA|2	K01025
ci|000020865|Bact|Sample_DA|2	K01025
ci|000037260|Bact|Sample_DA|2	K01025
ci|000051451|Bact|Sample_DA|2	K01025
ci|000058972|Bact|Sample_DA|2	K01025
ci|000070702|Bact|Sample_DA|2	K01025
ci|000071772|Bact|Sample_DA|2	K01025
ci|000072276|Bact|Sample_DA|2	K01025
ci|000024734|Bact|Sample_DB|2	K01025
ci|000026532|Bact|Sample_DB|2	K01025
ci|000030046|Bact|Sample_DB|2	K01025
ci|000033917|Bact|Sample_DB|2	K01025
ci|000038865|Bact|Sample_DB|2	K01025
ci|000067946|Bact|Sample_DB|2	K01025
ci|000084964|Bact|Sample_C|2	K01027
ci|000038314|Bact|Sample_DB|2	K01027
ci|000074825|Bact|Sample_DA|2	K01044
ci|000059991|Bact|Sample_DB|2	K01044
ci|000068272|Bact|Sample_DB|2	K01044
ci|000010934|Bact|Sample_DB|2	K01045
ci|000014625|Bact|Sample_C|2	K01047
ci|000086232|Bact|Sample_C|2	K01047
ci|000087212|Bact|Sample_C|2	K01047
ci|000096126|Bact|Sample_C|2	K01047
ci|000037780|Bact|Sample_DA|2	K01047
ci|000004638|Bact|Sample_DB|2	K01047
ci|000010342|Bact|Sample_DB|2	K01047
ci|000022190|Bact|Sample_DB|2	K01047
ci|000027573|Bact|Sample_DB|2	K01047
ci|000013526|Bact|Sample_C|2	K01049
ci|000014726|Bact|Sample_DB|2	K01049
ci|000054202|Bact|Sample_DB|2	K01049
ci|000026476|Bact|Sample_DB|2	K01050
ci|000111218|Bact|Sample_DB|2	K01050
ci|000002615|Bact|Sample_C|2	K01052
ci|000092942|Bact|Sample_C|2	K01052
ci|000118264|Bact|Sample_C|2	K01052
ci|000029576|Bact|Sample_DA|2	K01052
ci|000005484|Bact|Sample_C|2	K01053
ci|000030483|Bact|Sample_DB|2	K01053
ci|000116216|Bact|Sample_C|2	K01054
ci|000140371|Bact|Sample_DB|2	K01054
ci|000052533|Bact|Sample_DA|2	K01056
ci|000036211|Bact|Sample_DB|2	K01056
ci|000004749|Bact|Sample_C|2	K01057
ci|000038696|Bact|Sample_DA|2	K01057
ci|000051816|Bact|Sample_DA|2	K01057
ci|000076285|Bact|Sample_DA|2	K01057
ci|000014639|Bact|Sample_DB|2	K01057
ci|000038274|Bact|Sample_DB|2	K01057
ci|000015521|Bact|Sample_C|2	K01061
ci|000017881|Bact|Sample_C|2	K01061
ci|000060360|Bact|Sample_DA|2	K01061
ci|000122583|Bact|Sample_C|2	K01064
ci|000008343|Bact|Sample_C|2	K01065
ci|000027808|Bact|Sample_DB|2	K01065
ci|000014471|Bact|Sample_DB|2	K01068
ci|000032383|Bact|Sample_DB|2	K01068
ci|000031420|Bact|Sample_DB|2	K01069
ci|000031421|Bact|Sample_DB|2	K01069
ci|000091723|Bact|Sample_DB|2	K01069
ci|000120553|Bact|Sample_DB|2	K01069
ci|000120554|Bact|Sample_DB|2	K01069
ci|000022269|Bact|Sample_C|2	K01070
ci|000046700|Bact|Sample_DA|2	K01070
ci|000032204|Bact|Sample_DA|2	K01071
ci|000072830|Bact|Sample_DA|2	K01071
ci|000017085|Bact|Sample_C|2	K01074
ci|000037983|Bact|Sample_C|2	K01074
ci|000049848|Bact|Sample_C|2	K01074
ci|000072236|Bact|Sample_C|2	K01074
ci|000007265|Bact|Sample_DA|2	K01074
ci|000114960|Bact|Sample_DB|2	K01074
ci|000006178|Bact|Sample_DA|2	K01077
ci|000026713|Bact|Sample_DA|2	K01077
ci|000052181|Bact|Sample_DA|2	K01077
ci|000073904|Bact|Sample_DA|2	K01077
ci|000024138|Bact|Sample_DB|2	K01077
ci|000114196|Bact|Sample_DB|2	K01077
ci|000114888|Bact|Sample_DB|2	K01077
ci|000005237|Bact|Sample_DA|2	K01079
ci|000026878|Bact|Sample_DB|2	K01079
ci|000093312|Bact|Sample_C|2	K01080
ci|000037627|Bact|Sample_DA|2	K01080
ci|000072289|Bact|Sample_DA|2	K01080
ci|000003974|Bact|Sample_DB|2	K01080
ci|000010861|Bact|Sample_DB|2	K01080
ci|000011762|Bact|Sample_DB|2	K01080
ci|000016429|Bact|Sample_DB|2	K01080
ci|000042054|Bact|Sample_DB|2	K01080
ci|000044068|Bact|Sample_DB|2	K01080
ci|000055204|Bact|Sample_DB|2	K01080
ci|000057625|Bact|Sample_DB|2	K01080
ci|000002836|Bact|Sample_DA|2	K01081
ci|000040594|Bact|Sample_DA|2	K01081
ci|000010446|Bact|Sample_DB|2	K01081
ci|000015161|Bact|Sample_DB|2	K01081
ci|000031579|Bact|Sample_DB|2	K01081
ci|000144873|Bact|Sample_DB|2	K01081
ci|000114490|Bact|Sample_DB|2	K01082
ci|000123417|Bact|Sample_C|2	K01084
ci|000003287|Bact|Sample_DB|2	K01084
ci|000058765|Bact|Sample_DB|2	K01084
ci|000008714|Bact|Sample_DB|2	K01092
ci|000010130|Bact|Sample_DA|2	K01102
ci|000023971|Bact|Sample_DB|2	K01102
ci|000043388|Bact|Sample_DB|2	K01102
ci|000055950|Bact|Sample_DB|2	K01106
ci|000036672|Bact|Sample_DB|2	K01107
ci|000032409|Bact|Sample_DB|2	K01109
ci|000082800|Bact|Sample_DB|2	K01109
ci|000122940|Bact|Sample_DB|2	K01109
ci|000007530|Bact|Sample_DB|2	K01112
ci|000012172|Bact|Sample_DB|2	K01112
ci|000020488|Bact|Sample_DB|2	K01112
ci|000026274|Bact|Sample_DB|2	K01112
ci|000026275|Bact|Sample_DB|2	K01112
ci|000027960|Bact|Sample_DB|2	K01112
ci|000044947|Bact|Sample_DB|2	K01112
ci|000109765|Bact|Sample_DB|2	K01112
ci|000004410|Bact|Sample_DB|2	K01116
ci|000075295|Bact|Sample_DB|2	K01116
ci|000036945|Bact|Sample_C|2	K01125
ci|000073803|Bact|Sample_C|2	K01125
ci|000016469|Bact|Sample_DB|2	K01127
ci|000135064|Bact|Sample_DB|2	K01127
ci|000000710|Bact|Sample_DA|2	K01128
ci|000002669|Bact|Sample_DA|2	K01128
ci|000037452|Bact|Sample_DA|2	K01128
ci|000045071|Bact|Sample_DA|2	K01128
ci|000036673|Bact|Sample_DB|2	K01128
ci|000001345|Bact|Sample_DB|2	K01131
ci|000033268|Bact|Sample_DB|2	K01131
ci|000005300|Bact|Sample_DB|2	K01132
ci|000038900|Bact|Sample_DB|2	K01132
ci|000090692|Bact|Sample_DB|2	K01132
ci|000023334|Bact|Sample_DA|2	K01135
ci|000007045|Bact|Sample_DB|2	K01135
ci|000016254|Bact|Sample_DB|2	K01135
ci|000029055|Bact|Sample_DA|2	K01137
ci|000026634|Bact|Sample_DA|2	K01142
ci|000018508|Bact|Sample_DB|2	K01142
ci|000053029|Bact|Sample_DA|2	K01148
ci|000006608|Bact|Sample_DB|2	K01148
ci|000011027|Bact|Sample_DB|2	K01148
ci|000007591|Bact|Sample_DB|2	K01158
ci|000095551|Bact|Sample_DB|2	K01164
ci|000106309|Bact|Sample_DB|2	K01164
ci|000093590|Bact|Sample_C|2	K01166
ci|000011390|Bact|Sample_DA|2	K01166
ci|000027299|Bact|Sample_DA|2	K01166
ci|000075528|Bact|Sample_DA|2	K01166
ci|000023096|Bact|Sample_DB|2	K01166
ci|000036789|Bact|Sample_DB|2	K01173
ci|000049525|Bact|Sample_C|2	K01176
ci|000092792|Bact|Sample_C|2	K01176
ci|000025845|Bact|Sample_DA|2	K01176
ci|000017373|Bact|Sample_DB|2	K01176
ci|000041487|Bact|Sample_DB|2	K01176
ci|000054520|Bact|Sample_DB|2	K01176
ci|000098809|Bact|Sample_C|2	K01179
ci|000101375|Bact|Sample_C|2	K01179
ci|000025703|Bact|Sample_DA|2	K01179
ci|000068635|Bact|Sample_DA|2	K01179
ci|000072257|Bact|Sample_DA|2	K01179
ci|000029161|Bact|Sample_DB|2	K01179
ci|000118939|Bact|Sample_DB|2	K01179
ci|000029697|Bact|Sample_DA|2	K01180
ci|000033389|Bact|Sample_DB|2	K01180
ci|000056611|Bact|Sample_DB|2	K01180
ci|000020226|Bact|Sample_C|2	K01181
ci|000006646|Bact|Sample_DB|2	K01181
ci|000117253|Bact|Sample_DB|2	K01181
ci|000009848|Bact|Sample_C|2	K01183
ci|000036244|Bact|Sample_C|2	K01183
ci|000094057|Bact|Sample_C|2	K01183
ci|000008058|Bact|Sample_DA|2	K01183
ci|000025733|Bact|Sample_DA|2	K01183
ci|000027553|Bact|Sample_DA|2	K01183
ci|000073155|Bact|Sample_DA|2	K01183
ci|000076159|Bact|Sample_DA|2	K01183
ci|000078216|Bact|Sample_DA|2	K01183
ci|000001208|Bact|Sample_DB|2	K01183
ci|000005701|Bact|Sample_DB|2	K01183
ci|000026201|Bact|Sample_DB|2	K01183
ci|000029450|Bact|Sample_DB|2	K01183
ci|000035435|Bact|Sample_DB|2	K01183
ci|000035436|Bact|Sample_DB|2	K01183
ci|000057699|Bact|Sample_DB|2	K01183
ci|000074052|Bact|Sample_DB|2	K01183
ci|000116175|Bact|Sample_DB|2	K01183
ci|000012991|Bact|Sample_DB|2	K01191
ci|000015030|Bact|Sample_DB|2	K01191
ci|000000857|Bact|Sample_DA|2	K01192
ci|000008456|Bact|Sample_DA|2	K01192
ci|000010583|Bact|Sample_DB|2	K01192
ci|000109781|Bact|Sample_C|2	K01194
ci|000003375|Bact|Sample_DB|2	K01195
ci|000003121|Bact|Sample_DB|2	K01196
ci|000006663|Bact|Sample_DA|2	K01197
ci|000026095|Bact|Sample_DB|2	K01197
ci|000004997|Bact|Sample_C|2	K01201
ci|000011658|Bact|Sample_DB|2	K01201
ci|000043836|Bact|Sample_DB|2	K01201
ci|000002732|Bact|Sample_DB|2	K01202
ci|000011936|Bact|Sample_DB|2	K01202
ci|000006139|Bact|Sample_DB|2	K01204
ci|000008176|Bact|Sample_DB|2	K01204
ci|000023101|Bact|Sample_DB|2	K01204
ci|000050650|Bact|Sample_DB|2	K01204
ci|000096229|Bact|Sample_DB|2	K01204
ci|000120250|Bact|Sample_DB|2	K01204
ci|000019509|Bact|Sample_DB|2	K01205
ci|000091177|Bact|Sample_DB|2	K01205
ci|000109716|Bact|Sample_DB|2	K01205
ci|000001927|Bact|Sample_C|2	K01206
ci|000021385|Bact|Sample_C|2	K01206
ci|000003331|Bact|Sample_DA|2	K01206
ci|000003575|Bact|Sample_DA|2	K01206
ci|000024793|Bact|Sample_DA|2	K01206
ci|000029518|Bact|Sample_DA|2	K01206
ci|000011322|Bact|Sample_DB|2	K01206
ci|000021322|Bact|Sample_DB|2	K01206
ci|000027108|Bact|Sample_DB|2	K01206
ci|000029781|Bact|Sample_DB|2	K01206
ci|000032411|Bact|Sample_DB|2	K01206
ci|000033705|Bact|Sample_DB|2	K01206
ci|000033706|Bact|Sample_DB|2	K01206
ci|000043073|Bact|Sample_DB|2	K01206
ci|000065178|Bact|Sample_DB|2	K01206
ci|000094337|Bact|Sample_DB|2	K01206
ci|000121699|Bact|Sample_DB|2	K01206
ci|000018239|Bact|Sample_DA|2	K01228
ci|000039610|Bact|Sample_DB|2	K01228
ci|000007078|Bact|Sample_C|2	K01229
ci|000103745|Bact|Sample_C|2	K01229
ci|000033732|Bact|Sample_DB|2	K01229
ci|000014531|Bact|Sample_DB|2	K01230
ci|000023925|Bact|Sample_DB|2	K01230
ci|000007751|Bact|Sample_C|2	K01231
ci|000000982|Bact|Sample_DA|2	K01231
ci|000037959|Bact|Sample_DA|2	K01231
ci|000009866|Bact|Sample_DB|2	K01231
ci|000027021|Bact|Sample_DB|2	K01231
ci|000082766|Bact|Sample_DB|2	K01231
ci|000011089|Bact|Sample_DA|2	K01242
ci|000025233|Bact|Sample_DA|2	K01242
ci|000068368|Bact|Sample_DB|2	K01242
ci|000149790|Bact|Sample_C|2	K01245
ci|000099682|Bact|Sample_DA|2	K01245
ci|000009730|Bact|Sample_DA|2	K01251
ci|000040874|Bact|Sample_DA|2	K01251
ci|000032965|Bact|Sample_DB|2	K01251
ci|000023126|Bact|Sample_DA|2	K01254
ci|000038024|Bact|Sample_DA|2	K01254
ci|000015086|Bact|Sample_DB|2	K01254
ci|000026359|Bact|Sample_DB|2	K01254
ci|000040991|Bact|Sample_DB|2	K01254
ci|000020223|Bact|Sample_DB|2	K01255
ci|000125884|Bact|Sample_DB|2	K01255
ci|000027734|Bact|Sample_DB|2	K01259
ci|000127530|Bact|Sample_DB|2	K01260
ci|000029448|Bact|Sample_DA|2	K01262
ci|000028579|Bact|Sample_DB|2	K01262
ci|000031576|Bact|Sample_DB|2	K01262
ci|000120997|Bact|Sample_DB|2	K01262
ci|000098302|Bact|Sample_C|2	K01265
ci|000000668|Bact|Sample_DB|2	K01265
ci|000022861|Bact|Sample_DB|2	K01265
ci|000029214|Bact|Sample_DB|2	K01265
ci|000012168|Bact|Sample_C|2	K01267
ci|000005729|Bact|Sample_DB|2	K01267
ci|000081974|Bact|Sample_DB|2	K01267
ci|000009420|Bact|Sample_DB|2	K01273
ci|000028154|Bact|Sample_DA|2	K01275
ci|000028157|Bact|Sample_DA|2	K01275
ci|000077687|Bact|Sample_DA|2	K01275
ci|000032796|Bact|Sample_DA|2	K01276
ci|000020436|Bact|Sample_DB|2	K01276
ci|000052548|Bact|Sample_C|2	K01277
ci|000000388|Bact|Sample_DA|2	K01277
ci|000012949|Bact|Sample_DA|2	K01277
ci|000039592|Bact|Sample_DA|2	K01277
ci|000030597|Bact|Sample_DB|2	K01277
ci|000009688|Bact|Sample_DB|2	K01278
ci|000016730|Bact|Sample_DB|2	K01283
ci|000007050|Bact|Sample_DA|2	K01285
ci|000057675|Bact|Sample_DB|2	K01285
ci|000034936|Bact|Sample_C|2	K01294
ci|000046336|Bact|Sample_C|2	K01294
ci|000009515|Bact|Sample_DB|2	K01294
ci|000127016|Bact|Sample_DB|2	K01294
ci|000051304|Bact|Sample_DA|2	K01296
ci|000093128|Bact|Sample_C|2	K01298
ci|000001029|Bact|Sample_DB|2	K01301
ci|000080097|Bact|Sample_DB|2	K01301
ci|000023398|Bact|Sample_DB|2	K01302
ci|000073547|Bact|Sample_DB|2	K01302
ci|000086292|Bact|Sample_DB|2	K01302
ci|000033711|Bact|Sample_DB|2	K01303
ci|000085363|Bact|Sample_DB|2	K01304
ci|000131391|Bact|Sample_DB|2	K01304
ci|000027441|Bact|Sample_DA|2	K01307
ci|000051277|Bact|Sample_DA|2	K01307
ci|000000724|Bact|Sample_DB|2	K01312
ci|000109309|Bact|Sample_DB|2	K01312
ci|000139167|Bact|Sample_DB|2	K01313
ci|000003407|Bact|Sample_DB|2	K01315
ci|000007597|Bact|Sample_C|2	K01322
ci|000071793|Bact|Sample_DA|2	K01322
ci|000064245|Bact|Sample_C|2	K01324
ci|000095098|Bact|Sample_C|2	K01324
ci|000047713|Bact|Sample_DA|2	K01324
ci|000024244|Bact|Sample_DB|2	K01338
ci|000011873|Bact|Sample_C|2	K01346
ci|000021435|Bact|Sample_DA|2	K01346
ci|000013861|Bact|Sample_DB|2	K01346
ci|000030312|Bact|Sample_DB|2	K01346
ci|000120121|Bact|Sample_C|2	K01349
ci|000058698|Bact|Sample_C|2	K01358
ci|000014646|Bact|Sample_DA|2	K01358
ci|000021608|Bact|Sample_DA|2	K01358
ci|000020880|Bact|Sample_DB|2	K01358
ci|000005698|Bact|Sample_C|2	K01359
ci|000096959|Bact|Sample_C|2	K01359
ci|000104486|Bact|Sample_C|2	K01363
ci|000005535|Bact|Sample_DA|2	K01363
ci|000039966|Bact|Sample_DA|2	K01363
ci|000000005|Bact|Sample_C|2	K01365
ci|000007883|Bact|Sample_C|2	K01365
ci|000007978|Bact|Sample_C|2	K01365
ci|000012171|Bact|Sample_C|2	K01365
ci|000052496|Bact|Sample_C|2	K01365
ci|000024756|Bact|Sample_DA|2	K01365
ci|000025930|Bact|Sample_DA|2	K01365
ci|000026177|Bact|Sample_DA|2	K01365
ci|000002645|Bact|Sample_DB|2	K01365
ci|000006879|Bact|Sample_DB|2	K01365
ci|000023096|Bact|Sample_C|2	K01369
ci|000023097|Bact|Sample_C|2	K01369
ci|000023100|Bact|Sample_C|2	K01369
ci|000023102|Bact|Sample_C|2	K01369
ci|000037091|Bact|Sample_C|2	K01369
ci|000027143|Bact|Sample_DA|2	K01369
ci|000033408|Bact|Sample_DB|2	K01369
ci|000001547|Bact|Sample_DB|2	K01372
ci|000069786|Bact|Sample_DB|2	K01372
ci|000028314|Bact|Sample_C|2	K01373
ci|000038413|Bact|Sample_C|2	K01373
ci|000049093|Bact|Sample_C|2	K01373
ci|000072282|Bact|Sample_C|2	K01373
ci|000054513|Bact|Sample_DA|2	K01373
ci|000035223|Bact|Sample_DB|2	K01373
ci|000129078|Bact|Sample_DB|2	K01373
ci|000129079|Bact|Sample_DB|2	K01373
ci|000129080|Bact|Sample_DB|2	K01373
ci|000129081|Bact|Sample_DB|2	K01373
ci|000003679|Bact|Sample_C|2	K01374
ci|000069231|Bact|Sample_C|2	K01374
ci|000046123|Bact|Sample_DB|2	K01374
ci|000059981|Bact|Sample_DB|2	K01374
ci|000073539|Bact|Sample_DB|2	K01374
ci|000054002|Bact|Sample_C|2	K01376
ci|000016880|Bact|Sample_DB|2	K01376
ci|000042898|Bact|Sample_DB|2	K01376
ci|000014219|Bact|Sample_DA|2	K01379
ci|000032800|Bact|Sample_DB|2	K01392
ci|000011031|Bact|Sample_DB|2	K01408
ci|000015147|Bact|Sample_DA|2	K01409
ci|000034426|Bact|Sample_DA|2	K01409
ci|000007012|Bact|Sample_DB|2	K01409
ci|000042522|Bact|Sample_DB|2	K01409
ci|000043972|Bact|Sample_DB|2	K01410
ci|000083743|Bact|Sample_DB|2	K01410
ci|000118842|Bact|Sample_DB|2	K01410
ci|000027383|Bact|Sample_DB|2	K01411
ci|000096995|Bact|Sample_C|2	K01412
ci|000027541|Bact|Sample_DA|2	K01414
ci|000002412|Bact|Sample_DA|2	K01426
ci|000029748|Bact|Sample_DB|2	K01426
ci|000094708|Bact|Sample_DB|2	K01426
ci|000004544|Bact|Sample_DB|2	K01427
ci|000057511|Bact|Sample_DA|2	K01431
ci|000034285|Bact|Sample_DB|2	K01431
ci|000000021|Bact|Sample_DA|2	K01432
ci|000001983|Bact|Sample_DB|2	K01432
ci|000014149|Bact|Sample_DB|2	K01432
ci|000026163|Bact|Sample_DB|2	K01432
ci|000090144|Bact|Sample_DB|2	K01432
ci|000048003|Bact|Sample_DA|2	K01435
ci|000118166|Bact|Sample_DB|2	K01443
ci|000137676|Bact|Sample_DB|2	K01444
ci|000005068|Bact|Sample_C|2	K01446
ci|000025826|Bact|Sample_DA|2	K01446
ci|000032080|Bact|Sample_DA|2	K01446
ci|000038063|Bact|Sample_DA|2	K01446
ci|000051970|Bact|Sample_DA|2	K01446
ci|000057101|Bact|Sample_DA|2	K01446
ci|000008826|Bact|Sample_DB|2	K01446
ci|000028055|Bact|Sample_DB|2	K01446
ci|000073294|Bact|Sample_DB|2	K01446
ci|000036846|Bact|Sample_DB|2	K01456
ci|000027811|Bact|Sample_DB|2	K01464
ci|000007127|Bact|Sample_C|2	K01468
ci|000040813|Bact|Sample_DA|2	K01468
ci|000000769|Bact|Sample_DB|2	K01469
ci|000001564|Bact|Sample_DB|2	K01476
ci|000011127|Bact|Sample_DB|2	K01480
ci|000090231|Bact|Sample_DB|2	K01482
ci|000008064|Bact|Sample_DB|2	K01489
ci|000105178|Bact|Sample_DB|2	K01489
ci|000129593|Bact|Sample_C|2	K01490
ci|000140707|Bact|Sample_C|2	K01490
ci|000000407|Bact|Sample_C|2	K01493
ci|000047152|Bact|Sample_C|2	K01493
ci|000074576|Bact|Sample_C|2	K01493
ci|000037066|Bact|Sample_DA|2	K01493
ci|000056339|Bact|Sample_DA|2	K01493
ci|000026857|Bact|Sample_DB|2	K01493
ci|000020358|Bact|Sample_C|2	K01507
ci|000037018|Bact|Sample_C|2	K01507
ci|000063066|Bact|Sample_C|2	K01507
ci|000026242|Bact|Sample_DB|2	K01507
ci|000003210|Bact|Sample_DB|2	K01510
ci|000055137|Bact|Sample_C|2	K01511
ci|000007676|Bact|Sample_C|2	K01512
ci|000037330|Bact|Sample_C|2	K01512
ci|000039771|Bact|Sample_DA|2	K01512
ci|000046830|Bact|Sample_DA|2	K01512
ci|000006876|Bact|Sample_DB|2	K01512
ci|000039337|Bact|Sample_DB|2	K01512
ci|000011854|Bact|Sample_C|2	K01513
ci|000021927|Bact|Sample_C|2	K01513
ci|000058045|Bact|Sample_C|2	K01513
ci|000003705|Bact|Sample_DA|2	K01513
ci|000007634|Bact|Sample_DB|2	K01513
ci|000007607|Bact|Sample_DB|2	K01517
ci|000001091|Bact|Sample_DA|2	K01518
ci|000021861|Bact|Sample_DB|2	K01519
ci|000009928|Bact|Sample_C|2	K01520
ci|000010982|Bact|Sample_C|2	K01520
ci|000047472|Bact|Sample_C|2	K01520
ci|000005669|Bact|Sample_DB|2	K01520
ci|000028955|Bact|Sample_DA|2	K01522
ci|000123905|Bact|Sample_DB|2	K01522
ci|000025085|Bact|Sample_DB|2	K01527
ci|000000963|Bact|Sample_C|2	K01528
ci|000001567|Bact|Sample_C|2	K01528
ci|000038747|Bact|Sample_C|2	K01528
ci|000101264|Bact|Sample_C|2	K01528
ci|000124910|Bact|Sample_DB|2	K01528
ci|000006097|Bact|Sample_DA|2	K01530
ci|000024480|Bact|Sample_DB|2	K01530
ci|000012896|Bact|Sample_DA|2	K01539
ci|000027805|Bact|Sample_DA|2	K01539
ci|000000064|Bact|Sample_C|2	K01540
ci|000034711|Bact|Sample_C|2	K01540
ci|000061095|Bact|Sample_C|2	K01540
ci|000044516|Bact|Sample_DA|2	K01540
ci|000050096|Bact|Sample_DA|2	K01540
ci|000005372|Bact|Sample_DB|2	K01540
ci|000023969|Bact|Sample_DB|2	K01540
ci|000056017|Bact|Sample_DB|2	K01540
ci|000079747|Bact|Sample_DB|2	K01540
ci|000094813|Bact|Sample_DB|2	K01540
ci|000121031|Bact|Sample_DB|2	K01540
ci|000001712|Bact|Sample_DA|2	K01551
ci|000002062|Bact|Sample_DB|2	K01551
ci|000069714|Bact|Sample_DB|2	K01551
ci|000118408|Bact|Sample_DB|2	K01551
ci|000002052|Bact|Sample_C|2	K01555
ci|000052575|Bact|Sample_C|2	K01555
ci|000043707|Bact|Sample_DB|2	K01555
ci|000057205|Bact|Sample_DB|2	K01555
ci|000008803|Bact|Sample_DB|2	K01556
ci|000010453|Bact|Sample_DB|2	K01556
ci|000072498|Bact|Sample_C|2	K01557
ci|000036829|Bact|Sample_DA|2	K01557
ci|000069997|Bact|Sample_DA|2	K01557
ci|000003152|Bact|Sample_C|2	K01562
ci|000025458|Bact|Sample_C|2	K01562
ci|000034818|Bact|Sample_C|2	K01562
ci|000036150|Bact|Sample_C|2	K01562
ci|000057606|Bact|Sample_C|2	K01562
ci|000062290|Bact|Sample_C|2	K01562
ci|000000619|Bact|Sample_DA|2	K01562
ci|000000713|Bact|Sample_DA|2	K01562
ci|000027850|Bact|Sample_DA|2	K01562
ci|000027851|Bact|Sample_DA|2	K01562
ci|000037314|Bact|Sample_DA|2	K01562
ci|000033470|Bact|Sample_DB|2	K01562
ci|000052633|Bact|Sample_DB|2	K01562
ci|000125969|Bact|Sample_DB|2	K01562
ci|000014328|Bact|Sample_C|2	K01578
ci|000044346|Bact|Sample_DA|2	K01578
ci|000051040|Bact|Sample_DB|2	K01578
ci|000091964|Bact|Sample_DB|2	K01578
ci|000036107|Bact|Sample_C|2	K01581
ci|000062247|Bact|Sample_C|2	K01581
ci|000000617|Bact|Sample_DA|2	K01581
ci|000006877|Bact|Sample_DA|2	K01581
ci|000005214|Bact|Sample_DB|2	K01581
ci|000007536|Bact|Sample_DA|2	K01587
ci|000029193|Bact|Sample_DB|2	K01587
ci|000116925|Bact|Sample_C|2	K01593
ci|000135198|Bact|Sample_C|2	K01593
ci|000017533|Bact|Sample_DA|2	K01594
ci|000021236|Bact|Sample_DA|2	K01594
ci|000035959|Bact|Sample_DB|2	K01594
ci|000114509|Bact|Sample_DB|2	K01594
ci|000004405|Bact|Sample_C|2	K01596
ci|000028091|Bact|Sample_C|2	K01596
ci|000032373|Bact|Sample_DA|2	K01596
ci|000045842|Bact|Sample_DA|2	K01596
ci|000001713|Bact|Sample_DB|2	K01596
ci|000031889|Bact|Sample_DB|2	K01597
ci|000015762|Bact|Sample_DB|2	K01598
ci|000069835|Bact|Sample_DB|2	K01598
ci|000001074|Bact|Sample_DB|2	K01599
ci|000016378|Bact|Sample_C|2	K01611
ci|000025513|Bact|Sample_C|2	K01611
ci|000055765|Bact|Sample_C|2	K01611
ci|000000127|Bact|Sample_DA|2	K01611
ci|000008523|Bact|Sample_DA|2	K01611
ci|000036587|Bact|Sample_DA|2	K01611
ci|000001042|Bact|Sample_DB|2	K01613
ci|000112729|Bact|Sample_DB|2	K01613
ci|000017021|Bact|Sample_DB|2	K01619
ci|000100939|Bact|Sample_DA|2	K01620
ci|000147414|Bact|Sample_DB|2	K01620
ci|000001518|Bact|Sample_C|2	K01623
ci|000023141|Bact|Sample_C|2	K01623
ci|000100142|Bact|Sample_C|2	K01623
ci|000007266|Bact|Sample_DA|2	K01623
ci|000035331|Bact|Sample_DB|2	K01623
ci|000106954|Bact|Sample_C|2	K01634
ci|000059730|Bact|Sample_DA|2	K01634
ci|000060474|Bact|Sample_DA|2	K01634
ci|000078241|Bact|Sample_DA|2	K01634
ci|000040276|Bact|Sample_DB|2	K01634
ci|000012086|Bact|Sample_C|2	K01639
ci|000004527|Bact|Sample_DA|2	K01639
ci|000114908|Bact|Sample_DB|2	K01639
ci|000122667|Bact|Sample_DB|2	K01639
ci|000122668|Bact|Sample_DB|2	K01639
ci|000002731|Bact|Sample_DB|2	K01640
ci|000036353|Bact|Sample_DB|2	K01641
ci|000041652|Bact|Sample_DA|2	K01647
ci|000030444|Bact|Sample_DB|2	K01647
ci|000001152|Bact|Sample_DA|2	K01648
ci|000013454|Bact|Sample_DA|2	K01672
ci|000015950|Bact|Sample_DA|2	K01672
ci|000001966|Bact|Sample_DB|2	K01672
ci|000010655|Bact|Sample_DB|2	K01672
ci|000029938|Bact|Sample_DB|2	K01672
ci|000029939|Bact|Sample_DB|2	K01672
ci|000014920|Bact|Sample_DB|2	K01673
ci|000051856|Bact|Sample_DB|2	K01673
ci|000009582|Bact|Sample_DB|2	K01676
ci|000130826|Bact|Sample_DB|2	K01679
ci|000032023|Bact|Sample_DA|2	K01681
ci|000037980|Bact|Sample_DA|2	K01681
ci|000038969|Bact|Sample_DA|2	K01681
ci|000034877|Bact|Sample_DB|2	K01681
ci|000124577|Bact|Sample_DB|2	K01681
ci|000124578|Bact|Sample_DB|2	K01681
ci|000022039|Bact|Sample_C|2	K01689
ci|000044397|Bact|Sample_C|2	K01689
ci|000052678|Bact|Sample_C|2	K01689
ci|000069164|Bact|Sample_C|2	K01689
ci|000028795|Bact|Sample_DA|2	K01689
ci|000037242|Bact|Sample_DA|2	K01689
ci|000017059|Bact|Sample_DA|2	K01691
ci|000037829|Bact|Sample_DA|2	K01691
ci|000051124|Bact|Sample_DA|2	K01691
ci|000066894|Bact|Sample_DB|2	K01691
ci|000007321|Bact|Sample_C|2	K01697
ci|000054219|Bact|Sample_DA|2	K01698
ci|000056493|Bact|Sample_DB|2	K01698
ci|000026305|Bact|Sample_DA|2	K01711
ci|000051252|Bact|Sample_DB|2	K01711
ci|000031157|Bact|Sample_DB|2	K01712
ci|000124146|Bact|Sample_C|2	K01719
ci|000034801|Bact|Sample_C|2	K01724
ci|000071462|Bact|Sample_C|2	K01724
ci|000025809|Bact|Sample_DA|2	K01724
ci|000009509|Bact|Sample_DB|2	K01724
ci|000018897|Bact|Sample_DB|2	K01724
ci|000033366|Bact|Sample_DB|2	K01724
ci|000038971|Bact|Sample_DB|2	K01724
ci|000013614|Bact|Sample_C|2	K01737
ci|000007682|Bact|Sample_C|2	K01738
ci|000001216|Bact|Sample_DA|2	K01738
ci|000037004|Bact|Sample_C|2	K01745
ci|000072048|Bact|Sample_C|2	K01745
ci|000102096|Bact|Sample_C|2	K01745
ci|000051310|Bact|Sample_DA|2	K01745
ci|000123685|Bact|Sample_DB|2	K01745
ci|000051639|Bact|Sample_C|2	K01749
ci|000008669|Bact|Sample_DA|2	K01749
ci|000014164|Bact|Sample_DB|2	K01749
ci|000024748|Bact|Sample_DB|2	K01755
ci|000066951|Bact|Sample_DA|2	K01756
ci|000011921|Bact|Sample_C|2	K01758
ci|000005736|Bact|Sample_DA|2	K01758
ci|000033487|Bact|Sample_DA|2	K01758
ci|000021302|Bact|Sample_DB|2	K01758
ci|000020802|Bact|Sample_C|2	K01759
ci|000016146|Bact|Sample_DA|2	K01759
ci|000120824|Bact|Sample_DB|2	K01759
ci|000055953|Bact|Sample_DB|2	K01764
ci|000094761|Bact|Sample_DB|2	K01764
ci|000105268|Bact|Sample_DB|2	K01764
ci|000009420|Bact|Sample_DA|2	K01772
ci|000001589|Bact|Sample_DB|2	K01772
ci|000028152|Bact|Sample_DB|2	K01772
ci|000005439|Bact|Sample_DA|2	K01783
ci|000037736|Bact|Sample_DA|2	K01784
ci|000034420|Bact|Sample_DB|2	K01784
ci|000034428|Bact|Sample_DB|2	K01784
ci|000034429|Bact|Sample_DB|2	K01784
ci|000034430|Bact|Sample_DB|2	K01784
ci|000110712|Bact|Sample_DB|2	K01784
ci|000044455|Bact|Sample_DA|2	K01785
ci|000005272|Bact|Sample_DB|2	K01785
ci|000027745|Bact|Sample_DB|2	K01785
ci|000031799|Bact|Sample_DB|2	K01785
ci|000007501|Bact|Sample_DA|2	K01787
ci|000051025|Bact|Sample_DA|2	K01787
ci|000018762|Bact|Sample_DB|2	K01787
ci|000038552|Bact|Sample_DB|2	K01787
ci|000057588|Bact|Sample_C|2	K01792
ci|000003852|Bact|Sample_DA|2	K01792
ci|000007857|Bact|Sample_DB|2	K01792
ci|000012527|Bact|Sample_DB|2	K01792
ci|000119032|Bact|Sample_DB|2	K01792
ci|000000682|Bact|Sample_DB|2	K01793
ci|000044564|Bact|Sample_DA|2	K01796
ci|000034977|Bact|Sample_DB|2	K01796
ci|000044204|Bact|Sample_DB|2	K01796
ci|000113052|Bact|Sample_DB|2	K01800
ci|000029809|Bact|Sample_DB|2	K01803
ci|000008797|Bact|Sample_C|2	K01805
ci|000031589|Bact|Sample_C|2	K01807
ci|000042438|Bact|Sample_C|2	K01807
ci|000051504|Bact|Sample_C|2	K01807
ci|000067795|Bact|Sample_C|2	K01807
ci|000120873|Bact|Sample_DB|2	K01807
ci|000120874|Bact|Sample_DB|2	K01807
ci|000120875|Bact|Sample_DB|2	K01807
ci|000120877|Bact|Sample_DB|2	K01807
ci|000135710|Bact|Sample_C|2	K01809
ci|000152885|Bact|Sample_DB|2	K01809
ci|000152972|Bact|Sample_DB|2	K01809
ci|000018551|Bact|Sample_C|2	K01810
ci|000031187|Bact|Sample_C|2	K01810
ci|000040511|Bact|Sample_C|2	K01810
ci|000095659|Bact|Sample_C|2	K01810
ci|000025546|Bact|Sample_DA|2	K01810
ci|000031455|Bact|Sample_DA|2	K01810
ci|000033042|Bact|Sample_DB|2	K01810
ci|000050635|Bact|Sample_DB|2	K01810
ci|000009778|Bact|Sample_DA|2	K01816
ci|000032664|Bact|Sample_DA|2	K01816
ci|000078799|Bact|Sample_DA|2	K01816
ci|000001784|Bact|Sample_DB|2	K01816
ci|000054989|Bact|Sample_DB|2	K01816
ci|000012007|Bact|Sample_DA|2	K01823
ci|000151864|Bact|Sample_DB|2	K01823
ci|000020672|Bact|Sample_DB|2	K01824
ci|000000027|Bact|Sample_DA|2	K01832
ci|000014872|Bact|Sample_DB|2	K01832
ci|000021535|Bact|Sample_C|2	K01834
ci|000039082|Bact|Sample_C|2	K01834
ci|000064856|Bact|Sample_C|2	K01834
ci|000011365|Bact|Sample_DB|2	K01834
ci|000083183|Bact|Sample_DB|2	K01834
ci|000125138|Bact|Sample_DB|2	K01834
ci|000005976|Bact|Sample_DB|2	K01835
ci|000001310|Bact|Sample_DA|2	K01836
ci|000117973|Bact|Sample_DB|2	K01836
ci|000002142|Bact|Sample_DA|2	K01841
ci|000015524|Bact|Sample_C|2	K01847
ci|000007469|Bact|Sample_DA|2	K01847
ci|000014819|Bact|Sample_DA|2	K01847
ci|000014632|Bact|Sample_DA|2	K01866
ci|000020770|Bact|Sample_DB|2	K01866
ci|000029960|Bact|Sample_DB|2	K01866
ci|000029961|Bact|Sample_DB|2	K01866
ci|000083673|Bact|Sample_DB|2	K01866
ci|000025638|Bact|Sample_C|2	K01867
ci|000025460|Bact|Sample_DA|2	K01867
ci|000014666|Bact|Sample_DB|2	K01867
ci|000028994|Bact|Sample_DB|2	K01867
ci|000012587|Bact|Sample_C|2	K01868
ci|000000324|Bact|Sample_DB|2	K01869
ci|000040819|Bact|Sample_DB|2	K01869
ci|000053666|Bact|Sample_DB|2	K01869
ci|000067895|Bact|Sample_DB|2	K01869
ci|000080488|Bact|Sample_DB|2	K01869
ci|000055789|Bact|Sample_DB|2	K01870
ci|000033964|Bact|Sample_DB|2	K01872
ci|000046840|Bact|Sample_DB|2	K01872
ci|000038880|Bact|Sample_DB|2	K01873
ci|000090679|Bact|Sample_DB|2	K01873
ci|000001574|Bact|Sample_DB|2	K01874
ci|000003158|Bact|Sample_DB|2	K01874
ci|000054457|Bact|Sample_DB|2	K01874
ci|000008610|Bact|Sample_C|2	K01875
ci|000031148|Bact|Sample_C|2	K01875
ci|000010177|Bact|Sample_DA|2	K01875
ci|000037693|Bact|Sample_DA|2	K01875
ci|000027236|Bact|Sample_DB|2	K01875
ci|000125912|Bact|Sample_DB|2	K01875
ci|000007523|Bact|Sample_C|2	K01876
ci|000000295|Bact|Sample_DA|2	K01876
ci|000025755|Bact|Sample_DA|2	K01876
ci|000071900|Bact|Sample_DA|2	K01876
ci|000025166|Bact|Sample_DB|2	K01876
ci|000040170|Bact|Sample_C|2	K01880
ci|000014231|Bact|Sample_DA|2	K01880
ci|000006786|Bact|Sample_DB|2	K01880
ci|000042326|Bact|Sample_C|2	K01881
ci|000053146|Bact|Sample_C|2	K01881
ci|000045456|Bact|Sample_DA|2	K01881
ci|000083901|Bact|Sample_DB|2	K01881
ci|000130366|Bact|Sample_DB|2	K01881
ci|000018173|Bact|Sample_C|2	K01883
ci|000022483|Bact|Sample_DA|2	K01883
ci|000035568|Bact|Sample_DB|2	K01883
ci|000042438|Bact|Sample_DB|2	K01883
ci|000055661|Bact|Sample_DB|2	K01883
ci|000127285|Bact|Sample_DB|2	K01886
ci|000040899|Bact|Sample_C|2	K01887
ci|000066468|Bact|Sample_C|2	K01887
ci|000032963|Bact|Sample_DA|2	K01887
ci|000006830|Bact|Sample_DB|2	K01887
ci|000012766|Bact|Sample_DB|2	K01887
ci|000031874|Bact|Sample_DB|2	K01887
ci|000104259|Bact|Sample_DB|2	K01887
ci|000037461|Bact|Sample_C|2	K01889
ci|000002735|Bact|Sample_DA|2	K01889
ci|000001522|Bact|Sample_DB|2	K01889
ci|000024553|Bact|Sample_DA|2	K01890
ci|000005770|Bact|Sample_DB|2	K01890
ci|000011860|Bact|Sample_DB|2	K01890
ci|000029123|Bact|Sample_C|2	K01892
ci|000039381|Bact|Sample_C|2	K01892
ci|000065125|Bact|Sample_C|2	K01892
ci|000073782|Bact|Sample_C|2	K01892
ci|000032719|Bact|Sample_DA|2	K01892
ci|000011052|Bact|Sample_DB|2	K01892
ci|000083466|Bact|Sample_DB|2	K01892
ci|000095637|Bact|Sample_DB|2	K01892
ci|000125871|Bact|Sample_DB|2	K01892
ci|000010227|Bact|Sample_C|2	K01893
ci|000034618|Bact|Sample_DA|2	K01893
ci|000078265|Bact|Sample_DA|2	K01893
ci|000006624|Bact|Sample_DB|2	K01893
ci|000027257|Bact|Sample_DB|2	K01893
ci|000035589|Bact|Sample_DB|2	K01893
ci|000004430|Bact|Sample_DA|2	K01895
ci|000021600|Bact|Sample_C|2	K01897
ci|000071842|Bact|Sample_C|2	K01897
ci|000121873|Bact|Sample_C|2	K01897
ci|000039730|Bact|Sample_DA|2	K01897
ci|000050929|Bact|Sample_DA|2	K01897
ci|000025251|Bact|Sample_DB|2	K01897
ci|000107326|Bact|Sample_DB|2	K01897
ci|000003223|Bact|Sample_C|2	K01900
ci|000001314|Bact|Sample_DA|2	K01900
ci|000035444|Bact|Sample_DB|2	K01900
ci|000040184|Bact|Sample_DB|2	K01900
ci|000129406|Bact|Sample_DB|2	K01900
ci|000010990|Bact|Sample_DB|2	K01907
ci|000104245|Bact|Sample_C|2	K01915
ci|000104247|Bact|Sample_C|2	K01915
ci|000104253|Bact|Sample_C|2	K01915
ci|000027220|Bact|Sample_DA|2	K01915
ci|000031731|Bact|Sample_DB|2	K01915
ci|000121407|Bact|Sample_DB|2	K01915
ci|000001390|Bact|Sample_DB|2	K01920
ci|000058760|Bact|Sample_DA|2	K01922
ci|000011074|Bact|Sample_DB|2	K01922
ci|000031856|Bact|Sample_DB|2	K01930
ci|000048441|Bact|Sample_C|2	K01931
ci|000071971|Bact|Sample_C|2	K01931
ci|000005614|Bact|Sample_DA|2	K01931
ci|000051095|Bact|Sample_DA|2	K01931
ci|000020461|Bact|Sample_DB|2	K01934
ci|000100594|Bact|Sample_DA|2	K01937
ci|000066744|Bact|Sample_C|2	K01939
ci|000016675|Bact|Sample_DA|2	K01939
ci|000040552|Bact|Sample_DB|2	K01939
ci|000053363|Bact|Sample_DB|2	K01939
ci|000092373|Bact|Sample_DB|2	K01939
ci|000003110|Bact|Sample_DA|2	K01940
ci|000015894|Bact|Sample_C|2	K01953
ci|000037087|Bact|Sample_DB|2	K01965
ci|000021112|Bact|Sample_DA|2	K01966
ci|000024524|Bact|Sample_DB|2	K01966
ci|000019401|Bact|Sample_DB|2	K01968
ci|000037464|Bact|Sample_C|2	K01969
ci|000029271|Bact|Sample_DA|2	K01969
ci|000062238|Bact|Sample_DA|2	K01969
ci|000046204|Bact|Sample_DB|2	K01974
ci|000150036|Bact|Sample_C|2	K02085
ci|000025110|Bact|Sample_DA|2	K02087
ci|000042118|Bact|Sample_DA|2	K02087
ci|000134752|Bact|Sample_C|2	K02098
ci|000011939|Bact|Sample_C|2	K02105
ci|000021916|Bact|Sample_DA|2	K02127
ci|000036585|Bact|Sample_C|2	K02128
ci|000071793|Bact|Sample_C|2	K02128
ci|000025818|Bact|Sample_DB|2	K02128
ci|000040662|Bact|Sample_C|2	K02130
ci|000053441|Bact|Sample_C|2	K02130
ci|000068449|Bact|Sample_DA|2	K02130
ci|000028267|Bact|Sample_C|2	K02132
ci|000037191|Bact|Sample_C|2	K02132
ci|000007729|Bact|Sample_C|2	K02134
ci|000064310|Bact|Sample_C|2	K02136
ci|000024692|Bact|Sample_DA|2	K02136
ci|000068585|Bact|Sample_DA|2	K02137
ci|000009754|Bact|Sample_C|2	K02138
ci|000071066|Bact|Sample_C|2	K02138
ci|000008413|Bact|Sample_C|2	K02140
ci|000035759|Bact|Sample_DB|2	K02144
ci|000130141|Bact|Sample_DB|2	K02144
ci|000104264|Bact|Sample_C|2	K02145
ci|000025828|Bact|Sample_C|2	K02146
ci|000052739|Bact|Sample_C|2	K02146
ci|000061575|Bact|Sample_C|2	K02146
ci|000073992|Bact|Sample_C|2	K02146
ci|000101225|Bact|Sample_C|2	K02146
ci|000008988|Bact|Sample_DA|2	K02146
ci|000031717|Bact|Sample_DA|2	K02146
ci|000058077|Bact|Sample_DA|2	K02146
ci|000075495|Bact|Sample_DA|2	K02146
ci|000075504|Bact|Sample_DA|2	K02146
ci|000022558|Bact|Sample_C|2	K02147
ci|000035021|Bact|Sample_DB|2	K02147
ci|000038090|Bact|Sample_DA|2	K02148
ci|000033872|Bact|Sample_DB|2	K02148
ci|000068205|Bact|Sample_DB|2	K02148
ci|000080779|Bact|Sample_DB|2	K02148
ci|000005874|Bact|Sample_DA|2	K02149
ci|000028337|Bact|Sample_DA|2	K02149
ci|000057385|Bact|Sample_DA|2	K02149
ci|000006866|Bact|Sample_C|2	K02150
ci|000105212|Bact|Sample_C|2	K02150
ci|000028348|Bact|Sample_DA|2	K02150
ci|000126844|Bact|Sample_DB|2	K02150
ci|000015212|Bact|Sample_DA|2	K02151
ci|000026923|Bact|Sample_DA|2	K02151
ci|000124131|Bact|Sample_DB|2	K02151
ci|000061410|Bact|Sample_C|2	K02152
ci|000026732|Bact|Sample_DA|2	K02152
ci|000026733|Bact|Sample_DA|2	K02152
ci|000031846|Bact|Sample_DB|2	K02153
ci|000002927|Bact|Sample_C|2	K02154
ci|000006507|Bact|Sample_DB|2	K02154
ci|000010928|Bact|Sample_DB|2	K02154
ci|000035022|Bact|Sample_DB|2	K02154
ci|000128634|Bact|Sample_DB|2	K02154
ci|000128636|Bact|Sample_DB|2	K02154
ci|000128637|Bact|Sample_DB|2	K02154
ci|000000764|Bact|Sample_C|2	K02155
ci|000030124|Bact|Sample_DB|2	K02155
ci|000005142|Bact|Sample_C|2	K02156
ci|000019966|Bact|Sample_C|2	K02156
ci|000013947|Bact|Sample_DA|2	K02156
ci|000032186|Bact|Sample_DA|2	K02156
ci|000010159|Bact|Sample_DB|2	K02156
ci|000079588|Bact|Sample_DB|2	K02156
ci|000124278|Bact|Sample_DB|2	K02156
ci|000002803|Bact|Sample_C|2	K02157
ci|000058249|Bact|Sample_C|2	K02157
ci|000030132|Bact|Sample_DA|2	K02157
ci|000010163|Bact|Sample_DB|2	K02157
ci|000097718|Bact|Sample_DB|2	K02157
ci|000059876|Bact|Sample_DB|2	K02159
ci|000073440|Bact|Sample_DB|2	K02159
ci|000005927|Bact|Sample_DB|2	K02175
ci|000026883|Bact|Sample_DB|2	K02175
ci|000004889|Bact|Sample_DB|2	K02178
ci|000027758|Bact|Sample_DB|2	K02180
ci|000001478|Bact|Sample_C|2	K02183
ci|000002370|Bact|Sample_C|2	K02183
ci|000005541|Bact|Sample_C|2	K02183
ci|000013385|Bact|Sample_C|2	K02183
ci|000050548|Bact|Sample_C|2	K02183
ci|000050790|Bact|Sample_C|2	K02183
ci|000064398|Bact|Sample_C|2	K02183
ci|000080410|Bact|Sample_C|2	K02183
ci|000097525|Bact|Sample_C|2	K02183
ci|000003498|Bact|Sample_DA|2	K02183
ci|000022862|Bact|Sample_DA|2	K02183
ci|000040325|Bact|Sample_DA|2	K02183
ci|000060178|Bact|Sample_DA|2	K02183
ci|000017788|Bact|Sample_DB|2	K02183
ci|000019598|Bact|Sample_DB|2	K02183
ci|000037069|Bact|Sample_DB|2	K02183
ci|000080568|Bact|Sample_DB|2	K02183
ci|000094256|Bact|Sample_DB|2	K02183
ci|000111475|Bact|Sample_DB|2	K02183
ci|000117499|Bact|Sample_DB|2	K02183
ci|000007564|Bact|Sample_DB|2	K02185
ci|000003253|Bact|Sample_DA|2	K02186
ci|000022293|Bact|Sample_DA|2	K02186
ci|000047753|Bact|Sample_DA|2	K02186
ci|000059615|Bact|Sample_DA|2	K02186
ci|000015793|Bact|Sample_DB|2	K02186
ci|000028096|Bact|Sample_DB|2	K02186
ci|000031988|Bact|Sample_DA|2	K02206
ci|000009467|Bact|Sample_DB|2	K02206
ci|000115113|Bact|Sample_DB|2	K02206
ci|000032755|Bact|Sample_C|2	K02207
ci|000057896|Bact|Sample_C|2	K02207
ci|000006271|Bact|Sample_DA|2	K02207
ci|000003381|Bact|Sample_DB|2	K02207
ci|000065363|Bact|Sample_DB|2	K02207
ci|000002166|Bact|Sample_DA|2	K02208
ci|000010105|Bact|Sample_DA|2	K02208
ci|000018642|Bact|Sample_DA|2	K02208
ci|000071925|Bact|Sample_DB|2	K02208
ci|000009875|Bact|Sample_DA|2	K02209
ci|000015349|Bact|Sample_C|2	K02210
ci|000023421|Bact|Sample_DA|2	K02210
ci|000008101|Bact|Sample_DB|2	K02210
ci|000074002|Bact|Sample_DB|2	K02210
ci|000002113|Bact|Sample_DB|2	K02211
ci|000005255|Bact|Sample_DB|2	K02211
ci|000042241|Bact|Sample_C|2	K02212
ci|000015152|Bact|Sample_DB|2	K02212
ci|000025897|Bact|Sample_DB|2	K02216
ci|000014864|Bact|Sample_C|2	K02219
ci|000036739|Bact|Sample_DB|2	K02219
ci|000060283|Bact|Sample_DB|2	K02219
ci|000023814|Bact|Sample_C|2	K02222
ci|000000296|Bact|Sample_DB|2	K02256
ci|000002078|Bact|Sample_DA|2	K02257
ci|000020569|Bact|Sample_DB|2	K02257
ci|000057852|Bact|Sample_DB|2	K02257
ci|000033215|Bact|Sample_DB|2	K02258
ci|000124846|Bact|Sample_DB|2	K02258
ci|000023143|Bact|Sample_DA|2	K02259
ci|000050532|Bact|Sample_DA|2	K02259
ci|000015006|Bact|Sample_DB|2	K02259
ci|000029024|Bact|Sample_C|2	K02260
ci|000042235|Bact|Sample_C|2	K02260
ci|000064673|Bact|Sample_C|2	K02260
ci|000073363|Bact|Sample_C|2	K02260
ci|000094701|Bact|Sample_C|2	K02260
ci|000015740|Bact|Sample_DB|2	K02260
ci|000107202|Bact|Sample_C|2	K02261
ci|000009167|Bact|Sample_DA|2	K02261
ci|000050010|Bact|Sample_DA|2	K02262
ci|000023495|Bact|Sample_DA|2	K02263
ci|000062530|Bact|Sample_C|2	K02264
ci|000114955|Bact|Sample_DB|2	K02264
ci|000052149|Bact|Sample_C|2	K02265
ci|000130201|Bact|Sample_DB|2	K02265
ci|000001191|Bact|Sample_C|2	K02266
ci|000023517|Bact|Sample_DA|2	K02267
ci|000019503|Bact|Sample_DB|2	K02295
ci|000023513|Bact|Sample_DB|2	K02295
ci|000118829|Bact|Sample_DB|2	K02295
ci|000014961|Bact|Sample_C|2	K02310
ci|000055246|Bact|Sample_C|2	K02311
ci|000023068|Bact|Sample_DB|2	K02311
ci|000001257|Bact|Sample_C|2	K02318
ci|000049800|Bact|Sample_C|2	K02318
ci|000063876|Bact|Sample_C|2	K02318
ci|000023050|Bact|Sample_DA|2	K02318
ci|000038496|Bact|Sample_DA|2	K02318
ci|000057435|Bact|Sample_DA|2	K02318
ci|000010695|Bact|Sample_DB|2	K02318
ci|000081489|Bact|Sample_DB|2	K02318
ci|000153063|Bact|Sample_DB|2	K02320
ci|000003014|Bact|Sample_DB|2	K02321
ci|000096685|Bact|Sample_DB|2	K02321
ci|000007757|Bact|Sample_DB|2	K02325
ci|000008166|Bact|Sample_C|2	K02326
ci|000014596|Bact|Sample_DA|2	K02326
ci|000019951|Bact|Sample_DA|2	K02326
ci|000031140|Bact|Sample_DA|2	K02327
ci|000025309|Bact|Sample_DB|2	K02327
ci|000039342|Bact|Sample_DB|2	K02327
ci|000002360|Bact|Sample_DA|2	K02328
ci|000024971|Bact|Sample_DA|2	K02328
ci|000005918|Bact|Sample_DB|2	K02330
ci|000113367|Bact|Sample_DB|2	K02330
ci|000025159|Bact|Sample_DB|2	K02331
ci|000012493|Bact|Sample_DB|2	K02333
ci|000121451|Bact|Sample_C|2	K02353
ci|000134575|Bact|Sample_C|2	K02353
ci|000136637|Bact|Sample_C|2	K02353
ci|000025953|Bact|Sample_C|2	K02354
ci|000001298|Bact|Sample_DB|2	K02354
ci|000002716|Bact|Sample_DB|2	K02355
ci|000022585|Bact|Sample_DB|2	K02355
ci|000034510|Bact|Sample_DB|2	K02355
ci|000014210|Bact|Sample_C|2	K02357
ci|000015044|Bact|Sample_DA|2	K02357
ci|000023543|Bact|Sample_DA|2	K02357
ci|000032891|Bact|Sample_DA|2	K02358
ci|000039334|Bact|Sample_DA|2	K02358
ci|000119915|Bact|Sample_DB|2	K02358
ci|000035898|Bact|Sample_C|2	K02366
ci|000000522|Bact|Sample_C|2	K02367
ci|000045581|Bact|Sample_DA|2	K02367
ci|000050679|Bact|Sample_DA|2	K02367
ci|000039643|Bact|Sample_DB|2	K02367
ci|000066640|Bact|Sample_DB|2	K02367
ci|000062889|Bact|Sample_C|2	K02370
ci|000046511|Bact|Sample_DA|2	K02373
ci|000011091|Bact|Sample_C|2	K02374
ci|000111453|Bact|Sample_C|2	K02374
ci|000009776|Bact|Sample_C|2	K02375
ci|000054039|Bact|Sample_C|2	K02375
ci|000026226|Bact|Sample_DA|2	K02375
ci|000018775|Bact|Sample_DB|2	K02375
ci|000125668|Bact|Sample_DB|2	K02375
ci|000021279|Bact|Sample_C|2	K02377
ci|000027701|Bact|Sample_C|2	K02377
ci|000031259|Bact|Sample_DA|2	K02377
ci|000036881|Bact|Sample_DA|2	K02377
ci|000045271|Bact|Sample_DB|2	K02427
ci|000059038|Bact|Sample_DB|2	K02427
ci|000009676|Bact|Sample_C|2	K02431
ci|000105492|Bact|Sample_C|2	K02431
ci|000028238|Bact|Sample_DA|2	K02431
ci|000014133|Bact|Sample_C|2	K02432
ci|000017361|Bact|Sample_DB|2	K02433
ci|000027158|Bact|Sample_DB|2	K02434
ci|000075874|Bact|Sample_C|2	K02435
[truncated: 140,138 more rows]

## Sheet: KO DEG
Sequence ID	KO
ci|000123934|Bact|Sample_DB|2	K00006
ci|000001080|Bact|Sample_C|2	K00006
ci|000056766|Bact|Sample_DA|2	K00006
ci|000015188|Bact|Sample_DB|2	K00010
ci|000014114|Bact|Sample_DA|2	K00011
ci|000025332|Bact|Sample_DB|2	K00011
ci|000079086|Bact|Sample_DA|2	K00019
ci|000022777|Bact|Sample_C|2	K00019
ci|000072118|Bact|Sample_DA|2	K00022
ci|000026909|Bact|Sample_C|2	K00024
ci|000003026|Bact|Sample_DB|2	K00025
ci|000027977|Bact|Sample_DB|2	K00025
ci|000113317|Bact|Sample_DB|2	K00025
ci|000007661|Bact|Sample_C|2	K00025
ci|000026744|Bact|Sample_C|2	K00025
ci|000029987|Bact|Sample_DB|2	K00026
ci|000000704|Bact|Sample_DB|2	K00029
ci|000018379|Bact|Sample_DA|2	K00029
ci|000059032|Bact|Sample_DB|2	K00030
ci|000034323|Bact|Sample_DA|2	K00030
ci|000010357|Bact|Sample_DA|2	K00030
ci|000000118|Bact|Sample_C|2	K00031
ci|000034883|Bact|Sample_C|2	K00031
ci|000044373|Bact|Sample_DA|2	K00031
ci|000046291|Bact|Sample_C|2	K00031
ci|000070657|Bact|Sample_DA|2	K00031
ci|000031804|Bact|Sample_DB|2	K00031
ci|000001973|Bact|Sample_DB|2	K00049
ci|000011409|Bact|Sample_DB|2	K00049
ci|000015151|Bact|Sample_C|2	K00049
ci|000079631|Bact|Sample_DB|2	K00058
ci|000122018|Bact|Sample_DB|2	K00058
ci|000032859|Bact|Sample_DA|2	K00058
ci|000039274|Bact|Sample_DA|2	K00058
ci|000046452|Bact|Sample_DA|2	K00058
ci|000068748|Bact|Sample_DB|2	K00069
ci|000075197|Bact|Sample_DA|2	K00069
ci|000028901|Bact|Sample_DB|2	K00069
ci|000027209|Bact|Sample_DA|2	K00069
ci|000016055|Bact|Sample_C|2	K00069
ci|000059423|Bact|Sample_DB|2	K00072
ci|000085759|Bact|Sample_DB|2	K00072
ci|000053077|Bact|Sample_DA|2	K00079
ci|000012847|Bact|Sample_DB|2	K00079
ci|000026974|Bact|Sample_DA|2	K00079
ci|000041079|Bact|Sample_C|2	K00079
ci|000026972|Bact|Sample_DA|2	K00079
ci|000013777|Bact|Sample_DB|2	K00079
ci|000019436|Bact|Sample_DB|2	K00102
ci|000064299|Bact|Sample_C|2	K00106
ci|000055966|Bact|Sample_DA|2	K00108
ci|000058074|Bact|Sample_DA|2	K00108
ci|000024886|Bact|Sample_DB|2	K00109
ci|000054565|Bact|Sample_DA|2	K00109
ci|000075374|Bact|Sample_DA|2	K00128
ci|000075375|Bact|Sample_DA|2	K00128
ci|000075379|Bact|Sample_DA|2	K00128
ci|000075376|Bact|Sample_DA|2	K00128
ci|000075377|Bact|Sample_DA|2	K00128
ci|000078382|Bact|Sample_DA|2	K00128
ci|000127615|Bact|Sample_DB|2	K00139
ci|000001454|Bact|Sample_DB|2	K00162
ci|000015198|Bact|Sample_DB|2	K00162
ci|000093134|Bact|Sample_DB|2	K00162
ci|000034022|Bact|Sample_DA|2	K00214
ci|000035789|Bact|Sample_DB|2	K00232
ci|000051259|Bact|Sample_DA|2	K00232
ci|000055656|Bact|Sample_DB|2	K00232
ci|000026648|Bact|Sample_DA|2	K00235
ci|000075547|Bact|Sample_C|2	K00236
ci|000122871|Bact|Sample_DB|2	K00236
ci|000078983|Bact|Sample_DB|2	K00237
ci|000001124|Bact|Sample_DA|2	K00248
ci|000069067|Bact|Sample_C|2	K00249
ci|000065312|Bact|Sample_DB|2	K00249
ci|000001703|Bact|Sample_C|2	K00249
ci|000074372|Bact|Sample_DA|2	K00249
ci|000026144|Bact|Sample_C|2	K00255
ci|000061920|Bact|Sample_C|2	K00255
ci|000122408|Bact|Sample_DB|2	K00255
ci|000064068|Bact|Sample_C|2	K00274
ci|000127251|Bact|Sample_DB|2	K00274
ci|000035087|Bact|Sample_DB|2	K00274
ci|000037795|Bact|Sample_DA|2	K00274
ci|000050550|Bact|Sample_DA|2	K00274
ci|000034023|Bact|Sample_DA|2	K00276
ci|000075912|Bact|Sample_C|2	K00280
ci|000033549|Bact|Sample_DB|2	K00365
ci|000037011|Bact|Sample_C|2	K00382
ci|000036968|Bact|Sample_C|2	K00451
ci|000036580|Bact|Sample_C|2	K00461
ci|000027031|Bact|Sample_DB|2	K00463
ci|000043844|Bact|Sample_DB|2	K00469
ci|000060873|Bact|Sample_DB|2	K00469
ci|000039646|Bact|Sample_DA|2	K00471
ci|000089399|Bact|Sample_C|2	K00472
ci|000071136|Bact|Sample_DB|2	K00472
ci|000014710|Bact|Sample_DB|2	K00477
ci|000059056|Bact|Sample_DA|2	K00485
ci|000001549|Bact|Sample_DB|2	K00485
ci|000053201|Bact|Sample_DA|2	K00485
ci|000023833|Bact|Sample_C|2	K00503
ci|000067564|Bact|Sample_DA|2	K00522
ci|000081110|Bact|Sample_DB|2	K00544
ci|000056173|Bact|Sample_DB|2	K00566
ci|000114171|Bact|Sample_DB|2	K00566
ci|000070103|Bact|Sample_DB|2	K00566
ci|000001890|Bact|Sample_DA|2	K00566
ci|000027847|Bact|Sample_DB|2	K00569
ci|000116830|Bact|Sample_C|2	K00572
ci|000002007|Bact|Sample_DB|2	K00645
ci|000097403|Bact|Sample_DB|2	K00657
ci|000016837|Bact|Sample_DB|2	K00657
ci|000001987|Bact|Sample_DB|2	K00657
ci|000038898|Bact|Sample_DA|2	K00657
ci|000082796|Bact|Sample_DA|2	K00665
ci|000026288|Bact|Sample_DA|2	K00666
ci|000039369|Bact|Sample_DA|2	K00666
ci|000030926|Bact|Sample_C|2	K00698
ci|000052313|Bact|Sample_C|2	K00698
ci|000016290|Bact|Sample_C|2	K00698
ci|000006963|Bact|Sample_DB|2	K00700
ci|000047238|Bact|Sample_C|2	K00720
ci|000057298|Bact|Sample_DA|2	K00720
ci|000003855|Bact|Sample_DB|2	K00729
ci|000005727|Bact|Sample_DA|2	K00750
ci|000021093|Bact|Sample_DB|2	K00750
ci|000002502|Bact|Sample_C|2	K00757
ci|000064490|Bact|Sample_C|2	K00757
ci|000044479|Bact|Sample_DA|2	K00759
ci|000026807|Bact|Sample_DB|2	K00772
ci|000009416|Bact|Sample_DB|2	K00772
ci|000044400|Bact|Sample_DA|2	K00772
ci|000072561|Bact|Sample_DB|2	K00773
ci|000097443|Bact|Sample_DB|2	K00773
ci|000038304|Bact|Sample_DA|2	K00787
ci|000026450|Bact|Sample_DB|2	K00787
ci|000013313|Bact|Sample_DA|2	K00797
ci|000056956|Bact|Sample_DA|2	K00797
ci|000015281|Bact|Sample_DB|2	K00797
ci|000052341|Bact|Sample_DB|2	K00797
ci|000083460|Bact|Sample_DB|2	K00797
ci|000123231|Bact|Sample_DB|2	K00797
ci|000027056|Bact|Sample_DA|2	K00799
ci|000049132|Bact|Sample_DA|2	K00799
ci|000115299|Bact|Sample_DB|2	K00799
ci|000123582|Bact|Sample_DB|2	K00799
ci|000123583|Bact|Sample_DB|2	K00799
ci|000008845|Bact|Sample_DA|2	K00799
ci|000024123|Bact|Sample_DA|2	K00799
ci|000022508|Bact|Sample_DB|2	K00799
ci|000113034|Bact|Sample_DB|2	K00799
ci|000123106|Bact|Sample_DB|2	K00799
ci|000020988|Bact|Sample_DB|2	K00799
ci|000046900|Bact|Sample_DB|2	K00799
ci|000060880|Bact|Sample_DB|2	K00799
ci|000028298|Bact|Sample_DB|2	K00799
ci|000032503|Bact|Sample_DB|2	K00799
ci|000000068|Bact|Sample_DA|2	K00799
ci|000126177|Bact|Sample_DB|2	K00799
ci|000073066|Bact|Sample_DA|2	K00799
ci|000012999|Bact|Sample_DA|2	K00803
ci|000053703|Bact|Sample_DB|2	K00804
ci|000068727|Bact|Sample_DA|2	K00816
ci|000008031|Bact|Sample_C|2	K00816
ci|000028736|Bact|Sample_C|2	K00816
ci|000064728|Bact|Sample_C|2	K00816
ci|000032885|Bact|Sample_DA|2	K00816
ci|000058147|Bact|Sample_DA|2	K00816
ci|000093680|Bact|Sample_C|2	K00826
ci|000093681|Bact|Sample_C|2	K00826
ci|000099229|Bact|Sample_DB|2	K00852
ci|000015450|Bact|Sample_DB|2	K00857
ci|000087072|Bact|Sample_DB|2	K00869
ci|000008827|Bact|Sample_DA|2	K00894
ci|000056463|Bact|Sample_DA|2	K00894
ci|000053313|Bact|Sample_DB|2	K00894
ci|000092333|Bact|Sample_DB|2	K00894
ci|000013895|Bact|Sample_C|2	K00901
ci|000003654|Bact|Sample_C|2	K00907
ci|000075664|Bact|Sample_C|2	K00911
ci|000075450|Bact|Sample_DA|2	K00927
ci|000006988|Bact|Sample_DA|2	K00927
ci|000075451|Bact|Sample_DA|2	K00927
ci|000057572|Bact|Sample_C|2	K00927
ci|000094093|Bact|Sample_C|2	K00939
ci|000122037|Bact|Sample_DB|2	K00944
ci|000067154|Bact|Sample_DB|2	K00953
ci|000079712|Bact|Sample_DB|2	K00953
ci|000005749|Bact|Sample_DB|2	K00953
ci|000033402|Bact|Sample_DB|2	K00966
ci|000000681|Bact|Sample_DA|2	K00967
ci|000005735|Bact|Sample_DB|2	K00967
ci|000034077|Bact|Sample_DB|2	K00967
ci|000034078|Bact|Sample_DB|2	K00967
ci|000040718|Bact|Sample_C|2	K00967
ci|000055069|Bact|Sample_C|2	K00967
ci|000066324|Bact|Sample_C|2	K00967
ci|000074996|Bact|Sample_C|2	K00967
ci|000005330|Bact|Sample_DB|2	K00993
ci|000056652|Bact|Sample_DA|2	K01017
ci|000038865|Bact|Sample_DB|2	K01025
ci|000033917|Bact|Sample_DB|2	K01025
ci|000098583|Bact|Sample_C|2	K01025
ci|000010836|Bact|Sample_DA|2	K01025
ci|000013526|Bact|Sample_C|2	K01049
ci|000118264|Bact|Sample_C|2	K01052
ci|000030483|Bact|Sample_DB|2	K01053
ci|000045992|Bact|Sample_DA|2	K01057
ci|000058841|Bact|Sample_DA|2	K01066
ci|000053020|Bact|Sample_DA|2	K01066
ci|000050928|Bact|Sample_DA|2	K01070
ci|000114960|Bact|Sample_DB|2	K01074
ci|000042054|Bact|Sample_DB|2	K01080
ci|000055204|Bact|Sample_DB|2	K01080
ci|000093312|Bact|Sample_C|2	K01080
ci|000038892|Bact|Sample_DA|2	K01080
ci|000046921|Bact|Sample_DB|2	K01081
ci|000122940|Bact|Sample_DB|2	K01109
ci|000043312|Bact|Sample_C|2	K01120
ci|000033268|Bact|Sample_DB|2	K01131
ci|000094057|Bact|Sample_C|2	K01183
ci|000057699|Bact|Sample_DB|2	K01183
ci|000032422|Bact|Sample_C|2	K01206
ci|000036640|Bact|Sample_C|2	K01229
ci|000042904|Bact|Sample_DA|2	K01251
ci|000125884|Bact|Sample_DB|2	K01255
ci|000044561|Bact|Sample_DB|2	K01255
ci|000017328|Bact|Sample_DB|2	K01260
ci|000074507|Bact|Sample_DA|2	K01262
ci|000022861|Bact|Sample_DB|2	K01265
ci|000029214|Bact|Sample_DB|2	K01265
ci|000093128|Bact|Sample_C|2	K01298
ci|000051277|Bact|Sample_DA|2	K01307
ci|000120121|Bact|Sample_C|2	K01349
ci|000021608|Bact|Sample_DA|2	K01358
ci|000018644|Bact|Sample_DA|2	K01365
ci|000001547|Bact|Sample_DB|2	K01372
ci|000069786|Bact|Sample_DB|2	K01372
ci|000014219|Bact|Sample_DA|2	K01379
ci|000032800|Bact|Sample_DB|2	K01392
ci|000007303|Bact|Sample_DB|2	K01412
ci|000079160|Bact|Sample_DB|2	K01443
ci|000009778|Bact|Sample_DB|2	K01443
ci|000011051|Bact|Sample_C|2	K01446
ci|000011127|Bact|Sample_DB|2	K01480
ci|000037018|Bact|Sample_C|2	K01507
ci|000048614|Bact|Sample_C|2	K01507
ci|000063066|Bact|Sample_C|2	K01507
ci|000010982|Bact|Sample_C|2	K01520
ci|000040936|Bact|Sample_C|2	K01551
ci|000036829|Bact|Sample_DA|2	K01557
ci|000069997|Bact|Sample_DA|2	K01557
ci|000001004|Bact|Sample_DA|2	K01562
ci|000052766|Bact|Sample_DA|2	K01562
ci|000073953|Bact|Sample_DB|2	K01562
ci|000003152|Bact|Sample_C|2	K01562
ci|000027850|Bact|Sample_DA|2	K01562
ci|000099476|Bact|Sample_DB|2	K01562
ci|000125969|Bact|Sample_DB|2	K01562
ci|000057606|Bact|Sample_C|2	K01562
ci|000000713|Bact|Sample_DA|2	K01562
ci|000114509|Bact|Sample_DB|2	K01594
ci|000001074|Bact|Sample_DB|2	K01599
ci|000001042|Bact|Sample_DB|2	K01613
ci|000122667|Bact|Sample_DB|2	K01639
ci|000030444|Bact|Sample_DB|2	K01647
ci|000124578|Bact|Sample_DB|2	K01681
ci|000052570|Bact|Sample_DB|2	K01681
ci|000022039|Bact|Sample_C|2	K01689
ci|000052678|Bact|Sample_C|2	K01689
ci|000028795|Bact|Sample_DA|2	K01689
ci|000007321|Bact|Sample_C|2	K01697
ci|000009509|Bact|Sample_DB|2	K01724
ci|000038971|Bact|Sample_DB|2	K01724
ci|000037004|Bact|Sample_C|2	K01745
ci|000072048|Bact|Sample_C|2	K01745
ci|000102096|Bact|Sample_C|2	K01745
ci|000024748|Bact|Sample_DB|2	K01755
ci|000066951|Bact|Sample_DA|2	K01756
ci|000041959|Bact|Sample_DB|2	K01759
ci|000055088|Bact|Sample_DB|2	K01759
ci|000044204|Bact|Sample_DB|2	K01796
ci|000044564|Bact|Sample_DA|2	K01796
ci|000034977|Bact|Sample_DB|2	K01796
ci|000029809|Bact|Sample_DB|2	K01803
ci|000001784|Bact|Sample_DB|2	K01816
ci|000009778|Bact|Sample_DA|2	K01816
ci|000032664|Bact|Sample_DA|2	K01816
ci|000054989|Bact|Sample_DB|2	K01816
ci|000125138|Bact|Sample_DB|2	K01834
ci|000007698|Bact|Sample_DB|2	K01841
ci|000014666|Bact|Sample_DB|2	K01867
ci|000073380|Bact|Sample_DA|2	K01869
ci|000037693|Bact|Sample_DA|2	K01875
ci|000025755|Bact|Sample_DA|2	K01876
ci|000071900|Bact|Sample_DA|2	K01876
ci|000083901|Bact|Sample_DB|2	K01881
ci|000130366|Bact|Sample_DB|2	K01881
ci|000077942|Bact|Sample_DB|2	K01886
ci|000008961|Bact|Sample_DA|2	K01890
ci|000083466|Bact|Sample_DB|2	K01892
ci|000095637|Bact|Sample_DB|2	K01892
ci|000125871|Bact|Sample_DB|2	K01892
ci|000073782|Bact|Sample_C|2	K01892
ci|000065125|Bact|Sample_C|2	K01892
ci|000078265|Bact|Sample_DA|2	K01893
ci|000034618|Bact|Sample_DA|2	K01893
ci|000050929|Bact|Sample_DA|2	K01897
ci|000107326|Bact|Sample_DB|2	K01897
ci|000071842|Bact|Sample_C|2	K01897
ci|000025251|Bact|Sample_DB|2	K01897
ci|000035444|Bact|Sample_DB|2	K01900
ci|000129406|Bact|Sample_DB|2	K01900
ci|000040184|Bact|Sample_DB|2	K01900
ci|000003223|Bact|Sample_C|2	K01900
ci|000062238|Bact|Sample_DA|2	K01969
ci|000086385|Bact|Sample_DB|2	K01974
ci|000046204|Bact|Sample_DB|2	K01974
ci|000150036|Bact|Sample_C|2	K02085
ci|000075514|Bact|Sample_C|2	K02105
ci|000034812|Bact|Sample_DA|2	K02132
ci|000015533|Bact|Sample_DB|2	K02147
ci|000002803|Bact|Sample_C|2	K02157
ci|000111475|Bact|Sample_DB|2	K02183
ci|000050548|Bact|Sample_C|2	K02183
ci|000080410|Bact|Sample_C|2	K02183
ci|000094256|Bact|Sample_DB|2	K02183
ci|000001478|Bact|Sample_C|2	K02183
ci|000064398|Bact|Sample_C|2	K02183
ci|000017159|Bact|Sample_C|2	K02183
ci|000050510|Bact|Sample_C|2	K02183
ci|000023814|Bact|Sample_C|2	K02222
ci|000092648|Bact|Sample_DB|2	K02259
ci|000061713|Bact|Sample_C|2	K02354
ci|000056106|Bact|Sample_C|2	K02355
ci|000023543|Bact|Sample_DA|2	K02357
ci|000015044|Bact|Sample_DA|2	K02357
ci|000119915|Bact|Sample_DB|2	K02358
ci|000039334|Bact|Sample_DA|2	K02358
ci|000032891|Bact|Sample_DA|2	K02358
ci|000011091|Bact|Sample_C|2	K02374
ci|000111453|Bact|Sample_C|2	K02374
ci|000073482|Bact|Sample_C|2	K02437
ci|000094732|Bact|Sample_DB|2	K02537
ci|000006597|Bact|Sample_C|2	K02580
ci|000013525|Bact|Sample_C|2	K02599
ci|000042083|Bact|Sample_C|2	K02725
ci|000028211|Bact|Sample_DB|2	K02726
ci|000082213|Bact|Sample_DB|2	K02726
ci|000064488|Bact|Sample_C|2	K02726
ci|000009740|Bact|Sample_DA|2	K02726
ci|000013213|Bact|Sample_DA|2	K02727
ci|000045188|Bact|Sample_DA|2	K02727
ci|000056765|Bact|Sample_DA|2	K02727
ci|000054800|Bact|Sample_C|2	K02728
ci|000010445|Bact|Sample_DB|2	K02728
ci|000117772|Bact|Sample_DB|2	K02728
ci|000006147|Bact|Sample_DB|2	K02728
ci|000033399|Bact|Sample_DB|2	K02729
ci|000009150|Bact|Sample_DA|2	K02730
ci|000112413|Bact|Sample_DB|2	K02731
ci|000107356|Bact|Sample_DB|2	K02732
ci|000051909|Bact|Sample_C|2	K02732
ci|000009777|Bact|Sample_C|2	K02734
ci|000117810|Bact|Sample_DB|2	K02735
ci|000006274|Bact|Sample_C|2	K02735
ci|000056017|Bact|Sample_C|2	K02735
ci|000075785|Bact|Sample_C|2	K02736
ci|000029294|Bact|Sample_DB|2	K02736
ci|000011605|Bact|Sample_DB|2	K02737
ci|000039856|Bact|Sample_DA|2	K02737
ci|000095934|Bact|Sample_DB|2	K02737
ci|000001071|Bact|Sample_DA|2	K02738
ci|000074108|Bact|Sample_DA|2	K02738
ci|000074109|Bact|Sample_DA|2	K02738
ci|000078523|Bact|Sample_DB|2	K02739
ci|000073685|Bact|Sample_DA|2	K02863
ci|000026414|Bact|Sample_DA|2	K02863
ci|000069305|Bact|Sample_DA|2	K02864
ci|000040080|Bact|Sample_DB|2	K02867
ci|000031858|Bact|Sample_C|2	K02867
ci|000010486|Bact|Sample_DA|2	K02867
ci|000025175|Bact|Sample_DB|2	K02871
ci|000062608|Bact|Sample_C|2	K02877
ci|000050079|Bact|Sample_C|2	K02878
ci|000027101|Bact|Sample_DB|2	K02884
ci|000059358|Bact|Sample_DA|2	K02884
ci|000097470|Bact|Sample_DB|2	K02884
ci|000040526|Bact|Sample_DB|2	K02887
ci|000053314|Bact|Sample_DB|2	K02887
ci|000014455|Bact|Sample_DB|2	K02887
ci|000022354|Bact|Sample_DA|2	K02888
ci|000043949|Bact|Sample_DB|2	K02890
ci|000001554|Bact|Sample_DA|2	K02895
ci|000046087|Bact|Sample_DA|2	K02895
ci|000093721|Bact|Sample_C|2	K02895
ci|000023269|Bact|Sample_C|2	K02896
ci|000079414|Bact|Sample_C|2	K02899
ci|000034070|Bact|Sample_DA|2	K02906
ci|000041104|Bact|Sample_DA|2	K02906
ci|000047863|Bact|Sample_DA|2	K02906
ci|000053770|Bact|Sample_DA|2	K02906
ci|000091304|Bact|Sample_DB|2	K02906
ci|000002058|Bact|Sample_DB|2	K02907
ci|000012877|Bact|Sample_DB|2	K02916
ci|000109636|Bact|Sample_DB|2	K02916
ci|000043341|Bact|Sample_C|2	K02917
ci|000092571|Bact|Sample_DB|2	K02926
ci|000013482|Bact|Sample_DA|2	K02926
ci|000024648|Bact|Sample_DB|2	K02935
ci|000007380|Bact|Sample_DA|2	K02939
ci|000016790|Bact|Sample_DB|2	K02946
ci|000066952|Bact|Sample_C|2	K02946
ci|000003061|Bact|Sample_DA|2	K02946
ci|000041504|Bact|Sample_C|2	K02946
ci|000054553|Bact|Sample_C|2	K02946
ci|000112398|Bact|Sample_DB|2	K02950
ci|000027989|Bact|Sample_DB|2	K02961
ci|000093330|Bact|Sample_DB|2	K02963
ci|000039399|Bact|Sample_C|2	K02967
ci|000027481|Bact|Sample_DB|2	K02970
ci|000080902|Bact|Sample_DB|2	K02992
ci|000027497|Bact|Sample_C|2	K02992
ci|000113690|Bact|Sample_DB|2	K02996
ci|000039845|Bact|Sample_C|2	K02996
ci|000029488|Bact|Sample_C|2	K02996
ci|000033118|Bact|Sample_DA|2	K02996
ci|000118553|Bact|Sample_C|2	K03006
ci|000113838|Bact|Sample_DB|2	K03009
ci|000119584|Bact|Sample_DB|2	K03016
ci|000087171|Bact|Sample_DB|2	K03022
ci|000072022|Bact|Sample_DB|2	K03026
ci|000059634|Bact|Sample_DA|2	K03026
ci|000024758|Bact|Sample_DA|2	K03028
ci|000072854|Bact|Sample_C|2	K03031
ci|000093535|Bact|Sample_C|2	K03031
ci|000032416|Bact|Sample_DB|2	K03031
ci|000074795|Bact|Sample_DB|2	K03033
ci|000032571|Bact|Sample_DA|2	K03033
ci|000031885|Bact|Sample_DB|2	K03035
ci|000015085|Bact|Sample_DA|2	K03035
ci|000040579|Bact|Sample_DB|2	K03036
ci|000080217|Bact|Sample_DB|2	K03036
ci|000092399|Bact|Sample_DB|2	K03036
ci|000116633|Bact|Sample_DB|2	K03036
ci|000013823|Bact|Sample_DA|2	K03036
ci|000024784|Bact|Sample_DA|2	K03037
ci|000082911|Bact|Sample_DB|2	K03038
ci|000024643|Bact|Sample_DA|2	K03039
ci|000000125|Bact|Sample_C|2	K03039
ci|000019406|Bact|Sample_DA|2	K03061
ci|000025927|Bact|Sample_DB|2	K03064
ci|000007267|Bact|Sample_DB|2	K03065
ci|000030933|Bact|Sample_DB|2	K03066
ci|000043426|Bact|Sample_DB|2	K03066
ci|000003074|Bact|Sample_DA|2	K03066
ci|000040921|Bact|Sample_DA|2	K03066
ci|000085786|Bact|Sample_C|2	K03098
ci|000034009|Bact|Sample_DB|2	K03104
ci|000047049|Bact|Sample_DA|2	K03104
ci|000031051|Bact|Sample_DA|2	K03107
ci|000067089|Bact|Sample_DB|2	K03124
ci|000006428|Bact|Sample_C|2	K03131
ci|000018582|Bact|Sample_C|2	K03137
ci|000008966|Bact|Sample_DB|2	K03143
ci|000125083|Bact|Sample_C|2	K03213
ci|000053076|Bact|Sample_DB|2	K03217
ci|000002616|Bact|Sample_DB|2	K03217
ci|000005765|Bact|Sample_C|2	K03231
ci|000002114|Bact|Sample_DA|2	K03233
ci|000019694|Bact|Sample_C|2	K03234
ci|000037441|Bact|Sample_C|2	K03234
ci|000058169|Bact|Sample_C|2	K03234
ci|000118452|Bact|Sample_DB|2	K03237
ci|000030972|Bact|Sample_DB|2	K03240
ci|000067915|Bact|Sample_C|2	K03251
ci|000010994|Bact|Sample_DA|2	K03251
ci|000059909|Bact|Sample_DA|2	K03260
ci|000016535|Bact|Sample_C|2	K03283
ci|000001765|Bact|Sample_DB|2	K03331
ci|000099146|Bact|Sample_DB|2	K03357
ci|000018040|Bact|Sample_DA|2	K03372
ci|000093088|Bact|Sample_DB|2	K03386
ci|000012169|Bact|Sample_C|2	K03386
ci|000022845|Bact|Sample_DA|2	K03386
ci|000026032|Bact|Sample_DB|2	K03424
ci|000032768|Bact|Sample_DB|2	K03454
ci|000006341|Bact|Sample_DA|2	K03521
ci|000029131|Bact|Sample_DB|2	K03521
ci|000099023|Bact|Sample_DB|2	K03522
ci|000041493|Bact|Sample_DB|2	K03596
ci|000072364|Bact|Sample_C|2	K03626
ci|000036358|Bact|Sample_C|2	K03654
ci|000079767|Bact|Sample_C|2	K03654
ci|000034889|Bact|Sample_C|2	K03654
ci|000022140|Bact|Sample_DB|2	K03671
ci|000092578|Bact|Sample_DB|2	K03671
ci|000137973|Bact|Sample_C|2	K03671
ci|000054891|Bact|Sample_DA|2	K03676
ci|000121074|Bact|Sample_DB|2	K03676
ci|000025799|Bact|Sample_C|2	K03686
ci|000104397|Bact|Sample_C|2	K03686
ci|000018751|Bact|Sample_DB|2	K03686
ci|000052689|Bact|Sample_C|2	K03842
ci|000014204|Bact|Sample_DA|2	K03842
ci|000053751|Bact|Sample_DA|2	K03869
ci|000045179|Bact|Sample_C|2	K03900
ci|000059887|Bact|Sample_C|2	K03900
ci|000085072|Bact|Sample_DB|2	K03935
ci|000012188|Bact|Sample_C|2	K03952
ci|000032703|Bact|Sample_DA|2	K03952
ci|000010516|Bact|Sample_DA|2	K03955
ci|000014118|Bact|Sample_DA|2	K03961
ci|000039657|Bact|Sample_DA|2	K03961
ci|000025130|Bact|Sample_DB|2	K03990
ci|000140931|Bact|Sample_C|2	K03994
ci|000051122|Bact|Sample_DA|2	K04077
ci|000011970|Bact|Sample_DB|2	K04078
ci|000034679|Bact|Sample_DA|2	K04097
ci|000040582|Bact|Sample_DA|2	K04097
ci|000070049|Bact|Sample_DA|2	K04097
ci|000052967|Bact|Sample_DB|2	K04097
ci|000006179|Bact|Sample_C|2	K04151
ci|000005383|Bact|Sample_C|2	K04163
ci|000043283|Bact|Sample_C|2	K04194
ci|000000289|Bact|Sample_DB|2	K04230
ci|000002729|Bact|Sample_C|2	K04237
ci|000015431|Bact|Sample_C|2	K04239
ci|000084138|Bact|Sample_C|2	K04239
ci|000005873|Bact|Sample_C|2	K04286
ci|000024883|Bact|Sample_C|2	K04361
ci|000092076|Bact|Sample_DB|2	K04372
ci|000072013|Bact|Sample_C|2	K04372
ci|000029610|Bact|Sample_DB|2	K04372
ci|000078562|Bact|Sample_DB|2	K04372
ci|000036474|Bact|Sample_C|2	K04372
ci|000025930|Bact|Sample_C|2	K04379
ci|000017991|Bact|Sample_C|2	K04398
ci|000054484|Bact|Sample_C|2	K04402
ci|000080378|Bact|Sample_C|2	K04402
ci|000000925|Bact|Sample_C|2	K04437
ci|000101170|Bact|Sample_C|2	K04437
ci|000001012|Bact|Sample_C|2	K04448
ci|000049014|Bact|Sample_C|2	K04448
ci|000072914|Bact|Sample_C|2	K04448
ci|000093159|Bact|Sample_C|2	K04448
ci|000014214|Bact|Sample_DA|2	K04448
ci|000046908|Bact|Sample_DA|2	K04448
ci|000058589|Bact|Sample_DA|2	K04448
ci|000042192|Bact|Sample_DB|2	K04448
ci|000055367|Bact|Sample_DB|2	K04448
ci|000069385|Bact|Sample_DB|2	K04448
ci|000082050|Bact|Sample_DB|2	K04448
ci|000094219|Bact|Sample_DB|2	K04448
ci|000142912|Bact|Sample_C|2	K04458
ci|000049453|Bact|Sample_C|2	K04459
ci|000051521|Bact|Sample_DA|2	K04459
ci|000114992|Bact|Sample_DB|2	K04459
ci|000013351|Bact|Sample_C|2	K04459
ci|000010349|Bact|Sample_C|2	K04459
ci|000094115|Bact|Sample_C|2	K04459
ci|000056768|Bact|Sample_DB|2	K04459
ci|000078486|Bact|Sample_DB|2	K04460
ci|000005950|Bact|Sample_DB|2	K04482
ci|000010239|Bact|Sample_DB|2	K04482
ci|000004634|Bact|Sample_C|2	K04498
ci|000147041|Bact|Sample_C|2	K04511
ci|000023295|Bact|Sample_C|2	K04526
ci|000033727|Bact|Sample_DA|2	K04565
ci|000012833|Bact|Sample_C|2	K04576
ci|000013208|Bact|Sample_C|2	K04594
ci|000119679|Bact|Sample_DB|2	K04644
ci|000119680|Bact|Sample_DB|2	K04644
ci|000009628|Bact|Sample_C|2	K04650
ci|000074794|Bact|Sample_DB|2	K04650
ci|000079446|Bact|Sample_C|2	K04661
ci|000023370|Bact|Sample_C|2	K04662
ci|000024977|Bact|Sample_C|2	K04671
ci|000025069|Bact|Sample_C|2	K04671
ci|000058437|Bact|Sample_DB|2	K04715
ci|000006127|Bact|Sample_C|2	K04715
ci|000019953|Bact|Sample_C|2	K04716
ci|000019955|Bact|Sample_C|2	K04716
ci|000103781|Bact|Sample_C|2	K04721
ci|000012981|Bact|Sample_DA|2	K04721
ci|000008756|Bact|Sample_DA|2	K04721
ci|000009863|Bact|Sample_C|2	K04721
ci|000005362|Bact|Sample_DA|2	K04721
ci|000014850|Bact|Sample_C|2	K04725
ci|000078536|Bact|Sample_DA|2	K04727
ci|000147946|Bact|Sample_C|2	K04739
ci|000015345|Bact|Sample_DB|2	K04799
ci|000019883|Bact|Sample_DB|2	K04799
ci|000006315|Bact|Sample_C|2	K04802
ci|000047809|Bact|Sample_DA|2	K04802
ci|000135384|Bact|Sample_C|2	K04863
ci|000036264|Bact|Sample_DB|2	K04874
ci|000093037|Bact|Sample_C|2	K04887
ci|000004752|Bact|Sample_DB|2	K04946
ci|000123770|Bact|Sample_C|2	K04962
ci|000109026|Bact|Sample_C|2	K04985
ci|000122060|Bact|Sample_C|2	K04985
ci|000001943|Bact|Sample_C|2	K04986
ci|000009731|Bact|Sample_C|2	K05038
ci|000026027|Bact|Sample_C|2	K05038
ci|000105015|Bact|Sample_C|2	K05038
ci|000004507|Bact|Sample_C|2	K05038
ci|000022776|Bact|Sample_C|2	K05038
ci|000071844|Bact|Sample_C|2	K05038
ci|000104366|Bact|Sample_C|2	K05038
ci|000105016|Bact|Sample_C|2	K05038
ci|000105929|Bact|Sample_C|2	K05038
ci|000036961|Bact|Sample_DA|2	K05038
ci|000035469|Bact|Sample_C|2	K05038
ci|000046701|Bact|Sample_DA|2	K05038
ci|000052542|Bact|Sample_DA|2	K05038
ci|000000709|Bact|Sample_DB|2	K05038
ci|000005312|Bact|Sample_DB|2	K05038
ci|000082098|Bact|Sample_DB|2	K05038
ci|000035199|Bact|Sample_C|2	K05038
ci|000103292|Bact|Sample_C|2	K05038
ci|000103293|Bact|Sample_C|2	K05038
ci|000103295|Bact|Sample_C|2	K05038
ci|000103764|Bact|Sample_C|2	K05039
ci|000103763|Bact|Sample_C|2	K05039
ci|000079230|Bact|Sample_DB|2	K05048
ci|000106240|Bact|Sample_C|2	K05094
ci|000027038|Bact|Sample_C|2	K05094
ci|000051069|Bact|Sample_DA|2	K05098
ci|000017278|Bact|Sample_C|2	K05120
ci|000121083|Bact|Sample_DB|2	K05148
ci|000129349|Bact|Sample_C|2	K05200
ci|000151105|Bact|Sample_C|2	K05208
ci|000145868|Bact|Sample_C|2	K05208
ci|000039197|Bact|Sample_DA|2	K05236
ci|000005242|Bact|Sample_DA|2	K05360
ci|000027372|Bact|Sample_C|2	K05399
ci|000084309|Bact|Sample_DB|2	K05410
ci|000023766|Bact|Sample_DA|2	K05466
ci|000015363|Bact|Sample_DA|2	K05466
ci|000004631|Bact|Sample_DA|2	K05492
ci|000031276|Bact|Sample_DA|2	K05605
ci|000030682|Bact|Sample_DB|2	K05605
ci|000032506|Bact|Sample_DA|2	K05607
ci|000033284|Bact|Sample_DB|2	K05609
ci|000082806|Bact|Sample_C|2	K05628
ci|000142818|Bact|Sample_C|2	K05628
ci|000122566|Bact|Sample_C|2	K05635
ci|000115843|Bact|Sample_DB|2	K05655
ci|000033469|Bact|Sample_DA|2	K05661
ci|000035027|Bact|Sample_DB|2	K05677
ci|000049290|Bact|Sample_C|2	K05701
ci|000040453|Bact|Sample_C|2	K05702
ci|000024409|Bact|Sample_C|2	K05702
ci|000061769|Bact|Sample_C|2	K05719
ci|000111625|Bact|Sample_DB|2	K05754
ci|000015026|Bact|Sample_DB|2	K05754
ci|000126828|Bact|Sample_DB|2	K05755
ci|000053036|Bact|Sample_DA|2	K05757
ci|000046267|Bact|Sample_DA|2	K05758
ci|000021189|Bact|Sample_C|2	K05760
ci|000068885|Bact|Sample_C|2	K05760
ci|000096576|Bact|Sample_C|2	K05765
ci|000020176|Bact|Sample_DB|2	K05765
ci|000037974|Bact|Sample_DA|2	K05765
ci|000132925|Bact|Sample_C|2	K05766
ci|000027609|Bact|Sample_C|2	K05872
ci|000041312|Bact|Sample_DB|2	K05872
ci|000054298|Bact|Sample_DB|2	K05872
ci|000037521|Bact|Sample_C|2	K05872
ci|000063527|Bact|Sample_C|2	K05872
ci|000002115|Bact|Sample_DA|2	K05906
ci|000099815|Bact|Sample_C|2	K05929
ci|000091256|Bact|Sample_C|2	K05941
ci|000035124|Bact|Sample_C|2	K05956
ci|000051771|Bact|Sample_C|2	K05970
ci|000066440|Bact|Sample_DB|2	K06013
ci|000091272|Bact|Sample_DB|2	K06013
ci|000117546|Bact|Sample_DB|2	K06013
ci|000039676|Bact|Sample_C|2	K06084
ci|000043691|Bact|Sample_C|2	K06086
ci|000129942|Bact|Sample_C|2	K06101
ci|000018646|Bact|Sample_C|2	K06107
ci|000004689|Bact|Sample_C|2	K06107
ci|000053496|Bact|Sample_C|2	K06115
ci|000079608|Bact|Sample_DB|2	K06127
ci|000007276|Bact|Sample_DA|2	K06127
ci|000037746|Bact|Sample_DA|2	K06185
ci|000083090|Bact|Sample_C|2	K06237
ci|000087822|Bact|Sample_C|2	K06238
ci|000029823|Bact|Sample_DB|2	K06238
ci|000037114|Bact|Sample_C|2	K06238
ci|000048724|Bact|Sample_C|2	K06238
ci|000100937|Bact|Sample_C|2	K06238
ci|000009025|Bact|Sample_C|2	K06238
ci|000047140|Bact|Sample_DA|2	K06238
ci|000058801|Bact|Sample_DA|2	K06238
ci|000125526|Bact|Sample_C|2	K06249
ci|000130280|Bact|Sample_C|2	K06249
ci|000112383|Bact|Sample_C|2	K06255
ci|000058039|Bact|Sample_C|2	K06265
ci|000058382|Bact|Sample_C|2	K06271
ci|000116080|Bact|Sample_C|2	K06271
ci|000009419|Bact|Sample_C|2	K06271
ci|000016094|Bact|Sample_C|2	K06467
ci|000001429|Bact|Sample_C|2	K06489
ci|000126370|Bact|Sample_C|2	K06530
ci|000015737|Bact|Sample_C|2	K06550
ci|000129161|Bact|Sample_DB|2	K06560
ci|000129162|Bact|Sample_DB|2	K06560
ci|000129167|Bact|Sample_DB|2	K06560
ci|000129158|Bact|Sample_DB|2	K06560
ci|000019823|Bact|Sample_DA|2	K06560
ci|000005997|Bact|Sample_DA|2	K06627
ci|000038191|Bact|Sample_DA|2	K06674
ci|000028442|Bact|Sample_DB|2	K06675
ci|000006221|Bact|Sample_C|2	K06689
ci|000056524|Bact|Sample_DB|2	K06693
ci|000013759|Bact|Sample_DA|2	K06694
ci|000133796|Bact|Sample_C|2	K06773
ci|000013223|Bact|Sample_C|2	K06820
ci|000013297|Bact|Sample_C|2	K06820
ci|000100509|Bact|Sample_C|2	K06823
ci|000100510|Bact|Sample_C|2	K06823
ci|000007246|Bact|Sample_DB|2	K06841
ci|000023968|Bact|Sample_DB|2	K06841
ci|000057800|Bact|Sample_DB|2	K06841
ci|000021717|Bact|Sample_C|2	K06841
ci|000032716|Bact|Sample_C|2	K06841
ci|000055539|Bact|Sample_C|2	K06841
ci|000054417|Bact|Sample_DA|2	K06841
ci|000024180|Bact|Sample_C|2	K06843
ci|000028333|Bact|Sample_DB|2	K06883
ci|000006250|Bact|Sample_DA|2	K06943
ci|000085067|Bact|Sample_DB|2	K06944
ci|000097218|Bact|Sample_DB|2	K06944
ci|000119900|Bact|Sample_DB|2	K06944
ci|000126398|Bact|Sample_DB|2	K07119
ci|000008912|Bact|Sample_DA|2	K07119
ci|000050804|Bact|Sample_DA|2	K07119
ci|000000548|Bact|Sample_C|2	K07119
ci|000009997|Bact|Sample_DB|2	K07119
ci|000020100|Bact|Sample_C|2	K07119
ci|000033967|Bact|Sample_DB|2	K07151
ci|000045227|Bact|Sample_DA|2	K07151
ci|000045615|Bact|Sample_DA|2	K07151
ci|000000672|Bact|Sample_DB|2	K07151
ci|000034072|Bact|Sample_DB|2	K07151
ci|000066706|Bact|Sample_DB|2	K07151
ci|000001150|Bact|Sample_DA|2	K07151
ci|000037682|Bact|Sample_DA|2	K07151
ci|000050640|Bact|Sample_DA|2	K07151
ci|000013320|Bact|Sample_DA|2	K07152
ci|000002326|Bact|Sample_C|2	K07188
ci|000024132|Bact|Sample_C|2	K07189
ci|000013852|Bact|Sample_C|2	K07232
ci|000093479|Bact|Sample_C|2	K07253
ci|000012358|Bact|Sample_DB|2	K07277
ci|000092420|Bact|Sample_C|2	K07296
ci|000002889|Bact|Sample_C|2	K07305
ci|000067544|Bact|Sample_C|2	K07305
ci|000052536|Bact|Sample_DB|2	K07376
ci|000036076|Bact|Sample_C|2	K07376
ci|000047660|Bact|Sample_C|2	K07376
ci|000018765|Bact|Sample_C|2	K07376
ci|000081062|Bact|Sample_C|2	K07377
ci|000058151|Bact|Sample_DA|2	K07390
ci|000009952|Bact|Sample_DA|2	K07390
ci|000095073|Bact|Sample_DB|2	K07390
ci|000115232|Bact|Sample_DB|2	K07390
ci|000015930|Bact|Sample_DB|2	K07390
ci|000006220|Bact|Sample_DB|2	K07418
ci|000116374|Bact|Sample_DB|2	K07418
ci|000116379|Bact|Sample_DB|2	K07422
ci|000039841|Bact|Sample_DB|2	K07424
ci|000010466|Bact|Sample_DB|2	K07426
ci|000027763|Bact|Sample_DA|2	K07426
ci|000078615|Bact|Sample_DA|2	K07426
ci|000044800|Bact|Sample_DB|2	K07427
ci|000047956|Bact|Sample_DA|2	K07440
ci|000003324|Bact|Sample_DA|2	K07440
ci|000010903|Bact|Sample_DB|2	K07508
ci|000037714|Bact|Sample_DA|2	K07509
ci|000071388|Bact|Sample_DA|2	K07513
ci|000061667|Bact|Sample_C|2	K07515
ci|000029873|Bact|Sample_DB|2	K07515
ci|000000267|Bact|Sample_C|2	K07515
ci|000123034|Bact|Sample_C|2	K07520
ci|000023638|Bact|Sample_C|2	K07524
ci|000002577|Bact|Sample_DB|2	K07560
ci|000110527|Bact|Sample_DB|2	K07560
ci|000054395|Bact|Sample_DA|2	K07565
ci|000051950|Bact|Sample_DB|2	K07575
ci|000031313|Bact|Sample_DA|2	K07575
ci|000039299|Bact|Sample_DB|2	K07575
ci|000066296|Bact|Sample_DB|2	K07575
ci|000078868|Bact|Sample_DB|2	K07575
ci|000033320|Bact|Sample_DB|2	K07575
ci|000098318|Bact|Sample_DB|2	K07749
ci|000019422|Bact|Sample_C|2	K07750
ci|000019423|Bact|Sample_C|2	K07750
ci|000012570|Bact|Sample_C|2	K07753
ci|000009382|Bact|Sample_DA|2	K07753
ci|000039920|Bact|Sample_DB|2	K07763
ci|000009666|Bact|Sample_C|2	K07819
ci|000115727|Bact|Sample_C|2	K07847
ci|000003307|Bact|Sample_C|2	K07853
ci|000080080|Bact|Sample_C|2	K07855
ci|000019799|Bact|Sample_DB|2	K07865
ci|000010135|Bact|Sample_C|2	K07865
ci|000037087|Bact|Sample_C|2	K07865
ci|000063587|Bact|Sample_C|2	K07865
ci|000042865|Bact|Sample_C|2	K07869
ci|000072284|Bact|Sample_C|2	K07877
ci|000026876|Bact|Sample_DA|2	K07916
ci|000008722|Bact|Sample_DA|2	K07918
ci|000013690|Bact|Sample_DA|2	K07918
ci|000031353|Bact|Sample_DA|2	K07918
ci|000112279|Bact|Sample_DB|2	K07918
ci|000016713|Bact|Sample_DA|2	K07933
ci|000079089|Bact|Sample_C|2	K07937
ci|000003145|Bact|Sample_C|2	K07937
ci|000056435|Bact|Sample_C|2	K07937
ci|000076508|Bact|Sample_C|2	K07996
ci|000071573|Bact|Sample_C|2	K08003
ci|000127052|Bact|Sample_C|2	K08018
ci|000007219|Bact|Sample_C|2	K08026
ci|000008563|Bact|Sample_DA|2	K08054
ci|000079021|Bact|Sample_DA|2	K08056
ci|000009611|Bact|Sample_DA|2	K08057
ci|000118284|Bact|Sample_DB|2	K08057
ci|000000350|Bact|Sample_C|2	K08057
ci|000001417|Bact|Sample_C|2	K08064
ci|000028667|Bact|Sample_DB|2	K08069
ci|000113396|Bact|Sample_C|2	K08104
ci|000049187|Bact|Sample_C|2	K08111
ci|000000173|Bact|Sample_C|2	K08111
ci|000088967|Bact|Sample_C|2	K08112
ci|000000402|Bact|Sample_DA|2	K08117
ci|000028407|Bact|Sample_DB|2	K08175
ci|000023973|Bact|Sample_DA|2	K08181
ci|000056903|Bact|Sample_DA|2	K08181
ci|000031291|Bact|Sample_DB|2	K08183
ci|000078947|Bact|Sample_DB|2	K08187
ci|000054673|Bact|Sample_DB|2	K08190
ci|000019593|Bact|Sample_DB|2	K08202
ci|000112683|Bact|Sample_DB|2	K08202
ci|000052469|Bact|Sample_DA|2	K08202
ci|000142057|Bact|Sample_DB|2	K08214
ci|000119449|Bact|Sample_DB|2	K08288
ci|000030913|Bact|Sample_DB|2	K08288
ci|000119451|Bact|Sample_DB|2	K08288
ci|000119453|Bact|Sample_DB|2	K08288
ci|000053966|Bact|Sample_DA|2	K08288
ci|000009226|Bact|Sample_DA|2	K08369
ci|000015144|Bact|Sample_DA|2	K08371
ci|000124501|Bact|Sample_C|2	K08378
ci|000024498|Bact|Sample_C|2	K08417
ci|000052675|Bact|Sample_DA|2	K08509
ci|000051800|Bact|Sample_DA|2	K08517
ci|000148141|Bact|Sample_DB|2	K08528
ci|000129924|Bact|Sample_C|2	K08574
ci|000131797|Bact|Sample_C|2	K08622
ci|000012384|Bact|Sample_C|2	K08624
ci|000096615|Bact|Sample_C|2	K08624
ci|000127996|Bact|Sample_C|2	K08625
ci|000012948|Bact|Sample_C|2	K08630
ci|000015968|Bact|Sample_DB|2	K08683
ci|000052110|Bact|Sample_C|2	K08731
ci|000048533|Bact|Sample_C|2	K08738
ci|000001792|Bact|Sample_DA|2	K08745
ci|000074498|Bact|Sample_DA|2	K08749
ci|000044541|Bact|Sample_C|2	K08764
ci|000072579|Bact|Sample_DB|2	K08764
ci|000030292|Bact|Sample_DB|2	K08766
ci|000015859|Bact|Sample_DB|2	K08766
ci|000022807|Bact|Sample_DA|2	K08766
ci|000052275|Bact|Sample_DA|2	K08766
ci|000035702|Bact|Sample_C|2	K08791
ci|000059742|Bact|Sample_C|2	K08791
ci|000021053|Bact|Sample_C|2	K08800
ci|000036746|Bact|Sample_C|2	K08800
ci|000101718|Bact|Sample_C|2	K08800
ci|000053334|Bact|Sample_DB|2	K08800
ci|000007697|Bact|Sample_C|2	K08800
ci|000062801|Bact|Sample_C|2	K08800
ci|000031844|Bact|Sample_DA|2	K08800
ci|000057760|Bact|Sample_DA|2	K08803
ci|000024616|Bact|Sample_C|2	K08803
ci|000010846|Bact|Sample_C|2	K08808
ci|000022083|Bact|Sample_C|2	K08814
ci|000048259|Bact|Sample_C|2	K08814
ci|000038995|Bact|Sample_C|2	K08814
ci|000104262|Bact|Sample_C|2	K08814
ci|000051719|Bact|Sample_DA|2	K08814
ci|000009537|Bact|Sample_DA|2	K08814
ci|000057971|Bact|Sample_DA|2	K08814
ci|000127138|Bact|Sample_C|2	K08842
ci|000054561|Bact|Sample_DB|2	K08860
ci|000001373|Bact|Sample_C|2	K08860
ci|000010372|Bact|Sample_C|2	K08860
ci|000130980|Bact|Sample_DB|2	K08860
ci|000038303|Bact|Sample_C|2	K08860
ci|000141134|Bact|Sample_C|2	K08883
ci|000010782|Bact|Sample_DB|2	K08963
ci|000053575|Bact|Sample_DB|2	K08963
ci|000053857|Bact|Sample_DA|2	K09008
ci|000009738|Bact|Sample_C|2	K09037
ci|000025634|Bact|Sample_C|2	K09037
ci|000048737|Bact|Sample_C|2	K09037
ci|000004440|Bact|Sample_C|2	K09048
ci|000119409|Bact|Sample_DB|2	K09073
ci|000057191|Bact|Sample_C|2	K09183
ci|000008439|Bact|Sample_DA|2	K09206
ci|000077796|Bact|Sample_DB|2	K09206
ci|000018683|Bact|Sample_DB|2	K09206
ci|000099427|Bact|Sample_C|2	K09206
ci|000011063|Bact|Sample_C|2	K09228
ci|000013722|Bact|Sample_C|2	K09232
ci|000116878|Bact|Sample_C|2	K09258
ci|000012120|Bact|Sample_C|2	K09259
ci|000085310|Bact|Sample_C|2	K09269
ci|000085311|Bact|Sample_C|2	K09269
ci|000048880|Bact|Sample_C|2	K09270
ci|000049217|Bact|Sample_C|2	K09272
ci|000044322|Bact|Sample_DA|2	K09272
ci|000056364|Bact|Sample_DA|2	K09272
ci|000088819|Bact|Sample_C|2	K09374
ci|000137319|Bact|Sample_C|2	K09399
ci|000143114|Bact|Sample_C|2	K09399
ci|000112530|Bact|Sample_C|2	K09409
ci|000132533|Bact|Sample_C|2	K09409
ci|000097716|Bact|Sample_C|2	K09430
ci|000022228|Bact|Sample_C|2	K09435
ci|000059967|Bact|Sample_C|2	K09435
ci|000006313|Bact|Sample_C|2	K09435
ci|000022229|Bact|Sample_C|2	K09436
ci|000003041|Bact|Sample_DA|2	K09492
ci|000104396|Bact|Sample_C|2	K09511
ci|000012855|Bact|Sample_DA|2	K09512
ci|000019888|Bact|Sample_C|2	K09512
ci|000035269|Bact|Sample_C|2	K09512
ci|000000034|Bact|Sample_DA|2	K09512
ci|000055874|Bact|Sample_DA|2	K09512
ci|000023194|Bact|Sample_DB|2	K09517
ci|000052218|Bact|Sample_C|2	K09557
ci|000012110|Bact|Sample_C|2	K09557
ci|000027963|Bact|Sample_C|2	K09557
ci|000099674|Bact|Sample_C|2	K09557
ci|000016102|Bact|Sample_DB|2	K09557
ci|000017909|Bact|Sample_C|2	K09562
ci|000017910|Bact|Sample_C|2	K09562
ci|000017911|Bact|Sample_C|2	K09562
ci|000017914|Bact|Sample_C|2	K09562
ci|000035987|Bact|Sample_C|2	K09562
ci|000072254|Bact|Sample_C|2	K09562
ci|000126478|Bact|Sample_DB|2	K09567
ci|000034025|Bact|Sample_DB|2	K09567
ci|000042349|Bact|Sample_DB|2	K09569
ci|000002633|Bact|Sample_DA|2	K09569
ci|000039484|Bact|Sample_C|2	K09569
ci|000053664|Bact|Sample_C|2	K09569
ci|000006693|Bact|Sample_DA|2	K09569
ci|000067137|Bact|Sample_DB|2	K09569
ci|000022645|Bact|Sample_C|2	K09577
ci|000000864|Bact|Sample_C|2	K09577
ci|000052014|Bact|Sample_DA|2	K09577
ci|000018907|Bact|Sample_DA|2	K09577
ci|000046816|Bact|Sample_DA|2	K09584
ci|000008659|Bact|Sample_DA|2	K09586
ci|000056843|Bact|Sample_DA|2	K09586
ci|000034875|Bact|Sample_DB|2	K09595
ci|000040535|Bact|Sample_DB|2	K09595
ci|000028355|Bact|Sample_DA|2	K09595
ci|000036692|Bact|Sample_DA|2	K09595
ci|000044489|Bact|Sample_DA|2	K09595
ci|000053327|Bact|Sample_DB|2	K09595
ci|000050277|Bact|Sample_DA|2	K09595
ci|000026763|Bact|Sample_DA|2	K09597
ci|000045335|Bact|Sample_DA|2	K09611
ci|000026250|Bact|Sample_DB|2	K09613
ci|000058558|Bact|Sample_DB|2	K09613
ci|000124817|Bact|Sample_DB|2	K09646
ci|000120886|Bact|Sample_C|2	K09654
ci|000075689|Bact|Sample_DA|2	K09660
ci|000075690|Bact|Sample_DA|2	K09660
ci|000009837|Bact|Sample_DA|2	K09675
ci|000055847|Bact|Sample_DB|2	K09675
ci|000010423|Bact|Sample_C|2	K09848
ci|000046164|Bact|Sample_DA|2	K09881
ci|000071302|Bact|Sample_DA|2	K09881
ci|000070245|Bact|Sample_DB|2	K09881
ci|000123956|Bact|Sample_DB|2	K10028
ci|000115512|Bact|Sample_DB|2	K10028
ci|000039208|Bact|Sample_C|2	K10091
ci|000053921|Bact|Sample_C|2	K10141
ci|000004470|Bact|Sample_C|2	K10151
ci|000097874|Bact|Sample_DB|2	K10203
ci|000036069|Bact|Sample_DB|2	K10203
ci|000046103|Bact|Sample_DA|2	K10249
ci|000032103|Bact|Sample_DB|2	K10249
ci|000038069|Bact|Sample_DA|2	K10249
ci|000000791|Bact|Sample_DB|2	K10249
ci|000037438|Bact|Sample_DA|2	K10251
ci|000065929|Bact|Sample_DB|2	K10258
ci|000012902|Bact|Sample_C|2	K10273
ci|000064374|Bact|Sample_C|2	K10274
ci|000018025|Bact|Sample_C|2	K10277
ci|000070167|Bact|Sample_C|2	K10279
ci|000129119|Bact|Sample_C|2	K10310
ci|000005388|Bact|Sample_C|2	K10314
ci|000007989|Bact|Sample_C|2	K10314
ci|000099554|Bact|Sample_C|2	K10345
ci|000051901|Bact|Sample_C|2	K10345
ci|000002972|Bact|Sample_DB|2	K10352
ci|000095240|Bact|Sample_C|2	K10358
ci|000017336|Bact|Sample_C|2	K10359
ci|000113783|Bact|Sample_C|2	K10359
ci|000118841|Bact|Sample_C|2	K10361
ci|000063426|Bact|Sample_C|2	K10361
ci|000127817|Bact|Sample_DB|2	K10364
ci|000022672|Bact|Sample_C|2	K10369
ci|000077144|Bact|Sample_C|2	K10380
ci|000136933|Bact|Sample_C|2	K10395
ci|000117822|Bact|Sample_C|2	K10395
ci|000142332|Bact|Sample_C|2	K10401
ci|000121148|Bact|Sample_C|2	K10406
ci|000015987|Bact|Sample_C|2	K10408
ci|000017542|Bact|Sample_C|2	K10408
ci|000115691|Bact|Sample_C|2	K10408
ci|000017672|Bact|Sample_DA|2	K10418
ci|000032404|Bact|Sample_DB|2	K10427
ci|000006398|Bact|Sample_DA|2	K10442
ci|000062897|Bact|Sample_C|2	K10460
ci|000013978|Bact|Sample_C|2	K10461
ci|000029700|Bact|Sample_DB|2	K10461
ci|000097983|Bact|Sample_C|2	K10461
ci|000097985|Bact|Sample_C|2	K10461
ci|000013279|Bact|Sample_DA|2	K10478
ci|000138451|Bact|Sample_C|2	K10479
ci|000005173|Bact|Sample_C|2	K10635
ci|000049446|Bact|Sample_C|2	K10635
ci|000001135|Bact|Sample_C|2	K10635
ci|000072439|Bact|Sample_C|2	K10635
ci|000130601|Bact|Sample_C|2	K10636
ci|000017817|Bact|Sample_C|2	K10645
ci|000006218|Bact|Sample_C|2	K10645
ci|000046860|Bact|Sample_DA|2	K10684
ci|000009832|Bact|Sample_DB|2	K10684
ci|000118167|Bact|Sample_DB|2	K10703
ci|000074232|Bact|Sample_DA|2	K10703
ci|000019047|Bact|Sample_DA|2	K10703
ci|000022729|Bact|Sample_DA|2	K10732
ci|000012005|Bact|Sample_DB|2	K10733
ci|000090834|Bact|Sample_DB|2	K10740
ci|000097102|Bact|Sample_DB|2	K10743
ci|000111007|Bact|Sample_DB|2	K10745
ci|000111008|Bact|Sample_DB|2	K10745
ci|000015061|Bact|Sample_DB|2	K10749
ci|000024960|Bact|Sample_C|2	K10754
ci|000016183|Bact|Sample_DB|2	K10755
ci|000046687|Bact|Sample_DB|2	K10756
ci|000059011|Bact|Sample_DA|2	K10756
ci|000069920|Bact|Sample_DB|2	K10756
ci|000040376|Bact|Sample_DA|2	K10756
ci|000130757|Bact|Sample_C|2	K10798
ci|000131335|Bact|Sample_C|2	K10798
ci|000000085|Bact|Sample_DA|2	K10802
ci|000029533|Bact|Sample_DB|2	K10802
ci|000036609|Bact|Sample_C|2	K10808
ci|000005752|Bact|Sample_DB|2	K10808
ci|000017823|Bact|Sample_DA|2	K10808
ci|000018770|Bact|Sample_DB|2	K10839
ci|000008184|Bact|Sample_DB|2	K10862
ci|000002582|Bact|Sample_DA|2	K10949
ci|000007954|Bact|Sample_C|2	K11088
ci|000068910|Bact|Sample_DA|2	K11088
ci|000026253|Bact|Sample_DA|2	K11092
ci|000009294|Bact|Sample_DA|2	K11096
ci|000029848|Bact|Sample_DB|2	K11098
ci|000068846|Bact|Sample_DB|2	K11098
ci|000029451|Bact|Sample_DB|2	K11099
ci|000049778|Bact|Sample_C|2	K11099
ci|000001343|Bact|Sample_DB|2	K11108
ci|000013386|Bact|Sample_DA|2	K11128
ci|000028819|Bact|Sample_DB|2	K11129
ci|000058225|Bact|Sample_DB|2	K11142
ci|000071950|Bact|Sample_DB|2	K11142
ci|000084669|Bact|Sample_DB|2	K11142
ci|000052077|Bact|Sample_DA|2	K11147
ci|000017742|Bact|Sample_DB|2	K11162
ci|000007322|Bact|Sample_DA|2	K11162
ci|000017199|Bact|Sample_DB|2	K11163
ci|000028706|Bact|Sample_DB|2	K11163
ci|000003349|Bact|Sample_DA|2	K11165
ci|000120821|Bact|Sample_DB|2	K11166
ci|000027602|Bact|Sample_DA|2	K11182
ci|000015353|Bact|Sample_C|2	K11182
ci|000104552|Bact|Sample_C|2	K11182
ci|000008499|Bact|Sample_DA|2	K11188
ci|000023507|Bact|Sample_DB|2	K11253
ci|000093506|Bact|Sample_C|2	K11294
ci|000071644|Bact|Sample_C|2	K11296
ci|000005662|Bact|Sample_DB|2	K11296
ci|000113532|Bact|Sample_DB|2	K11296
ci|000078570|Bact|Sample_C|2	K11406
ci|000002673|Bact|Sample_DB|2	K11406
ci|000141815|Bact|Sample_C|2	K11420
ci|000125140|Bact|Sample_C|2	K11424
ci|000001538|Bact|Sample_DB|2	K11452
ci|000001117|Bact|Sample_C|2	K11452
ci|000023724|Bact|Sample_DA|2	K11455
ci|000006763|Bact|Sample_DA|2	K11506
ci|000006642|Bact|Sample_DB|2	K11508
ci|000001805|Bact|Sample_DA|2	K11518
ci|000006693|Bact|Sample_DB|2	K11518
ci|000042728|Bact|Sample_DB|2	K11518
ci|000084281|Bact|Sample_DB|2	K11518
ci|000016538|Bact|Sample_DB|2	K11550
ci|000111452|Bact|Sample_DB|2	K11599
ci|000059985|Bact|Sample_DA|2	K11600
ci|000148461|Bact|Sample_C|2	K11647
ci|000092858|Bact|Sample_DB|2	K11648
ci|000052451|Bact|Sample_DB|2	K11648
ci|000079318|Bact|Sample_DB|2	K11648
ci|000070367|Bact|Sample_C|2	K11649
ci|000116941|Bact|Sample_DB|2	K11656
ci|000022112|Bact|Sample_DA|2	K11656
ci|000023564|Bact|Sample_DB|2	K11662
ci|000035075|Bact|Sample_DB|2	K11729
ci|000035077|Bact|Sample_DB|2	K11729
ci|000031578|Bact|Sample_DA|2	K11731
ci|000031242|Bact|Sample_DB|2	K11731
ci|000031243|Bact|Sample_DB|2	K11731
ci|000019218|Bact|Sample_DB|2	K11731
ci|000080660|Bact|Sample_C|2	K11757
ci|000112236|Bact|Sample_C|2	K11795
ci|000036519|Bact|Sample_DA|2	K11810
ci|000054010|Bact|Sample_DA|2	K11810
ci|000028325|Bact|Sample_DA|2	K11826
ci|000035593|Bact|Sample_DB|2	K11827
ci|000042424|Bact|Sample_DB|2	K11827
ci|000032670|Bact|Sample_DA|2	K11827
ci|000051423|Bact|Sample_DA|2	K11843
ci|000057210|Bact|Sample_DA|2	K11843
ci|000117410|Bact|Sample_DB|2	K11843
ci|000059799|Bact|Sample_DB|2	K11859
ci|000017603|Bact|Sample_DB|2	K11859
ci|000099312|Bact|Sample_DB|2	K11859
ci|000008748|Bact|Sample_C|2	K11860
ci|000008027|Bact|Sample_C|2	K11884
ci|000069623|Bact|Sample_C|2	K11972
ci|000141658|Bact|Sample_C|2	K11976
ci|000038932|Bact|Sample_C|2	K11989
ci|000074207|Bact|Sample_DB|2	K11992
ci|000043367|Bact|Sample_C|2	K11992
ci|000046760|Bact|Sample_DB|2	K11992
ci|000086627|Bact|Sample_C|2	K11997
ci|000031828|Bact|Sample_DB|2	K12003
ci|000031979|Bact|Sample_C|2	K12026
ci|000106735|Bact|Sample_C|2	K12047
ci|000040453|Bact|Sample_DB|2	K12158
ci|000041296|Bact|Sample_DB|2	K12160
ci|000081058|Bact|Sample_DB|2	K12160
ci|000119111|Bact|Sample_DB|2	K12160
ci|000017772|Bact|Sample_DA|2	K12160
ci|000006586|Bact|Sample_DB|2	K12165
ci|000074261|Bact|Sample_DB|2	K12165
ci|000009737|Bact|Sample_DA|2	K12165
ci|000078549|Bact|Sample_DB|2	K12190
ci|000002911|Bact|Sample_DB|2	K12259
ci|000006392|Bact|Sample_DA|2	K12261
ci|000001034|Bact|Sample_DA|2	K12272
ci|000000187|Bact|Sample_DB|2	K12272
ci|000000212|Bact|Sample_DA|2	K12275
ci|000012828|Bact|Sample_DA|2	K12275
ci|000060330|Bact|Sample_DA|2	K12301
ci|000072687|Bact|Sample_C|2	K12311
ci|000081091|Bact|Sample_C|2	K12323
ci|000138609|Bact|Sample_C|2	K12325
ci|000109772|Bact|Sample_C|2	K12339
ci|000010704|Bact|Sample_DA|2	K12347
ci|000029321|Bact|Sample_DB|2	K12347
ci|000085502|Bact|Sample_DB|2	K12347
ci|000026526|Bact|Sample_DA|2	K12359
ci|000032214|Bact|Sample_DA|2	K12359
ci|000035838|Bact|Sample_C|2	K12359
ci|000009875|Bact|Sample_C|2	K12359
ci|000072708|Bact|Sample_DB|2	K12360
ci|000007483|Bact|Sample_C|2	K12373
ci|000055981|Bact|Sample_DB|2	K12373
ci|000020186|Bact|Sample_C|2	K12373
ci|000034060|Bact|Sample_DA|2	K12382
ci|000025373|Bact|Sample_DA|2	K12383
ci|000036878|Bact|Sample_DA|2	K12384
ci|000129922|Bact|Sample_DB|2	K12384
ci|000029033|Bact|Sample_DB|2	K12384
ci|000074366|Bact|Sample_DA|2	K12390
ci|000074367|Bact|Sample_DA|2	K12390
ci|000074368|Bact|Sample_DA|2	K12390
ci|000074369|Bact|Sample_DA|2	K12390
ci|000025898|Bact|Sample_DA|2	K12393
ci|000016677|Bact|Sample_DA|2	K12394
ci|000079275|Bact|Sample_DA|2	K12405
ci|000005786|Bact|Sample_DA|2	K12405
ci|000015949|Bact|Sample_DA|2	K12405
ci|000078527|Bact|Sample_DB|2	K12504
ci|000009523|Bact|Sample_DB|2	K12504
ci|000090784|Bact|Sample_DB|2	K12504
ci|000135878|Bact|Sample_C|2	K12567
ci|000104674|Bact|Sample_C|2	K12567
ci|000007210|Bact|Sample_DA|2	K12586
ci|000027144|Bact|Sample_DB|2	K12586
ci|000045788|Bact|Sample_DB|2	K12603
ci|000043025|Bact|Sample_DB|2	K12621
ci|000071104|Bact|Sample_DA|2	K12621
ci|000056407|Bact|Sample_DB|2	K12621
ci|000046548|Bact|Sample_DA|2	K12623
ci|000032935|Bact|Sample_DA|2	K12623
ci|000039382|Bact|Sample_DA|2	K12623
ci|000029916|Bact|Sample_DB|2	K12624
ci|000031212|Bact|Sample_DB|2	K12625
ci|000072190|Bact|Sample_DA|2	K12625
ci|000073155|Bact|Sample_DB|2	K12647
ci|000080622|Bact|Sample_DB|2	K12663
ci|000114303|Bact|Sample_DB|2	K12663
ci|000029442|Bact|Sample_DB|2	K12666
ci|000035659|Bact|Sample_C|2	K12666
ci|000033934|Bact|Sample_DB|2	K12667
ci|000033935|Bact|Sample_DB|2	K12667
ci|000111134|Bact|Sample_DB|2	K12668
ci|000025533|Bact|Sample_C|2	K12669
ci|000034728|Bact|Sample_C|2	K12669
ci|000061270|Bact|Sample_C|2	K12669
ci|000072168|Bact|Sample_DA|2	K12669
ci|000075097|Bact|Sample_DA|2	K12670
ci|000031453|Bact|Sample_DA|2	K12733
ci|000060962|Bact|Sample_DA|2	K12734
ci|000113243|Bact|Sample_DB|2	K12812
ci|000124817|Bact|Sample_C|2	K12818
ci|000013428|Bact|Sample_DA|2	K12873
ci|000031907|Bact|Sample_DA|2	K12876
ci|000074585|Bact|Sample_DA|2	K12876
ci|000119775|Bact|Sample_DB|2	K12890
ci|000044807|Bact|Sample_DA|2	K12891
ci|000050580|Bact|Sample_DA|2	K12891
ci|000005060|Bact|Sample_DA|2	K12896
ci|000020818|Bact|Sample_DA|2	K12898
ci|000056820|Bact|Sample_DA|2	K12898
ci|000028780|Bact|Sample_DB|2	K12898
ci|000041361|Bact|Sample_DB|2	K12898
ci|000039961|Bact|Sample_DA|2	K12948
ci|000010876|Bact|Sample_C|2	K12959
ci|000024420|Bact|Sample_C|2	K13046
ci|000005112|Bact|Sample_C|2	K13094
ci|000021529|Bact|Sample_C|2	K13094
ci|000051354|Bact|Sample_C|2	K13094
ci|000064928|Bact|Sample_C|2	K13094
ci|000086396|Bact|Sample_DB|2	K13137
ci|000006071|Bact|Sample_DA|2	K13160
ci|000026024|Bact|Sample_C|2	K13161
ci|000013754|Bact|Sample_DA|2	K13161
ci|000050368|Bact|Sample_C|2	K13170
ci|000098095|Bact|Sample_DB|2	K13176
ci|000086117|Bact|Sample_C|2	K13177
ci|000056310|Bact|Sample_C|2	K13203
ci|000026916|Bact|Sample_DA|2	K13237
ci|000074432|Bact|Sample_DA|2	K13237
ci|000074440|Bact|Sample_DA|2	K13237
ci|000094864|Bact|Sample_DB|2	K13239
ci|000036497|Bact|Sample_C|2	K13239
ci|000024872|Bact|Sample_DA|2	K13239
ci|000070172|Bact|Sample_DA|2	K13239
ci|000073583|Bact|Sample_DB|2	K13247
ci|000046854|Bact|Sample_C|2	K13249
ci|000101020|Bact|Sample_DB|2	K13250
ci|000009578|Bact|Sample_DB|2	K13280
ci|000056798|Bact|Sample_DB|2	K13288
ci|000006312|Bact|Sample_DB|2	K13289
ci|000004619|Bact|Sample_C|2	K13293
ci|000048361|Bact|Sample_DA|2	K13299
ci|000000814|Bact|Sample_DA|2	K13336
ci|000020832|Bact|Sample_DA|2	K13337
ci|000021759|Bact|Sample_DB|2	K13350
ci|000073179|Bact|Sample_DB|2	K13350
ci|000024856|Bact|Sample_DA|2	K13353
ci|000057152|Bact|Sample_DA|2	K13353
ci|000068810|Bact|Sample_DA|2	K13370
ci|000109669|Bact|Sample_DB|2	K13443
ci|000033359|Bact|Sample_DB|2	K13444
ci|000001693|Bact|Sample_DA|2	K13515
ci|000044278|Bact|Sample_DA|2	K13516
ci|000121447|Bact|Sample_DB|2	K13517
ci|000083909|Bact|Sample_DB|2	K13566
ci|000032900|Bact|Sample_DB|2	K13566
ci|000002621|Bact|Sample_DB|2	K13616
ci|000033461|Bact|Sample_DA|2	K13616
ci|000047176|Bact|Sample_DA|2	K13616
ci|000031751|Bact|Sample_DB|2	K13628
ci|000121448|Bact|Sample_DB|2	K13628
ci|000051543|Bact|Sample_DB|2	K13807
ci|000032505|Bact|Sample_DB|2	K13811
ci|000005639|Bact|Sample_DB|2	K13907
ci|000083040|Bact|Sample_C|2	K13912
ci|000004070|Bact|Sample_C|2	K13912
ci|000030648|Bact|Sample_DB|2	K13948
ci|000060216|Bact|Sample_DB|2	K13949
ci|000006594|Bact|Sample_DA|2	K13953
ci|000011983|Bact|Sample_DB|2	K13960
ci|000044490|Bact|Sample_DB|2	K13960
ci|000023388|Bact|Sample_C|2	K13963
ci|000006307|Bact|Sample_DA|2	K13997
ci|000006083|Bact|Sample_DA|2	K14003
ci|000055320|Bact|Sample_DB|2	K14003
ci|000006136|Bact|Sample_DA|2	K14004
ci|000051377|Bact|Sample_C|2	K14009
ci|000023126|Bact|Sample_C|2	K14009
ci|000106815|Bact|Sample_C|2	K14009
ci|000023125|Bact|Sample_C|2	K14009
ci|000106817|Bact|Sample_C|2	K14009
ci|000035753|Bact|Sample_DB|2	K14010
ci|000130131|Bact|Sample_DB|2	K14010
ci|000046489|Bact|Sample_C|2	K14020
ci|000019838|Bact|Sample_C|2	K14073
ci|000039810|Bact|Sample_DB|2	K14167
ci|000112870|Bact|Sample_DB|2	K14167
ci|000037203|Bact|Sample_C|2	K14284
ci|000016555|Bact|Sample_C|2	K14286
ci|000127352|Bact|Sample_C|2	K14296
ci|000003344|Bact|Sample_DA|2	K14302
ci|000016180|Bact|Sample_DB|2	K14310
ci|000007166|Bact|Sample_DB|2	K14343
ci|000053822|Bact|Sample_DB|2	K14349
ci|000000925|Bact|Sample_DA|2	K14353
ci|000019806|Bact|Sample_C|2	K14381
ci|000093034|Bact|Sample_C|2	K14400
ci|000030165|Bact|Sample_C|2	K14411
ci|000017379|Bact|Sample_C|2	K14411
ci|000072026|Bact|Sample_C|2	K14443
ci|000058274|Bact|Sample_DA|2	K14443
ci|000077816|Bact|Sample_C|2	K14443
ci|000119625|Bact|Sample_C|2	K14443
ci|000072102|Bact|Sample_DA|2	K14455
ci|000028926|Bact|Sample_DB|2	K14455
ci|000041052|Bact|Sample_DB|2	K14455
ci|000030376|Bact|Sample_DB|2	K14457
ci|000016014|Bact|Sample_DA|2	K14457
ci|000018627|Bact|Sample_DB|2	K14458
ci|000047254|Bact|Sample_DA|2	K14463
ci|000058011|Bact|Sample_C|2	K14521
ci|000046509|Bact|Sample_DB|2	K14545
ci|000013557|Bact|Sample_DA|2	K14553
ci|000086168|Bact|Sample_DB|2	K14557
ci|000006520|Bact|Sample_DA|2	K14563
ci|000033063|Bact|Sample_DB|2	K14563
ci|000124354|Bact|Sample_DB|2	K14563
ci|000020220|Bact|Sample_DA|2	K14564
ci|000074294|Bact|Sample_DB|2	K14568
ci|000123441|Bact|Sample_C|2	K14613
ci|000095569|Bact|Sample_C|2	K14621
ci|000060942|Bact|Sample_DB|2	K14634
ci|000114720|Bact|Sample_DB|2	K14683
ci|000074181|Bact|Sample_DA|2	K14686
ci|000073957|Bact|Sample_DA|2	K14713
ci|000044595|Bact|Sample_DA|2	K14713
ci|000073954|Bact|Sample_DA|2	K14713
ci|000083988|Bact|Sample_DB|2	K14713
ci|000090184|Bact|Sample_DB|2	K14713
ci|000052665|Bact|Sample_DB|2	K14715
ci|000046105|Bact|Sample_DB|2	K14717
ci|000093236|Bact|Sample_C|2	K14720
ci|000132237|Bact|Sample_C|2	K14755
ci|000034082|Bact|Sample_DA|2	K14775
ci|000048481|Bact|Sample_DA|2	K14775
ci|000084540|Bact|Sample_DB|2	K14782
ci|000029995|Bact|Sample_C|2	K14788
ci|000037222|Bact|Sample_DA|2	K14791
ci|000059978|Bact|Sample_DB|2	K14793
ci|000075688|Bact|Sample_C|2	K14807
ci|000050387|Bact|Sample_C|2	K14819
ci|000001063|Bact|Sample_DA|2	K14820
ci|000094231|Bact|Sample_C|2	K14826
ci|000091828|Bact|Sample_C|2	K14840
ci|000022408|Bact|Sample_C|2	K14842
ci|000105203|Bact|Sample_C|2	K14842
ci|000083889|Bact|Sample_DB|2	K14846
ci|000037727|Bact|Sample_DA|2	K14847
ci|000005192|Bact|Sample_C|2	K14950
ci|000006417|Bact|Sample_DB|2	K15043
ci|000125754|Bact|Sample_DB|2	K15043
ci|000002190|Bact|Sample_DB|2	K15045
ci|000054374|Bact|Sample_C|2	K15074
ci|000024463|Bact|Sample_DB|2	K15100
ci|000104266|Bact|Sample_C|2	K15103
ci|000030025|Bact|Sample_DB|2	K15104
ci|000092657|Bact|Sample_DB|2	K15107
ci|000022188|Bact|Sample_C|2	K15109
ci|000005608|Bact|Sample_DB|2	K15109
ci|000005319|Bact|Sample_DB|2	K15110
ci|000015180|Bact|Sample_DA|2	K15110
ci|000058953|Bact|Sample_DA|2	K15111
ci|000032625|Bact|Sample_DA|2	K15111
ci|000071790|Bact|Sample_C|2	K15116
ci|000018952|Bact|Sample_DA|2	K15123
ci|000079476|Bact|Sample_DB|2	K15123
ci|000115783|Bact|Sample_DB|2	K15123
ci|000053658|Bact|Sample_DB|2	K15124
ci|000066909|Bact|Sample_DB|2	K15124
ci|000015011|Bact|Sample_DB|2	K15124
ci|000040808|Bact|Sample_DB|2	K15124
ci|000027775|Bact|Sample_DB|2	K15135
ci|000052890|Bact|Sample_DA|2	K15135
ci|000058712|Bact|Sample_DA|2	K15135
ci|000047033|Bact|Sample_DA|2	K15135
ci|000026197|Bact|Sample_DA|2	K15161
ci|000128715|Bact|Sample_DB|2	K15161
ci|000117983|Bact|Sample_C|2	K15259
ci|000120343|Bact|Sample_C|2	K15259
ci|000129582|Bact|Sample_C|2	K15261
ci|000024605|Bact|Sample_DA|2	K15262
ci|000033026|Bact|Sample_DA|2	K15262
ci|000013625|Bact|Sample_DB|2	K15365
ci|000139368|Bact|Sample_C|2	K15377
ci|000006416|Bact|Sample_DB|2	K15380
ci|000021456|Bact|Sample_DB|2	K15380
ci|000040839|Bact|Sample_DA|2	K15380
ci|000048489|Bact|Sample_DA|2	K15380
ci|000003767|Bact|Sample_DB|2	K15381
ci|000012239|Bact|Sample_DB|2	K15382
ci|000082903|Bact|Sample_DB|2	K15407
ci|000073652|Bact|Sample_C|2	K15410
ci|000067827|Bact|Sample_DB|2	K15414
ci|000001032|Bact|Sample_DA|2	K15414
ci|000006254|Bact|Sample_DA|2	K15438
ci|000024618|Bact|Sample_DA|2	K15438
ci|000051458|Bact|Sample_DA|2	K15448
ci|000048602|Bact|Sample_C|2	K15464
ci|000072052|Bact|Sample_C|2	K15464
ci|000026811|Bact|Sample_DB|2	K15507
ci|000017792|Bact|Sample_DA|2	K15528
ci|000027923|Bact|Sample_DB|2	K15528
ci|000059950|Bact|Sample_C|2	K15603
ci|000071489|Bact|Sample_C|2	K15605
ci|000018912|Bact|Sample_C|2	K15613
ci|000038089|Bact|Sample_DA|2	K15680
ci|000123905|Bact|Sample_C|2	K15682
ci|000142010|Bact|Sample_C|2	K15682
ci|000040108|Bact|Sample_C|2	K15693
ci|000060127|Bact|Sample_C|2	K15693
ci|000001967|Bact|Sample_DA|2	K15693
ci|000026925|Bact|Sample_C|2	K15695
ci|000039093|Bact|Sample_DA|2	K15695
ci|000020116|Bact|Sample_C|2	K15695
ci|000036703|Bact|Sample_C|2	K15695
ci|000001770|Bact|Sample_DA|2	K15695
ci|000124009|Bact|Sample_C|2	K15712
ci|000029026|Bact|Sample_DB|2	K15730
ci|000000641|Bact|Sample_C|2	K15730
ci|000020870|Bact|Sample_C|2	K16060
ci|000021462|Bact|Sample_C|2	K16060
ci|000022018|Bact|Sample_C|2	K16060
ci|000062818|Bact|Sample_C|2	K16060
ci|000122034|Bact|Sample_DB|2	K16060
ci|000022021|Bact|Sample_C|2	K16060
ci|000101118|Bact|Sample_C|2	K16060
ci|000021461|Bact|Sample_C|2	K16060
ci|000008069|Bact|Sample_C|2	K16060
ci|000022022|Bact|Sample_C|2	K16060
ci|000047101|Bact|Sample_C|2	K16060
ci|000101117|Bact|Sample_C|2	K16060
ci|000021095|Bact|Sample_C|2	K16060
ci|000049677|Bact|Sample_C|2	K16060
ci|000061579|Bact|Sample_C|2	K16060
ci|000054427|Bact|Sample_DB|2	K16061
ci|000093374|Bact|Sample_DB|2	K16061
ci|000046681|Bact|Sample_C|2	K16061
ci|000041409|Bact|Sample_DB|2	K16061
ci|000015502|Bact|Sample_DB|2	K16061
ci|000009829|Bact|Sample_C|2	K16061
ci|000020350|Bact|Sample_C|2	K16061
ci|000027840|Bact|Sample_C|2	K16061
ci|000071386|Bact|Sample_C|2	K16061
ci|000025849|Bact|Sample_DA|2	K16061
ci|000002802|Bact|Sample_DB|2	K16061
ci|000085881|Bact|Sample_C|2	K16175
ci|000052227|Bact|Sample_DA|2	K16219
ci|000146537|Bact|Sample_C|2	K16273
ci|000023582|Bact|Sample_C|2	K16311
ci|000018381|Bact|Sample_C|2	K16362
ci|000021537|Bact|Sample_C|2	K16449
ci|000021536|Bact|Sample_C|2	K16449
ci|000043195|Bact|Sample_C|2	K16449
ci|000003764|Bact|Sample_C|2	K16455
ci|000124500|Bact|Sample_C|2	K16458
ci|000121228|Bact|Sample_C|2	K16458
ci|000008048|Bact|Sample_C|2	K16462
ci|000088002|Bact|Sample_C|2	K16462
ci|000125972|Bact|Sample_C|2	K16467
ci|000008501|Bact|Sample_DA|2	K16469
ci|000009011|Bact|Sample_C|2	K16469
ci|000142262|Bact|Sample_C|2	K16470
ci|000080278|Bact|Sample_C|2	K16498
ci|000011764|Bact|Sample_C|2	K16506
ci|000129661|Bact|Sample_C|2	K16529
ci|000040287|Bact|Sample_C|2	K16531
ci|000119840|Bact|Sample_C|2	K16540
ci|000015114|Bact|Sample_C|2	K16550
ci|000006315|Bact|Sample_DB|2	K16575
ci|000130055|Bact|Sample_DB|2	K16575
ci|000021999|Bact|Sample_DB|2	K16576
ci|000003651|Bact|Sample_C|2	K16582
ci|000115218|Bact|Sample_C|2	K16583
ci|000015964|Bact|Sample_DA|2	K16587
ci|000070147|Bact|Sample_C|2	K16600
ci|000016806|Bact|Sample_C|2	K16606
ci|000034027|Bact|Sample_DB|2	K16627
ci|000021455|Bact|Sample_C|2	K16627
ci|000019274|Bact|Sample_DB|2	K16630
ci|000006474|Bact|Sample_C|2	K16669
ci|000020972|Bact|Sample_C|2	K16674
ci|000047459|Bact|Sample_DA|2	K16680
ci|000053304|Bact|Sample_DA|2	K16680
ci|000025771|Bact|Sample_DB|2	K16687
ci|000083801|Bact|Sample_C|2	K16687
ci|000002405|Bact|Sample_DA|2	K16687
ci|000060143|Bact|Sample_DA|2	K16687
ci|000032576|Bact|Sample_DA|2	K16729
ci|000050085|Bact|Sample_C|2	K16729
ci|000044811|Bact|Sample_DA|2	K16750
ci|000037117|Bact|Sample_DA|2	K16750
ci|000129458|Bact|Sample_C|2	K16768
ci|000117593|Bact|Sample_C|2	K16770
ci|000122717|Bact|Sample_C|2	K16770
ci|000119026|Bact|Sample_DB|2	K16857
ci|000032103|Bact|Sample_DA|2	K16857
ci|000016062|Bact|Sample_C|2	K16866
ci|000031079|Bact|Sample_C|2	K16866
ci|000052697|Bact|Sample_DA|2	K16866
ci|000068060|Bact|Sample_DA|2	K16866
ci|000007020|Bact|Sample_DB|2	K16866
ci|000034331|Bact|Sample_DB|2	K16897
ci|000034332|Bact|Sample_DB|2	K16897
ci|000127128|Bact|Sample_DB|2	K16897
ci|000028152|Bact|Sample_DA|2	K16897
ci|000028252|Bact|Sample_DB|2	K16904
ci|000002439|Bact|Sample_DA|2	K16911
ci|000018837|Bact|Sample_C|2	K17080
ci|000030612|Bact|Sample_DB|2	K17080
ci|000057226|Bact|Sample_DB|2	K17080
ci|000007862|Bact|Sample_C|2	K17081
ci|000063873|Bact|Sample_C|2	K17081
ci|000028679|Bact|Sample_DB|2	K17081
ci|000075578|Bact|Sample_C|2	K17083
ci|000084160|Bact|Sample_C|2	K17095
ci|000017380|Bact|Sample_DB|2	K17095
ci|000140299|Bact|Sample_C|2	K17199
ci|000018614|Bact|Sample_DA|2	K17218
ci|000034658|Bact|Sample_C|2	K17255
ci|000022170|Bact|Sample_DA|2	K17255
ci|000044739|Bact|Sample_DA|2	K17255
ci|000061042|Bact|Sample_DB|2	K17285
ci|000023508|Bact|Sample_DA|2	K17290
ci|000067974|Bact|Sample_DB|2	K17290
ci|000071405|Bact|Sample_DB|2	K17301
ci|000051533|Bact|Sample_DB|2	K17336
ci|000071369|Bact|Sample_C|2	K17353
ci|000014195|Bact|Sample_DB|2	K17391
ci|000106094|Bact|Sample_C|2	K17391
ci|000052054|Bact|Sample_DA|2	K17391
ci|000002178|Bact|Sample_C|2	K17401
ci|000052992|Bact|Sample_C|2	K17401
ci|000113438|Bact|Sample_DB|2	K17402
ci|000032201|Bact|Sample_DA|2	K17404
ci|000029851|Bact|Sample_DB|2	K17404
ci|000024966|Bact|Sample_DA|2	K17406
ci|000019691|Bact|Sample_DA|2	K17407
ci|000033363|Bact|Sample_DA|2	K17408
ci|000006579|Bact|Sample_DA|2	K17408
ci|000031969|Bact|Sample_DA|2	K17410
ci|000037896|Bact|Sample_DA|2	K17410
ci|000010941|Bact|Sample_C|2	K17410
ci|000009169|Bact|Sample_DA|2	K17410
ci|000061376|Bact|Sample_DB|2	K17410
ci|000080487|Bact|Sample_DB|2	K17410
ci|000123206|Bact|Sample_DB|2	K17410
ci|000002656|Bact|Sample_DA|2	K17411
ci|000026175|Bact|Sample_DA|2	K17411
ci|000113167|Bact|Sample_DB|2	K17412
ci|000053729|Bact|Sample_DB|2	K17413
ci|000067949|Bact|Sample_DB|2	K17413
ci|000041249|Bact|Sample_DA|2	K17419
ci|000027834|Bact|Sample_DB|2	K17419
ci|000045449|Bact|Sample_DB|2	K17420
ci|000016991|Bact|Sample_DB|2	K17420
ci|000110540|Bact|Sample_DB|2	K17422
ci|000029184|Bact|Sample_C|2	K17422
ci|000026646|Bact|Sample_DB|2	K17422
ci|000087290|Bact|Sample_DB|2	K17424
ci|000092855|Bact|Sample_DB|2	K17424
ci|000030186|Bact|Sample_DB|2	K17424
ci|000060957|Bact|Sample_DB|2	K17424
ci|000002694|Bact|Sample_DA|2	K17425
ci|000040354|Bact|Sample_DA|2	K17425
ci|000008348|Bact|Sample_DB|2	K17425
ci|000087401|Bact|Sample_DB|2	K17425
ci|000054831|Bact|Sample_C|2	K17428
ci|000037794|Bact|Sample_DB|2	K17428
ci|000028311|Bact|Sample_C|2	K17430
ci|000023777|Bact|Sample_DA|2	K17431
ci|000019963|Bact|Sample_DA|2	K17432
ci|000015076|Bact|Sample_DA|2	K17432
ci|000048092|Bact|Sample_DA|2	K17432
ci|000024846|Bact|Sample_C|2	K17461
ci|000016495|Bact|Sample_C|2	K17495
ci|000065916|Bact|Sample_DB|2	K17496
ci|000078474|Bact|Sample_DB|2	K17496
ci|000118369|Bact|Sample_DB|2	K17496
ci|000039263|Bact|Sample_DA|2	K17497
ci|000067603|Bact|Sample_DB|2	K17509
ci|000028488|Bact|Sample_DA|2	K17509
ci|000053375|Bact|Sample_DB|2	K17509
ci|000117064|Bact|Sample_DB|2	K17513
ci|000099616|Bact|Sample_C|2	K17513
ci|000121548|Bact|Sample_C|2	K17542
ci|000057007|Bact|Sample_C|2	K17545
ci|000089863|Bact|Sample_C|2	K17566
ci|000008564|Bact|Sample_DB|2	K17592
ci|000062407|Bact|Sample_C|2	K17595
ci|000013542|Bact|Sample_C|2	K17599
ci|000118268|Bact|Sample_C|2	K17599
ci|000011301|Bact|Sample_DB|2	K17605
ci|000030349|Bact|Sample_DB|2	K17607
ci|000042936|Bact|Sample_DB|2	K17607
ci|000068777|Bact|Sample_DB|2	K17609
ci|000151971|Bact|Sample_C|2	K17619
ci|000013128|Bact|Sample_DA|2	K17623
ci|000112452|Bact|Sample_DB|2	K17623
ci|000090826|Bact|Sample_C|2	K17633
ci|000051537|Bact|Sample_DA|2	K17659
ci|000081261|Bact|Sample_DB|2	K17659
ci|000011138|Bact|Sample_DA|2	K17681
ci|000001282|Bact|Sample_C|2	K17731
ci|000017321|Bact|Sample_DA|2	K17751
ci|000011909|Bact|Sample_DB|2	K17751
ci|000096593|Bact|Sample_DB|2	K17751
ci|000034752|Bact|Sample_DA|2	K17769
ci|000028896|Bact|Sample_DB|2	K17770
ci|000038437|Bact|Sample_DA|2	K17776
ci|000000184|Bact|Sample_DB|2	K17778
ci|000044808|Bact|Sample_C|2	K17778
ci|000059334|Bact|Sample_C|2	K17778
ci|000037475|Bact|Sample_DA|2	K17778
ci|000027329|Bact|Sample_DB|2	K17780
ci|000003604|Bact|Sample_DA|2	K17781
ci|000005589|Bact|Sample_DA|2	K17781
ci|000002141|Bact|Sample_DA|2	K17782
ci|000052532|Bact|Sample_DA|2	K17782
ci|000116666|Bact|Sample_DB|2	K17782
ci|000082893|Bact|Sample_DB|2	K17785
ci|000095089|Bact|Sample_DB|2	K17785
ci|000011248|Bact|Sample_DB|2	K17785
ci|000030708|Bact|Sample_DB|2	K17785
ci|000124916|Bact|Sample_DB|2	K17790
ci|000003539|Bact|Sample_DA|2	K17790
ci|000041529|Bact|Sample_DA|2	K17790
ci|000067869|Bact|Sample_DB|2	K17796
ci|000029565|Bact|Sample_DB|2	K17796
ci|000057243|Bact|Sample_DA|2	K17804
ci|000033396|Bact|Sample_DA|2	K17885
ci|000032551|Bact|Sample_C|2	K17896
ci|000001761|Bact|Sample_DA|2	K17904
ci|000006765|Bact|Sample_C|2	K17904
ci|000142658|Bact|Sample_C|2	K17906
ci|000061180|Bact|Sample_C|2	K17917
ci|000142225|Bact|Sample_C|2	K17935
ci|000001148|Bact|Sample_DA|2	K17955
ci|000004008|Bact|Sample_DA|2	K17955
ci|000015733|Bact|Sample_DA|2	K17960
ci|000052378|Bact|Sample_DA|2	K17986
ci|000050269|Bact|Sample_C|2	K17986
ci|000076107|Bact|Sample_C|2	K18032
ci|000057779|Bact|Sample_DB|2	K18055
ci|000057537|Bact|Sample_DB|2	K18066
ci|000071358|Bact|Sample_DB|2	K18066
ci|000026286|Bact|Sample_C|2	K18066
ci|000101335|Bact|Sample_C|2	K18066
ci|000036669|Bact|Sample_DA|2	K18079
ci|000090609|Bact|Sample_DB|2	K18079
ci|000022124|Bact|Sample_DB|2	K18080
ci|000106933|Bact|Sample_C|2	K18080
ci|000069219|Bact|Sample_DB|2	K18080
ci|000081866|Bact|Sample_DB|2	K18080
ci|000006067|Bact|Sample_C|2	K18082
ci|000118042|Bact|Sample_DB|2	K18156
ci|000003010|Bact|Sample_DA|2	K18162
ci|000053442|Bact|Sample_DB|2	K18169
ci|000041232|Bact|Sample_DB|2	K18177
ci|000115646|Bact|Sample_DB|2	K18177
ci|000108773|Bact|Sample_DB|2	K18183
ci|000024186|Bact|Sample_DA|2	K18189
ci|000113488|Bact|Sample_C|2	K18200
ci|000092999|Bact|Sample_C|2	K18334
ci|000051591|Bact|Sample_DA|2	K18334
ci|000045761|Bact|Sample_DA|2	K18334
ci|000054634|Bact|Sample_C|2	K18398
ci|000005666|Bact|Sample_DB|2	K18426
ci|000075777|Bact|Sample_C|2	K18435
ci|000014829|Bact|Sample_C|2	K18438
ci|000015459|Bact|Sample_C|2	K18449
ci|000077000|Bact|Sample_DA|2	K18467
ci|000127596|Bact|Sample_DB|2	K18467
ci|000000864|Bact|Sample_DA|2	K18468
ci|000057021|Bact|Sample_C|2	K18533
ci|000093449|Bact|Sample_C|2	K18533
ci|000068683|Bact|Sample_C|2	K18533
ci|000059832|Bact|Sample_C|2	K18533
ci|000046876|Bact|Sample_C|2	K18625
ci|000128641|Bact|Sample_DB|2	K18674
ci|000019946|Bact|Sample_DB|2	K18710
ci|000008116|Bact|Sample_DA|2	K18710
ci|000122504|Bact|Sample_C|2	K18728
ci|000020582|Bact|Sample_DB|2	K18740
ci|000064848|Bact|Sample_C|2	K18743
ci|000006560|Bact|Sample_DA|2	K18743
ci|000030955|Bact|Sample_C|2	K18757
ci|000054823|Bact|Sample_C|2	K18757
ci|000036512|Bact|Sample_DA|2	K18762
ci|000028607|Bact|Sample_DB|2	K18762
ci|000019514|Bact|Sample_DA|2	K18762
ci|000055886|Bact|Sample_DA|2	K18762
ci|000070417|Bact|Sample_DA|2	K18762
ci|000084524|Bact|Sample_C|2	K18763
ci|000000152|Bact|Sample_C|2	K18808
ci|000039633|Bact|Sample_DA|2	K18808
ci|000128936|Bact|Sample_C|2	K19041
ci|000051884|Bact|Sample_DA|2	K19269
ci|000074799|Bact|Sample_DA|2	K19269
ci|000007093|Bact|Sample_DA|2	K19306
ci|000009261|Bact|Sample_DB|2	K19323
ci|000070231|Bact|Sample_C|2	K19326
ci|000117622|Bact|Sample_C|2	K19352
ci|000041155|Bact|Sample_DA|2	K19511
ci|000017504|Bact|Sample_C|2	K19519
ci|000137007|Bact|Sample_C|2	K19530
ci|000127292|Bact|Sample_C|2	K19530
ci|000137537|Bact|Sample_DB|2	K19589
ci|000068750|Bact|Sample_DB|2	K19599
ci|000001891|Bact|Sample_C|2	K19599
ci|000005684|Bact|Sample_C|2	K19599
ci|000065625|Bact|Sample_C|2	K19600
ci|000017451|Bact|Sample_C|2	K19626
ci|000001960|Bact|Sample_C|2	K19636
ci|000039777|Bact|Sample_C|2	K19636
ci|000085884|Bact|Sample_C|2	K19636
ci|000110477|Bact|Sample_C|2	K19656
ci|000014170|Bact|Sample_C|2	K19719
ci|000089725|Bact|Sample_C|2	K19750
ci|000036641|Bact|Sample_C|2	K19751
ci|000058921|Bact|Sample_DB|2	K19756
ci|000018122|Bact|Sample_C|2	K19758
ci|000018123|Bact|Sample_C|2	K19758
ci|000018404|Bact|Sample_C|2	K19759
ci|000039087|Bact|Sample_DA|2	K19788
ci|000052973|Bact|Sample_C|2	K19788
ci|000065966|Bact|Sample_C|2	K19788
ci|000002739|Bact|Sample_DA|2	K19828
ci|000084661|Bact|Sample_DB|2	K19828
ci|000100359|Bact|Sample_C|2	K19868
ci|000014556|Bact|Sample_DA|2	K20002
ci|000051254|Bact|Sample_DA|2	K20002
ci|000070900|Bact|Sample_DA|2	K20002
ci|000047124|Bact|Sample_C|2	K20050
ci|000006601|Bact|Sample_C|2	K20051
ci|000112172|Bact|Sample_C|2	K20051
ci|000012541|Bact|Sample_C|2	K20051
ci|000138617|Bact|Sample_C|2	K20126
ci|000021457|Bact|Sample_C|2	K20128
ci|000000230|Bact|Sample_DB|2
ci|000000964|Bact|Sample_C|2
ci|000001785|Bact|Sample_C|2
ci|000002402|Bact|Sample_C|2
ci|000004760|Bact|Sample_C|2
ci|000005592|Bact|Sample_C|2
ci|000006489|Bact|Sample_C|2
ci|000010419|Bact|Sample_C|2
ci|000012351|Bact|Sample_C|2
ci|000012738|Bact|Sample_C|2
ci|000017692|Bact|Sample_C|2
ci|000027377|Bact|Sample_C|2
ci|000027547|Bact|Sample_C|2
ci|000027977|Bact|Sample_C|2
ci|000028105|Bact|Sample_C|2
ci|000030340|Bact|Sample_C|2
ci|000031350|Bact|Sample_C|2
ci|000035596|Bact|Sample_C|2
ci|000037583|Bact|Sample_C|2
ci|000038329|Bact|Sample_C|2
ci|000040445|Bact|Sample_C|2
ci|000040647|Bact|Sample_C|2
ci|000041474|Bact|Sample_C|2
ci|000049234|Bact|Sample_C|2
ci|000049824|Bact|Sample_C|2
ci|000050095|Bact|Sample_C|2
ci|000050885|Bact|Sample_C|2
ci|000054153|Bact|Sample_C|2
ci|000055887|Bact|Sample_C|2
ci|000064191|Bact|Sample_C|2
ci|000071650|Bact|Sample_C|2
ci|000072007|Bact|Sample_C|2
ci|000073063|Bact|Sample_C|2
ci|000074075|Bact|Sample_C|2
ci|000074351|Bact|Sample_C|2
ci|000076068|Bact|Sample_C|2
ci|000076100|Bact|Sample_C|2
ci|000094481|Bact|Sample_C|2
ci|000102440|Bact|Sample_C|2
ci|000000144|Bact|Sample_DA|2
ci|000000370|Bact|Sample_DA|2
ci|000000642|Bact|Sample_DA|2
ci|000001840|Bact|Sample_DA|2
ci|000002092|Bact|Sample_DA|2
ci|000002334|Bact|Sample_DA|2
ci|000002434|Bact|Sample_DA|2
ci|000002854|Bact|Sample_DA|2
ci|000002943|Bact|Sample_DA|2
ci|000003203|Bact|Sample_DA|2
ci|000003636|Bact|Sample_DA|2
ci|000003791|Bact|Sample_DA|2
ci|000004075|Bact|Sample_DA|2
ci|000004119|Bact|Sample_DA|2
ci|000004162|Bact|Sample_DA|2
ci|000004772|Bact|Sample_DA|2
ci|000004778|Bact|Sample_DA|2
ci|000005053|Bact|Sample_DA|2
ci|000005855|Bact|Sample_DA|2
ci|000005887|Bact|Sample_DA|2
ci|000006715|Bact|Sample_DA|2
ci|000006862|Bact|Sample_DA|2
ci|000007808|Bact|Sample_DA|2
ci|000008745|Bact|Sample_DA|2
ci|000008839|Bact|Sample_DA|2
ci|000008853|Bact|Sample_DA|2
ci|000008920|Bact|Sample_DA|2
ci|000008930|Bact|Sample_DA|2
ci|000009337|Bact|Sample_DA|2
ci|000009428|Bact|Sample_DA|2
ci|000009442|Bact|Sample_DA|2
ci|000009634|Bact|Sample_DA|2
ci|000009973|Bact|Sample_DA|2
ci|000010039|Bact|Sample_DA|2
ci|000010058|Bact|Sample_DA|2
ci|000010176|Bact|Sample_DA|2
ci|000010419|Bact|Sample_DA|2
ci|000010817|Bact|Sample_DA|2
ci|000010930|Bact|Sample_DA|2
ci|000011387|Bact|Sample_DA|2
ci|000011392|Bact|Sample_DA|2
ci|000011632|Bact|Sample_DA|2
ci|000011646|Bact|Sample_DA|2
ci|000011931|Bact|Sample_DA|2
ci|000011985|Bact|Sample_DA|2
ci|000012830|Bact|Sample_DA|2
ci|000013256|Bact|Sample_DA|2
ci|000013513|Bact|Sample_DA|2
ci|000013555|Bact|Sample_DA|2
ci|000013925|Bact|Sample_DA|2
ci|000014052|Bact|Sample_DA|2
ci|000014362|Bact|Sample_DA|2
ci|000014372|Bact|Sample_DA|2
ci|000014518|Bact|Sample_DA|2
ci|000014617|Bact|Sample_DA|2
ci|000014660|Bact|Sample_DA|2
ci|000014742|Bact|Sample_DA|2
ci|000014811|Bact|Sample_DA|2
ci|000014879|Bact|Sample_DA|2
ci|000015392|Bact|Sample_DA|2
ci|000015470|Bact|Sample_DA|2
ci|000015584|Bact|Sample_DA|2
ci|000015668|Bact|Sample_DA|2
ci|000015750|Bact|Sample_DA|2
ci|000015898|Bact|Sample_DA|2
ci|000016286|Bact|Sample_DA|2
ci|000016474|Bact|Sample_DA|2
ci|000016532|Bact|Sample_DA|2
ci|000016596|Bact|Sample_DA|2
ci|000016709|Bact|Sample_DA|2
ci|000017839|Bact|Sample_DA|2
ci|000018185|Bact|Sample_DA|2
ci|000018844|Bact|Sample_DA|2
ci|000019007|Bact|Sample_DA|2
ci|000019211|Bact|Sample_DA|2
ci|000019437|Bact|Sample_DA|2
ci|000019719|Bact|Sample_DA|2
ci|000019785|Bact|Sample_DA|2
ci|000020582|Bact|Sample_DA|2
ci|000022380|Bact|Sample_DA|2
ci|000022457|Bact|Sample_DA|2
ci|000022936|Bact|Sample_DA|2
ci|000023123|Bact|Sample_DA|2
ci|000023425|Bact|Sample_DA|2
ci|000025243|Bact|Sample_DA|2
ci|000025330|Bact|Sample_DA|2
ci|000025668|Bact|Sample_DA|2
ci|000026308|Bact|Sample_DA|2
ci|000026665|Bact|Sample_DA|2
ci|000026813|Bact|Sample_DA|2
ci|000026839|Bact|Sample_DA|2
ci|000027314|Bact|Sample_DA|2
ci|000027500|Bact|Sample_DA|2
ci|000028784|Bact|Sample_DA|2
ci|000029617|Bact|Sample_DA|2
ci|000030524|Bact|Sample_DA|2
ci|000030551|Bact|Sample_DA|2
ci|000031579|Bact|Sample_DA|2
ci|000031696|Bact|Sample_DA|2
ci|000031740|Bact|Sample_DA|2
ci|000031861|Bact|Sample_DA|2
ci|000032090|Bact|Sample_DA|2
ci|000032347|Bact|Sample_DA|2
ci|000032628|Bact|Sample_DA|2
ci|000032774|Bact|Sample_DA|2
ci|000032806|Bact|Sample_DA|2
ci|000033225|Bact|Sample_DA|2
ci|000033610|Bact|Sample_DA|2
ci|000033768|Bact|Sample_DA|2
ci|000034105|Bact|Sample_DA|2
ci|000034416|Bact|Sample_DA|2
ci|000034472|Bact|Sample_DA|2
ci|000034482|Bact|Sample_DA|2
ci|000035258|Bact|Sample_DA|2
ci|000035494|Bact|Sample_DA|2
ci|000035674|Bact|Sample_DA|2
ci|000035947|Bact|Sample_DA|2
ci|000036122|Bact|Sample_DA|2
ci|000037122|Bact|Sample_DA|2
ci|000037167|Bact|Sample_DA|2
ci|000037410|Bact|Sample_DA|2
ci|000037531|Bact|Sample_DA|2
ci|000037538|Bact|Sample_DA|2
ci|000037577|Bact|Sample_DA|2
ci|000038053|Bact|Sample_DA|2
ci|000038116|Bact|Sample_DA|2
ci|000038265|Bact|Sample_DA|2
ci|000038888|Bact|Sample_DA|2
ci|000039078|Bact|Sample_DA|2
ci|000039300|Bact|Sample_DA|2
ci|000039388|Bact|Sample_DA|2
ci|000039839|Bact|Sample_DA|2
ci|000040408|Bact|Sample_DA|2
ci|000040629|Bact|Sample_DA|2
ci|000040638|Bact|Sample_DA|2
ci|000040905|Bact|Sample_DA|2
ci|000041302|Bact|Sample_DA|2
ci|000041870|Bact|Sample_DA|2
ci|000042090|Bact|Sample_DA|2
ci|000043309|Bact|Sample_DA|2
ci|000043324|Bact|Sample_DA|2
ci|000043705|Bact|Sample_DA|2
ci|000043837|Bact|Sample_DA|2
ci|000044131|Bact|Sample_DA|2
ci|000044310|Bact|Sample_DA|2
ci|000044390|Bact|Sample_DA|2
ci|000044488|Bact|Sample_DA|2
ci|000045285|Bact|Sample_DA|2
ci|000045478|Bact|Sample_DA|2
ci|000045942|Bact|Sample_DA|2
ci|000046228|Bact|Sample_DA|2
ci|000046928|Bact|Sample_DA|2
ci|000046954|Bact|Sample_DA|2
ci|000047048|Bact|Sample_DA|2
ci|000047332|Bact|Sample_DA|2
ci|000048247|Bact|Sample_DA|2
ci|000048287|Bact|Sample_DA|2
ci|000048426|Bact|Sample_DA|2
ci|000048787|Bact|Sample_DA|2
ci|000048795|Bact|Sample_DA|2
ci|000050101|Bact|Sample_DA|2
ci|000050125|Bact|Sample_DA|2
ci|000050393|Bact|Sample_DA|2
ci|000050755|Bact|Sample_DA|2
ci|000050913|Bact|Sample_DA|2
ci|000051301|Bact|Sample_DA|2
ci|000051491|Bact|Sample_DA|2
ci|000051565|Bact|Sample_DA|2
ci|000051815|Bact|Sample_DA|2
ci|000052004|Bact|Sample_DA|2
ci|000052055|Bact|Sample_DA|2
ci|000052255|Bact|Sample_DA|2
ci|000052732|Bact|Sample_DA|2
ci|000052771|Bact|Sample_DA|2
ci|000052944|Bact|Sample_DA|2
ci|000053277|Bact|Sample_DA|2
ci|000053594|Bact|Sample_DA|2
ci|000053673|Bact|Sample_DA|2
ci|000054729|Bact|Sample_DA|2
ci|000055004|Bact|Sample_DA|2
ci|000055533|Bact|Sample_DA|2
ci|000056275|Bact|Sample_DA|2
[truncated: 8,146 more rows]
