# Supplementary material for: RNA-Seq Transcriptome Profiling of the Queen Scallop (Aequipecten opercularis) Digestive Gland after Exposure to Domoic Acid-Producing Pseudo-nitzschia
Source: Toxins (Basel). 2019 Feb 6;11(2):97. doi: 10.3390/toxins11020097 (PMC6410316; doi:10.3390/toxins11020097)
Supplement: Supplementary file 1 [file toxins-11-00097-s001.zip › File S6.xlsx]

## Sheet: top Blastx results (UP-REG.)
Sequence ID	top blastx result in STRING human protein database	Identities	E value	Score
ci|000075374|Bact|Sample_DA|2	9606.ENSP00000261733	64.71	0	668
ci|000075379|Bact|Sample_DA|2	9606.ENSP00000261733	64.71	0	668
ci|000035789|Bact|Sample_DB|2	9606.ENSP00000293217	50.76	0	654
ci|000038707|Bact|Sample_DB|2	9606.ENSP00000376472	84.73	0	598
ci|000050529|Bact|Sample_C|2	9606.ENSP00000264167	61.18	0	733
ci|000061667|Bact|Sample_C|2	9606.ENSP00000370023	57.76	0	862
ci|000009611|Bact|Sample_DA|2	9606.ENSP00000320866	74.88	0	657
ci|000029873|Bact|Sample_DB|2	9606.ENSP00000370023	60.05	0	878
ci|000030933|Bact|Sample_DB|2	9606.ENSP00000310572	90.66	0	724
ci|000035027|Bact|Sample_DB|2	9606.ENSP00000359233	74.34	0	766
ci|000041493|Bact|Sample_DB|2	9606.ENSP00000281543	60	0	645
ci|000043426|Bact|Sample_DB|2	9606.ENSP00000310572	94.71	0	709
ci|000051908|Bact|Sample_DB|2	9606.ENSP00000373713	56.14	0	656
ci|000118284|Bact|Sample_DB|2	9606.ENSP00000320866	74.88	0	657
ci|000118644|Bact|Sample_DB|2	9606.ENSP00000373713	56.21	0	669
ci|000006392|Bact|Sample_DA|2	9606.ENSP00000323811	57.29	0	692
ci|000012999|Bact|Sample_DA|2	9606.ENSP00000264167	66.21	0	862
ci|000019042|Bact|Sample_DA|2	9606.ENSP00000298852	81.79	0	606
ci|000007267|Bact|Sample_DB|2	9606.ENSP00000298852	85.12	0	729
ci|000033967|Bact|Sample_DB|2	9606.ENSP00000376472	84.77	0	1233
ci|000035811|Bact|Sample_DB|2	9606.ENSP00000373713	56.14	0	656
ci|000044264|Bact|Sample_DB|2	9606.ENSP00000298852	90.2	0	539
ci|000078486|Bact|Sample_DB|2	9606.ENSP00000012443	63.87	0	657
ci|000118648|Bact|Sample_DB|2	9606.ENSP00000373713	56.21	0	669
ci|000071926|Bact|Sample_C|2	9606.ENSP00000295770	71.16	0	626
ci|000074223|Bact|Sample_C|2	9606.ENSP00000310572	94.62	0	424
ci|000003074|Bact|Sample_DA|2	9606.ENSP00000310572	90.42	0	722
ci|000037905|Bact|Sample_DA|2	9606.ENSP00000370023	60.72	0	698
ci|000040921|Bact|Sample_DA|2	9606.ENSP00000310572	90.66	0	725
ci|000006315|Bact|Sample_DB|2	9606.ENSP00000358921	86.74	0	678
ci|000030444|Bact|Sample_DB|2	9606.ENSP00000342056	71.55	0	690
ci|000035075|Bact|Sample_DB|2	9606.ENSP00000389813	54.09	0	925
ci|000067603|Bact|Sample_DB|2	9606.ENSP00000288050	45.04	0	632
ci|000113243|Bact|Sample_DB|2	9606.ENSP00000379475	86.62	0	744
ci|000124578|Bact|Sample_DB|2	9606.ENSP00000309477	67.35	0	1274
ci|000037714|Bact|Sample_DA|2	9606.ENSP00000325136	70.56	0	642
ci|000075375|Bact|Sample_DA|2	9606.ENSP00000261733	64.71	0	668
ci|000008563|Bact|Sample_DA|2	9606.ENSP00000247461	54.28	0	639
ci|000025755|Bact|Sample_DA|2	9606.ENSP00000264161	70.85	0	724
ci|000075376|Bact|Sample_DA|2	9606.ENSP00000261733	64.71	0	668
ci|000075377|Bact|Sample_DA|2	9606.ENSP00000261733	64.71	0	668
ci|000000118|Bact|Sample_C|2	9606.ENSP00000260985	77.14	0	657
ci|000034883|Bact|Sample_C|2	9606.ENSP00000260985	76.74	0	636
ci|000008664|Bact|Sample_DA|2	9606.ENSP00000370023	58.73	0	719
ci|000037693|Bact|Sample_DA|2	9606.ENSP00000234677	58.73	0	638
ci|000051122|Bact|Sample_DA|2	9606.ENSP00000340019	80.34	0	471
ci|000032505|Bact|Sample_DB|2	9606.ENSP00000265174	63.56	0	863
ci|000067865|Bact|Sample_DB|2	9606.ENSP00000205402	75.44	0	256
ci|000062858|Bact|Sample_C|2	9606.ENSP00000295770	73.87	0	584
ci|000010994|Bact|Sample_DA|2	9606.ENSP00000216190	66.3	0	488
ci|000045227|Bact|Sample_DA|2	9606.ENSP00000295770	74.46	0	1153
ci|000050929|Bact|Sample_DA|2	9606.ENSP00000281455	51.36	0	686
ci|000079275|Bact|Sample_DA|2	9606.ENSP00000420914	58.3	0	823
ci|000000672|Bact|Sample_DB|2	9606.ENSP00000295770	74.61	0	1193
ci|000025927|Bact|Sample_DB|2	9606.ENSP00000401802	87.86	0	683
ci|000034072|Bact|Sample_DB|2	9606.ENSP00000295770	74.61	0	1193
ci|000035077|Bact|Sample_DB|2	9606.ENSP00000389813	50.33	0	1058
ci|000068805|Bact|Sample_DB|2	9606.ENSP00000358921	86.04	0	469
ci|000107326|Bact|Sample_DB|2	9606.ENSP00000281455	51.12	0	689
ci|000025898|Bact|Sample_DA|2	9606.ENSP00000388996	80.69	0	714
ci|000028488|Bact|Sample_DA|2	9606.ENSP00000288050	45.95	0	771
ci|000050640|Bact|Sample_DA|2	9606.ENSP00000295770	74.61	0	1192
ci|000025251|Bact|Sample_DB|2	9606.ENSP00000281455	51.12	0	689
ci|000032800|Bact|Sample_DB|2	9606.ENSP00000304467	63.51	0	869
ci|000071900|Bact|Sample_DA|2	9606.ENSP00000264161	70.85	0	724
ci|000000704|Bact|Sample_DB|2	9606.ENSP00000352657	62.9	0	684
ci|000011138|Bact|Sample_DA|2	9606.ENSP00000368030	56.13	0	692
ci|000044373|Bact|Sample_DA|2	9606.ENSP00000260985	76.8	0	637
ci|000006963|Bact|Sample_DB|2	9606.ENSP00000410833	64.45	0	956
ci|000125871|Bact|Sample_DB|2	9606.ENSP00000425634	68.71	0	657
ci|000000267|Bact|Sample_C|2	9606.ENSP00000370023	60.08	0	860
ci|000037011|Bact|Sample_C|2	9606.ENSP00000205402	76.92	0	691
ci|000046570|Bact|Sample_C|2	9606.ENSP00000295770	70.78	0	542
ci|000010704|Bact|Sample_DA|2	9606.ENSP00000378364	64.34	0	652
ci|000024758|Bact|Sample_DA|2	9606.ENSP00000310129	73.34	0	1319
ci|000045615|Bact|Sample_DA|2	9606.ENSP00000376472	80.99	0	1188
ci|000070657|Bact|Sample_DA|2	9606.ENSP00000260985	77.09	0	667
ci|000029321|Bact|Sample_DB|2	9606.ENSP00000378364	62.77	0	652
ci|000031804|Bact|Sample_DB|2	9606.ENSP00000260985	77.09	0	667
ci|000066706|Bact|Sample_DB|2	9606.ENSP00000295770	74.61	0	1193
ci|000001150|Bact|Sample_DA|2	9606.ENSP00000376472	81.22	0	1214
ci|000015949|Bact|Sample_DA|2	9606.ENSP00000420914	58.3	0	823
ci|000019406|Bact|Sample_DA|2	9606.ENSP00000292644	88.68	0	462
ci|000022807|Bact|Sample_DA|2	9606.ENSP00000360541	54.67	0	664
ci|000028325|Bact|Sample_DA|2	9606.ENSP00000292807	87.33	0	777
ci|000037682|Bact|Sample_DA|2	9606.ENSP00000295770	72.51	0	1179
ci|000056200|Bact|Sample_DA|2	9606.ENSP00000370023	62.03	0	426
ci|000056427|Bact|Sample_DA|2	9606.ENSP00000295770	74.2	0	892
ci|000078382|Bact|Sample_DA|2	9606.ENSP00000249750	64.61	0	686
ci|000115843|Bact|Sample_DB|2	9606.ENSP00000351717	59.62	0	673
ci|000130055|Bact|Sample_DB|2	9606.ENSP00000358921	87	0	679
ci|000018379|Bact|Sample_DA|2	9606.ENSP00000352657	61.85	0	707
ci|000040687|Bact|Sample_DA|2	9606.ENSP00000352657	57.62	0	640
ci|000095637|Bact|Sample_DB|2	9606.ENSP00000425634	68.64	0	655
ci|000037746|Bact|Sample_DA|2	9606.ENSP00000222388	70.24	0	897
ci|000050397|Bact|Sample_DA|2	9606.ENSP00000370023	60.63	0	684
ci|000073380|Bact|Sample_DA|2	9606.ENSP00000377954	59.95	0	1078
ci|000078265|Bact|Sample_DA|2	9606.ENSP00000256854	70.33	0	832
ci|000005786|Bact|Sample_DA|2	9606.ENSP00000420914	59.11	0	711
ci|000039197|Bact|Sample_DA|2	9606.ENSP00000357048	75.41	0	1202
ci|000092380|Bact|Sample_DB|2	9606.ENSP00000288050	39.43	0	348
ci|000015859|Bact|Sample_DB|2	9606.ENSP00000360541	51.39	0	653
ci|000065125|Bact|Sample_C|2	9606.ENSP00000425634	68.07	0	652
ci|000014950|Bact|Sample_DA|2	9606.ENSP00000264663	57.25	0	712
ci|000039869|Bact|Sample_DA|2	9606.ENSP00000260985	76.88	0	572
ci|000057231|Bact|Sample_DA|2	9606.ENSP00000376472	85.05	0	652
ci|000066951|Bact|Sample_DA|2	9606.ENSP00000216194	71.49	0	686
ci|000035076|Bact|Sample_DB|2	9606.ENSP00000389813	54.51	1e-180	631
ci|000001792|Bact|Sample_DA|2	9606.ENSP00000252595	49.92	1e-180	630
ci|000025334|Bact|Sample_DA|2	9606.ENSP00000313854	54.75	9e-179	625
ci|000020220|Bact|Sample_DA|2	9606.ENSP00000370589	70.81	1e-178	515
ci|000022039|Bact|Sample_C|2	9606.ENSP00000234590	72.35	1e-178	624
ci|000127615|Bact|Sample_DB|2	9606.ENSP00000314649	63.51	1e-178	623
ci|000002439|Bact|Sample_DA|2	9606.ENSP00000346120	49.86	1e-178	623
ci|000028795|Bact|Sample_DA|2	9606.ENSP00000234590	72.35	1e-178	624
ci|000046291|Bact|Sample_C|2	9606.ENSP00000260985	77.96	1e-177	620
ci|000125754|Bact|Sample_DB|2	9606.ENSP00000332455	60.99	1e-177	620
ci|000029442|Bact|Sample_DB|2	9606.ENSP00000296255	50.83	2e-177	619
ci|000117410|Bact|Sample_DB|2	9606.ENSP00000261601	60.04	9e-177	617
ci|000084344|Bact|Sample_DB|2	9606.ENSP00000298852	87.02	1e-176	615
ci|000057210|Bact|Sample_DA|2	9606.ENSP00000261601	61.19	2e-176	616
ci|000085502|Bact|Sample_DB|2	9606.ENSP00000378364	63.98	5e-176	614
ci|000091272|Bact|Sample_DB|2	9606.ENSP00000361845	61.68	9e-176	613
ci|000116633|Bact|Sample_DB|2	9606.ENSP00000261712	73.01	9e-176	613
ci|000038547|Bact|Sample_C|2	9606.ENSP00000325136	70.44	1e-175	379
ci|000013823|Bact|Sample_DA|2	9606.ENSP00000261712	73.01	1e-175	613
ci|000017487|Bact|Sample_DA|2	9606.ENSP00000325136	69.92	2e-175	489
ci|000000350|Bact|Sample_C|2	9606.ENSP00000320866	76.45	4e-175	611
ci|000117546|Bact|Sample_DB|2	9606.ENSP00000361845	65.89	7e-175	364
ci|000031580|Bact|Sample_DA|2	9606.ENSP00000260985	77.25	8e-175	349
ci|000006417|Bact|Sample_DB|2	9606.ENSP00000332455	58.32	1e-173	607
ci|000051423|Bact|Sample_DA|2	9606.ENSP00000261601	60.51	5e-173	490
ci|000075450|Bact|Sample_DA|2	9606.ENSP00000362413	74.94	7e-173	604
ci|000075451|Bact|Sample_DA|2	9606.ENSP00000362413	74.94	7e-173	604
ci|000006988|Bact|Sample_DA|2	9606.ENSP00000362413	74.94	8e-173	604
ci|000024748|Bact|Sample_DB|2	9606.ENSP00000307188	63.24	8e-173	603
ci|000127251|Bact|Sample_DB|2	9606.ENSP00000367309	58.75	9e-173	604
ci|000091616|Bact|Sample_DB|2	9606.ENSP00000352657	57.12	5e-171	597
ci|000051533|Bact|Sample_DB|2	9606.ENSP00000336831	50.47	7e-171	598
ci|000045335|Bact|Sample_DA|2	9606.ENSP00000348395	60.68	1e-170	458
ci|000031885|Bact|Sample_DB|2	9606.ENSP00000348442	66.22	1e-169	593
ci|000119900|Bact|Sample_DB|2	9606.ENSP00000225729	79.4	1e-169	592
ci|000001124|Bact|Sample_DA|2	9606.ENSP00000242592	72.57	1e-169	594
ci|000065312|Bact|Sample_DB|2	9606.ENSP00000409612	74.22	2e-169	592
ci|000074372|Bact|Sample_DA|2	9606.ENSP00000409612	74.48	2e-169	593
ci|000055656|Bact|Sample_DB|2	9606.ENSP00000293217	49.09	8e-169	591
ci|000122408|Bact|Sample_DB|2	9606.ENSP00000233710	69.34	1e-168	590
ci|000026144|Bact|Sample_C|2	9606.ENSP00000233710	69.34	2e-168	590
ci|000092399|Bact|Sample_DB|2	9606.ENSP00000261712	74.55	2e-168	589
ci|000040579|Bact|Sample_DB|2	9606.ENSP00000261712	74.55	3e-168	589
ci|000080217|Bact|Sample_DB|2	9606.ENSP00000261712	74.55	3e-168	589
ci|000001703|Bact|Sample_C|2	9606.ENSP00000409612	74.6	3e-168	588
ci|000000834|Bact|Sample_DA|2	9606.ENSP00000234677	73.06	6e-168	369
ci|000056916|Bact|Sample_DA|2	9606.ENSP00000261712	74.65	2e-167	426
ci|000026250|Bact|Sample_DB|2	9606.ENSP00000350512	82.93	2e-167	585
ci|000013050|Bact|Sample_DA|2	9606.ENSP00000293217	50.34	2e-167	586
ci|000066440|Bact|Sample_DB|2	9606.ENSP00000361845	61.6	7e-167	583
ci|000075097|Bact|Sample_DA|2	9606.ENSP00000364188	66.9	2e-166	582
ci|000057572|Bact|Sample_C|2	9606.ENSP00000362413	71.9	2e-166	582
ci|000018040|Bact|Sample_DA|2	9606.ENSP00000352456	58.02	1e-165	580
ci|000072102|Bact|Sample_DA|2	9606.ENSP00000245206	66.75	7e-165	578
ci|000028926|Bact|Sample_DB|2	9606.ENSP00000245206	66.75	7e-165	578
ci|000061920|Bact|Sample_C|2	9606.ENSP00000233710	65.52	2e-164	576
ci|000063057|Bact|Sample_C|2	9606.ENSP00000205402	76.17	6e-164	436
ci|000052678|Bact|Sample_C|2	9606.ENSP00000234590	66.37	1e-163	574
ci|000053394|Bact|Sample_DB|2	9606.ENSP00000261712	75.09	2e-163	419
ci|000085072|Bact|Sample_DB|2	9606.ENSP00000356972	79.2	4e-163	422
ci|000014427|Bact|Sample_DA|2	9606.ENSP00000300648	48.73	2e-162	569
ci|000030972|Bact|Sample_DB|2	9606.ENSP00000273783	44.57	6e-162	568
ci|000027365|Bact|Sample_DA|2	9606.ENSP00000282641	54.46	6e-162	569
ci|000017823|Bact|Sample_DA|2	9606.ENSP00000353770	70.52	1e-161	566
ci|000050926|Bact|Sample_DB|2	9606.ENSP00000342056	60.17	1e-161	427
ci|000050242|Bact|Sample_DA|2	9606.ENSP00000247461	61.32	2e-161	360
ci|000035087|Bact|Sample_DB|2	9606.ENSP00000367309	52.45	4e-161	565
ci|000037635|Bact|Sample_DA|2	9606.ENSP00000281455	44.94	7e-161	343
ci|000075696|Bact|Sample_DA|2	9606.ENSP00000282641	57.53	1e-160	565
ci|000064068|Bact|Sample_C|2	9606.ENSP00000367309	58.42	3e-160	562
ci|000005752|Bact|Sample_DB|2	9606.ENSP00000353770	79.71	8e-159	557
ci|000047090|Bact|Sample_C|2	9606.ENSP00000233710	64.42	9e-159	402
ci|000041052|Bact|Sample_DB|2	9606.ENSP00000245206	62.59	1e-158	556
ci|000024784|Bact|Sample_DA|2	9606.ENSP00000295901	68.73	2e-158	555
ci|000047926|Bact|Sample_DA|2	9606.ENSP00000264663	58.47	2e-158	556
ci|000062255|Bact|Sample_C|2	9606.ENSP00000362413	76.72	3e-158	395
ci|000060780|Bact|Sample_DB|2	9606.ENSP00000216190	59.7	5e-158	249
ci|000028442|Bact|Sample_DB|2	9606.ENSP00000341382	52.58	8e-158	554
ci|000024886|Bact|Sample_DB|2	9606.ENSP00000267436	60.66	1e-156	550
ci|000055870|Bact|Sample_DB|2	9606.ENSP00000409612	63.49	1e-156	550
ci|000003223|Bact|Sample_C|2	9606.ENSP00000367923	66.35	6e-156	548
ci|000032571|Bact|Sample_DA|2	9606.ENSP00000264639	65.42	1e-154	543
ci|000069786|Bact|Sample_DB|2	9606.ENSP00000261714	56.22	4e-154	541
ci|000065638|Bact|Sample_C|2	9606.ENSP00000298852	90.24	6e-154	541
ci|000025738|Bact|Sample_C|2	9606.ENSP00000295770	70.78	6e-154	542
ci|000001547|Bact|Sample_DB|2	9606.ENSP00000261714	56.1	2e-152	537
ci|000046687|Bact|Sample_DB|2	9606.ENSP00000369411	74.13	4e-152	534
ci|000022170|Bact|Sample_DA|2	9606.ENSP00000394071	59.6	6e-152	535
ci|000054565|Bact|Sample_DA|2	9606.ENSP00000267436	56.83	6e-152	534
ci|000000721|Bact|Sample_C|2	9606.ENSP00000353770	69.1	9e-152	318
ci|000040184|Bact|Sample_DB|2	9606.ENSP00000367923	65.99	9e-152	509
ci|000035659|Bact|Sample_C|2	9606.ENSP00000296255	51.96	2e-150	529
ci|000015345|Bact|Sample_DB|2	9606.ENSP00000305480	67.02	2e-150	530
ci|000042395|Bact|Sample_DB|2	9606.ENSP00000261714	53.67	2e-150	406
ci|000034658|Bact|Sample_C|2	9606.ENSP00000369538	60.22	3e-150	530
ci|000031051|Bact|Sample_DA|2	9606.ENSP00000312066	48.96	4e-150	528
ci|000035596|Bact|Sample_C|2	9606.ENSP00000367309	60.69	5e-150	528
ci|000065771|Bact|Sample_DB|2	9606.ENSP00000245206	64.22	3e-149	435
ci|000010903|Bact|Sample_DB|2	9606.ENSP00000285093	64.48	3e-149	526
ci|000033402|Bact|Sample_DB|2	9606.ENSP00000309092	65.85	4e-149	342
ci|000097443|Bact|Sample_DB|2	9606.ENSP00000250237	64.51	6e-149	524
ci|000021061|Bact|Sample_DB|2	9606.ENSP00000234590	64.74	7e-149	454
ci|000036609|Bact|Sample_C|2	9606.ENSP00000353770	64.04	1e-148	523
ci|000071950|Bact|Sample_DB|2	9606.ENSP00000226299	51.7	1e-148	523
ci|000015822|Bact|Sample_DB|2	9606.ENSP00000295901	68.06	2e-148	476
ci|000094701|Bact|Sample_DB|2	9606.ENSP00000409612	71.19	4e-148	521
ci|000050095|Bact|Sample_C|2	9606.ENSP00000367309	58.89	5e-148	521
ci|000027088|Bact|Sample_DA|2	9606.ENSP00000309477	65.37	6e-148	522
ci|000128641|Bact|Sample_DB|2	9606.ENSP00000453129	56.67	2e-147	520
ci|000040172|Bact|Sample_DA|2	9606.ENSP00000295901	75.94	2e-147	422
ci|000066960|Bact|Sample_C|2	9606.ENSP00000348429	60.81	6e-147	456
ci|000065576|Bact|Sample_DB|2	9606.ENSP00000315757	52.82	3e-146	206
ci|000039087|Bact|Sample_DA|2	9606.ENSP00000284719	69.09	1e-145	513
ci|000082911|Bact|Sample_DB|2	9606.ENSP00000219313	78.98	1e-145	513
ci|000091978|Bact|Sample_DB|2	9606.ENSP00000353770	79.64	3e-145	269
ci|000065966|Bact|Sample_C|2	9606.ENSP00000284719	65.66	1e-144	510
ci|000001343|Bact|Sample_DB|2	9606.ENSP00000371169	64.99	4e-144	508
ci|000044739|Bact|Sample_DA|2	9606.ENSP00000369538	57.21	5e-144	509
ci|000083466|Bact|Sample_DB|2	9606.ENSP00000425634	62.11	3e-143	505
ci|000005950|Bact|Sample_DB|2	9606.ENSP00000372088	75.28	5e-143	505
ci|000010239|Bact|Sample_DB|2	9606.ENSP00000372088	75.28	5e-143	505
ci|000016533|Bact|Sample_DA|2	9606.ENSP00000342056	63.51	7e-143	291
ci|000039938|Bact|Sample_DA|2	9606.ENSP00000225729	78.96	8e-143	504
ci|000058558|Bact|Sample_DB|2	9606.ENSP00000350512	77.49	1e-142	503
ci|000015198|Bact|Sample_DB|2	9606.ENSP00000307241	69.97	1e-142	504
ci|000114509|Bact|Sample_DB|2	9606.ENSP00000267085	48.83	1e-142	503
ci|000034323|Bact|Sample_DA|2	9606.ENSP00000299518	71.76	3e-142	502
ci|000069920|Bact|Sample_DB|2	9606.ENSP00000408295	76.71	5e-142	501
ci|000092999|Bact|Sample_C|2	9606.ENSP00000345974	55.69	6e-142	501
ci|000045761|Bact|Sample_DA|2	9606.ENSP00000345974	55.69	6e-142	501
ci|000067915|Bact|Sample_C|2	9606.ENSP00000216190	69.94	1e-141	500
ci|000048654|Bact|Sample_C|2	9606.ENSP00000370023	56.03	1e-141	501
ci|000006136|Bact|Sample_DA|2	9606.ENSP00000312122	72.2	2e-141	500
ci|000000864|Bact|Sample_DA|2	9606.ENSP00000299138	73.91	2e-141	500
ci|000027814|Bact|Sample_DA|2	9606.ENSP00000302886	63.35	3e-141	499
ci|000090467|Bact|Sample_DB|2	9606.ENSP00000260985	80.48	5e-141	498
ci|000073782|Bact|Sample_C|2	9606.ENSP00000425634	62.59	5e-141	364
ci|000110569|Bact|Sample_DB|2	9606.ENSP00000166345	68.6	7e-141	498
ci|000050277|Bact|Sample_DA|2	9606.ENSP00000381237	70.87	9e-141	498
ci|000028355|Bact|Sample_DA|2	9606.ENSP00000381237	70.87	1e-140	498
ci|000036692|Bact|Sample_DA|2	9606.ENSP00000381237	70.87	1e-140	498
ci|000010137|Bact|Sample_DA|2	9606.ENSP00000327323	51.72	2e-140	453
ci|000034875|Bact|Sample_DB|2	9606.ENSP00000381237	70.78	7e-140	495
ci|000069390|Bact|Sample_DB|2	9606.ENSP00000369538	67.31	9e-140	339
ci|000031954|Bact|Sample_DA|2	9606.ENSP00000205402	78.5	2e-139	493
ci|000082342|Bact|Sample_DB|2	9606.ENSP00000293217	53.85	3e-139	414
ci|000071388|Bact|Sample_DA|2	9606.ENSP00000333664	60.14	4e-139	492
ci|000014451|Bact|Sample_C|2	9606.ENSP00000394071	54.9	1e-138	491
ci|000071842|Bact|Sample_C|2	9606.ENSP00000296869	56.55	1e-138	490
ci|000019883|Bact|Sample_DB|2	9606.ENSP00000305480	62.82	1e-138	491
ci|000034078|Bact|Sample_DB|2	9606.ENSP00000442050	63.98	2e-138	489
ci|000019829|Bact|Sample_DA|2	9606.ENSP00000337405	66.84	2e-138	284
ci|000010357|Bact|Sample_DA|2	9606.ENSP00000299518	74.15	2e-138	490
ci|000034077|Bact|Sample_DB|2	9606.ENSP00000442050	62.7	5e-138	488
ci|000070838|Bact|Sample_C|2	9606.ENSP00000342056	71.75	9e-138	487
ci|000052973|Bact|Sample_C|2	9606.ENSP00000284719	66.89	1e-137	399
ci|000001454|Bact|Sample_DB|2	9606.ENSP00000307241	64.95	1e-137	487
ci|000114720|Bact|Sample_DB|2	9606.ENSP00000371483	46.74	1e-136	484
ci|000032891|Bact|Sample_DA|2	9606.ENSP00000322439	59.74	1e-136	483
ci|000119915|Bact|Sample_DB|2	9606.ENSP00000322439	59.74	2e-136	483
ci|000039489|Bact|Sample_DB|2	9606.ENSP00000284719	67.3	2e-136	422
ci|000093134|Bact|Sample_DB|2	9606.ENSP00000307241	63.96	2e-136	483
ci|000054623|Bact|Sample_DB|2	9606.ENSP00000249750	55	2e-136	144
ci|000051591|Bact|Sample_DA|2	9606.ENSP00000345974	52.8	4e-136	482
ci|000050524|Bact|Sample_DA|2	9606.ENSP00000233710	67.44	4e-135	478
ci|000040718|Bact|Sample_C|2	9606.ENSP00000442050	62.97	5e-135	478
ci|000066324|Bact|Sample_C|2	9606.ENSP00000442050	62.97	5e-135	478
ci|000079021|Bact|Sample_DA|2	9606.ENSP00000300289	50.3	9e-135	478
ci|000044489|Bact|Sample_DA|2	9606.ENSP00000381237	74.17	5e-134	429
ci|000030913|Bact|Sample_DB|2	9606.ENSP00000252455	42.48	5e-134	475
ci|000126727|Bact|Sample_DB|2	9606.ENSP00000381785	58.43	9e-134	474
ci|000034145|Bact|Sample_DB|2	9606.ENSP00000381785	58.43	9e-134	474
ci|000126725|Bact|Sample_DB|2	9606.ENSP00000381785	58.43	9e-134	474
ci|000129406|Bact|Sample_DB|2	9606.ENSP00000419325	64.84	1e-133	474
ci|000069067|Bact|Sample_C|2	9606.ENSP00000409612	76.59	1e-133	473
ci|000001926|Bact|Sample_DB|2	9606.ENSP00000304783	35.44	1e-133	474
ci|000055069|Bact|Sample_C|2	9606.ENSP00000442050	63.97	2e-133	472
ci|000059032|Bact|Sample_DB|2	9606.ENSP00000299518	62.63	3e-133	472
ci|000119449|Bact|Sample_DB|2	9606.ENSP00000252455	42.66	2e-132	469
ci|000023564|Bact|Sample_DB|2	9606.ENSP00000188312	57.49	4e-132	468
ci|000052150|Bact|Sample_DB|2	9606.ENSP00000284719	66.01	6e-132	468
ci|000038852|Bact|Sample_DA|2	9606.ENSP00000296255	60.33	7e-132	231
ci|000010702|Bact|Sample_DA|2	9606.ENSP00000225729	77.12	1e-131	466
ci|000016183|Bact|Sample_DB|2	9606.ENSP00000296273	65	3e-131	465
ci|000072168|Bact|Sample_DA|2	9606.ENSP00000221167	66.14	7e-131	465
ci|000037222|Bact|Sample_DA|2	9606.ENSP00000387365	44.68	1e-130	463
ci|000096199|Bact|Sample_DB|2	9606.ENSP00000261601	56.29	1e-130	348
ci|000082461|Bact|Sample_DB|2	9606.ENSP00000284719	67.34	2e-130	462
ci|000053416|Bact|Sample_C|2	9606.ENSP00000295901	63.59	3e-130	461
ci|000066262|Bact|Sample_C|2	9606.ENSP00000295901	68.87	4e-130	461
ci|000039334|Bact|Sample_DA|2	9606.ENSP00000322439	53.44	5e-130	461
ci|000005735|Bact|Sample_DB|2	9606.ENSP00000442050	64.18	9e-130	461
ci|000068727|Bact|Sample_DA|2	9606.ENSP00000260508	50.77	1e-128	457
ci|000035444|Bact|Sample_DB|2	9606.ENSP00000419325	59.6	1e-128	458
ci|000066785|Bact|Sample_DB|2	9606.ENSP00000352657	61.46	1e-128	457
ci|000004721|Bact|Sample_C|2	9606.ENSP00000261712	74.83	2e-128	456
ci|000008031|Bact|Sample_C|2	9606.ENSP00000260508	50.77	2e-128	457
ci|000028736|Bact|Sample_C|2	9606.ENSP00000260508	52.73	2e-128	457
ci|000064728|Bact|Sample_C|2	9606.ENSP00000260508	52.73	2e-128	457
ci|000008590|Bact|Sample_C|2	9606.ENSP00000261712	74.83	2e-128	456
ci|000067658|Bact|Sample_C|2	9606.ENSP00000307241	76.83	2e-128	275
ci|000122018|Bact|Sample_DB|2	9606.ENSP00000358417	47.47	3e-128	456
ci|000032859|Bact|Sample_DA|2	9606.ENSP00000358417	47.47	3e-128	456
ci|000039274|Bact|Sample_DA|2	9606.ENSP00000358417	47.47	3e-128	456
ci|000046452|Bact|Sample_DA|2	9606.ENSP00000358417	47.47	3e-128	456
ci|000009658|Bact|Sample_DA|2	9606.ENSP00000364188	66.67	3e-128	300
ci|000035701|Bact|Sample_C|2	9606.ENSP00000233710	75.26	5e-127	452
ci|000045242|Bact|Sample_DA|2	9606.ENSP00000325136	64.52	7e-127	343
ci|000040535|Bact|Sample_DB|2	9606.ENSP00000381237	66.87	1e-126	450
ci|000000681|Bact|Sample_DA|2	9606.ENSP00000442050	64.08	2e-126	450
ci|000038403|Bact|Sample_DA|2	9606.ENSP00000381785	50.57	2e-126	245
ci|000060031|Bact|Sample_DA|2	9606.ENSP00000293217	41.13	2e-126	451
ci|000056198|Bact|Sample_DB|2	9606.ENSP00000381785	53.44	4e-126	449
ci|000042134|Bact|Sample_DB|2	9606.ENSP00000256854	76.92	5e-126	448
ci|000079631|Bact|Sample_DB|2	9606.ENSP00000358417	45.75	5e-126	449
ci|000028105|Bact|Sample_C|2	9606.ENSP00000367309	57.92	7e-126	448
ci|000051543|Bact|Sample_DB|2	9606.ENSP00000012443	68.46	8e-126	449
ci|000058147|Bact|Sample_DA|2	9606.ENSP00000260508	51.13	9e-126	447
ci|000036556|Bact|Sample_C|2	9606.ENSP00000361845	63.42	1e-125	335
ci|000001891|Bact|Sample_DB|2	9606.ENSP00000418287	57.51	1e-125	447
ci|000006312|Bact|Sample_DB|2	9606.ENSP00000361562	48.35	2e-125	447
ci|000119451|Bact|Sample_DB|2	9606.ENSP00000252455	42.97	3e-125	446
ci|000033268|Bact|Sample_DB|2	9606.ENSP00000217961	41.96	5e-125	446
ci|000032885|Bact|Sample_DA|2	9606.ENSP00000260508	50.91	1e-124	444
ci|000072078|Bact|Sample_C|2	9606.ENSP00000370023	55.64	2e-124	443
ci|000027602|Bact|Sample_DA|2	9606.ENSP00000354193	37.04	3e-124	443
ci|000001549|Bact|Sample_DB|2	9606.ENSP00000254090	43.51	6e-124	441
ci|000074498|Bact|Sample_DA|2	9606.ENSP00000267842	42.95	7e-124	442
ci|000032299|Bact|Sample_DA|2	9606.ENSP00000381785	72.73	9e-124	290
ci|000053201|Bact|Sample_DA|2	9606.ENSP00000254090	43.71	1e-123	440
ci|000123934|Bact|Sample_DB|2	9606.ENSP00000301149	63.04	1e-123	441
ci|000054751|Bact|Sample_DB|2	9606.ENSP00000295901	73.21	3e-123	263
ci|000072561|Bact|Sample_DB|2	9606.ENSP00000250237	65.09	6e-123	438
ci|000123231|Bact|Sample_DB|2	9606.ENSP00000366156	71.23	1e-122	437
ci|000014219|Bact|Sample_DA|2	9606.ENSP00000236671	54.86	1e-122	437
ci|000118452|Bact|Sample_DB|2	9606.ENSP00000256383	70.16	2e-122	436
ci|000070769|Bact|Sample_DB|2	9606.ENSP00000310572	95.67	3e-122	436
ci|000062238|Bact|Sample_DA|2	9606.ENSP00000343657	46.87	5e-122	435
ci|000019436|Bact|Sample_DB|2	9606.ENSP00000300051	59.64	5e-122	332
ci|000029987|Bact|Sample_DB|2	9606.ENSP00000327070	64.99	7e-122	434
ci|000002190|Bact|Sample_DB|2	9606.ENSP00000371471	68.73	9e-122	434
ci|000034977|Bact|Sample_DB|2	9606.ENSP00000371517	55.91	1e-121	434
ci|000033063|Bact|Sample_DB|2	9606.ENSP00000221801	78.62	2e-121	434
ci|000124354|Bact|Sample_DB|2	9606.ENSP00000221801	78.62	2e-121	434
ci|000028817|Bact|Sample_DA|2	9606.ENSP00000267842	43.68	2e-121	434
ci|000071190|Bact|Sample_DB|2	9606.ENSP00000225729	78.11	4e-121	432
ci|000040376|Bact|Sample_DA|2	9606.ENSP00000369411	74.01	4e-121	432
ci|000061270|Bact|Sample_C|2	9606.ENSP00000221167	66.46	5e-121	249
ci|000030025|Bact|Sample_DB|2	9606.ENSP00000225665	72.39	6e-121	430
ci|000001080|Bact|Sample_C|2	9606.ENSP00000301149	58.36	1e-120	429
ci|000038191|Bact|Sample_DA|2	9606.ENSP00000286398	57.58	1e-120	431
ci|000025533|Bact|Sample_C|2	9606.ENSP00000221167	66.25	1e-120	247
ci|000031276|Bact|Sample_DA|2	9606.ENSP00000352706	59.78	4e-120	429
ci|000030682|Bact|Sample_DB|2	9606.ENSP00000352706	59.78	4e-120	429
ci|000117772|Bact|Sample_DB|2	9606.ENSP00000044462	81.57	5e-120	427
ci|000059978|Bact|Sample_DB|2	9606.ENSP00000232888	50.48	6e-120	428
ci|000080017|Bact|Sample_DB|2	9606.ENSP00000333664	50.22	6e-120	400
ci|000059056|Bact|Sample_DA|2	9606.ENSP00000254090	44.24	1e-119	427
ci|000056766|Bact|Sample_DA|2	9606.ENSP00000301149	62.54	1e-119	421
ci|000016570|Bact|Sample_DA|2	9606.ENSP00000312066	47.87	2e-119	426
ci|000033469|Bact|Sample_DA|2	9606.ENSP00000265316	64.32	3e-119	270
ci|000053327|Bact|Sample_DB|2	9606.ENSP00000381237	74.06	8e-119	424
ci|000038358|Bact|Sample_DB|2	9606.ENSP00000265174	61.02	9e-119	424
ci|000006520|Bact|Sample_DA|2	9606.ENSP00000221801	80.62	1e-118	424
ci|000056828|Bact|Sample_DA|2	9606.ENSP00000325136	77.93	1e-118	239
ci|000084669|Bact|Sample_DB|2	9606.ENSP00000226299	48.38	2e-118	422
ci|000048173|Bact|Sample_C|2	9606.ENSP00000281455	44.9	3e-118	332
ci|000077178|Bact|Sample_DA|2	9606.ENSP00000311399	68.94	4e-118	422
ci|000033934|Bact|Sample_DB|2	9606.ENSP00000237530	37.58	8e-118	421
ci|000033935|Bact|Sample_DB|2	9606.ENSP00000237530	37.58	8e-118	421
ci|000030059|Bact|Sample_C|2	9606.ENSP00000346120	55.08	8e-118	421
ci|000071301|Bact|Sample_C|2	9606.ENSP00000320866	79.75	1e-117	421
ci|000053703|Bact|Sample_DB|2	9606.ENSP00000282841	69.34	1e-117	420
ci|000074631|Bact|Sample_DA|2	9606.ENSP00000354335	38.07	2e-117	420
ci|000003026|Bact|Sample_DB|2	9606.ENSP00000438144	65.87	4e-117	419
ci|000027977|Bact|Sample_DB|2	9606.ENSP00000438144	65.87	4e-117	419
ci|000113317|Bact|Sample_DB|2	9606.ENSP00000438144	65.87	4e-117	419
ci|000044561|Bact|Sample_DB|2	9606.ENSP00000226299	61.14	4e-117	418
ci|000026744|Bact|Sample_C|2	9606.ENSP00000438144	66.87	5e-117	419
ci|000009150|Bact|Sample_DA|2	9606.ENSP00000261479	82.11	7e-117	417
ci|000022188|Bact|Sample_C|2	9606.ENSP00000326305	67.8	8e-117	418
ci|000050099|Bact|Sample_DA|2	9606.ENSP00000302886	61.92	8e-117	417
ci|000049651|Bact|Sample_C|2	9606.ENSP00000305480	63.16	1e-116	253
ci|000009428|Bact|Sample_DA|2	9606.ENSP00000367655	39.77	2e-116	417
ci|000066365|Bact|Sample_C|2	9606.ENSP00000249750	60.6	3e-116	416
ci|000044204|Bact|Sample_DB|2	9606.ENSP00000371517	51.33	4e-116	415
ci|000097218|Bact|Sample_DB|2	9606.ENSP00000225729	74.32	9e-116	295
ci|000033359|Bact|Sample_DB|2	9606.ENSP00000272902	58.95	1e-115	414
ci|000059119|Bact|Sample_DA|2	9606.ENSP00000256854	77.96	1e-115	412
ci|000083460|Bact|Sample_DB|2	9606.ENSP00000366156	72.01	2e-115	412
ci|000026648|Bact|Sample_DA|2	9606.ENSP00000364649	75.39	2e-115	413
ci|000064299|Bact|Sample_C|2	9606.ENSP00000368727	52.06	2e-115	413
ci|000052341|Bact|Sample_DB|2	9606.ENSP00000366156	72.01	6e-115	412
ci|000015281|Bact|Sample_DB|2	9606.ENSP00000366156	72.01	7e-115	412
ci|000033399|Bact|Sample_DB|2	9606.ENSP00000271308	82.99	2e-114	409
ci|000128715|Bact|Sample_DB|2	9606.ENSP00000428982	68.59	2e-114	409
ci|000036497|Bact|Sample_C|2	9606.ENSP00000369461	54.35	3e-114	409
ci|000024872|Bact|Sample_DA|2	9606.ENSP00000369461	54.35	3e-114	409
ci|000070172|Bact|Sample_DA|2	9606.ENSP00000369461	54.35	3e-114	409
ci|000026032|Bact|Sample_DB|2	9606.ENSP00000276692	63.51	3e-114	409
ci|000044564|Bact|Sample_DA|2	9606.ENSP00000371517	48.98	3e-114	409
ci|000071364|Bact|Sample_DB|2	9606.ENSP00000261601	56.62	4e-114	409
ci|000058225|Bact|Sample_DB|2	9606.ENSP00000226299	52.22	8e-114	407
ci|000015180|Bact|Sample_DA|2	9606.ENSP00000329452	67.25	1e-113	407
ci|000024643|Bact|Sample_DA|2	9606.ENSP00000396937	53.13	2e-113	406
ci|000005319|Bact|Sample_DB|2	9606.ENSP00000329452	67.25	2e-113	407
ci|000036669|Bact|Sample_DA|2	9606.ENSP00000372437	45.01	3e-113	406
ci|000090609|Bact|Sample_DB|2	9606.ENSP00000372437	45.01	4e-113	406
ci|000026197|Bact|Sample_DA|2	9606.ENSP00000428982	69.55	7e-113	405
ci|000000125|Bact|Sample_C|2	9606.ENSP00000396937	54.67	8e-113	404
ci|000013313|Bact|Sample_DA|2	9606.ENSP00000366156	71.86	1e-112	404
ci|000056956|Bact|Sample_DA|2	9606.ENSP00000366156	71.86	1e-112	404
ci|000042075|Bact|Sample_DA|2	9606.ENSP00000453129	48.7	1e-112	323
ci|000007661|Bact|Sample_C|2	9606.ENSP00000438144	61.97	1e-112	404
ci|000001074|Bact|Sample_DB|2	9606.ENSP00000246337	56.34	2e-112	404
ci|000036908|Bact|Sample_DA|2	9606.ENSP00000352706	61.98	3e-112	325
ci|000011127|Bact|Sample_DB|2	9606.ENSP00000364986	66.43	3e-112	402
ci|000001570|Bact|Sample_C|2	9606.ENSP00000364188	66.22	6e-112	401
ci|000007862|Bact|Sample_C|2	9606.ENSP00000441875	72.04	7e-112	401
ci|000028679|Bact|Sample_DB|2	9606.ENSP00000441875	72.04	7e-112	401
ci|000053272|Bact|Sample_DA|2	9606.ENSP00000256854	78.06	9e-112	400
ci|000005330|Bact|Sample_DB|2	9606.ENSP00000260585	49.22	1e-111	401
ci|000056901|Bact|Sample_DA|2	9606.ENSP00000225726	45.49	1e-111	400
ci|000045590|Bact|Sample_DA|2	9606.ENSP00000261601	56.9	2e-111	400
ci|000074795|Bact|Sample_DB|2	9606.ENSP00000264639	77.65	2e-111	399
ci|000052861|Bact|Sample_DA|2	9606.ENSP00000367309	58.73	2e-111	400
ci|000067089|Bact|Sample_DB|2	9606.ENSP00000359531	63.94	3e-111	399
ci|000037034|Bact|Sample_DA|2	9606.ENSP00000233710	73.31	5e-111	378
ci|000098318|Bact|Sample_DB|2	9606.ENSP00000371517	47.03	9e-111	397
ci|000042421|Bact|Sample_DB|2	9606.ENSP00000364188	53.62	1e-110	396
ci|000063873|Bact|Sample_C|2	9606.ENSP00000441875	72.89	3e-110	395
ci|000041124|Bact|Sample_DB|2	9606.ENSP00000233710	72.08	3e-110	395
ci|000018837|Bact|Sample_C|2	9606.ENSP00000300408	70.37	4e-110	395
ci|000030612|Bact|Sample_DB|2	9606.ENSP00000300408	70.37	4e-110	395
ci|000121986|Bact|Sample_DB|2	9606.ENSP00000386541	94.34	4e-110	395
ci|000081191|Bact|Sample_DB|2	9606.ENSP00000220509	55.11	4e-110	395
ci|000005608|Bact|Sample_DB|2	9606.ENSP00000326305	68.12	9e-110	394
ci|000012397|Bact|Sample_DA|2	9606.ENSP00000272902	66.81	1e-109	340
ci|000009740|Bact|Sample_DA|2	9606.ENSP00000455744	82.13	2e-109	392
ci|000028211|Bact|Sample_DB|2	9606.ENSP00000455744	82.13	2e-109	392
ci|000032900|Bact|Sample_DB|2	9606.ENSP00000377696	63.94	2e-109	394
ci|000128746|Bact|Sample_DB|2	9606.ENSP00000367309	58.75	3e-109	392
ci|000051148|Bact|Sample_DB|2	9606.ENSP00000260985	79.57	3e-109	392
ci|000034023|Bact|Sample_DA|2	9606.ENSP00000354193	38.54	3e-109	393
ci|000024463|Bact|Sample_DB|2	9606.ENSP00000215882	65.03	4e-109	391
ci|000003380|Bact|Sample_DB|2	9606.ENSP00000267103	51.06	8e-109	390
ci|000073808|Bact|Sample_DA|2	9606.ENSP00000355467	47.06	9e-109	391
ci|000031585|Bact|Sample_DA|2	9606.ENSP00000325136	61.63	2e-108	389
ci|000081978|Bact|Sample_DB|2	9606.ENSP00000326305	67.7	2e-108	319
ci|000078527|Bact|Sample_DB|2	9606.ENSP00000365388	61.11	3e-108	390
ci|000009523|Bact|Sample_DB|2	9606.ENSP00000365388	61.11	3e-108	390
ci|000090784|Bact|Sample_DB|2	9606.ENSP00000365388	61.11	3e-108	390
ci|000006315|Bact|Sample_C|2	9606.ENSP00000368438	71.04	4e-108	388
ci|000078549|Bact|Sample_DB|2	9606.ENSP00000367299	59.69	4e-108	389
ci|000013557|Bact|Sample_DA|2	9606.ENSP00000225298	40.44	5e-108	388
ci|000053575|Bact|Sample_DB|2	9606.ENSP00000040663	58.38	9e-108	388
ci|000021424|Bact|Sample_DB|2	9606.ENSP00000367309	50.88	2e-107	386
ci|000037410|Bact|Sample_DA|2	9606.ENSP00000442050	67.37	2e-107	387
ci|000051167|Bact|Sample_DB|2	9606.ENSP00000396937	63.01	2e-107	332
ci|000127817|Bact|Sample_DB|2	9606.ENSP00000263168	64.56	2e-107	387
ci|000112413|Bact|Sample_DB|2	9606.ENSP00000359910	76.92	3e-107	385
ci|000060216|Bact|Sample_DB|2	9606.ENSP00000267568	53.16	4e-107	385
ci|000097544|Bact|Sample_DB|2	9606.ENSP00000299518	69.89	5e-107	384
ci|000084451|Bact|Sample_DB|2	9606.ENSP00000205402	65.2	5e-107	384
ci|000073957|Bact|Sample_DA|2	9606.ENSP00000363807	49.65	6e-107	386
ci|000073954|Bact|Sample_DA|2	9606.ENSP00000363807	49.65	6e-107	386
ci|000114729|Bact|Sample_DB|2	9606.ENSP00000356263	44.8	7e-107	385
ci|000027970|Bact|Sample_DA|2	9606.ENSP00000264914	40.65	7e-107	384
ci|000058901|Bact|Sample_DB|2	9606.ENSP00000250237	68.75	1e-106	384
ci|000058551|Bact|Sample_DA|2	9606.ENSP00000326305	56.61	1e-106	325
ci|000045188|Bact|Sample_DA|2	9606.ENSP00000216455	74.31	2e-106	382
ci|000013213|Bact|Sample_DA|2	9606.ENSP00000216455	74.31	2e-106	382
ci|000003855|Bact|Sample_DB|2	9606.ENSP00000239891	61.22	2e-106	382
ci|000059011|Bact|Sample_DA|2	9606.ENSP00000369411	75.31	3e-106	382
ci|000083471|Bact|Sample_DB|2	9606.ENSP00000327323	56.11	3e-106	382
ci|000057226|Bact|Sample_DB|2	9606.ENSP00000300408	64.07	4e-106	381
ci|000021999|Bact|Sample_DB|2	9606.ENSP00000254286	48.75	4e-106	279
ci|000074351|Bact|Sample_C|2	9606.ENSP00000367309	52.24	5e-106	381
ci|000022598|Bact|Sample_DA|2	9606.ENSP00000272902	68.48	6e-106	259
ci|000070688|Bact|Sample_DB|2	9606.ENSP00000301149	64.49	1e-105	271
ci|000007787|Bact|Sample_C|2	9606.ENSP00000261479	80.62	1e-105	379
ci|000078536|Bact|Sample_DA|2	9606.ENSP00000287295	39.32	3e-105	380
ci|000046204|Bact|Sample_DB|2	9606.ENSP00000260563	53.21	3e-105	379
ci|000056478|Bact|Sample_C|2	9606.ENSP00000271308	86.99	5e-105	260
ci|000026109|Bact|Sample_C|2	9606.ENSP00000296255	51.34	6e-105	378
ci|000053108|Bact|Sample_DB|2	9606.ENSP00000339016	57.54	8e-105	379
ci|000021162|Bact|Sample_DB|2	9606.ENSP00000339016	57.54	9e-105	379
ci|000046191|Bact|Sample_DA|2	9606.ENSP00000339016	57.54	9e-105	379
ci|000053490|Bact|Sample_DA|2	9606.ENSP00000396937	65.7	9e-105	290
ci|000091889|Bact|Sample_DB|2	9606.ENSP00000314649	69.49	1e-104	376
ci|000015093|Bact|Sample_DA|2	9606.ENSP00000348886	69.15	1e-104	279
ci|000033065|Bact|Sample_DA|2	9606.ENSP00000300408	62.22	2e-104	212
ci|000130131|Bact|Sample_DB|2	9606.ENSP00000262213	53.95	2e-104	377
ci|000114960|Bact|Sample_DB|2	9606.ENSP00000394863	62.68	2e-104	376
ci|000026909|Bact|Sample_C|2	9606.ENSP00000327070	58.18	3e-104	375
ci|000035753|Bact|Sample_DB|2	9606.ENSP00000262213	53.95	3e-104	377
ci|000072118|Bact|Sample_DA|2	9606.ENSP00000385638	59.21	4e-104	375
ci|000044541|Bact|Sample_C|2	9606.ENSP00000360569	46.09	1e-103	374
ci|000130366|Bact|Sample_DB|2	9606.ENSP00000360327	46.02	1e-103	374
ci|000093380|Bact|Sample_DB|2	9606.ENSP00000356263	43.64	1e-103	373
ci|000001063|Bact|Sample_DA|2	9606.ENSP00000338862	67.69	2e-103	373
ci|000072656|Bact|Sample_DB|2	9606.ENSP00000267103	47.94	2e-103	251
ci|000056765|Bact|Sample_DA|2	9606.ENSP00000216455	67.14	2e-103	373
ci|000042083|Bact|Sample_C|2	9606.ENSP00000414359	60.95	3e-103	372
ci|000034664|Bact|Sample_DB|2	9606.ENSP00000263168	60.33	8e-103	232
ci|000037727|Bact|Sample_DA|2	9606.ENSP00000402338	55.93	1e-102	371
ci|000009832|Bact|Sample_DB|2	9606.ENSP00000270225	52.54	1e-102	370
ci|000046860|Bact|Sample_DA|2	9606.ENSP00000270225	52.54	1e-102	370
ci|000082213|Bact|Sample_DB|2	9606.ENSP00000455744	81.74	1e-102	369
ci|000011301|Bact|Sample_DB|2	9606.ENSP00000351885	55.84	1e-102	370
ci|000050353|Bact|Sample_DA|2	9606.ENSP00000307260	47.97	2e-102	369
ci|000078947|Bact|Sample_DB|2	9606.ENSP00000357844	44.88	3e-102	369
ci|000056156|Bact|Sample_DA|2	9606.ENSP00000307260	48.12	3e-102	369
ci|000007438|Bact|Sample_DA|2	9606.ENSP00000438144	66.47	4e-102	213
ci|000027923|Bact|Sample_DB|2	9606.ENSP00000243167	41.34	1e-101	367
ci|000009778|Bact|Sample_DB|2	9606.ENSP00000391596	55.65	1e-101	361
ci|000028667|Bact|Sample_DB|2	9606.ENSP00000356905	42.86	3e-101	366
ci|000079160|Bact|Sample_DB|2	9606.ENSP00000391596	54.68	8e-101	358
ci|000068731|Bact|Sample_DB|2	9606.ENSP00000354335	33.93	8e-101	365
ci|000052275|Bact|Sample_DA|2	9606.ENSP00000360541	53.1	8e-101	364
ci|000094864|Bact|Sample_DB|2	9606.ENSP00000369461	54.92	1e-100	327
ci|000086385|Bact|Sample_DB|2	9606.ENSP00000260563	55.24	1e-100	339
ci|000090184|Bact|Sample_DB|2	9606.ENSP00000363807	49.39	1e-100	363
ci|000126398|Bact|Sample_DB|2	9606.ENSP00000323678	54.42	2e-100	363
ci|000093535|Bact|Sample_C|2	9606.ENSP00000215071	65.66	2e-100	363
ci|000032416|Bact|Sample_DB|2	9606.ENSP00000215071	65.66	2e-100	363
ci|000114171|Bact|Sample_DB|2	9606.ENSP00000290846	46.58	2e-100	362
ci|000064488|Bact|Sample_C|2	9606.ENSP00000455744	81.4	2e-100	362
ci|000020100|Bact|Sample_C|2	9606.ENSP00000323678	54.42	3e-100	363
ci|000066379|Bact|Sample_DB|2	9606.ENSP00000217456	46.38	3e-100	363
ci|000051836|Bact|Sample_DB|2	9606.ENSP00000352706	50.21	4e-100	222
ci|000006721|Bact|Sample_DA|2	9606.ENSP00000332455	48.26	5e-100	363
ci|000006307|Bact|Sample_DA|2	9606.ENSP00000227868	45.19	8e-100	362
ci|000052054|Bact|Sample_DA|2	9606.ENSP00000371634	36.85	8e-100	362
ci|000014195|Bact|Sample_DB|2	9606.ENSP00000371634	36.85	1e-99	362
ci|000069320|Bact|Sample_DB|2	9606.ENSP00000326305	60.34	1e-99	359
ci|000001973|Bact|Sample_DB|2	9606.ENSP00000313432	57.05	1e-99	360
ci|000035897|Bact|Sample_C|2	9606.ENSP00000326305	68.29	3e-99	237
ci|000065929|Bact|Sample_DB|2	9606.ENSP00000215567	55.59	3e-99	359
ci|000032310|Bact|Sample_DA|2	9606.ENSP00000345974	56.42	3e-99	359
ci|000028333|Bact|Sample_DB|2	9606.ENSP00000442770	62.5	4e-99	358
ci|000011409|Bact|Sample_DB|2	9606.ENSP00000313432	56.74	4e-99	358
ci|000006147|Bact|Sample_DB|2	9606.ENSP00000044462	70.87	5e-99	358
ci|000034728|Bact|Sample_C|2	9606.ENSP00000221167	66.25	5e-99	247
ci|000014666|Bact|Sample_DB|2	9606.ENSP00000235521	54.32	5e-99	358
ci|000038650|Bact|Sample_DB|2	9606.ENSP00000260985	75.91	7e-99	358
ci|000032537|Bact|Sample_DB|2	9606.ENSP00000264914	41.37	9e-99	353
ci|000078177|Bact|Sample_DB|2	9606.ENSP00000260985	72.81	2e-98	357
ci|000017792|Bact|Sample_DA|2	9606.ENSP00000243167	39.11	2e-98	357
ci|000058064|Bact|Sample_DA|2	9606.ENSP00000356263	44.03	2e-98	272
ci|000055636|Bact|Sample_DB|2	9606.ENSP00000364188	67.31	2e-98	356
ci|000000668|Bact|Sample_DA|2	9606.ENSP00000287295	37.54	2e-98	233
ci|000033203|Bact|Sample_DB|2	9606.ENSP00000361562	44.72	2e-98	240
ci|000080888|Bact|Sample_DB|2	9606.ENSP00000261479	71.71	3e-98	355
ci|000059906|Bact|Sample_C|2	9606.ENSP00000299518	69.06	6e-98	354
ci|000010298|Bact|Sample_DB|2	9606.ENSP00000366156	78.99	7e-98	190
ci|000070426|Bact|Sample_DB|2	9606.ENSP00000233710	64.65	8e-98	275
ci|000053375|Bact|Sample_DB|2	9606.ENSP00000288050	49.55	1e-97	355
ci|000052570|Bact|Sample_DB|2	9606.ENSP00000216254	75.34	2e-97	353
ci|000001890|Bact|Sample_DA|2	9606.ENSP00000290846	45.45	3e-97	352
ci|000078523|Bact|Sample_DB|2	9606.ENSP00000259457	72.2	3e-97	352
ci|000026450|Bact|Sample_DB|2	9606.ENSP00000349078	48.63	5e-97	353
ci|000040429|Bact|Sample_DB|2	9606.ENSP00000301149	66.04	5e-97	352
ci|000017626|Bact|Sample_DA|2	9606.ENSP00000221801	72.34	8e-97	335
ci|000026526|Bact|Sample_DA|2	9606.ENSP00000249806	58.89	1e-96	350
ci|000032214|Bact|Sample_DA|2	9606.ENSP00000249806	58.89	1e-96	350
ci|000055887|Bact|Sample_C|2	9606.ENSP00000366156	63.89	3e-96	330
ci|000041162|Bact|Sample_DB|2	9606.ENSP00000044462	81.22	3e-96	312
ci|000044400|Bact|Sample_DA|2	9606.ENSP00000369519	57.5	4e-96	350
ci|000070103|Bact|Sample_DB|2	9606.ENSP00000290846	48.39	4e-96	300
ci|000072579|Bact|Sample_DB|2	9606.ENSP00000360569	61.51	5e-96	347
ci|000083909|Bact|Sample_DB|2	9606.ENSP00000377696	67.11	7e-96	348
ci|000038304|Bact|Sample_DA|2	9606.ENSP00000349078	48.08	1e-95	348
ci|000033610|Bact|Sample_DA|2	9606.ENSP00000254090	40.97	1e-95	347
ci|000009416|Bact|Sample_DB|2	9606.ENSP00000369519	57.14	1e-95	348
ci|000055344|Bact|Sample_DB|2	9606.ENSP00000366927	61.01	2e-95	204
ci|000121447|Bact|Sample_DB|2	9606.ENSP00000302177	37.55	2e-95	346
ci|000054800|Bact|Sample_C|2	9606.ENSP00000044462	79.9	2e-95	345
ci|000093194|Bact|Sample_DB|2	9606.ENSP00000343657	55	2e-95	346
ci|000034006|Bact|Sample_DA|2	9606.ENSP00000332455	59.47	2e-95	347
ci|000015085|Bact|Sample_DA|2	9606.ENSP00000348442	65.78	3e-95	346
ci|000057300|Bact|Sample_DB|2	9606.ENSP00000222511	49.73	4e-95	345
ci|000034618|Bact|Sample_DA|2	9606.ENSP00000281038	43.8	8e-95	344
ci|000092858|Bact|Sample_DB|2	9606.ENSP00000263121	73.99	1e-94	343
ci|000008912|Bact|Sample_DA|2	9606.ENSP00000323678	53.64	2e-94	343
ci|000050804|Bact|Sample_DA|2	9606.ENSP00000323678	53.64	2e-94	343
ci|000009997|Bact|Sample_DB|2	9606.ENSP00000323678	56.11	2e-94	238
ci|000046105|Bact|Sample_DB|2	9606.ENSP00000445829	58.1	2e-94	342
ci|000021093|Bact|Sample_DB|2	9606.ENSP00000340736	52.86	2e-94	343
ci|000002582|Bact|Sample_DA|2	9606.ENSP00000258739	80.6	3e-94	342
ci|000009313|Bact|Sample_DA|2	9606.ENSP00000359910	74.78	3e-94	342
ci|000106094|Bact|Sample_C|2	9606.ENSP00000371634	36.69	4e-94	344
ci|000029809|Bact|Sample_DB|2	9606.ENSP00000229270	66.8	5e-94	341
ci|000000814|Bact|Sample_DA|2	9606.ENSP00000356563	47.59	5e-94	343
ci|000083901|Bact|Sample_DB|2	9606.ENSP00000360327	48.46	7e-94	341
ci|000063396|Bact|Sample_C|2	9606.ENSP00000261479	78.74	8e-94	340
ci|000026807|Bact|Sample_DB|2	9606.ENSP00000369519	57.99	1e-93	342
ci|000005727|Bact|Sample_DA|2	9606.ENSP00000340736	51.86	1e-93	341
ci|000076271|Bact|Sample_C|2	9606.ENSP00000409612	75.34	1e-93	340
ci|000035124|Bact|Sample_C|2	9606.ENSP00000317473	76.09	1e-93	236
ci|000011005|Bact|Sample_DA|2	9606.ENSP00000332455	62.07	2e-93	214
ci|000047809|Bact|Sample_DA|2	9606.ENSP00000368438	70	2e-93	339
ci|000091330|Bact|Sample_DB|2	9606.ENSP00000267842	37.57	3e-93	339
ci|000010445|Bact|Sample_DB|2	9606.ENSP00000044462	81.73	4e-93	338
ci|000007268|Bact|Sample_DA|2	9606.ENSP00000367623	47.38	4e-93	339
ci|000017328|Bact|Sample_DB|2	9606.ENSP00000295640	77.39	7e-93	337
ci|000059110|Bact|Sample_DA|2	9606.ENSP00000235521	46.56	9e-93	228
ci|000054405|Bact|Sample_DB|2	9606.ENSP00000349078	42.39	1e-92	201
ci|000091126|Bact|Sample_DB|2	9606.ENSP00000215071	57.99	1e-92	247
ci|000073016|Bact|Sample_C|2	9606.ENSP00000455744	82.74	1e-92	336
ci|000004008|Bact|Sample_DA|2	9606.ENSP00000324648	38.49	2e-92	337
ci|000051569|Bact|Sample_C|2	9606.ENSP00000322439	60	2e-92	336
ci|000003010|Bact|Sample_DA|2	9606.ENSP00000367346	55.25	2e-92	336
ci|000016014|Bact|Sample_DA|2	9606.ENSP00000198801	48.05	2e-92	336
ci|000035838|Bact|Sample_C|2	9606.ENSP00000249806	53.54	3e-92	335
ci|000001148|Bact|Sample_DA|2	9606.ENSP00000324648	38.28	4e-92	336
ci|000124817|Bact|Sample_DB|2	9606.ENSP00000361562	46.76	4e-92	336
ci|000009837|Bact|Sample_DB|2	9606.ENSP00000354335	36.64	4e-92	336
ci|000083988|Bact|Sample_DB|2	9606.ENSP00000363807	51.38	4e-92	335
ci|000000548|Bact|Sample_C|2	9606.ENSP00000323678	56.77	5e-92	336
ci|000005855|Bact|Sample_DA|2	9606.ENSP00000367655	37.04	5e-92	336
ci|000050928|Bact|Sample_DA|2	9606.ENSP00000367992	64.93	5e-92	202
ci|000008966|Bact|Sample_DB|2	9606.ENSP00000445162	55	6e-92	334
ci|000071350|Bact|Sample_C|2	9606.ENSP00000233710	74.88	9e-92	334
ci|000059701|Bact|Sample_DA|2	9606.ENSP00000267103	52.46	1e-91	333
ci|000010380|Bact|Sample_DA|2	9606.ENSP00000354688	47.67	2e-91	332
ci|000053874|Bact|Sample_DA|2	9606.ENSP00000267103	52.46	2e-91	333
ci|000011605|Bact|Sample_DB|2	9606.ENSP00000355325	77.07	2e-91	332
ci|000116374|Bact|Sample_DB|2	9606.ENSP00000360247	40.9	6e-91	332
ci|000040359|Bact|Sample_DB|2	9606.ENSP00000368438	69.57	9e-91	211
ci|000074507|Bact|Sample_DA|2	9606.ENSP00000421566	31.3	2e-90	331
ci|000040424|Bact|Sample_DA|2	9606.ENSP00000254090	41.39	2e-90	286
ci|000052689|Bact|Sample_C|2	9606.ENSP00000262374	52.07	2e-90	221
ci|000027763|Bact|Sample_DA|2	9606.ENSP00000221700	39.66	2e-90	330
ci|000026253|Bact|Sample_DA|2	9606.ENSP00000254193	67.19	3e-90	329
ci|000059985|Bact|Sample_DA|2	9606.ENSP00000315476	64.75	4e-90	328
ci|000006220|Bact|Sample_DB|2	9606.ENSP00000360247	41.48	4e-90	329
ci|000052665|Bact|Sample_DB|2	9606.ENSP00000336887	53.89	5e-90	328
ci|000075491|Bact|Sample_DA|2	9606.ENSP00000233379	52.41	5e-90	328
ci|000075492|Bact|Sample_DA|2	9606.ENSP00000233379	52.41	6e-90	328
ci|000054464|Bact|Sample_C|2	9606.ENSP00000205402	76	7e-90	328
ci|000079318|Bact|Sample_DB|2	9606.ENSP00000263121	77.5	7e-90	328
ci|000078615|Bact|Sample_DA|2	9606.ENSP00000221700	36.24	9e-90	328
ci|000071650|Bact|Sample_C|2	9606.ENSP00000323678	59.73	1e-89	183
ci|000030376|Bact|Sample_DB|2	9606.ENSP00000198801	45.98	1e-89	327
ci|000037018|Bact|Sample_C|2	9606.ENSP00000362329	53.33	1e-89	327
ci|000063066|Bact|Sample_C|2	9606.ENSP00000362329	53.33	1e-89	327
ci|000056173|Bact|Sample_DB|2	9606.ENSP00000290846	43.54	1e-89	327
ci|000030708|Bact|Sample_DB|2	9606.ENSP00000387262	34.69	1e-89	328
ci|000011248|Bact|Sample_DB|2	9606.ENSP00000387262	34.69	2e-89	327
ci|000074366|Bact|Sample_DA|2	9606.ENSP00000366673	48.34	2e-89	327
ci|000074367|Bact|Sample_DA|2	9606.ENSP00000366673	48.34	2e-89	327
ci|000074368|Bact|Sample_DA|2	9606.ENSP00000366673	48.34	2e-89	327
ci|000074369|Bact|Sample_DA|2	9606.ENSP00000366673	48.34	2e-89	327
ci|000040776|Bact|Sample_DA|2	9606.ENSP00000360541	53.11	4e-89	325
ci|000074432|Bact|Sample_DA|2	9606.ENSP00000219481	59.21	4e-89	325
ci|000001042|Bact|Sample_DB|2	9606.ENSP00000266095	52.82	5e-89	325
ci|000027492|Bact|Sample_C|2	9606.ENSP00000261479	74.42	7e-89	202
ci|000018627|Bact|Sample_DB|2	9606.ENSP00000198801	49.67	8e-89	316
ci|000055966|Bact|Sample_DA|2	9606.ENSP00000319851	38.11	8e-89	214
ci|000057229|Bact|Sample_DA|2	9606.ENSP00000324648	38.16	9e-89	288
ci|000093196|Bact|Sample_DB|2	9606.ENSP00000324648	37.61	1e-88	234
ci|000037626|Bact|Sample_DA|2	9606.ENSP00000216455	75.56	1e-88	212
ci|000027256|Bact|Sample_DA|2	9606.ENSP00000272102	89.77	1e-88	324
ci|000077000|Bact|Sample_DA|2	9606.ENSP00000380795	81.42	1e-88	324
ci|000127596|Bact|Sample_DB|2	9606.ENSP00000380795	81.42	1e-88	324
ci|000011483|Bact|Sample_DB|2	9606.ENSP00000327323	41.77	1e-88	323
ci|000009337|Bact|Sample_DA|2	9606.ENSP00000324648	38.38	2e-88	275
ci|000030648|Bact|Sample_DB|2	9606.ENSP00000311572	50.75	2e-88	323
ci|000115278|Bact|Sample_DB|2	9606.ENSP00000321856	43.73	2e-88	323
ci|000000409|Bact|Sample_DB|2	9606.ENSP00000352706	61.6	2e-88	323
ci|000117810|Bact|Sample_DB|2	9606.ENSP00000225426	75.12	2e-88	323
ci|000026916|Bact|Sample_DA|2	9606.ENSP00000219481	58.84	2e-88	323
ci|000006274|Bact|Sample_C|2	9606.ENSP00000225426	75.12	2e-88	323
ci|000092235|Bact|Sample_DB|2	9606.ENSP00000216455	65.22	3e-88	323
ci|000014114|Bact|Sample_DA|2	9606.ENSP00000285930	49.69	4e-88	322
ci|000074440|Bact|Sample_DA|2	9606.ENSP00000219481	58.48	5e-88	322
ci|000116365|Bact|Sample_DB|2	9606.ENSP00000252945	40.43	8e-88	321
ci|000031580|Bact|Sample_DB|2	9606.ENSP00000326858	39.34	1e-87	320
ci|000009578|Bact|Sample_DB|2	9606.ENSP00000268220	85.47	1e-87	321
ci|000068865|Bact|Sample_DB|2	9606.ENSP00000295901	66.46	2e-87	226
ci|000008184|Bact|Sample_DB|2	9606.ENSP00000337353	51.2	2e-87	318
ci|000015576|Bact|Sample_C|2	9606.ENSP00000272902	68.97	2e-87	320
ci|000010466|Bact|Sample_DB|2	9606.ENSP00000321821	37.23	3e-87	319
ci|000114303|Bact|Sample_DB|2	9606.ENSP00000221418	55.07	3e-87	319
ci|000122940|Bact|Sample_DB|2	9606.ENSP00000074304	48.2	3e-87	320
ci|000029131|Bact|Sample_DB|2	9606.ENSP00000346173	73.4	4e-87	282
ci|000009382|Bact|Sample_DA|2	9606.ENSP00000265322	56.03	1e-86	317
ci|000056017|Bact|Sample_C|2	9606.ENSP00000225426	75.12	1e-86	317
ci|000079657|Bact|Sample_DB|2	9606.ENSP00000323678	48.44	1e-86	318
ci|000125138|Bact|Sample_DB|2	9606.ENSP00000359991	62	2e-86	316
ci|000039814|Bact|Sample_DA|2	9606.ENSP00000270225	47.35	2e-86	230
ci|000001391|Bact|Sample_DB|2	9606.ENSP00000275072	43.88	2e-86	316
ci|000067280|Bact|Sample_DB|2	9606.ENSP00000385638	54.46	3e-86	315
ci|000036739|Bact|Sample_DA|2	9606.ENSP00000371634	34.95	3e-86	317
ci|000027144|Bact|Sample_DB|2	9606.ENSP00000374354	57.14	4e-86	314
ci|000094093|Bact|Sample_C|2	9606.ENSP00000346921	67.69	6e-86	313
ci|000061180|Bact|Sample_C|2	9606.ENSP00000368831	61.02	6e-86	219
ci|000082893|Bact|Sample_DB|2	9606.ENSP00000387262	35.08	8e-86	315
ci|000006911|Bact|Sample_DB|2	9606.ENSP00000252945	39.57	1e-85	315
ci|000047291|Bact|Sample_DA|2	9606.ENSP00000254193	57.39	1e-85	191
ci|000058258|Bact|Sample_DA|2	9606.ENSP00000252945	39.57	2e-85	314
ci|000067177|Bact|Sample_DB|2	9606.ENSP00000353770	81.42	2e-85	313
ci|000032404|Bact|Sample_DB|2	9606.ENSP00000300087	81.82	2e-85	314
ci|000009594|Bact|Sample_DB|2	9606.ENSP00000312066	45.55	2e-85	313
ci|000019484|Bact|Sample_DB|2	9606.ENSP00000302177	34.41	4e-85	312
ci|000029294|Bact|Sample_DB|2	9606.ENSP00000290541	55.12	4e-85	311
ci|000086517|Bact|Sample_DB|2	9606.ENSP00000305995	64.71	4e-85	310
ci|000041117|Bact|Sample_DB|2	9606.ENSP00000267842	37.85	5e-85	160
ci|000030292|Bact|Sample_DB|2	9606.ENSP00000360541	53.45	8e-85	311
ci|000127280|Bact|Sample_DB|2	9606.ENSP00000330945	70.23	9e-85	312
ci|000018582|Bact|Sample_C|2	9606.ENSP00000348168	52.58	9e-85	311
ci|000039673|Bact|Sample_C|2	9606.ENSP00000313432	43.54	9e-85	310
ci|000000370|Bact|Sample_DA|2	9606.ENSP00000217961	43.33	1e-84	311
ci|000052723|Bact|Sample_DA|2	9606.ENSP00000326305	65.07	1e-84	310
ci|000047159|Bact|Sample_C|2	9606.ENSP00000267842	50.16	1e-84	311
ci|000013750|Bact|Sample_DA|2	9606.ENSP00000296255	69.9	2e-84	310
ci|000028706|Bact|Sample_DB|2	9606.ENSP00000288111	46.67	2e-84	310
ci|000083413|Bact|Sample_DB|2	9606.ENSP00000368438	58.08	2e-84	195
ci|000032768|Bact|Sample_DB|2	9606.ENSP00000348211	46.15	2e-84	311
ci|000019593|Bact|Sample_DB|2	9606.ENSP00000245407	32.52	3e-84	310
ci|000052450|Bact|Sample_DA|2	9606.ENSP00000234677	76.96	3e-84	310
ci|000081538|Bact|Sample_DB|2	9606.ENSP00000355467	40	3e-84	179
ci|000074109|Bact|Sample_DA|2	9606.ENSP00000270586	69.23	5e-84	308
ci|000074108|Bact|Sample_DA|2	9606.ENSP00000270586	69.23	5e-84	308
ci|000025637|Bact|Sample_C|2	9606.ENSP00000261714	55.34	5e-84	310
ci|000074020|Bact|Sample_C|2	9606.ENSP00000381785	52.43	7e-84	308
ci|000051758|Bact|Sample_DB|2	9606.ENSP00000312066	45.12	1e-83	307
ci|000045013|Bact|Sample_DA|2	9606.ENSP00000351100	42.63	1e-83	306
ci|000001071|Bact|Sample_DA|2	9606.ENSP00000270586	68.75	2e-83	306
ci|000086682|Bact|Sample_DB|2	9606.ENSP00000438144	67.44	2e-83	223
ci|000029033|Bact|Sample_DB|2	9606.ENSP00000264896	36.32	2e-83	307
ci|000074261|Bact|Sample_DB|2	9606.ENSP00000356982	83.54	3e-83	305
ci|000006586|Bact|Sample_DB|2	9606.ENSP00000356982	83.54	4e-83	305
ci|000030943|Bact|Sample_DB|2	9606.ENSP00000277541	29.82	4e-83	306
ci|000079081|Bact|Sample_DB|2	9606.ENSP00000267842	50.32	9e-83	304
ci|000001693|Bact|Sample_DA|2	9606.ENSP00000302177	37.94	2e-82	303
ci|000029214|Bact|Sample_DB|2	9606.ENSP00000315152	53.9	2e-82	303
ci|000067168|Bact|Sample_DB|2	9606.ENSP00000221418	59.32	4e-82	218
ci|000009737|Bact|Sample_DA|2	9606.ENSP00000356982	82.93	4e-82	302
ci|000053751|Bact|Sample_DA|2	9606.ENSP00000264414	72.6	4e-82	301
ci|000051089|Bact|Sample_DA|2	9606.ENSP00000238788	32.61	4e-82	303
ci|000057279|Bact|Sample_DA|2	9606.ENSP00000360247	40	5e-82	185
ci|000000253|Bact|Sample_DA|2	9606.ENSP00000238788	32.61	5e-82	303
ci|000062497|Bact|Sample_C|2	9606.ENSP00000367923	75.63	7e-82	301
ci|000038775|Bact|Sample_DA|2	9606.ENSP00000354152	57.43	9e-82	302
ci|000027547|Bact|Sample_C|2	9606.ENSP00000321856	44.6	1e-81	221
ci|000078948|Bact|Sample_DA|2	9606.ENSP00000354152	57.43	1e-81	302
ci|000084618|Bact|Sample_DB|2	9606.ENSP00000300408	60.48	1e-81	299
ci|000006341|Bact|Sample_DA|2	9606.ENSP00000346173	56.64	2e-81	299
ci|000079086|Bact|Sample_DA|2	9606.ENSP00000296424	61.48	3e-81	299
ci|000025332|Bact|Sample_DB|2	9606.ENSP00000312606	43.75	3e-81	299
ci|000007210|Bact|Sample_DA|2	9606.ENSP00000374354	48.45	3e-81	298
ci|000022845|Bact|Sample_DA|2	9606.ENSP00000368646	70.92	4e-81	299
ci|000097102|Bact|Sample_DB|2	9606.ENSP00000221486	47.77	4e-81	298
ci|000049627|Bact|Sample_C|2	9606.ENSP00000354335	38.93	4e-81	174
ci|000022777|Bact|Sample_C|2	9606.ENSP00000296424	61.48	4e-81	299
ci|000053093|Bact|Sample_DA|2	9606.ENSP00000406598	54.45	4e-81	206
ci|000080622|Bact|Sample_DB|2	9606.ENSP00000221418	52.9	5e-81	298
ci|000034013|Bact|Sample_DA|2	9606.ENSP00000368438	68.16	8e-81	297
ci|000000925|Bact|Sample_DA|2	9606.ENSP00000320634	29.88	8e-81	299
ci|000036878|Bact|Sample_DA|2	9606.ENSP00000264896	36.41	9e-81	298
ci|000038841|Bact|Sample_DB|2	9606.ENSP00000354152	57.03	1e-80	298
ci|000068764|Bact|Sample_DB|2	9606.ENSP00000317579	55.02	1e-80	282
ci|000129922|Bact|Sample_DB|2	9606.ENSP00000264896	36.41	2e-80	298
ci|000128838|Bact|Sample_DB|2	9606.ENSP00000334738	53.04	2e-80	298
ci|000048703|Bact|Sample_C|2	9606.ENSP00000320866	84.31	2e-80	297
ci|000045015|Bact|Sample_C|2	9606.ENSP00000298125	54.37	2e-80	295
ci|000028408|Bact|Sample_DA|2	9606.ENSP00000334738	53.04	2e-80	298
ci|000005749|Bact|Sample_DB|2	9606.ENSP00000292180	44.87	2e-80	296
ci|000054136|Bact|Sample_DB|2	9606.ENSP00000248041	33.76	4e-80	296
ci|000046267|Bact|Sample_DA|2	9606.ENSP00000295685	78.57	4e-80	295
ci|000053313|Bact|Sample_DB|2	9606.ENSP00000266517	42.69	6e-80	295
ci|000092333|Bact|Sample_DB|2	9606.ENSP00000266517	42.69	6e-80	295
ci|000008827|Bact|Sample_DA|2	9606.ENSP00000266517	42.69	9e-80	295
ci|000052944|Bact|Sample_DA|2	9606.ENSP00000233379	50	9e-80	293
ci|000083889|Bact|Sample_DB|2	9606.ENSP00000359688	75.69	9e-80	293
ci|000006693|Bact|Sample_DB|2	9606.ENSP00000252487	44.74	2e-79	293
ci|000060499|Bact|Sample_DA|2	9606.ENSP00000252945	34.17	2e-79	293
ci|000001805|Bact|Sample_DA|2	9606.ENSP00000252487	44.74	3e-79	293
ci|000000212|Bact|Sample_DA|2	9606.ENSP00000337688	47.32	3e-79	287
ci|000065473|Bact|Sample_C|2	9606.ENSP00000285930	49.83	3e-79	292
ci|000039856|Bact|Sample_DA|2	9606.ENSP00000355325	80.92	3e-79	292
ci|000069687|Bact|Sample_DB|2	9606.ENSP00000302177	35.54	5e-79	292
ci|000116379|Bact|Sample_DB|2	9606.ENSP00000360247	41.6	5e-79	291
ci|000057673|Bact|Sample_DA|2	9606.ENSP00000354152	54.58	5e-79	293
ci|000080024|Bact|Sample_DB|2	9606.ENSP00000258739	77.71	6e-79	290
ci|000041681|Bact|Sample_DB|2	9606.ENSP00000441875	72.91	6e-79	291
ci|000072854|Bact|Sample_C|2	9606.ENSP00000215071	71.79	1e-78	290
ci|000054395|Bact|Sample_DA|2	9606.ENSP00000254940	72.07	1e-78	289
ci|000013482|Bact|Sample_DA|2	9606.ENSP00000253099	56.25	2e-78	290
ci|000012570|Bact|Sample_C|2	9606.ENSP00000265322	56.57	2e-78	290
ci|000052077|Bact|Sample_DA|2	9606.ENSP00000326219	56.39	2e-78	290
ci|000126828|Bact|Sample_DB|2	9606.ENSP00000388169	85.63	3e-78	289
ci|000065990|Bact|Sample_DB|2	9606.ENSP00000367299	46.82	3e-78	290
ci|000003767|Bact|Sample_DB|2	9606.ENSP00000261038	36.46	5e-78	289
ci|000054120|Bact|Sample_DB|2	9606.ENSP00000261479	86.79	5e-78	288
ci|000010782|Bact|Sample_DB|2	9606.ENSP00000040663	57.3	8e-78	289
ci|000044800|Bact|Sample_DB|2	9606.ENSP00000221700	40	9e-78	278
ci|000095089|Bact|Sample_DB|2	9606.ENSP00000387262	35.71	1e-77	209
ci|000040814|Bact|Sample_DA|2	9606.ENSP00000396937	49.5	2e-77	286
ci|000068872|Bact|Sample_DB|2	9606.ENSP00000441875	59.48	3e-77	285
ci|000012169|Bact|Sample_C|2	9606.ENSP00000368646	58.54	3e-77	286
ci|000041813|Bact|Sample_DB|2	9606.ENSP00000370023	62.59	3e-77	184
ci|000043284|Bact|Sample_DB|2	9606.ENSP00000313432	55.94	4e-77	285
ci|000049167|Bact|Sample_DA|2	9606.ENSP00000406674	50	4e-77	285
ci|000038407|Bact|Sample_C|2	9606.ENSP00000354152	56.49	5e-77	157
ci|000034025|Bact|Sample_DB|2	9606.ENSP00000306614	75.58	5e-77	285
ci|000126478|Bact|Sample_DB|2	9606.ENSP00000306614	75.58	5e-77	285
ci|000052279|Bact|Sample_DB|2	9606.ENSP00000391596	61.4	5e-77	279
ci|000038888|Bact|Sample_DA|2	9606.ENSP00000217961	40.37	7e-77	285
ci|000002007|Bact|Sample_DB|2	9606.ENSP00000290429	47.17	1e-76	284
ci|000030349|Bact|Sample_DB|2	9606.ENSP00000356807	53.13	1e-76	284
ci|000032686|Bact|Sample_DA|2	9606.ENSP00000348442	68.6	1e-76	284
ci|000084281|Bact|Sample_DB|2	9606.ENSP00000252487	45.82	2e-76	283
ci|000066207|Bact|Sample_DB|2	9606.ENSP00000352706	56.13	2e-76	284
ci|000087414|Bact|Sample_DB|2	9606.ENSP00000229270	62.23	2e-76	281
ci|000121805|Bact|Sample_DB|2	9606.ENSP00000348933	65.55	2e-76	284
ci|000043367|Bact|Sample_C|2	9606.ENSP00000217455	49.34	2e-76	283
ci|000042728|Bact|Sample_DB|2	9606.ENSP00000252487	42.27	3e-76	283
ci|000026974|Bact|Sample_DA|2	9606.ENSP00000290349	50.72	3e-76	282
ci|000074493|Bact|Sample_C|2	9606.ENSP00000254193	60.62	3e-76	281
ci|000074207|Bact|Sample_DB|2	9606.ENSP00000217455	49.34	3e-76	282
ci|000019342|Bact|Sample_DB|2	9606.ENSP00000385638	60.16	3e-76	146
ci|000026972|Bact|Sample_DA|2	9606.ENSP00000290349	50.72	4e-76	282
ci|000046760|Bact|Sample_DB|2	9606.ENSP00000217455	49.34	4e-76	282
ci|000086352|Bact|Sample_DB|2	9606.ENSP00000348442	57.59	5e-76	280
ci|000052451|Bact|Sample_DB|2	9606.ENSP00000263121	77.06	7e-76	281
ci|000009981|Bact|Sample_DA|2	9606.ENSP00000271308	65.5	1e-75	254
ci|000056463|Bact|Sample_DA|2	9606.ENSP00000266517	39.35	2e-75	280
ci|000075785|Bact|Sample_C|2	9606.ENSP00000290541	56.25	2e-75	278
ci|000034146|Bact|Sample_DB|2	9606.ENSP00000381785	52.1	2e-75	280
ci|000072144|Bact|Sample_C|2	9606.ENSP00000221418	44.85	3e-75	279
ci|000070727|Bact|Sample_DB|2	9606.ENSP00000354688	47.24	3e-75	155
ci|000016196|Bact|Sample_DA|2	9606.ENSP00000264914	43.3	3e-75	208
ci|000046103|Bact|Sample_DA|2	9606.ENSP00000358831	52.09	4e-75	279
ci|000069777|Bact|Sample_C|2	9606.ENSP00000272902	70.59	4e-75	278
ci|000038069|Bact|Sample_DA|2	9606.ENSP00000358831	52.09	4e-75	279
ci|000013304|Bact|Sample_DA|2	9606.ENSP00000261479	86.18	5e-75	278
ci|000000791|Bact|Sample_DB|2	9606.ENSP00000358831	52.09	5e-75	279
ci|000033677|Bact|Sample_C|2	9606.ENSP00000315152	55.35	5e-75	193
ci|000010118|Bact|Sample_DA|2	9606.ENSP00000285930	48.65	6e-75	222
ci|000042424|Bact|Sample_DB|2	9606.ENSP00000263270	95.07	6e-75	278
ci|000033219|Bact|Sample_DB|2	9606.ENSP00000303145	68.81	7e-75	279
ci|000035593|Bact|Sample_DB|2	9606.ENSP00000263270	95.07	1e-74	278
ci|000118369|Bact|Sample_DB|2	9606.ENSP00000318115	46.13	2e-74	277
ci|000065916|Bact|Sample_DB|2	9606.ENSP00000318115	46.13	2e-74	277
ci|000078474|Bact|Sample_DB|2	9606.ENSP00000318115	46.13	2e-74	277
ci|000035372|Bact|Sample_DB|2	9606.ENSP00000254090	45.89	2e-74	183
ci|000032670|Bact|Sample_DA|2	9606.ENSP00000263270	94.37	2e-74	276
ci|000057243|Bact|Sample_DA|2	9606.ENSP00000270538	57.53	4e-74	276
ci|000032103|Bact|Sample_DB|2	9606.ENSP00000358831	51.71	4e-74	276
ci|000017199|Bact|Sample_DB|2	9606.ENSP00000288111	49.07	4e-74	276
ci|000087171|Bact|Sample_DB|2	9606.ENSP00000347345	65.83	4e-74	275
ci|000107356|Bact|Sample_DB|2	9606.ENSP00000262193	58.53	5e-74	274
ci|000006165|Bact|Sample_DB|2	9606.ENSP00000311121	80	6e-74	187
ci|000052219|Bact|Sample_C|2	9606.ENSP00000285930	52.31	6e-74	214
ci|000032506|Bact|Sample_DA|2	9606.ENSP00000364883	46.44	6e-74	275
ci|000045291|Bact|Sample_DA|2	9606.ENSP00000351885	67.89	7e-74	275
ci|000005997|Bact|Sample_DA|2	9606.ENSP00000274026	59.73	8e-74	251
ci|000049239|Bact|Sample_C|2	9606.ENSP00000301149	56.08	9e-74	274
ci|000048614|Bact|Sample_C|2	9606.ENSP00000362329	60.98	9e-74	275
ci|000065848|Bact|Sample_C|2	9606.ENSP00000381785	45.35	9e-74	275
ci|000012847|Bact|Sample_DB|2	9606.ENSP00000290349	51.08	9e-74	274
ci|000073588|Bact|Sample_C|2	9606.ENSP00000346173	69.72	1e-73	157
ci|000029616|Bact|Sample_C|2	9606.ENSP00000254090	45.28	1e-73	274
ci|000009777|Bact|Sample_C|2	9606.ENSP00000362334	64.62	2e-73	271
ci|000082903|Bact|Sample_DB|2	9606.ENSP00000281273	46.04	2e-73	273
ci|000011926|Bact|Sample_C|2	9606.ENSP00000236671	53.91	5e-73	272
ci|000092648|Bact|Sample_DB|2	9606.ENSP00000016171	55.33	6e-73	272
ci|000028510|Bact|Sample_DA|2	9606.ENSP00000389813	67.51	6e-73	272
ci|000054138|Bact|Sample_DA|2	9606.ENSP00000455744	82.42	8e-73	271
ci|000008499|Bact|Sample_DA|2	9606.ENSP00000342026	62.79	1e-72	271
ci|000095934|Bact|Sample_DB|2	9606.ENSP00000355325	81.65	1e-72	270
ci|000032137|Bact|Sample_DA|2	9606.ENSP00000246151	61.81	1e-72	270
ci|000038383|Bact|Sample_C|2	9606.ENSP00000215071	73.18	2e-72	270
ci|000050352|Bact|Sample_C|2	9606.ENSP00000215071	71.97	2e-72	198
ci|000047330|Bact|Sample_C|2	9606.ENSP00000242375	42.31	2e-72	196
ci|000013367|Bact|Sample_DA|2	9606.ENSP00000421566	31	2e-72	271
ci|000013795|Bact|Sample_DA|2	9606.ENSP00000290429	50.88	2e-72	216
ci|000013386|Bact|Sample_DA|2	9606.ENSP00000226796	68.93	2e-72	268
ci|000020877|Bact|Sample_DB|2	9606.ENSP00000262193	62.39	3e-72	146
ci|000080865|Bact|Sample_DB|2	9606.ENSP00000044462	81.95	3e-72	238
ci|000092571|Bact|Sample_DB|2	9606.ENSP00000253099	62.56	3e-72	269
ci|000023075|Bact|Sample_DA|2	9606.ENSP00000358909	46.6	4e-72	270
ci|000028217|Bact|Sample_DB|2	9606.ENSP00000358909	46.6	4e-72	270
ci|000059270|Bact|Sample_DB|2	9606.ENSP00000219481	49.82	4e-72	268
ci|000013777|Bact|Sample_DB|2	9606.ENSP00000290349	51.09	8e-72	267
ci|000001868|Bact|Sample_DA|2	9606.ENSP00000216455	61.78	9e-72	267
ci|000053447|Bact|Sample_DB|2	9606.ENSP00000438144	67.34	1e-71	268
ci|000025736|Bact|Sample_C|2	9606.ENSP00000371634	33.27	1e-71	269
ci|000094732|Bact|Sample_DB|2	9606.ENSP00000296509	66.67	1e-71	267
ci|000002739|Bact|Sample_DA|2	9606.ENSP00000323047	43.17	2e-71	266
ci|000018614|Bact|Sample_DA|2	9606.ENSP00000260324	61.93	2e-71	266
ci|000032157|Bact|Sample_DA|2	9606.ENSP00000321856	41.51	3e-71	187
ci|000043834|Bact|Sample_DB|2	9606.ENSP00000385638	59.71	6e-71	171
ci|000122037|Bact|Sample_DB|2	9606.ENSP00000371230	58.57	7e-71	265
ci|000050582|Bact|Sample_C|2	9606.ENSP00000296255	62.57	8e-71	265
ci|000043783|Bact|Sample_DB|2	9606.ENSP00000222511	51.37	8e-71	265
ci|000001784|Bact|Sample_DB|2	9606.ENSP00000361502	49.03	9e-71	265
ci|000095340|Bact|Sample_DB|2	9606.ENSP00000234677	68.82	9e-71	265
ci|000060902|Bact|Sample_DB|2	9606.ENSP00000327070	48.48	9e-71	177
ci|000093715|Bact|Sample_DB|2	9606.ENSP00000303145	59.66	1e-70	263
ci|000047335|Bact|Sample_DA|2	9606.ENSP00000321821	32	1e-70	188
ci|000040151|Bact|Sample_DB|2	9606.ENSP00000353770	68.95	2e-70	262
ci|000042863|Bact|Sample_DB|2	9606.ENSP00000168216	57.41	3e-70	121
ci|000068810|Bact|Sample_DA|2	9606.ENSP00000363794	57.31	3e-70	263
ci|000039263|Bact|Sample_DA|2	9606.ENSP00000268261	52.89	3e-70	263
ci|000096796|Bact|Sample_DB|2	9606.ENSP00000300408	63.41	4e-70	260
ci|000014396|Bact|Sample_DB|2	9606.ENSP00000370023	63.96	9e-70	261
ci|000078480|Bact|Sample_DB|2	9606.ENSP00000215567	65.19	1e-69	261
ci|000022861|Bact|Sample_DB|2	9606.ENSP00000325312	55.7	1e-69	261
ci|000071305|Bact|Sample_DB|2	9606.ENSP00000336887	57.52	1e-69	259
ci|000033201|Bact|Sample_DB|2	9606.ENSP00000361562	45.48	1e-69	261
ci|000079712|Bact|Sample_DB|2	9606.ENSP00000292180	45.21	1e-69	261
ci|000047959|Bact|Sample_DA|2	9606.ENSP00000267103	53.78	1e-69	261
ci|000001066|Bact|Sample_DA|2	9606.ENSP00000267842	43.71	2e-69	261
ci|000084661|Bact|Sample_DB|2	9606.ENSP00000323047	40.9	2e-69	259
ci|000017715|Bact|Sample_DA|2	9606.ENSP00000322439	51.64	2e-69	259
ci|000009875|Bact|Sample_C|2	9606.ENSP00000249806	63.3	2e-69	259
ci|000009226|Bact|Sample_DA|2	9606.ENSP00000200652	35.82	2e-69	190
ci|000019903|Bact|Sample_DB|2	9606.ENSP00000370546	40.52	3e-69	260
ci|000029995|Bact|Sample_C|2	9606.ENSP00000371101	63.98	3e-69	213
ci|000005785|Bact|Sample_C|2	9606.ENSP00000254090	42.68	3e-69	260
ci|000052469|Bact|Sample_DA|2	9606.ENSP00000310241	33.92	4e-69	259
ci|000037438|Bact|Sample_DA|2	9606.ENSP00000278353	47.13	4e-69	259
ci|000099446|Bact|Sample_DB|2	9606.ENSP00000346921	67.65	5e-69	140
ci|000057779|Bact|Sample_DB|2	9606.ENSP00000299163	50.79	7e-69	256
ci|000059269|Bact|Sample_DA|2	9606.ENSP00000340684	56.54	1e-68	257
ci|000056798|Bact|Sample_DB|2	9606.ENSP00000265881	66.67	1e-68	257
ci|000027962|Bact|Sample_DA|2	9606.ENSP00000311399	64.32	2e-68	258
ci|000041474|Bact|Sample_C|2	9606.ENSP00000346921	68.51	3e-68	255
ci|000052055|Bact|Sample_DA|2	9606.ENSP00000324944	32.97	3e-68	208
ci|000013756|Bact|Sample_DA|2	9606.ENSP00000361562	49.21	3e-68	258
ci|000016713|Bact|Sample_DA|2	9606.ENSP00000273375	53.94	3e-68	256
ci|000021988|Bact|Sample_DB|2	9606.ENSP00000445829	78.06	3e-68	255
ci|000054989|Bact|Sample_DB|2	9606.ENSP00000361502	47.21	4e-68	256
ci|000119584|Bact|Sample_DB|2	9606.ENSP00000296223	84	4e-68	255
ci|000078060|Bact|Sample_DA|2	9606.ENSP00000419475	60.8	4e-68	256
ci|000009778|Bact|Sample_DA|2	9606.ENSP00000361502	45.09	5e-68	256
ci|000057291|Bact|Sample_DB|2	9606.ENSP00000285930	49.21	5e-68	187
ci|000039002|Bact|Sample_DA|2	9606.ENSP00000326219	48.8	5e-68	254
ci|000126529|Bact|Sample_DB|2	9606.ENSP00000264167	66.88	6e-68	255
ci|000032664|Bact|Sample_DA|2	9606.ENSP00000361502	45.09	6e-68	256
ci|000016606|Bact|Sample_DA|2	9606.ENSP00000247461	44.61	8e-68	256
ci|000127128|Bact|Sample_DB|2	9606.ENSP00000438125	27.81	1e-67	256
ci|000034358|Bact|Sample_DA|2	9606.ENSP00000436005	63.45	1e-67	199
ci|000034331|Bact|Sample_DB|2	9606.ENSP00000438125	27.81	1e-67	256
ci|000033570|Bact|Sample_DA|2	9606.ENSP00000369411	73.94	1e-67	254
ci|000099023|Bact|Sample_DB|2	9606.ENSP00000452762	73.99	1e-67	253
ci|000027834|Bact|Sample_DB|2	9606.ENSP00000308275	40.75	2e-67	253
ci|000040091|Bact|Sample_DA|2	9606.ENSP00000354688	47.33	2e-67	253
ci|000031704|Bact|Sample_DB|2	9606.ENSP00000370966	40.43	3e-67	253
ci|000031310|Bact|Sample_DA|2	9606.ENSP00000354688	47.33	3e-67	253
ci|000000726|Bact|Sample_DA|2	9606.ENSP00000338030	39.16	3e-67	254
ci|000052227|Bact|Sample_DA|2	9606.ENSP00000361558	55.66	4e-67	252
ci|000016677|Bact|Sample_DA|2	9606.ENSP00000328789	86.62	4e-67	251
ci|000001927|Bact|Sample_DB|2	9606.ENSP00000354688	37.94	5e-67	252
ci|000027807|Bact|Sample_C|2	9606.ENSP00000354335	39.57	5e-67	253
ci|000070743|Bact|Sample_DB|2	9606.ENSP00000354152	51.21	5e-67	250
ci|000067154|Bact|Sample_DB|2	9606.ENSP00000292180	51.08	5e-67	252
ci|000055320|Bact|Sample_DB|2	9606.ENSP00000260643	36.34	8e-67	252
ci|000051909|Bact|Sample_C|2	9606.ENSP00000262193	58.97	8e-67	250
ci|000006083|Bact|Sample_DA|2	9606.ENSP00000260643	36.34	9e-67	252
ci|000069997|Bact|Sample_DA|2	9606.ENSP00000372112	57.56	2e-66	249
ci|000013755|Bact|Sample_DA|2	9606.ENSP00000327070	70.24	3e-66	120
ci|000048112|Bact|Sample_DA|2	9606.ENSP00000346173	68.42	3e-66	184
ci|000112112|Bact|Sample_DB|2	9606.ENSP00000317000	40.31	3e-66	249
ci|000032873|Bact|Sample_DA|2	9606.ENSP00000359976	37.56	3e-66	249
ci|000046475|Bact|Sample_DA|2	9606.ENSP00000359976	37.56	4e-66	249
ci|000055326|Bact|Sample_C|2	9606.ENSP00000368438	67.98	8e-66	248
ci|000033000|Bact|Sample_DA|2	9606.ENSP00000359991	62.63	8e-66	248
ci|000012005|Bact|Sample_DB|2	9606.ENSP00000253462	67.05	1e-65	247
ci|000033454|Bact|Sample_DA|2	9606.ENSP00000262193	55.8	1e-65	170
ci|000099578|Bact|Sample_C|2	9606.ENSP00000262061	65.22	2e-65	247
ci|000055642|Bact|Sample_DB|2	9606.ENSP00000263270	95.12	2e-65	246
ci|000093088|Bact|Sample_DB|2	9606.ENSP00000368646	59.62	2e-65	245
ci|000082629|Bact|Sample_DB|2	9606.ENSP00000276692	64.74	2e-65	246
ci|000050998|Bact|Sample_C|2	9606.ENSP00000346921	59.46	2e-65	246
ci|000111140|Bact|Sample_DB|2	9606.ENSP00000240488	55.12	3e-65	245
ci|000056590|Bact|Sample_DA|2	9606.ENSP00000358909	48.74	4e-65	246
ci|000058091|Bact|Sample_DA|2	9606.ENSP00000290846	41.85	4e-65	245
ci|000069824|Bact|Sample_DB|2	9606.ENSP00000284719	57.27	5e-65	246
ci|000048325|Bact|Sample_C|2	9606.ENSP00000363794	64.56	6e-65	202
ci|000060873|Bact|Sample_DB|2	9606.ENSP00000216075	62.5	7e-65	208
ci|000098320|Bact|Sample_DB|2	9606.ENSP00000288111	44.22	7e-65	244
ci|000070245|Bact|Sample_DB|2	9606.ENSP00000347581	36.19	8e-65	244
ci|000035570|Bact|Sample_DB|2	9606.ENSP00000225972	46.57	8e-65	245
ci|000018770|Bact|Sample_DB|2	9606.ENSP00000350708	44.09	8e-65	209
ci|000022759|Bact|Sample_DB|2	9606.ENSP00000225972	46.57	1e-64	245
ci|000048020|Bact|Sample_DA|2	9606.ENSP00000375975	70.39	1e-64	243
ci|000084942|Bact|Sample_DB|2	9606.ENSP00000311095	33.82	1e-64	183
ci|000113690|Bact|Sample_DB|2	9606.ENSP00000258455	38.99	2e-64	243
ci|000039845|Bact|Sample_C|2	9606.ENSP00000258455	38.99	2e-64	243
ci|000007322|Bact|Sample_DA|2	9606.ENSP00000370648	45.64	2e-64	243
ci|000022729|Bact|Sample_DA|2	9606.ENSP00000262460	58.46	2e-64	243
ci|000072373|Bact|Sample_DA|2	9606.ENSP00000368109	35.42	2e-64	243
ci|000071302|Bact|Sample_DA|2	9606.ENSP00000347581	35.95	3e-64	243
ci|000059568|Bact|Sample_DA|2	9606.ENSP00000385638	46.7	3e-64	150
ci|000070956|Bact|Sample_C|2	9606.ENSP00000299767	53.51	3e-64	242
ci|000030483|Bact|Sample_DB|2	9606.ENSP00000253303	43.66	3e-64	243
ci|000037516|Bact|Sample_DA|2	9606.ENSP00000369461	58.67	4e-64	242
ci|000046164|Bact|Sample_DA|2	9606.ENSP00000347581	35.95	4e-64	243
ci|000095190|Bact|Sample_DB|2	9606.ENSP00000323678	49.43	4e-64	241
ci|000031720|Bact|Sample_DA|2	9606.ENSP00000369461	58.33	5e-64	242
ci|000085067|Bact|Sample_DB|2	9606.ENSP00000225729	69.44	6e-64	242
ci|000006579|Bact|Sample_DA|2	9606.ENSP00000341692	36.07	7e-64	242
ci|000073958|Bact|Sample_C|2	9606.ENSP00000388996	67.21	7e-64	241
ci|000057404|Bact|Sample_DB|2	9606.ENSP00000262193	56.67	8e-64	154
ci|000118167|Bact|Sample_DB|2	9606.ENSP00000373153	49.57	8e-64	241
ci|000016596|Bact|Sample_DA|2	9606.ENSP00000360372	31.88	9e-64	243
ci|000039717|Bact|Sample_DB|2	9606.ENSP00000372445	34.52	9e-64	242
ci|000074232|Bact|Sample_DA|2	9606.ENSP00000373153	49.57	9e-64	241
ci|000058266|Bact|Sample_DA|2	9606.ENSP00000234677	71.6	9e-64	241
ci|000041079|Bact|Sample_C|2	9606.ENSP00000290349	48.76	1e-63	240
ci|000074585|Bact|Sample_DA|2	9606.ENSP00000333001	67.86	1e-63	240
ci|000048148|Bact|Sample_DA|2	9606.ENSP00000436005	61.59	2e-63	186
ci|000053966|Bact|Sample_DA|2	9606.ENSP00000252455	41.9	2e-63	240
ci|000073583|Bact|Sample_DB|2	9606.ENSP00000298248	38.46	2e-63	239
ci|000112452|Bact|Sample_DB|2	9606.ENSP00000396452	51.42	3e-63	238
ci|000003041|Bact|Sample_DA|2	9606.ENSP00000246062	29.36	4e-63	239
ci|000019047|Bact|Sample_DA|2	9606.ENSP00000373153	53.37	4e-63	239
ci|000021759|Bact|Sample_DB|2	9606.ENSP00000386385	56.28	4e-63	238
ci|000056275|Bact|Sample_DA|2	9606.ENSP00000217961	53.13	6e-63	174
ci|000015450|Bact|Sample_DB|2	9606.ENSP00000301634	58.02	8e-63	238
ci|000073620|Bact|Sample_DB|2	9606.ENSP00000445829	76.71	9e-63	237
ci|000009973|Bact|Sample_DA|2	9606.ENSP00000264914	37.17	1e-62	238
ci|000036069|Bact|Sample_DB|2	9606.ENSP00000304736	44.92	1e-62	237
ci|000046228|Bact|Sample_DA|2	9606.ENSP00000302177	39.46	2e-62	180
ci|000075689|Bact|Sample_DA|2	9606.ENSP00000250124	48.95	2e-62	236
ci|000075690|Bact|Sample_DA|2	9606.ENSP00000250124	48.95	2e-62	236
ci|000022189|Bact|Sample_C|2	9606.ENSP00000326305	67.88	2e-62	238
ci|000083434|Bact|Sample_DB|2	9606.ENSP00000354688	43.06	2e-62	236
ci|000051554|Bact|Sample_DA|2	9606.ENSP00000281543	54.23	2e-62	235
ci|000056809|Bact|Sample_DB|2	9606.ENSP00000348813	39.7	2e-62	236
ci|000091304|Bact|Sample_DB|2	9606.ENSP00000264995	43.18	2e-62	236
ci|000068755|Bact|Sample_DB|2	9606.ENSP00000362936	38.87	2e-62	237
ci|000003491|Bact|Sample_DA|2	9606.ENSP00000290349	47.27	3e-62	235
ci|000002370|Bact|Sample_DB|2	9606.ENSP00000249806	61.17	3e-62	131
ci|000013759|Bact|Sample_DA|2	9606.ENSP00000217958	56.52	4e-62	234
ci|000036829|Bact|Sample_DA|2	9606.ENSP00000372112	58.29	4e-62	234
ci|000013548|Bact|Sample_DB|2	9606.ENSP00000251312	50.39	4e-62	133
ci|000029533|Bact|Sample_DB|2	9606.ENSP00000343040	51.79	5e-62	236
ci|000007093|Bact|Sample_DA|2	9606.ENSP00000401191	65.66	5e-62	234
ci|000041036|Bact|Sample_DB|2	9606.ENSP00000262225	62.25	6e-62	235
ci|000007574|Bact|Sample_DB|2	9606.ENSP00000354676	73.65	9e-62	234
ci|000054390|Bact|Sample_DA|2	9606.ENSP00000221486	54.88	9e-62	233
ci|000010069|Bact|Sample_DA|2	9606.ENSP00000287295	36.43	9e-62	235
ci|000082700|Bact|Sample_DB|2	9606.ENSP00000216455	70.55	2e-61	216
ci|000033363|Bact|Sample_DA|2	9606.ENSP00000341692	33.6	2e-61	233
ci|000079608|Bact|Sample_DB|2	9606.ENSP00000288532	63.79	2e-61	233
ci|000043870|Bact|Sample_C|2	9606.ENSP00000367309	53.52	2e-61	233
ci|000059320|Bact|Sample_DA|2	9606.ENSP00000396937	40.89	3e-61	231
ci|000053077|Bact|Sample_DA|2	9606.ENSP00000290349	49.17	3e-61	232
ci|000007276|Bact|Sample_DA|2	9606.ENSP00000288532	61.83	3e-61	233
ci|000033284|Bact|Sample_DB|2	9606.ENSP00000366819	51.33	4e-61	232
ci|000050429|Bact|Sample_DA|2	9606.ENSP00000222284	56.22	6e-61	232
ci|000044642|Bact|Sample_DA|2	9606.ENSP00000222284	56.22	6e-61	232
ci|000026997|Bact|Sample_DA|2	9606.ENSP00000328789	82.96	6e-61	233
ci|000036919|Bact|Sample_DA|2	9606.ENSP00000222284	56.22	6e-61	232
ci|000039399|Bact|Sample_C|2	9606.ENSP00000241600	50.88	6e-61	231
ci|000003344|Bact|Sample_DA|2	9606.ENSP00000251074	43.78	7e-61	195
ci|000011023|Bact|Sample_DB|2	9606.ENSP00000315152	51.43	7e-61	231
ci|000041723|Bact|Sample_DB|2	9606.ENSP00000303145	75.51	8e-61	230
ci|000058145|Bact|Sample_DB|2	9606.ENSP00000290349	46.15	9e-61	177
ci|000066307|Bact|Sample_DB|2	9606.ENSP00000215071	72.19	1e-60	231
ci|000052669|Bact|Sample_DB|2	9606.ENSP00000338030	34.72	1e-60	232
ci|000078920|Bact|Sample_DB|2	9606.ENSP00000359233	50	1e-60	229
ci|000042936|Bact|Sample_DB|2	9606.ENSP00000356807	57.92	1e-60	231
ci|000034613|Bact|Sample_DA|2	9606.ENSP00000438144	64.55	2e-60	230
ci|000048431|Bact|Sample_DA|2	9606.ENSP00000438144	69.57	3e-60	159
ci|000051299|Bact|Sample_C|2	9606.ENSP00000369461	58.6	4e-60	228
ci|000017742|Bact|Sample_DB|2	9606.ENSP00000370648	42.32	4e-60	228
ci|000120821|Bact|Sample_DB|2	9606.ENSP00000378887	42.9	5e-60	228
ci|000041514|Bact|Sample_C|2	9606.ENSP00000348429	67.88	5e-60	229
ci|000029488|Bact|Sample_C|2	9606.ENSP00000258455	39.31	6e-60	218
ci|000014694|Bact|Sample_DB|2	9606.ENSP00000338030	41.35	1e-59	228
ci|000001635|Bact|Sample_DA|2	9606.ENSP00000240922	79.1	1e-59	228
ci|000002616|Bact|Sample_DB|2	9606.ENSP00000285848	34.7	1e-59	228
ci|000001765|Bact|Sample_DB|2	9606.ENSP00000303356	48.33	1e-59	228
ci|000011474|Bact|Sample_DB|2	9606.ENSP00000206020	51.17	2e-59	226
ci|000003985|Bact|Sample_DA|2	9606.ENSP00000367498	38.18	2e-59	227
ci|000040538|Bact|Sample_DB|2	9606.ENSP00000261038	39.6	2e-59	170
ci|000035825|Bact|Sample_DB|2	9606.ENSP00000341504	50.68	3e-59	225
ci|000087156|Bact|Sample_DB|2	9606.ENSP00000372445	38.3	3e-59	214
ci|000098837|Bact|Sample_DB|2	9606.ENSP00000438144	68.6	3e-59	129
ci|000099146|Bact|Sample_DB|2	9606.ENSP00000310071	54.04	3e-59	224
ci|000019955|Bact|Sample_C|2	9606.ENSP00000247225	32.05	4e-59	227
ci|000019953|Bact|Sample_C|2	9606.ENSP00000247225	32.05	4e-59	227
ci|000048148|Bact|Sample_C|2	9606.ENSP00000216455	71.71	4e-59	225
ci|000060479|Bact|Sample_DB|2	9606.ENSP00000379217	49.21	5e-59	225
ci|000061066|Bact|Sample_DB|2	9606.ENSP00000368438	67.37	5e-59	140
ci|000026273|Bact|Sample_DA|2	9606.ENSP00000278980	55.44	6e-59	224
ci|000046625|Bact|Sample_DA|2	9606.ENSP00000359991	50.2	7e-59	225
ci|000095484|Bact|Sample_DB|2	9606.ENSP00000313432	55.33	9e-59	224
ci|000038437|Bact|Sample_DA|2	9606.ENSP00000357360	44.69	1e-58	223
ci|000078868|Bact|Sample_DB|2	9606.ENSP00000360365	58.66	1e-58	224
ci|000033320|Bact|Sample_DB|2	9606.ENSP00000360365	58.66	1e-58	224
ci|000005666|Bact|Sample_DB|2	9606.ENSP00000436585	41.23	1e-58	224
ci|000028152|Bact|Sample_DA|2	9606.ENSP00000438125	29.26	1e-58	226
ci|000031353|Bact|Sample_DA|2	9606.ENSP00000243662	62.29	1e-58	224
ci|000006024|Bact|Sample_DA|2	9606.ENSP00000301329	60.54	1e-58	224
ci|000073179|Bact|Sample_DB|2	9606.ENSP00000386385	57.63	1e-58	223
ci|000031313|Bact|Sample_DA|2	9606.ENSP00000360365	58.66	2e-58	224
ci|000008722|Bact|Sample_DA|2	9606.ENSP00000243662	56.85	2e-58	224
ci|000039299|Bact|Sample_DB|2	9606.ENSP00000360365	58.66	2e-58	224
ci|000066296|Bact|Sample_DB|2	9606.ENSP00000360365	58.66	2e-58	224
ci|000067949|Bact|Sample_DB|2	9606.ENSP00000081029	50.72	2e-58	223
ci|000068125|Bact|Sample_C|2	9606.ENSP00000271308	77.3	2e-58	223
ci|000112279|Bact|Sample_DB|2	9606.ENSP00000243662	56.85	2e-58	224
ci|000086379|Bact|Sample_DB|2	9606.ENSP00000261038	38.81	3e-58	223
ci|000016295|Bact|Sample_DB|2	9606.ENSP00000420357	49.15	3e-58	222
ci|000041391|Bact|Sample_DA|2	9606.ENSP00000355467	50.88	6e-58	221
ci|000011740|Bact|Sample_DB|2	9606.ENSP00000282841	76.64	8e-58	221
ci|000009294|Bact|Sample_DA|2	9606.ENSP00000342374	90.6	1e-57	220
ci|000079843|Bact|Sample_DB|2	9606.ENSP00000385638	59.81	1e-57	129
ci|000097874|Bact|Sample_DB|2	9606.ENSP00000304736	40.35	2e-57	220
ci|000071582|Bact|Sample_DA|2	9606.ENSP00000321821	42.14	2e-57	219
ci|000038961|Bact|Sample_DB|2	9606.ENSP00000215567	65.14	3e-57	158
ci|000037870|Bact|Sample_DA|2	9606.ENSP00000205402	77.86	3e-57	219
ci|000044490|Bact|Sample_DB|2	9606.ENSP00000356243	53.33	3e-57	218
ci|000050346|Bact|Sample_DA|2	9606.ENSP00000362334	53.66	4e-57	218
ci|000115783|Bact|Sample_DB|2	9606.ENSP00000381782	38.91	4e-57	219
ci|000032643|Bact|Sample_DA|2	9606.ENSP00000268220	84.55	4e-57	219
ci|000011983|Bact|Sample_DB|2	9606.ENSP00000356243	55.43	5e-57	218
ci|000027031|Bact|Sample_DB|2	9606.ENSP00000443432	33.51	8e-57	218
ci|000057262|Bact|Sample_C|2	9606.ENSP00000337405	73.05	9e-57	217
ci|000021573|Bact|Sample_DB|2	9606.ENSP00000225426	74.81	1e-56	217
ci|000074996|Bact|Sample_C|2	9606.ENSP00000442050	53.73	1e-56	217
ci|000058074|Bact|Sample_DA|2	9606.ENSP00000319851	35.38	4e-56	216
ci|000000249|Bact|Sample_DB|2	9606.ENSP00000268896	49.05	5e-56	215
ci|000018952|Bact|Sample_DA|2	9606.ENSP00000381782	39.58	7e-56	215
ci|000086168|Bact|Sample_DB|2	9606.ENSP00000261708	49.28	8e-56	215
ci|000058018|Bact|Sample_C|2	9606.ENSP00000367309	63.95	1e-55	125
ci|000023732|Bact|Sample_DA|2	9606.ENSP00000360541	52.94	2e-55	214
ci|000047176|Bact|Sample_DA|2	9606.ENSP00000232892	36.75	2e-55	214
ci|000026876|Bact|Sample_DA|2	9606.ENSP00000235932	63.27	2e-55	145
ci|000013690|Bact|Sample_DA|2	9606.ENSP00000243662	59.02	3e-55	213
ci|000027649|Bact|Sample_C|2	9606.ENSP00000355467	55.44	3e-55	213
ci|000063582|Bact|Sample_C|2	9606.ENSP00000355467	55.44	3e-55	213
ci|000051950|Bact|Sample_DB|2	9606.ENSP00000360365	60.37	4e-55	213
ci|000050903|Bact|Sample_DA|2	9606.ENSP00000369461	61.21	4e-55	212
ci|000053729|Bact|Sample_DB|2	9606.ENSP00000081029	52.75	4e-55	212
ci|000074799|Bact|Sample_DA|2	9606.ENSP00000330918	39.86	4e-55	214
ci|000058653|Bact|Sample_C|2	9606.ENSP00000315152	45.78	5e-55	211
ci|000019092|Bact|Sample_DA|2	9606.ENSP00000386394	39.37	6e-55	211
ci|000009049|Bact|Sample_C|2	9606.ENSP00000217961	55.81	7e-55	154
ci|000031907|Bact|Sample_DA|2	9606.ENSP00000333001	68.75	8e-55	211
ci|000057760|Bact|Sample_DA|2	9606.ENSP00000217958	57.41	8e-55	127
ci|000054010|Bact|Sample_DA|2	9606.ENSP00000360855	29.53	8e-55	212
ci|000020336|Bact|Sample_DA|2	9606.ENSP00000302783	64.34	9e-55	211
ci|000018632|Bact|Sample_C|2	9606.ENSP00000274458	51.27	9e-55	211
ci|000065523|Bact|Sample_C|2	9606.ENSP00000290349	50.63	1e-54	159
ci|000051884|Bact|Sample_DA|2	9606.ENSP00000330918	41.76	1e-54	211
ci|000034799|Bact|Sample_DB|2	9606.ENSP00000274458	51.27	1e-54	211
ci|000034797|Bact|Sample_DB|2	9606.ENSP00000274458	51.27	1e-54	211
ci|000088045|Bact|Sample_DB|2	9606.ENSP00000325136	48.57	1e-54	209
ci|000079476|Bact|Sample_DB|2	9606.ENSP00000381782	39.08	2e-54	211
ci|000013128|Bact|Sample_DA|2	9606.ENSP00000396452	48.37	2e-54	210
ci|000021608|Bact|Sample_DA|2	9606.ENSP00000245816	47.87	2e-54	209
ci|000008346|Bact|Sample_DB|2	9606.ENSP00000362799	25.74	3e-54	211
ci|000046816|Bact|Sample_DA|2	9606.ENSP00000272227	59.63	3e-54	209
ci|000096865|Bact|Sample_DB|2	9606.ENSP00000223215	44.74	4e-54	105
ci|000049203|Bact|Sample_DA|2	9606.ENSP00000348442	49.28	4e-54	198
ci|000081444|Bact|Sample_DB|2	9606.ENSP00000238788	31.72	6e-54	209
ci|000110527|Bact|Sample_DB|2	9606.ENSP00000366672	50.71	7e-54	207
ci|000053746|Bact|Sample_DA|2	9606.ENSP00000385927	46.86	8e-54	207
ci|000031578|Bact|Sample_DA|2	9606.ENSP00000242592	32.35	8e-54	209
ci|000013189|Bact|Sample_DA|2	9606.ENSP00000301920	43.75	1e-53	207
ci|000050207|Bact|Sample_C|2	9606.ENSP00000381237	83.48	1e-53	207
ci|000031243|Bact|Sample_DB|2	9606.ENSP00000242592	32.35	1e-53	209
ci|000031242|Bact|Sample_DB|2	9606.ENSP00000242592	32.35	1e-53	209
ci|000081586|Bact|Sample_DB|2	9606.ENSP00000216416	73.64	1e-53	207
ci|000002911|Bact|Sample_DB|2	9606.ENSP00000307252	27.03	2e-53	207
ci|000053006|Bact|Sample_DA|2	9606.ENSP00000262193	47	2e-53	206
ci|000068605|Bact|Sample_DB|2	9606.ENSP00000302783	63.64	2e-53	206
ci|000073908|Bact|Sample_DB|2	9606.ENSP00000438144	68.67	2e-53	125
ci|000033461|Bact|Sample_DA|2	9606.ENSP00000232892	35.14	2e-53	207
ci|000054673|Bact|Sample_DB|2	9606.ENSP00000295190	30.5	2e-53	207
ci|000041424|Bact|Sample_DB|2	9606.ENSP00000302783	63.64	2e-53	206
ci|000003349|Bact|Sample_DA|2	9606.ENSP00000216500	45.93	2e-53	206
ci|000048655|Bact|Sample_C|2	9606.ENSP00000286428	64	2e-53	205
ci|000060397|Bact|Sample_DA|2	9606.ENSP00000323288	34.12	2e-53	193
ci|000071275|Bact|Sample_DB|2	9606.ENSP00000262193	47	3e-53	205
ci|000002577|Bact|Sample_DB|2	9606.ENSP00000366672	50.24	3e-53	205
ci|000040092|Bact|Sample_DB|2	9606.ENSP00000442050	52.45	4e-53	207
ci|000034332|Bact|Sample_DB|2	9606.ENSP00000438125	27.44	4e-53	207
ci|000048727|Bact|Sample_DA|2	9606.ENSP00000354152	58.08	8e-53	204
ci|000050580|Bact|Sample_DA|2	9606.ENSP00000353089	80.25	1e-52	145
ci|000001997|Bact|Sample_DA|2	9606.ENSP00000363794	59.79	1e-52	204
ci|000066555|Bact|Sample_DB|2	9606.ENSP00000442050	76.92	2e-52	204
ci|000041104|Bact|Sample_DA|2	9606.ENSP00000264995	44.98	2e-52	204
ci|000011258|Bact|Sample_C|2	9606.ENSP00000332455	61.08	2e-52	203
ci|000019190|Bact|Sample_DA|2	9606.ENSP00000269703	36.84	2e-52	114
ci|000028570|Bact|Sample_DB|2	9606.ENSP00000332565	37.72	3e-52	203
ci|000051713|Bact|Sample_DA|2	9606.ENSP00000229270	58.01	3e-52	202
ci|000038862|Bact|Sample_C|2	9606.ENSP00000369519	65.19	3e-52	196
ci|000056152|Bact|Sample_DB|2	9606.ENSP00000360541	52.88	4e-52	201
ci|000068748|Bact|Sample_DB|2	9606.ENSP00000296522	39.22	4e-52	203
ci|000027209|Bact|Sample_DA|2	9606.ENSP00000296522	39.22	4e-52	203
ci|000047165|Bact|Sample_DA|2	9606.ENSP00000378887	44.4	4e-52	202
ci|000052443|Bact|Sample_DA|2	9606.ENSP00000372112	57.32	4e-52	201
ci|000082427|Bact|Sample_DB|2	9606.ENSP00000281038	48.41	4e-52	120
ci|000044595|Bact|Sample_DA|2	9606.ENSP00000363807	64.1	5e-52	203
ci|000099229|Bact|Sample_DB|2	9606.ENSP00000306817	49.07	5e-52	201
ci|000032935|Bact|Sample_DA|2	9606.ENSP00000469468	73.91	6e-52	202
ci|000039382|Bact|Sample_DA|2	9606.ENSP00000469468	73.91	6e-52	202
ci|000033451|Bact|Sample_DA|2	9606.ENSP00000378887	44.4	6e-52	202
ci|000002115|Bact|Sample_DA|2	9606.ENSP00000387654	39.35	7e-52	202
ci|000057267|Bact|Sample_DB|2	9606.ENSP00000420357	46.5	7e-52	139
ci|000052890|Bact|Sample_DA|2	9606.ENSP00000362948	55.21	7e-52	201
ci|000027775|Bact|Sample_DB|2	9606.ENSP00000362948	55.21	8e-52	201
ci|000112870|Bact|Sample_DB|2	9606.ENSP00000335357	45.33	8e-52	201
ci|000039810|Bact|Sample_DB|2	9606.ENSP00000335357	45.33	1e-51	201
ci|000000809|Bact|Sample_C|2	9606.ENSP00000453129	64.86	1e-51	199
ci|000016055|Bact|Sample_C|2	9606.ENSP00000296522	39.22	1e-51	201
ci|000056524|Bact|Sample_DB|2	9606.ENSP00000440485	46.45	1e-51	200
ci|000012658|Bact|Sample_C|2	9606.ENSP00000354335	35.79	1e-51	190
ci|000089416|Bact|Sample_C|2	9606.ENSP00000420381	35.4	2e-51	200
ci|000067794|Bact|Sample_DB|2	9606.ENSP00000253099	59.2	2e-51	200
ci|000051491|Bact|Sample_C|2	9606.ENSP00000373153	55.42	2e-51	199
ci|000002621|Bact|Sample_DB|2	9606.ENSP00000232892	39.44	2e-51	182
ci|000051377|Bact|Sample_C|2	9606.ENSP00000392330	46.25	2e-51	199
ci|000062666|Bact|Sample_C|2	9606.ENSP00000251810	83.62	2e-51	199
ci|000054346|Bact|Sample_DA|2	9606.ENSP00000441875	74.44	2e-51	199
ci|000050723|Bact|Sample_DA|2	9606.ENSP00000388169	72.79	2e-51	199
ci|000003234|Bact|Sample_DB|2	9606.ENSP00000385927	44.09	4e-51	199
ci|000079299|Bact|Sample_DA|2	9606.ENSP00000359783	31.47	4e-51	200
ci|000072624|Bact|Sample_C|2	9606.ENSP00000054950	37.68	5e-51	198
ci|000126177|Bact|Sample_DB|2	9606.ENSP00000256594	46.01	5e-51	199
ci|000079300|Bact|Sample_DA|2	9606.ENSP00000359783	31.47	6e-51	199
ci|000041249|Bact|Sample_DA|2	9606.ENSP00000308275	37.96	7e-51	198
ci|000013320|Bact|Sample_DA|2	9606.ENSP00000255390	41.26	7e-51	198
ci|000012027|Bact|Sample_DA|2	9606.ENSP00000357844	47.67	7e-51	197
ci|000050023|Bact|Sample_DA|2	9606.ENSP00000303145	55.39	7e-51	199
ci|000036519|Bact|Sample_DA|2	9606.ENSP00000360855	29.38	8e-51	199
ci|000078670|Bact|Sample_DB|2	9606.ENSP00000054950	37.68	9e-51	198
ci|000014834|Bact|Sample_DA|2	9606.ENSP00000370966	32.9	9e-51	198
ci|000075197|Bact|Sample_DA|2	9606.ENSP00000296522	39.22	1e-50	198
ci|000012828|Bact|Sample_DA|2	9606.ENSP00000337688	44.62	1e-50	198
ci|000039598|Bact|Sample_DA|2	9606.ENSP00000300408	66.9	1e-50	197
ci|000060962|Bact|Sample_DA|2	9606.ENSP00000286175	60.23	1e-50	197
ci|000046122|Bact|Sample_C|2	9606.ENSP00000376889	72.8	2e-50	194
ci|000094153|Bact|Sample_DB|2	9606.ENSP00000326305	69.17	2e-50	196
ci|000111475|Bact|Sample_DB|2	9606.ENSP00000349467	61.07	2e-50	195
ci|000027215|Bact|Sample_C|2	9606.ENSP00000286428	65	3e-50	195
ci|000027847|Bact|Sample_DB|2	9606.ENSP00000312304	40.93	3e-50	197
ci|000008961|Bact|Sample_DA|2	9606.ENSP00000281828	59.73	3e-50	196
ci|000011960|Bact|Sample_DA|2	9606.ENSP00000248958	58.28	3e-50	196
ci|000037795|Bact|Sample_DA|2	9606.ENSP00000340684	29.06	3e-50	197
ci|000057153|Bact|Sample_DA|2	9606.ENSP00000417580	44.12	3e-50	197
ci|000083497|Bact|Sample_DB|2	9606.ENSP00000258455	34.15	6e-50	123
ci|000022652|Bact|Sample_DB|2	9606.ENSP00000264914	43.96	7e-50	194
ci|000130158|Bact|Sample_DB|2	9606.ENSP00000359783	31.55	9e-50	196
ci|000047033|Bact|Sample_DA|2	9606.ENSP00000362948	55.38	9e-50	194
ci|000073024|Bact|Sample_C|2	9606.ENSP00000278980	49.27	9e-50	193
ci|000117972|Bact|Sample_DB|2	9606.ENSP00000356272	36.46	1e-49	194
ci|000000728|Bact|Sample_DB|2	9606.ENSP00000361254	48.57	1e-49	194
ci|000024605|Bact|Sample_DA|2	9606.ENSP00000357748	42.26	2e-49	193
ci|000025370|Bact|Sample_C|2	9606.ENSP00000376889	74.38	2e-49	192
ci|000046854|Bact|Sample_C|2	9606.ENSP00000244763	58.21	2e-49	163
ci|000068910|Bact|Sample_DA|2	9606.ENSP00000215829	74.64	2e-49	194
ci|000005613|Bact|Sample_DA|2	9606.ENSP00000321821	45.58	2e-49	194
ci|000056691|Bact|Sample_DA|2	9606.ENSP00000369461	62.94	3e-49	192
ci|000041929|Bact|Sample_DA|2	9606.ENSP00000368438	68.99	3e-49	192
ci|000053076|Bact|Sample_DB|2	9606.ENSP00000285848	37.85	3e-49	193
ci|000071779|Bact|Sample_C|2	9606.ENSP00000301920	40.29	3e-49	192
ci|000000019|Bact|Sample_DB|2	9606.ENSP00000357288	76.8	4e-49	192
ci|000037730|Bact|Sample_DA|2	9606.ENSP00000363794	45	4e-49	192
ci|000016829|Bact|Sample_DA|2	9606.ENSP00000357288	76.8	5e-49	192
ci|000002966|Bact|Sample_C|2	9606.ENSP00000330918	40.61	5e-49	191
ci|000129028|Bact|Sample_DB|2	9606.ENSP00000361254	48.57	6e-49	192
ci|000082036|Bact|Sample_DB|2	9606.ENSP00000287295	40.23	7e-49	191
ci|000015964|Bact|Sample_DA|2	9606.ENSP00000206474	31.23	7e-49	191
ci|000040936|Bact|Sample_C|2	9606.ENSP00000349887	61.76	8e-49	190
ci|000041302|Bact|Sample_DA|2	9606.ENSP00000311572	49.5	2e-48	189
ci|000030019|Bact|Sample_C|2	9606.ENSP00000263093	41.52	2e-48	189
ci|000058953|Bact|Sample_DA|2	9606.ENSP00000336801	55.88	3e-48	189
ci|000030860|Bact|Sample_DA|2	9606.ENSP00000350509	43.43	3e-48	189
ci|000058712|Bact|Sample_DA|2	9606.ENSP00000362948	54.95	3e-48	189
ci|000047863|Bact|Sample_DA|2	9606.ENSP00000264995	41.5	3e-48	190
ci|000053770|Bact|Sample_DA|2	9606.ENSP00000264995	41.5	3e-48	190
ci|000014204|Bact|Sample_DA|2	9606.ENSP00000262374	61.27	4e-48	188
ci|000032625|Bact|Sample_DA|2	9606.ENSP00000336801	55.88	5e-48	189
ci|000060298|Bact|Sample_DA|2	9606.ENSP00000391596	53.53	5e-48	167
ci|000022448|Bact|Sample_DA|2	9606.ENSP00000352584	44.91	5e-48	142
ci|000066136|Bact|Sample_DB|2	9606.ENSP00000264896	38.4	8e-48	188
ci|000096454|Bact|Sample_DB|2	9606.ENSP00000378887	37.58	8e-48	188
ci|000045260|Bact|Sample_DA|2	9606.ENSP00000363794	53.1	8e-48	124
ci|000001034|Bact|Sample_DA|2	9606.ENSP00000418401	39.92	9e-48	188
ci|000000187|Bact|Sample_DB|2	9606.ENSP00000418401	39.92	1e-47	188
ci|000057172|Bact|Sample_DA|2	9606.ENSP00000342374	92.71	1e-47	186
ci|000046548|Bact|Sample_DA|2	9606.ENSP00000469468	88.3	1e-47	182
ci|000051259|Bact|Sample_DA|2	9606.ENSP00000348775	40.24	1e-47	187
ci|000071505|Bact|Sample_DB|2	9606.ENSP00000417580	40.91	1e-47	188
ci|000071904|Bact|Sample_DA|2	9606.ENSP00000468969	84.76	2e-47	186
ci|000116897|Bact|Sample_DB|2	9606.ENSP00000468969	84.76	2e-47	186
ci|000083961|Bact|Sample_DB|2	9606.ENSP00000262193	44.24	2e-47	186
ci|000040266|Bact|Sample_C|2	9606.ENSP00000250124	50.28	2e-47	186
ci|000054849|Bact|Sample_C|2	9606.ENSP00000367346	52.94	2e-47	186
ci|000033118|Bact|Sample_DA|2	9606.ENSP00000258455	35.38	2e-47	186
ci|000058223|Bact|Sample_C|2	9606.ENSP00000264254	50.25	2e-47	186
ci|000052613|Bact|Sample_DB|2	9606.ENSP00000361558	54.17	3e-47	187
ci|000075399|Bact|Sample_C|2	9606.ENSP00000288111	40.45	3e-47	186
ci|000025855|Bact|Sample_DB|2	9606.ENSP00000307077	35.5	3e-47	185
ci|000015968|Bact|Sample_DB|2	9606.ENSP00000168216	52.82	4e-47	185
ci|000035240|Bact|Sample_DA|2	9606.ENSP00000323678	45.7	5e-47	184
ci|000016991|Bact|Sample_DB|2	9606.ENSP00000305682	37.5	5e-47	185
ci|000012358|Bact|Sample_DB|2	9606.ENSP00000345445	40.56	7e-47	184
ci|000031751|Bact|Sample_DB|2	9606.ENSP00000365159	68.22	9e-47	184
ci|000121448|Bact|Sample_DB|2	9606.ENSP00000365159	68.22	9e-47	184
ci|000020832|Bact|Sample_DA|2	9606.ENSP00000357051	48.41	1e-46	135
ci|000046254|Bact|Sample_DA|2	9606.ENSP00000326219	57.58	1e-46	184
ci|000079435|Bact|Sample_DB|2	9606.ENSP00000388169	66.67	1e-46	183
ci|000023508|Bact|Sample_DA|2	9606.ENSP00000392985	50.89	2e-46	183
ci|000066909|Bact|Sample_DB|2	9606.ENSP00000381782	37.55	2e-46	184
ci|000076479|Bact|Sample_C|2	9606.ENSP00000341504	42.98	2e-46	182
ci|000061042|Bact|Sample_DB|2	9606.ENSP00000357861	67.86	2e-46	171
ci|000040354|Bact|Sample_DA|2	9606.ENSP00000258383	36.65	2e-46	183
ci|000096818|Bact|Sample_DB|2	9606.ENSP00000264914	43.04	2e-46	145
ci|000004876|Bact|Sample_C|2	9606.ENSP00000301920	59.44	3e-46	183
ci|000119679|Bact|Sample_DB|2	9606.ENSP00000309415	44.78	3e-46	182
ci|000119680|Bact|Sample_DB|2	9606.ENSP00000309415	44.78	3e-46	182
ci|000119453|Bact|Sample_DB|2	9606.ENSP00000252455	48.13	3e-46	182
ci|000036218|Bact|Sample_DB|2	9606.ENSP00000342056	84.85	4e-46	183
ci|000045449|Bact|Sample_DB|2	9606.ENSP00000305682	33.64	4e-46	182
ci|000043025|Bact|Sample_DB|2	9606.ENSP00000364813	93.68	6e-46	181
ci|000008867|Bact|Sample_DA|2	9606.ENSP00000242592	29.63	6e-46	182
ci|000056407|Bact|Sample_DB|2	9606.ENSP00000364813	93.68	6e-46	181
ci|000071104|Bact|Sample_DA|2	9606.ENSP00000364813	93.68	6e-46	181
ci|000073797|Bact|Sample_C|2	9606.ENSP00000290349	42.11	7e-46	181
ci|000000673|Bact|Sample_DA|2	9606.ENSP00000326858	38.18	9e-46	181
ci|000050566|Bact|Sample_DB|2	9606.ENSP00000302886	56.44	1e-45	182
ci|000053658|Bact|Sample_DB|2	9606.ENSP00000381782	35.69	1e-45	181
ci|000028819|Bact|Sample_DB|2	9606.ENSP00000274606	55.8	1e-45	181
ci|000082823|Bact|Sample_DB|2	9606.ENSP00000373153	53.19	1e-45	105
ci|000040083|Bact|Sample_DA|2	9606.ENSP00000352584	36.91	1e-45	181
ci|000097436|Bact|Sample_DB|2	9606.ENSP00000261479	85	1e-45	180
ci|000058922|Bact|Sample_DA|2	9606.ENSP00000258455	33.33	1e-45	104
ci|000007954|Bact|Sample_C|2	9606.ENSP00000215829	59.2	1e-45	180
ci|000097149|Bact|Sample_DB|2	9606.ENSP00000295685	61.94	2e-45	180
ci|000034082|Bact|Sample_DA|2	9606.ENSP00000460871	28.99	2e-45	181
ci|000095011|Bact|Sample_DB|2	9606.ENSP00000333001	64.03	2e-45	178
ci|000098095|Bact|Sample_DB|2	9606.ENSP00000295899	55.97	2e-45	179
ci|000004909|Bact|Sample_DA|2	9606.ENSP00000360991	46.74	2e-45	179
ci|000015011|Bact|Sample_DB|2	9606.ENSP00000381782	34.98	2e-45	179
ci|000027101|Bact|Sample_DB|2	9606.ENSP00000377486	42.92	3e-45	179
ci|000056494|Bact|Sample_DA|2	9606.ENSP00000388169	67.35	3e-45	179
ci|000031206|Bact|Sample_DA|2	9606.ENSP00000362334	79.27	5e-45	139
ci|000046057|Bact|Sample_DA|2	9606.ENSP00000330918	40.4	5e-45	179
ci|000051648|Bact|Sample_DB|2	9606.ENSP00000290541	53.62	6e-45	179
ci|000122667|Bact|Sample_DB|2	9606.ENSP00000258317	35.86	6e-45	178
ci|000076641|Bact|Sample_C|2	9606.ENSP00000360569	42.93	6e-45	138
ci|000042247|Bact|Sample_DB|2	9606.ENSP00000296255	65	7e-45	119
ci|000002633|Bact|Sample_DA|2	9606.ENSP00000310935	64.18	7e-45	177
ci|000006693|Bact|Sample_DA|2	9606.ENSP00000310935	64.18	7e-45	177
ci|000118570|Bact|Sample_DB|2	9606.ENSP00000410396	35.69	7e-45	178
ci|000039484|Bact|Sample_C|2	9606.ENSP00000310935	64.18	7e-45	177
ci|000053555|Bact|Sample_C|2	9606.ENSP00000357288	75.86	8e-45	177
ci|000074565|Bact|Sample_C|2	9606.ENSP00000222284	68.03	8e-45	178
ci|000118569|Bact|Sample_DB|2	9606.ENSP00000410396	35.69	8e-45	178
ci|000004752|Bact|Sample_DB|2	9606.ENSP00000294725	54.05	9e-45	176
ci|000033026|Bact|Sample_DA|2	9606.ENSP00000357748	44.16	1e-44	177
ci|000050483|Bact|Sample_C|2	9606.ENSP00000356272	37.1	1e-44	172
ci|000047956|Bact|Sample_DA|2	9606.ENSP00000261835	32.85	1e-44	178
ci|000003324|Bact|Sample_DA|2	9606.ENSP00000261835	32.85	1e-44	178
ci|000044329|Bact|Sample_DA|2	9606.ENSP00000303145	63.83	1e-44	177
ci|000055083|Bact|Sample_DA|2	9606.ENSP00000365522	54.61	1e-44	177
ci|000094883|Bact|Sample_DB|2	9606.ENSP00000296869	63.16	2e-44	176
ci|000053996|Bact|Sample_DB|2	9606.ENSP00000367024	50.3	2e-44	176
ci|000008659|Bact|Sample_DA|2	9606.ENSP00000261735	42.92	2e-44	177
ci|000007166|Bact|Sample_DB|2	9606.ENSP00000245312	30.87	2e-44	177
ci|000039751|Bact|Sample_C|2	9606.ENSP00000267085	50.63	3e-44	175
ci|000043732|Bact|Sample_DB|2	9606.ENSP00000300408	71.43	4e-44	174
ci|000001987|Bact|Sample_DB|2	9606.ENSP00000269298	50.32	5e-44	174
ci|000122929|Bact|Sample_DB|2	9606.ENSP00000315474	34.69	6e-44	175
ci|000066031|Bact|Sample_DB|2	9606.ENSP00000290541	53.33	6e-44	175
ci|000040808|Bact|Sample_DB|2	9606.ENSP00000381782	35.52	9e-44	174
ci|000067503|Bact|Sample_C|2	9606.ENSP00000385927	45.14	9e-44	145
ci|000097470|Bact|Sample_DB|2	9606.ENSP00000377486	43.98	1e-43	144
ci|000047390|Bact|Sample_DA|2	9606.ENSP00000262193	55.71	1e-43	173
ci|000013428|Bact|Sample_DA|2	9606.ENSP00000222969	85.71	1e-43	174
ci|000111134|Bact|Sample_DB|2	9606.ENSP00000250498	69.91	2e-43	172
ci|000024618|Bact|Sample_DA|2	9606.ENSP00000223029	34.89	2e-43	173
ci|000039841|Bact|Sample_DB|2	9606.ENSP00000222982	37.45	2e-43	174
ci|000014518|Bact|Sample_DB|2	9606.ENSP00000326219	66.41	2e-43	173
ci|000070987|Bact|Sample_DB|2	9606.ENSP00000312606	48.21	3e-43	172
ci|000015026|Bact|Sample_DB|2	9606.ENSP00000352918	55.7	5e-43	172
ci|000002402|Bact|Sample_C|2	9606.ENSP00000336801	45.67	5e-43	171
ci|000111625|Bact|Sample_DB|2	9606.ENSP00000352918	55.7	6e-43	172
ci|000122930|Bact|Sample_DB|2	9606.ENSP00000315474	38.34	7e-43	172
ci|000048481|Bact|Sample_DA|2	9606.ENSP00000460871	28.44	9e-43	171
ci|000056843|Bact|Sample_DA|2	9606.ENSP00000261735	43.48	9e-43	171
ci|000025175|Bact|Sample_DB|2	9606.ENSP00000306548	48.52	1e-42	169
ci|000038767|Bact|Sample_DA|2	9606.ENSP00000330918	40.85	1e-42	171
ci|000068606|Bact|Sample_C|2	9606.ENSP00000217455	49.73	1e-42	171
ci|000014916|Bact|Sample_DB|2	9606.ENSP00000313422	44.07	1e-42	170
ci|000072315|Bact|Sample_DB|2	9606.ENSP00000385927	55.77	1e-42	127
ci|000076807|Bact|Sample_DA|2	9606.ENSP00000272452	33.33	2e-42	171
ci|000076808|Bact|Sample_DA|2	9606.ENSP00000272452	33.33	2e-42	171
ci|000059669|Bact|Sample_C|2	9606.ENSP00000468969	64.03	2e-42	169
ci|000072583|Bact|Sample_C|2	9606.ENSP00000272452	33.81	2e-42	170
ci|000028663|Bact|Sample_DA|2	9606.ENSP00000272452	37.5	2e-42	171
ci|000087401|Bact|Sample_DB|2	9606.ENSP00000258383	34.81	2e-42	169
ci|000053579|Bact|Sample_DB|2	9606.ENSP00000303145	76.64	2e-42	170
ci|000019148|Bact|Sample_C|2	9606.ENSP00000305892	50.58	2e-42	170
ci|000081110|Bact|Sample_DB|2	9606.ENSP00000274353	34.33	2e-42	170
ci|000000607|Bact|Sample_DA|2	9606.ENSP00000272452	33.33	3e-42	171
ci|000068393|Bact|Sample_C|2	9606.ENSP00000357748	38.69	3e-42	99
ci|000002694|Bact|Sample_DA|2	9606.ENSP00000258383	33.77	3e-42	169
ci|000005186|Bact|Sample_DB|2	9606.ENSP00000305892	50.58	3e-42	170
ci|000050122|Bact|Sample_DA|2	9606.ENSP00000305892	50.58	3e-42	170
ci|000025242|Bact|Sample_DA|2	9606.ENSP00000305892	50.58	3e-42	170
ci|000003099|Bact|Sample_DA|2	9606.ENSP00000355599	47.67	3e-42	169
ci|000014432|Bact|Sample_C|2	9606.ENSP00000360855	28.99	3e-42	169
ci|000023543|Bact|Sample_DA|2	9606.ENSP00000313877	30.08	3e-42	169
ci|000017672|Bact|Sample_DA|2	9606.ENSP00000240343	76.58	3e-42	169
ci|000008853|Bact|Sample_DA|2	9606.ENSP00000272452	33.33	4e-42	170
ci|000116005|Bact|Sample_DB|2	9606.ENSP00000253457	42.72	4e-42	168
ci|000005621|Bact|Sample_DB|2	9606.ENSP00000358999	39.37	4e-42	169
ci|000054758|Bact|Sample_DB|2	9606.ENSP00000441875	64.8	4e-42	167
ci|000049824|Bact|Sample_C|2	9606.ENSP00000378349	37.58	5e-42	107
ci|000019604|Bact|Sample_C|2	9606.ENSP00000233379	60.48	5e-42	169
ci|000076227|Bact|Sample_C|2	9606.ENSP00000346921	50.27	6e-42	166
ci|000025198|Bact|Sample_DA|2	9606.ENSP00000381785	36.23	6e-42	168
ci|000022712|Bact|Sample_DA|2	9606.ENSP00000440485	46.03	7e-42	168
ci|000018644|Bact|Sample_DA|2	9606.ENSP00000345344	46.29	8e-42	168
ci|000063040|Bact|Sample_C|2	9606.ENSP00000236671	47.73	8e-42	167
ci|000023042|Bact|Sample_DB|2	9606.ENSP00000272452	36.76	1e-41	168
ci|000027747|Bact|Sample_DA|2	9606.ENSP00000315474	38.21	1e-41	168
ci|000034571|Bact|Sample_DB|2	9606.ENSP00000272452	36.76	1e-41	168
ci|000041959|Bact|Sample_DB|2	9606.ENSP00000362463	50.57	1e-41	167
ci|000014409|Bact|Sample_DA|2	9606.ENSP00000310935	59.86	1e-41	167
ci|000076551|Bact|Sample_DA|2	9606.ENSP00000315474	38.21	1e-41	168
ci|000057621|Bact|Sample_C|2	9606.ENSP00000355599	42.13	2e-41	166
ci|000053664|Bact|Sample_C|2	9606.ENSP00000310935	64	2e-41	166
ci|000095023|Bact|Sample_DB|2	9606.ENSP00000373153	49.7	2e-41	165
ci|000099306|Bact|Sample_DB|2	9606.ENSP00000256854	73.79	2e-41	165
ci|000119775|Bact|Sample_DB|2	9606.ENSP00000258962	67.65	2e-41	168
ci|000000768|Bact|Sample_DA|2	9606.ENSP00000301920	34	2e-41	98.2
ci|000020988|Bact|Sample_DB|2	9606.ENSP00000358727	40.33	4e-41	167
ci|000068846|Bact|Sample_DB|2	9606.ENSP00000266735	88.24	4e-41	164
ci|000098120|Bact|Sample_DB|2	9606.ENSP00000267103	56.39	4e-41	166
ci|000058530|Bact|Sample_C|2	9606.ENSP00000341504	47.93	5e-41	164
ci|000072708|Bact|Sample_DB|2	9606.ENSP00000328182	35.62	5e-41	165
ci|000046619|Bact|Sample_DB|2	9606.ENSP00000312606	48.43	7e-41	164
ci|000067137|Bact|Sample_DB|2	9606.ENSP00000310935	57.05	8e-41	165
ci|000021082|Bact|Sample_DA|2	9606.ENSP00000410396	36.33	8e-41	164
ci|000054366|Bact|Sample_DA|2	9606.ENSP00000281038	46.37	9e-41	164
ci|000029848|Bact|Sample_DB|2	9606.ENSP00000266735	88.24	1e-40	164
ci|000053927|Bact|Sample_DA|2	9606.ENSP00000375975	59.18	1e-40	164
ci|000021848|Bact|Sample_DA|2	9606.ENSP00000254878	57.89	1e-40	162
ci|000019218|Bact|Sample_DB|2	9606.ENSP00000242592	28.57	1e-40	164
ci|000010390|Bact|Sample_C|2	9606.ENSP00000354152	56.62	2e-40	164
ci|000128194|Bact|Sample_DB|2	9606.ENSP00000255192	37.43	2e-40	119
ci|000031453|Bact|Sample_DA|2	9606.ENSP00000362803	78.89	3e-40	161
ci|000029916|Bact|Sample_DB|2	9606.ENSP00000410758	90.59	4e-40	161
ci|000092657|Bact|Sample_DB|2	9606.ENSP00000381782	32.9	4e-40	162
ci|000006138|Bact|Sample_C|2	9606.ENSP00000221486	42.52	4e-40	160
ci|000014456|Bact|Sample_DA|2	9606.ENSP00000258383	32.78	5e-40	162
ci|000068571|Bact|Sample_C|2	9606.ENSP00000377486	39.22	5e-40	161
ci|000060880|Bact|Sample_DB|2	9606.ENSP00000248935	38.57	6e-40	162
ci|000094817|Bact|Sample_DB|2	9606.ENSP00000295901	73.33	6e-40	160
ci|000113034|Bact|Sample_DB|2	9606.ENSP00000248935	38.57	7e-40	161
ci|000024123|Bact|Sample_DA|2	9606.ENSP00000248935	38.57	8e-40	161
ci|000022508|Bact|Sample_DB|2	9606.ENSP00000248935	38.57	8e-40	161
ci|000005592|Bact|Sample_C|2	9606.ENSP00000264381	33.42	9e-40	162
ci|000065910|Bact|Sample_DB|2	9606.ENSP00000360855	37.04	1e-39	163
ci|000000293|Bact|Sample_DB|2	9606.ENSP00000360855	37.04	1e-39	163
ci|000018975|Bact|Sample_DB|2	9606.ENSP00000243662	65.09	1e-39	144
ci|000090426|Bact|Sample_DB|2	9606.ENSP00000296522	46.83	1e-39	119
ci|000006254|Bact|Sample_DA|2	9606.ENSP00000223029	34.33	1e-39	160
ci|000052901|Bact|Sample_C|2	9606.ENSP00000250124	52.48	2e-39	159
ci|000061094|Bact|Sample_C|2	9606.ENSP00000376889	72.55	2e-39	159
ci|000054153|Bact|Sample_C|2	9606.ENSP00000297785	73.79	2e-39	160
ci|000009371|Bact|Sample_DB|2	9606.ENSP00000308770	36.67	2e-39	160
ci|000123106|Bact|Sample_DB|2	9606.ENSP00000248935	36.6	2e-39	160
ci|000059358|Bact|Sample_DA|2	9606.ENSP00000377486	42.31	2e-39	110
ci|000032503|Bact|Sample_DB|2	9606.ENSP00000248935	36.6	2e-39	160
ci|000026073|Bact|Sample_DA|2	9606.ENSP00000432799	48.41	2e-39	161
ci|000002786|Bact|Sample_DA|2	9606.ENSP00000219313	74	2e-39	82.8
ci|000055088|Bact|Sample_DB|2	9606.ENSP00000362463	67.57	2e-39	160
ci|000014853|Bact|Sample_DA|2	9606.ENSP00000352584	36.68	2e-39	160
ci|000031291|Bact|Sample_DB|2	9606.ENSP00000376150	24.19	3e-39	160
ci|000078666|Bact|Sample_DA|2	9606.ENSP00000308770	36.67	3e-39	160
ci|000076972|Bact|Sample_DA|2	9606.ENSP00000370648	35.17	3e-39	160
ci|000027876|Bact|Sample_DA|2	9606.ENSP00000370648	35.17	3e-39	160
ci|000076976|Bact|Sample_DA|2	9606.ENSP00000370648	35.17	3e-39	160
ci|000076978|Bact|Sample_DA|2	9606.ENSP00000370648	35.17	3e-39	160
ci|000024152|Bact|Sample_DA|2	9606.ENSP00000295682	57.78	3e-39	157
ci|000078104|Bact|Sample_DB|2	9606.ENSP00000308770	36.67	3e-39	160
ci|000048533|Bact|Sample_C|2	9606.ENSP00000307786	71	3e-39	158
ci|000070843|Bact|Sample_DB|2	9606.ENSP00000222008	40.28	3e-39	159
ci|000034070|Bact|Sample_DA|2	9606.ENSP00000264995	43.65	4e-39	137
ci|000052014|Bact|Sample_DA|2	9606.ENSP00000222803	45.21	5e-39	158
ci|000067974|Bact|Sample_DB|2	9606.ENSP00000392985	46.47	5e-39	159
ci|000124916|Bact|Sample_DB|2	9606.ENSP00000320236	56.95	7e-39	158
ci|000081491|Bact|Sample_DB|2	9606.ENSP00000441875	65.79	8e-39	157
ci|000054885|Bact|Sample_DA|2	9606.ENSP00000357748	38.51	8e-39	107
ci|000057806|Bact|Sample_DA|2	9606.ENSP00000278980	52.87	1e-38	156
ci|000078754|Bact|Sample_DB|2	9606.ENSP00000356465	43	1e-38	158
ci|000062068|Bact|Sample_DB|2	9606.ENSP00000410396	38.25	1e-38	157
ci|000093368|Bact|Sample_DB|2	9606.ENSP00000220509	43.1	1e-38	157
ci|000022645|Bact|Sample_C|2	9606.ENSP00000222803	45.21	2e-38	158
ci|000068560|Bact|Sample_DB|2	9606.ENSP00000265322	55.32	2e-38	157
ci|000093506|Bact|Sample_C|2	9606.ENSP00000318195	37.5	2e-38	156
ci|000028901|Bact|Sample_DB|2	9606.ENSP00000296522	32.65	2e-38	156
ci|000033727|Bact|Sample_DA|2	9606.ENSP00000270142	64.79	2e-38	104
ci|000000864|Bact|Sample_C|2	9606.ENSP00000222803	45.21	3e-38	158
ci|000000868|Bact|Sample_DB|2	9606.ENSP00000310935	80.65	3e-38	109
ci|000041173|Bact|Sample_DB|2	9606.ENSP00000352918	51.81	3e-38	90.1
ci|000046900|Bact|Sample_DB|2	9606.ENSP00000248935	42.94	3e-38	156
ci|000026763|Bact|Sample_DA|2	9606.ENSP00000332488	50	3e-38	156
ci|000035111|Bact|Sample_DB|2	9606.ENSP00000264381	34.31	4e-38	157
ci|000012573|Bact|Sample_DB|2	9606.ENSP00000305193	32.11	5e-38	155
ci|000031212|Bact|Sample_DB|2	9606.ENSP00000296581	97.4	6e-38	154
ci|000072190|Bact|Sample_DA|2	9606.ENSP00000296581	97.4	6e-38	154
ci|000015044|Bact|Sample_DA|2	9606.ENSP00000313877	28.8	6e-38	155
ci|000049295|Bact|Sample_DA|2	9606.ENSP00000219313	47.53	6e-38	136
ci|000115232|Bact|Sample_DB|2	9606.ENSP00000328570	59.66	7e-38	154
ci|000015930|Bact|Sample_DB|2	9606.ENSP00000328570	59.66	8e-38	154
ci|000009634|Bact|Sample_DA|2	9606.ENSP00000054950	34.87	9e-38	155
ci|000010486|Bact|Sample_DA|2	9606.ENSP00000308897	48.73	9e-38	154
ci|000095073|Bact|Sample_DB|2	9606.ENSP00000328570	60.17	9e-38	154
ci|000043398|Bact|Sample_C|2	9606.ENSP00000347581	31.37	1e-37	154
ci|000003408|Bact|Sample_C|2	9606.ENSP00000359787	34.96	1e-37	154
ci|000059562|Bact|Sample_DA|2	9606.ENSP00000312606	37.57	1e-37	113
ci|000045363|Bact|Sample_DB|2	9606.ENSP00000321546	44.94	1e-37	154
ci|000026813|Bact|Sample_DA|2	9606.ENSP00000272452	35.71	2e-37	154
ci|000027056|Bact|Sample_DA|2	9606.ENSP00000248935	40.54	2e-37	153
ci|000123582|Bact|Sample_DB|2	9606.ENSP00000248935	40.54	2e-37	153
ci|000123583|Bact|Sample_DB|2	9606.ENSP00000248935	40.54	2e-37	153
ci|000027314|Bact|Sample_DA|2	9606.ENSP00000320219	35.77	2e-37	153
ci|000058151|Bact|Sample_DA|2	9606.ENSP00000328570	59.66	2e-37	153
ci|000038865|Bact|Sample_DB|2	9606.ENSP00000308770	32.89	2e-37	154
ci|000029851|Bact|Sample_DB|2	9606.ENSP00000253686	48.47	2e-37	153
ci|000033917|Bact|Sample_DB|2	9606.ENSP00000308770	32.89	2e-37	154
ci|000075585|Bact|Sample_DA|2	9606.ENSP00000320219	35.77	2e-37	153
ci|000037117|Bact|Sample_DA|2	9606.ENSP00000359398	62.5	2e-37	152
ci|000008348|Bact|Sample_DB|2	9606.ENSP00000258383	38.19	2e-37	152
ci|000046921|Bact|Sample_DB|2	9606.ENSP00000373674	51.15	2e-37	153
ci|000028508|Bact|Sample_DA|2	9606.ENSP00000389813	67.57	2e-37	153
ci|000055426|Bact|Sample_DB|2	9606.ENSP00000296255	36.33	3e-37	152
ci|000031883|Bact|Sample_DA|2	9606.ENSP00000357288	73.53	3e-37	153
ci|000037755|Bact|Sample_DA|2	9606.ENSP00000357288	73.53	3e-37	153
ci|000044479|Bact|Sample_DA|2	9606.ENSP00000367615	47.74	3e-37	153
ci|000056209|Bact|Sample_DB|2	9606.ENSP00000168216	65.08	3e-37	152
ci|000098583|Bact|Sample_C|2	9606.ENSP00000308770	33.22	3e-37	153
ci|000045992|Bact|Sample_DA|2	9606.ENSP00000252603	57.98	3e-37	151
ci|000054580|Bact|Sample_DA|2	9606.ENSP00000468969	78.49	4e-37	151
ci|000092578|Bact|Sample_DB|2	9606.ENSP00000216185	46.67	4e-37	152
ci|000028896|Bact|Sample_DB|2	9606.ENSP00000355566	59.69	5e-37	151
ci|000005242|Bact|Sample_DA|2	9606.ENSP00000360688	52.63	5e-37	152
ci|000060445|Bact|Sample_DA|2	9606.ENSP00000468969	81.11	5e-37	151
ci|000040080|Bact|Sample_DB|2	9606.ENSP00000308897	52.86	5e-37	152
ci|000051576|Bact|Sample_C|2	9606.ENSP00000387262	31.4	5e-37	151
ci|000053020|Bact|Sample_DA|2	9606.ENSP00000232892	37.09	5e-37	152
ci|000009952|Bact|Sample_DA|2	9606.ENSP00000328570	59.32	5e-37	152
ci|000010971|Bact|Sample_DB|2	9606.ENSP00000269298	50.75	6e-37	150
ci|000066065|Bact|Sample_DB|2	9606.ENSP00000307260	53.1	7e-37	122
ci|000039874|Bact|Sample_DA|2	9606.ENSP00000305892	52.35	7e-37	152
ci|000031201|Bact|Sample_DB|2	9606.ENSP00000339435	33.12	7e-37	151
ci|000022140|Bact|Sample_DB|2	9606.ENSP00000216185	46.67	9e-37	151
ci|000011970|Bact|Sample_DB|2	9606.ENSP00000233893	77.08	1e-36	151
ci|000004291|Bact|Sample_DB|2	9606.ENSP00000306070	35.04	1e-36	150
ci|000032201|Bact|Sample_DA|2	9606.ENSP00000253686	45.66	1e-36	150
ci|000076454|Bact|Sample_C|2	9606.ENSP00000254090	54.01	1e-36	149
ci|000074921|Bact|Sample_DA|2	9606.ENSP00000333212	46.43	1e-36	150
ci|000019957|Bact|Sample_DA|2	9606.ENSP00000245312	28.62	1e-36	151
ci|000074181|Bact|Sample_DA|2	9606.ENSP00000363329	46.45	2e-36	151
ci|000058011|Bact|Sample_C|2	9606.ENSP00000257829	47.4	2e-36	149
ci|000007854|Bact|Sample_DB|2	9606.ENSP00000230431	56.62	2e-36	150
ci|000037560|Bact|Sample_DB|2	9606.ENSP00000315474	34.38	2e-36	151
ci|000060685|Bact|Sample_DA|2	9606.ENSP00000233379	45.21	2e-36	149
ci|000000683|Bact|Sample_DB|2	9606.ENSP00000358515	40.57	4e-36	150
ci|000049797|Bact|Sample_C|2	9606.ENSP00000246062	33.82	4e-36	107
ci|000002667|Bact|Sample_DB|2	9606.ENSP00000272452	34.46	5e-36	149
ci|000076295|Bact|Sample_C|2	9606.ENSP00000285930	48.94	5e-36	147
ci|000038898|Bact|Sample_DA|2	9606.ENSP00000269298	46.43	5e-36	147
ci|000067869|Bact|Sample_DB|2	9606.ENSP00000169551	43.24	6e-36	149
ci|000029565|Bact|Sample_DB|2	9606.ENSP00000169551	43.24	6e-36	149
ci|000053192|Bact|Sample_DB|2	9606.ENSP00000333664	78.41	6e-36	149
ci|000057152|Bact|Sample_DA|2	9606.ENSP00000221480	33.2	6e-36	149
ci|000003539|Bact|Sample_DA|2	9606.ENSP00000320236	55.41	7e-36	149
ci|000024856|Bact|Sample_DA|2	9606.ENSP00000221480	33.2	7e-36	149
ci|000006971|Bact|Sample_DB|2	9606.ENSP00000410041	87.5	7e-36	26.9
ci|000003061|Bact|Sample_DA|2	9606.ENSP00000053468	55.81	8e-36	148
ci|000001785|Bact|Sample_C|2	9606.ENSP00000308770	39.13	1e-35	147
ci|000021248|Bact|Sample_DB|2	9606.ENSP00000250124	40.72	1e-35	147
ci|000053145|Bact|Sample_DA|2	9606.ENSP00000206020	53.73	1e-35	148
ci|000066952|Bact|Sample_C|2	9606.ENSP00000053468	56.35	1e-35	147
ci|000044807|Bact|Sample_DA|2	9606.ENSP00000353089	64.44	1e-35	148
ci|000016790|Bact|Sample_DB|2	9606.ENSP00000053468	56.35	1e-35	147
ci|000041504|Bact|Sample_C|2	9606.ENSP00000053468	56.35	1e-35	147
ci|000054553|Bact|Sample_C|2	9606.ENSP00000053468	56.35	1e-35	147
ci|000073482|Bact|Sample_C|2	9606.ENSP00000319531	50.33	1e-35	146
ci|000005194|Bact|Sample_DA|2	9606.ENSP00000310275	73.86	1e-35	147
ci|000049117|Bact|Sample_DA|2	9606.ENSP00000290541	57.94	1e-35	147
ci|000011352|Bact|Sample_C|2	9606.ENSP00000359787	34.55	1e-35	147
ci|000000713|Bact|Sample_DA|2	9606.ENSP00000354643	45.16	2e-35	147
ci|000055847|Bact|Sample_DB|2	9606.ENSP00000343234	33.69	2e-35	147
ci|000041529|Bact|Sample_DA|2	9606.ENSP00000320236	54.73	2e-35	147
ci|000038588|Bact|Sample_DB|2	9606.ENSP00000308770	39.13	3e-35	147
ci|000009837|Bact|Sample_DA|2	9606.ENSP00000343234	33.33	3e-35	146
ci|000015363|Bact|Sample_DA|2	9606.ENSP00000366015	43.43	3e-35	146
ci|000010836|Bact|Sample_DA|2	9606.ENSP00000272452	32.51	3e-35	146
ci|000041894|Bact|Sample_DA|2	9606.ENSP00000230431	56.72	3e-35	145
ci|000060942|Bact|Sample_DB|2	9606.ENSP00000359991	66	3e-35	144
ci|000118468|Bact|Sample_DB|2	9606.ENSP00000272452	34.33	4e-35	146
ci|000031292|Bact|Sample_DB|2	9606.ENSP00000376150	24.56	4e-35	110
ci|000023766|Bact|Sample_DA|2	9606.ENSP00000366015	43.43	4e-35	146
ci|000060269|Bact|Sample_DA|2	9606.ENSP00000230431	56.72	4e-35	145
ci|000016572|Bact|Sample_DA|2	9606.ENSP00000358727	39.62	5e-35	145
ci|000001410|Bact|Sample_C|2	9606.ENSP00000272452	34.33	7e-35	145
ci|000002209|Bact|Sample_DB|2	9606.ENSP00000216455	76.92	1e-34	144
ci|000052065|Bact|Sample_DB|2	9606.ENSP00000243662	53.28	1e-34	144
ci|000011937|Bact|Sample_DA|2	9606.ENSP00000264914	44.44	1e-34	142
ci|000061869|Bact|Sample_C|2	9606.ENSP00000356465	64.08	2e-34	143
ci|000035649|Bact|Sample_C|2	9606.ENSP00000358727	36.63	2e-34	142
ci|000093114|Bact|Sample_DB|2	9606.ENSP00000361151	45.36	3e-34	90.5
ci|000058519|Bact|Sample_DA|2	9606.ENSP00000362413	79.55	3e-34	143
ci|000035637|Bact|Sample_C|2	9606.ENSP00000356465	64.08	3e-34	143
ci|000051537|Bact|Sample_DA|2	9606.ENSP00000254630	24.15	3e-34	144
ci|000123224|Bact|Sample_DB|2	9606.ENSP00000333395	37.07	3e-34	142
ci|000013279|Bact|Sample_DA|2	9606.ENSP00000255608	34.75	4e-34	142
ci|000015144|Bact|Sample_DA|2	9606.ENSP00000232508	37.68	5e-34	141
ci|000046509|Bact|Sample_DB|2	9606.ENSP00000321449	43	5e-34	87
ci|000051725|Bact|Sample_DA|2	9606.ENSP00000286428	66.33	5e-34	143
ci|000049132|Bact|Sample_DA|2	9606.ENSP00000248935	55.66	6e-34	115
ci|000077942|Bact|Sample_DB|2	9606.ENSP00000307567	64.08	7e-34	142
ci|000013928|Bact|Sample_DB|2	9606.ENSP00000347872	30.55	7e-34	142
ci|000050689|Bact|Sample_DA|2	9606.ENSP00000266517	42.51	8e-34	142
ci|000028252|Bact|Sample_DB|2	9606.ENSP00000322524	49.64	8e-34	140
ci|000002596|Bact|Sample_C|2	9606.ENSP00000255390	47.2	8e-34	140
ci|000093721|Bact|Sample_C|2	9606.ENSP00000354525	48.26	9e-34	141
ci|000001554|Bact|Sample_DA|2	9606.ENSP00000354525	48.26	1e-33	141
ci|000032511|Bact|Sample_DB|2	9606.ENSP00000291458	47.18	1e-33	141
ci|000001923|Bact|Sample_DA|2	9606.ENSP00000326219	34.26	1e-33	140
ci|000102440|Bact|Sample_C|2	9606.ENSP00000264914	43.45	1e-33	138
ci|000075095|Bact|Sample_DA|2	9606.ENSP00000220822	31.44	1e-33	140
ci|000082149|Bact|Sample_DB|2	9606.ENSP00000217958	55.38	1e-33	139
ci|000039247|Bact|Sample_C|2	9606.ENSP00000169551	37.5	1e-33	140
ci|000080211|Bact|Sample_DB|2	9606.ENSP00000363794	72.73	1e-33	139
ci|000018907|Bact|Sample_DA|2	9606.ENSP00000222803	37.7	1e-33	141
ci|000050975|Bact|Sample_C|2	9606.ENSP00000385916	60.58	1e-33	141
ci|000027503|Bact|Sample_DA|2	9606.ENSP00000258168	25.86	2e-33	141
ci|000071644|Bact|Sample_C|2	9606.ENSP00000296503	35.75	2e-33	141
ci|000113532|Bact|Sample_DB|2	9606.ENSP00000296503	35.75	2e-33	141
ci|000070144|Bact|Sample_DB|2	9606.ENSP00000320236	51.49	2e-33	94
ci|000027850|Bact|Sample_DA|2	9606.ENSP00000354643	44.17	2e-33	140
ci|000005662|Bact|Sample_DB|2	9606.ENSP00000296503	35.75	2e-33	141
ci|000009449|Bact|Sample_C|2	9606.ENSP00000361502	51.15	2e-33	140
ci|000075683|Bact|Sample_C|2	9606.ENSP00000307252	33.07	2e-33	139
ci|000125969|Bact|Sample_DB|2	9606.ENSP00000354643	44.05	2e-33	140
ci|000028367|Bact|Sample_C|2	9606.ENSP00000356272	32.66	3e-33	139
ci|000076903|Bact|Sample_C|2	9606.ENSP00000330918	36.67	3e-33	139
ci|000033122|Bact|Sample_DB|2	9606.ENSP00000263278	33.21	3e-33	140
ci|000093826|Bact|Sample_DB|2	9606.ENSP00000254963	51.92	3e-33	100
ci|000033121|Bact|Sample_DB|2	9606.ENSP00000263278	33.21	4e-33	140
ci|000017145|Bact|Sample_C|2	9606.ENSP00000328729	55.47	4e-33	139
ci|000047776|Bact|Sample_C|2	9606.ENSP00000272452	39.6	4e-33	139
ci|000054975|Bact|Sample_C|2	9606.ENSP00000355899	40.1	4e-33	138
ci|000123653|Bact|Sample_DB|2	9606.ENSP00000220822	31.06	4e-33	139
ci|000027502|Bact|Sample_DA|2	9606.ENSP00000258168	26.72	4e-33	140
ci|000076040|Bact|Sample_DA|2	9606.ENSP00000258168	26.72	4e-33	140
ci|000021882|Bact|Sample_DB|2	9606.ENSP00000258168	26.72	4e-33	140
ci|000076043|Bact|Sample_DA|2	9606.ENSP00000258168	26.72	4e-33	140
ci|000084219|Bact|Sample_DB|2	9606.ENSP00000417580	45.68	4e-33	140
ci|000048361|Bact|Sample_DA|2	9606.ENSP00000431049	33.2	5e-33	139
ci|000053822|Bact|Sample_DB|2	9606.ENSP00000442464	30.48	5e-33	139
ci|000005619|Bact|Sample_C|2	9606.ENSP00000272452	30.07	7e-33	139
ci|000050559|Bact|Sample_DB|2	9606.ENSP00000357288	77.65	2e-32	137
ci|000059175|Bact|Sample_DB|2	9606.ENSP00000321546	51.28	2e-32	128
ci|000099476|Bact|Sample_DB|2	9606.ENSP00000354643	43.04	2e-32	132
ci|000034569|Bact|Sample_DB|2	9606.ENSP00000380795	81.01	3e-32	137
ci|000039987|Bact|Sample_DA|2	9606.ENSP00000274606	44.52	3e-32	134
ci|000013590|Bact|Sample_DB|2	9606.ENSP00000340684	34.23	4e-32	135
ci|000000164|Bact|Sample_DA|2	9606.ENSP00000273308	41.57	4e-32	137
ci|000032662|Bact|Sample_DB|2	9606.ENSP00000273308	41.57	4e-32	137
ci|000051782|Bact|Sample_DB|2	9606.ENSP00000332565	31.3	4e-32	135
ci|000051277|Bact|Sample_DA|2	9606.ENSP00000260118	43.11	4e-32	135
ci|000017809|Bact|Sample_DA|2	9606.ENSP00000352584	41.14	4e-32	135
ci|000027873|Bact|Sample_DB|2	9606.ENSP00000341625	52.24	5e-32	134
ci|000072931|Bact|Sample_DA|2	9606.ENSP00000263278	32.06	5e-32	135
ci|000034009|Bact|Sample_DB|2	9606.ENSP00000267884	62.39	5e-32	136
ci|000044278|Bact|Sample_DA|2	9606.ENSP00000245615	52	5e-32	136
ci|000024648|Bact|Sample_DB|2	9606.ENSP00000333837	49.14	6e-32	134
ci|000059390|Bact|Sample_DA|2	9606.ENSP00000419425	77.5	6e-32	133
ci|000043949|Bact|Sample_DB|2	9606.ENSP00000431040	59.38	6e-32	92.4
ci|000015347|Bact|Sample_DB|2	9606.ENSP00000258168	25.52	7e-32	135
ci|000115299|Bact|Sample_DB|2	9606.ENSP00000265498	43.75	7e-32	134
ci|000016709|Bact|Sample_DA|2	9606.ENSP00000360365	72.09	8e-32	134
ci|000094184|Bact|Sample_DB|2	9606.ENSP00000263817	76.25	1e-31	121
ci|000018966|Bact|Sample_DB|2	9606.ENSP00000341692	31.31	1e-31	134
ci|000043306|Bact|Sample_DA|2	9606.ENSP00000382218	48.46	1e-31	133
ci|000026811|Bact|Sample_DB|2	9606.ENSP00000250156	32.58	2e-31	134
ci|000057809|Bact|Sample_DB|2	9606.ENSP00000378887	47.15	2e-31	113
ci|000034022|Bact|Sample_DA|2	9606.ENSP00000265523	33	2e-31	134
ci|000012097|Bact|Sample_DA|2	9606.ENSP00000250124	49.19	2e-31	132
ci|000110202|Bact|Sample_DB|2	9606.ENSP00000382218	48.46	2e-31	133
ci|000024513|Bact|Sample_DA|2	9606.ENSP00000326219	35.14	2e-31	134
ci|000055692|Bact|Sample_DB|2	9606.ENSP00000258317	29.47	2e-31	133
ci|000020556|Bact|Sample_DB|2	9606.ENSP00000274458	50.41	2e-31	133
ci|000112683|Bact|Sample_DB|2	9606.ENSP00000245407	33.21	2e-31	134
ci|000038171|Bact|Sample_DA|2	9606.ENSP00000468969	53.42	2e-31	132
ci|000032140|Bact|Sample_DA|2	9606.ENSP00000468969	53.42	2e-31	132
ci|000072339|Bact|Sample_C|2	9606.ENSP00000262428	49.63	2e-31	133
ci|000084296|Bact|Sample_DB|2	9606.ENSP00000303211	39.38	3e-31	132
ci|000009509|Bact|Sample_DB|2	9606.ENSP00000299299	62.89	3e-31	134
ci|000038971|Bact|Sample_DB|2	9606.ENSP00000299299	62.89	3e-31	134
ci|000031858|Bact|Sample_C|2	9606.ENSP00000308897	56.48	3e-31	133
ci|000086117|Bact|Sample_C|2	9606.ENSP00000233084	62.89	3e-31	132
ci|000008197|Bact|Sample_DB|2	9606.ENSP00000382218	48.46	3e-31	133
ci|000124824|Bact|Sample_DB|2	9606.ENSP00000262428	49.63	4e-31	133
ci|000008845|Bact|Sample_DA|2	9606.ENSP00000265498	43.06	4e-31	132
ci|000086205|Bact|Sample_DB|2	9606.ENSP00000332455	60.53	4e-31	132
ci|000047254|Bact|Sample_DA|2	9606.ENSP00000265517	32.03	4e-31	87.4
ci|000002508|Bact|Sample_DB|2	9606.ENSP00000220822	29.61	4e-31	132
ci|000033206|Bact|Sample_DB|2	9606.ENSP00000262428	49.63	4e-31	133
ci|000043831|Bact|Sample_C|2	9606.ENSP00000308897	40.56	5e-31	130
ci|000101287|Bact|Sample_DB|2	9606.ENSP00000264254	64.89	5e-31	130
ci|000092157|Bact|Sample_DB|2	9606.ENSP00000301920	56.25	6e-31	132
ci|000040331|Bact|Sample_DA|2	9606.ENSP00000308897	48.31	6e-31	83.2
ci|000009261|Bact|Sample_DB|2	9606.ENSP00000252934	30.92	6e-31	132
ci|000000085|Bact|Sample_DA|2	9606.ENSP00000296503	38.19	7e-31	103
ci|000105312|Bact|Sample_C|2	9606.ENSP00000237530	45.26	7e-31	131
ci|000048928|Bact|Sample_DA|2	9606.ENSP00000216190	72.73	8e-31	129
ci|000084310|Bact|Sample_DB|2	9606.ENSP00000278060	33.08	9e-31	131
ci|000087072|Bact|Sample_DB|2	9606.ENSP00000228510	53.03	9e-31	130
ci|000046087|Bact|Sample_DA|2	9606.ENSP00000354525	54.72	1e-30	106
ci|000005060|Bact|Sample_DA|2	9606.ENSP00000353089	41.98	2e-30	129
ci|000068568|Bact|Sample_DB|2	9606.ENSP00000291458	47.58	2e-30	129
ci|000014556|Bact|Sample_DA|2	9606.ENSP00000357674	60.18	2e-30	130
ci|000070900|Bact|Sample_DA|2	9606.ENSP00000357674	60.18	2e-30	130
ci|000051906|Bact|Sample_C|2	9606.ENSP00000251312	32.42	2e-30	131
ci|000051254|Bact|Sample_DA|2	9606.ENSP00000357674	60.18	2e-30	130
ci|000051458|Bact|Sample_DA|2	9606.ENSP00000438349	48.78	2e-30	130
ci|000023507|Bact|Sample_DB|2	9606.ENSP00000385479	57.14	2e-30	130
ci|000042349|Bact|Sample_DB|2	9606.ENSP00000310935	63.92	3e-30	128
ci|000112398|Bact|Sample_DB|2	9606.ENSP00000308845	53.17	3e-30	128
ci|000142057|Bact|Sample_DB|2	9606.ENSP00000307859	38.24	3e-30	127
ci|000034144|Bact|Sample_DB|2	9606.ENSP00000381785	46.1	3e-30	129
ci|000012944|Bact|Sample_DB|2	9606.ENSP00000296522	37.89	3e-30	129
ci|000053644|Bact|Sample_DB|2	9606.ENSP00000169551	51.22	4e-30	85.1
ci|000081261|Bact|Sample_DB|2	9606.ENSP00000254630	26.65	4e-30	130
ci|000044361|Bact|Sample_DA|2	9606.ENSP00000358727	33.6	4e-30	129
ci|000053735|Bact|Sample_C|2	9606.ENSP00000336801	58.88	4e-30	128
ci|000057712|Bact|Sample_DA|2	9606.ENSP00000356272	40	4e-30	129
ci|000059634|Bact|Sample_DA|2	9606.ENSP00000303088	42.62	4e-30	129
ci|000035674|Bact|Sample_DA|2	9606.ENSP00000297785	63.1	4e-30	128
ci|000069456|Bact|Sample_DB|2	9606.ENSP00000353720	36.43	5e-30	130
ci|000010767|Bact|Sample_C|2	9606.ENSP00000367391	45.83	5e-30	92
ci|000051428|Bact|Sample_DB|2	9606.ENSP00000251312	32.79	5e-30	130
ci|000087290|Bact|Sample_DB|2	9606.ENSP00000339844	44.85	6e-30	128
ci|000075234|Bact|Sample_C|2	9606.ENSP00000354643	48.28	6e-30	83.6
ci|000046665|Bact|Sample_C|2	9606.ENSP00000320866	59.62	6e-30	127
ci|000000269|Bact|Sample_DB|2	9606.ENSP00000251312	32.79	6e-30	130
ci|000092855|Bact|Sample_DB|2	9606.ENSP00000339844	44.85	7e-30	128
ci|000047633|Bact|Sample_DA|2	9606.ENSP00000248935	54.81	7e-30	128
ci|000030186|Bact|Sample_DB|2	9606.ENSP00000339844	44.85	8e-30	128
ci|000073953|Bact|Sample_DB|2	9606.ENSP00000354643	42.58	8e-30	128
ci|000033246|Bact|Sample_DB|2	9606.ENSP00000310275	67.05	8e-30	128
ci|000125360|Bact|Sample_DB|2	9606.ENSP00000308770	32.59	8e-30	129
ci|000125362|Bact|Sample_DB|2	9606.ENSP00000308770	32.59	8e-30	129
ci|000094466|Bact|Sample_DB|2	9606.ENSP00000308770	29.81	9e-30	127
ci|000056459|Bact|Sample_C|2	9606.ENSP00000308770	35.9	1e-29	112
ci|000034803|Bact|Sample_DA|2	9606.ENSP00000333837	50	1e-29	81.6
ci|000054831|Bact|Sample_C|2	9606.ENSP00000417602	53.57	1e-29	127
ci|000044811|Bact|Sample_DA|2	9606.ENSP00000359398	66.67	1e-29	127
ci|000073066|Bact|Sample_DA|2	9606.ENSP00000356859	47.14	1e-29	127
ci|000033202|Bact|Sample_DB|2	9606.ENSP00000361562	53.51	1e-29	128
ci|000035258|Bact|Sample_DA|2	9606.ENSP00000345344	53.4	1e-29	125
ci|000047049|Bact|Sample_DA|2	9606.ENSP00000267884	60.38	1e-29	127
ci|000033223|Bact|Sample_DA|2	9606.ENSP00000302088	80	2e-29	111
ci|000059423|Bact|Sample_DB|2	9606.ENSP00000234454	31.73	2e-29	127
ci|000021364|Bact|Sample_DB|2	9606.ENSP00000385927	55.77	2e-29	127
ci|000043455|Bact|Sample_DB|2	9606.ENSP00000258455	33.17	3e-29	117
ci|000091759|Bact|Sample_DB|2	9606.ENSP00000454021	58.7	3e-29	125
ci|000012251|Bact|Sample_C|2	9606.ENSP00000272452	32.35	3e-29	85.9
ci|000066952|Bact|Sample_DB|2	9606.ENSP00000454021	58.7	4e-29	125
ci|000029451|Bact|Sample_DB|2	9606.ENSP00000272348	76.32	4e-29	125
ci|000012757|Bact|Sample_DA|2	9606.ENSP00000358727	34.57	4e-29	125
ci|000000625|Bact|Sample_DA|2	9606.ENSP00000454021	58.7	5e-29	125
ci|000031380|Bact|Sample_DB|2	9606.ENSP00000424707	83.1	5e-29	125
ci|000129167|Bact|Sample_DB|2	9606.ENSP00000332124	24.96	5e-29	127
ci|000129161|Bact|Sample_DB|2	9606.ENSP00000332124	24.96	5e-29	127
ci|000129162|Bact|Sample_DB|2	9606.ENSP00000332124	24.96	5e-29	127
ci|000129158|Bact|Sample_DB|2	9606.ENSP00000332124	24.96	5e-29	127
ci|000016348|Bact|Sample_DB|2	9606.ENSP00000245816	62.37	5e-29	124
ci|000071522|Bact|Sample_C|2	9606.ENSP00000361562	48.74	5e-29	125
ci|000037320|Bact|Sample_DA|2	9606.ENSP00000454021	58.7	6e-29	125
ci|000000780|Bact|Sample_DB|2	9606.ENSP00000454021	58.7	6e-29	125
ci|000039171|Bact|Sample_DB|2	9606.ENSP00000332565	30.57	6e-29	125
ci|000053088|Bact|Sample_DA|2	9606.ENSP00000258455	34.65	6e-29	102
ci|000034010|Bact|Sample_DB|2	9606.ENSP00000453973	34.81	7e-29	126
ci|000050269|Bact|Sample_C|2	9606.ENSP00000367284	43.68	7e-29	86.3
ci|000097403|Bact|Sample_DB|2	9606.ENSP00000368572	35.12	8e-29	124
ci|000037794|Bact|Sample_DB|2	9606.ENSP00000417602	43.65	8e-29	97.8
ci|000016837|Bact|Sample_DB|2	9606.ENSP00000368572	33.92	9e-29	124
ci|000028309|Bact|Sample_DA|2	9606.ENSP00000453973	34.81	1e-28	126
ci|000056364|Bact|Sample_DA|2	9606.ENSP00000296503	40.54	1e-28	86.7
ci|000055326|Bact|Sample_DB|2	9606.ENSP00000454021	57.61	1e-28	124
ci|000109669|Bact|Sample_DB|2	9606.ENSP00000451112	38.1	1e-28	123
ci|000012574|Bact|Sample_DB|2	9606.ENSP00000387286	41.14	1e-28	124
ci|000015533|Bact|Sample_DB|2	9606.ENSP00000276390	83.1	2e-28	124
ci|000078042|Bact|Sample_DB|2	9606.ENSP00000305892	55.24	2e-28	123
ci|000010516|Bact|Sample_DA|2	9606.ENSP00000007516	67.06	2e-28	124
ci|000122871|Bact|Sample_DB|2	9606.ENSP00000356953	42.24	2e-28	123
ci|000098882|Bact|Sample_DB|2	9606.ENSP00000381785	32.89	2e-28	122
ci|000078916|Bact|Sample_DB|2	9606.ENSP00000367309	56.82	3e-28	103
ci|000015923|Bact|Sample_DB|2	9606.ENSP00000305892	55.24	3e-28	123
ci|000031579|Bact|Sample_DA|2	9606.ENSP00000272102	58.47	3e-28	119
ci|000031982|Bact|Sample_DA|2	9606.ENSP00000352918	52.68	4e-28	123
ci|000015480|Bact|Sample_DB|2	9606.ENSP00000392985	46.28	4e-28	122
ci|000015879|Bact|Sample_DB|2	9606.ENSP00000350052	36.87	4e-28	124
ci|000124818|Bact|Sample_DB|2	9606.ENSP00000361562	50	4e-28	123
ci|000075749|Bact|Sample_DA|2	9606.ENSP00000440765	49.65	8e-28	122
ci|000148141|Bact|Sample_DB|2	9606.ENSP00000332296	60	8e-28	118
ci|000054442|Bact|Sample_DB|2	9606.ENSP00000302783	61.63	9e-28	121
ci|000079597|Bact|Sample_DB|2	9606.ENSP00000274606	62.34	1e-27	120
ci|000067913|Bact|Sample_DB|2	9606.ENSP00000352918	52.25	1e-27	121
ci|000058841|Bact|Sample_DA|2	9606.ENSP00000348911	50	1e-27	95.1
ci|000094022|Bact|Sample_DB|2	9606.ENSP00000364883	56.12	1e-27	120
ci|000053442|Bact|Sample_DB|2	9606.ENSP00000261647	29.41	2e-27	121
ci|000043844|Bact|Sample_DB|2	9606.ENSP00000216075	44.03	2e-27	119
ci|000061376|Bact|Sample_DB|2	9606.ENSP00000315397	44.53	3e-27	119
ci|000074749|Bact|Sample_C|2	9606.ENSP00000378364	70.89	4e-27	119
ci|000025373|Bact|Sample_DA|2	9606.ENSP00000349687	34.81	4e-27	118
ci|000010941|Bact|Sample_C|2	9606.ENSP00000315397	44.53	6e-27	119
ci|000080487|Bact|Sample_DB|2	9606.ENSP00000315397	44.53	6e-27	119
ci|000035061|Bact|Sample_DA|2	9606.ENSP00000369461	37.79	6e-27	117
ci|000016727|Bact|Sample_DB|2	9606.ENSP00000252455	45.36	6e-27	106
ci|000058826|Bact|Sample_DA|2	9606.ENSP00000262193	54.74	7e-27	117
ci|000123206|Bact|Sample_DB|2	9606.ENSP00000315397	44.53	7e-27	119
ci|000037896|Bact|Sample_DA|2	9606.ENSP00000315397	44.53	8e-27	119
ci|000031969|Bact|Sample_DA|2	9606.ENSP00000315397	44.53	9e-27	119
ci|000051810|Bact|Sample_DA|2	9606.ENSP00000373810	35.71	9e-27	74.7
ci|000009169|Bact|Sample_DA|2	9606.ENSP00000315397	44.53	1e-26	119
ci|000084157|Bact|Sample_DB|2	9606.ENSP00000291691	88.89	1e-26	29.6
ci|000051475|Bact|Sample_DA|2	9606.ENSP00000253686	54.79	1e-26	84
ci|000099593|Bact|Sample_DB|2	9606.ENSP00000370648	43.13	1e-26	117
ci|000028407|Bact|Sample_DB|2	9606.ENSP00000357840	24.55	1e-26	118
ci|000093477|Bact|Sample_DB|2	9606.ENSP00000281543	51.79	2e-26	115
ci|000071405|Bact|Sample_DB|2	9606.ENSP00000249923	72.37	2e-26	115
ci|000048748|Bact|Sample_DA|2	9606.ENSP00000313877	51.35	2e-26	115
ci|000084872|Bact|Sample_DB|2	9606.ENSP00000253686	44.27	2e-26	115
ci|000060957|Bact|Sample_DB|2	9606.ENSP00000339844	45	3e-26	115
ci|000049778|Bact|Sample_C|2	9606.ENSP00000272348	75.71	3e-26	115
ci|000084540|Bact|Sample_DB|2	9606.ENSP00000225402	56.25	3e-26	114
ci|000029006|Bact|Sample_C|2	9606.ENSP00000169551	47.93	3e-26	115
ci|000048233|Bact|Sample_DA|2	9606.ENSP00000264381	39.62	3e-26	102
ci|000030323|Bact|Sample_DB|2	9606.ENSP00000309751	33.67	3e-26	117
ci|000070308|Bact|Sample_DB|2	9606.ENSP00000241600	54.17	3e-26	115
ci|000023194|Bact|Sample_DB|2	9606.ENSP00000265028	61.45	4e-26	115
ci|000026350|Bact|Sample_C|2	9606.ENSP00000258962	66.33	5e-26	116
ci|000062152|Bact|Sample_C|2	9606.ENSP00000258962	66.33	5e-26	116
ci|000091941|Bact|Sample_DB|2	9606.ENSP00000310935	45.8	7e-26	114
ci|000012188|Bact|Sample_C|2	9606.ENSP00000362873	42.54	7e-26	114
ci|000081768|Bact|Sample_DB|2	9606.ENSP00000248935	35.79	8e-26	115
ci|000051925|Bact|Sample_DA|2	9606.ENSP00000354525	53.19	8e-26	90.1
ci|000017772|Bact|Sample_DA|2	9606.ENSP00000376076	56.73	8e-26	115
ci|000041296|Bact|Sample_DB|2	9606.ENSP00000376076	56.73	9e-26	115
ci|000081058|Bact|Sample_DB|2	9606.ENSP00000376076	56.73	9e-26	115
ci|000119111|Bact|Sample_DB|2	9606.ENSP00000376076	56.73	9e-26	115
ci|000003152|Bact|Sample_C|2	9606.ENSP00000354643	46.23	9e-26	104
ci|000058507|Bact|Sample_C|2	9606.ENSP00000248935	31.74	9e-26	114
ci|000067860|Bact|Sample_DB|2	9606.ENSP00000443432	29.81	9e-26	114
ci|000010547|Bact|Sample_C|2	9606.ENSP00000229563	56.7	1e-25	114
ci|000030305|Bact|Sample_DB|2	9606.ENSP00000229563	56.7	1e-25	114
ci|000118075|Bact|Sample_DB|2	9606.ENSP00000229563	56.7	1e-25	114
ci|000000964|Bact|Sample_C|2	9606.ENSP00000263278	31.45	1e-25	113
ci|000005040|Bact|Sample_DB|2	9606.ENSP00000326219	33.49	1e-25	113
ci|000052675|Bact|Sample_DA|2	9606.ENSP00000215730	29.32	1e-25	114
ci|000034482|Bact|Sample_DA|2	9606.ENSP00000311572	60.67	2e-25	112
ci|000019946|Bact|Sample_DB|2	9606.ENSP00000417686	32.86	2e-25	114
ci|000053274|Bact|Sample_DB|2	9606.ENSP00000340019	64.89	2e-25	114
ci|000065219|Bact|Sample_C|2	9606.ENSP00000291458	45.45	2e-25	112
ci|000037857|Bact|Sample_DA|2	9606.ENSP00000293217	43.51	2e-25	113
ci|000052967|Bact|Sample_DB|2	9606.ENSP00000295256	32.33	2e-25	113
ci|000074090|Bact|Sample_C|2	9606.ENSP00000250124	53.06	3e-25	112
ci|000029026|Bact|Sample_DB|2	9606.ENSP00000262033	34.57	4e-25	112
ci|000002591|Bact|Sample_DB|2	9606.ENSP00000395232	28.53	4e-25	113
ci|000055005|Bact|Sample_DB|2	9606.ENSP00000334319	55.56	4e-25	25.8
ci|000046489|Bact|Sample_C|2	9606.ENSP00000226760	25.75	5e-25	112
ci|000002068|Bact|Sample_DB|2	9606.ENSP00000265498	42.61	5e-25	111
ci|000092996|Bact|Sample_DB|2	9606.ENSP00000350509	44.9	5e-25	110
ci|000014297|Bact|Sample_DA|2	9606.ENSP00000326219	33.94	7e-25	112
ci|000039646|Bact|Sample_DA|2	9606.ENSP00000263182	28.83	8e-25	76.3
ci|000060330|Bact|Sample_DA|2	9606.ENSP00000348019	45.87	8e-25	111
ci|000051778|Bact|Sample_C|2	9606.ENSP00000443432	36.75	8e-25	112
ci|000052617|Bact|Sample_DB|2	9606.ENSP00000381782	31.31	9e-25	112
ci|000098873|Bact|Sample_DB|2	9606.ENSP00000326219	35.8	1e-24	94.7
ci|000050179|Bact|Sample_C|2	9606.ENSP00000431049	48.6	1e-24	110
ci|000008116|Bact|Sample_DA|2	9606.ENSP00000417686	35.21	1e-24	112
ci|000047393|Bact|Sample_C|2	9606.ENSP00000362948	60	1e-24	111
ci|000024186|Bact|Sample_DA|2	9606.ENSP00000258975	27.42	2e-24	110
ci|000006149|Bact|Sample_DB|2	9606.ENSP00000352918	50.7	2e-24	75.9
ci|000070797|Bact|Sample_DB|2	9606.ENSP00000258455	33.33	2e-24	109
ci|000018310|Bact|Sample_DA|2	9606.ENSP00000341692	44.07	2e-24	108
ci|000046734|Bact|Sample_DB|2	9606.ENSP00000453973	35.1	3e-24	108
ci|000014213|Bact|Sample_DB|2	9606.ENSP00000343040	36.71	3e-24	110
ci|000069163|Bact|Sample_DB|2	9606.ENSP00000431049	47.66	3e-24	109
ci|000077225|Bact|Sample_C|2	9606.ENSP00000308275	54.02	3e-24	108
ci|000070041|Bact|Sample_C|2	9606.ENSP00000269298	50.59	3e-24	108
ci|000000847|Bact|Sample_C|2	9606.ENSP00000356632	66.67	3e-24	109
ci|000021319|Bact|Sample_DB|2	9606.ENSP00000431049	47.66	4e-24	109
ci|000050995|Bact|Sample_DA|2	9606.ENSP00000356632	66.67	4e-24	109
ci|000063268|Bact|Sample_C|2	9606.ENSP00000356632	66.67	4e-24	109
ci|000057088|Bact|Sample_DA|2	9606.ENSP00000356632	66.67	4e-24	109
ci|000019691|Bact|Sample_DA|2	9606.ENSP00000276585	43.97	5e-24	107
ci|000027497|Bact|Sample_C|2	9606.ENSP00000245539	30.49	5e-24	108
ci|000060999|Bact|Sample_DA|2	9606.ENSP00000296411	47.01	5e-24	107
ci|000070889|Bact|Sample_DB|2	9606.ENSP00000340684	62.5	5e-24	108
ci|000077945|Bact|Sample_DA|2	9606.ENSP00000356632	66.67	6e-24	109
ci|000077948|Bact|Sample_DA|2	9606.ENSP00000356632	66.67	6e-24	109
ci|000072586|Bact|Sample_DB|2	9606.ENSP00000377486	31.65	6e-24	108
ci|000040453|Bact|Sample_DB|2	9606.ENSP00000250495	94.74	6e-24	108
ci|000006765|Bact|Sample_DB|2	9606.ENSP00000332565	32.61	6e-24	108
ci|000032703|Bact|Sample_DA|2	9606.ENSP00000362873	42.28	7e-24	107
ci|000084361|Bact|Sample_DB|2	9606.ENSP00000325136	78.13	8e-24	105
ci|000118581|Bact|Sample_DB|2	9606.ENSP00000338293	61.73	8e-24	107
ci|000059909|Bact|Sample_DA|2	9606.ENSP00000364073	53.54	8e-24	106
ci|000093143|Bact|Sample_DB|2	9606.ENSP00000367309	63.1	9e-24	107
ci|000019823|Bact|Sample_DA|2	9606.ENSP00000307513	24.91	9e-24	108
ci|000056312|Bact|Sample_DB|2	9606.ENSP00000328570	59.49	1e-23	107
ci|000005192|Bact|Sample_C|2	9606.ENSP00000349877	52.53	1e-23	106
ci|000022354|Bact|Sample_DA|2	9606.ENSP00000354580	39.29	1e-23	107
ci|000125341|Bact|Sample_DB|2	9606.ENSP00000236166	31.3	1e-23	108
ci|000034752|Bact|Sample_DA|2	9606.ENSP00000216034	50.52	2e-23	105
ci|000018900|Bact|Sample_DA|2	9606.ENSP00000361616	36.57	2e-23	106
ci|000018967|Bact|Sample_DB|2	9606.ENSP00000332565	34.83	2e-23	107
ci|000026288|Bact|Sample_DA|2	9606.ENSP00000300441	23.23	3e-23	107
ci|000042253|Bact|Sample_DA|2	9606.ENSP00000341625	68.66	3e-23	94.7
ci|000075536|Bact|Sample_DB|2	9606.ENSP00000254878	60.24	3e-23	105
ci|000001012|Bact|Sample_DB|2	9606.ENSP00000440765	49.19	4e-23	105
ci|000052766|Bact|Sample_DA|2	9606.ENSP00000354643	42.99	4e-23	105
ci|000054004|Bact|Sample_DB|2	9606.ENSP00000229563	57.95	5e-23	105
ci|000020872|Bact|Sample_DB|2	9606.ENSP00000361562	50.56	6e-23	104
ci|000052858|Bact|Sample_C|2	9606.ENSP00000347872	29.72	6e-23	104
ci|000080902|Bact|Sample_DB|2	9606.ENSP00000245539	27.53	8e-23	103
ci|000057606|Bact|Sample_C|2	9606.ENSP00000354643	47.57	8e-23	103
ci|000059500|Bact|Sample_DB|2	9606.ENSP00000443432	33.33	9e-23	82.4
ci|000109636|Bact|Sample_DB|2	9606.ENSP00000338389	42.31	1e-22	103
ci|000001761|Bact|Sample_DA|2	9606.ENSP00000354643	46.08	1e-22	103
ci|000075311|Bact|Sample_C|2	9606.ENSP00000267103	48.51	1e-22	102
ci|000037943|Bact|Sample_C|2	9606.ENSP00000246062	34	1e-22	104
ci|000038089|Bact|Sample_DA|2	9606.ENSP00000216500	38.65	1e-22	104
ci|000070049|Bact|Sample_DA|2	9606.ENSP00000295256	28.5	1e-22	103
ci|000072022|Bact|Sample_DB|2	9606.ENSP00000303088	32.89	2e-22	104
ci|000000641|Bact|Sample_C|2	9606.ENSP00000262033	34.58	2e-22	85.9
ci|000069374|Bact|Sample_DB|2	9606.ENSP00000356272	30.53	2e-22	76.6
ci|000006763|Bact|Sample_DA|2	9606.ENSP00000377007	24.32	2e-22	104
ci|000000068|Bact|Sample_DA|2	9606.ENSP00000010404	55.67	2e-22	103
ci|000053518|Bact|Sample_DA|2	9606.ENSP00000236166	31.82	2e-22	103
ci|000003604|Bact|Sample_DA|2	9606.ENSP00000215570	64.29	3e-22	102
ci|000012877|Bact|Sample_DB|2	9606.ENSP00000338389	41.54	3e-22	102
ci|000004162|Bact|Sample_DA|2	9606.ENSP00000295083	28.57	3e-22	103
ci|000005589|Bact|Sample_DA|2	9606.ENSP00000215570	64.29	3e-22	102
ci|000061139|Bact|Sample_C|2	9606.ENSP00000371634	42.19	3e-22	105
ci|000113838|Bact|Sample_DB|2	9606.ENSP00000342889	78.95	3e-22	101
ci|000015289|Bact|Sample_DB|2	9606.ENSP00000295083	28.57	4e-22	103
ci|000099012|Bact|Sample_DB|2	9606.ENSP00000366477	34.63	4e-22	102
ci|000070014|Bact|Sample_C|2	9606.ENSP00000308770	27.91	4e-22	101
ci|000073461|Bact|Sample_DB|2	9606.ENSP00000436005	62.5	5e-22	80.9
ci|000039369|Bact|Sample_DA|2	9606.ENSP00000300441	23.06	5e-22	103
ci|000094927|Bact|Sample_DB|2	9606.ENSP00000308770	35.86	5e-22	101
ci|000006765|Bact|Sample_C|2	9606.ENSP00000354643	44.09	5e-22	91.7
ci|000073857|Bact|Sample_DB|2	9606.ENSP00000250101	48.94	5e-22	100
ci|000045154|Bact|Sample_DB|2	9606.ENSP00000419952	29.12	6e-22	82.4
ci|000019555|Bact|Sample_DA|2	9606.ENSP00000295083	28.08	6e-22	101
ci|000068777|Bact|Sample_DB|2	9606.ENSP00000337443	44.57	8e-22	101
ci|000051800|Bact|Sample_DA|2	9606.ENSP00000310521	36.91	1e-21	100
ci|000001004|Bact|Sample_DA|2	9606.ENSP00000354643	43.69	1e-21	102
ci|000031293|Bact|Sample_DA|2	9606.ENSP00000262428	58.82	1e-21	101
ci|000016525|Bact|Sample_DA|2	9606.ENSP00000374328	37.06	1e-21	100
ci|000020396|Bact|Sample_DB|2	9606.ENSP00000234454	38.67	1e-21	101
ci|000033931|Bact|Sample_DA|2	9606.ENSP00000440765	55.68	2e-21	87.8
ci|000005639|Bact|Sample_DB|2	9606.ENSP00000291568	46.94	2e-21	100
ci|000111452|Bact|Sample_DB|2	9606.ENSP00000370222	44.63	2e-21	99
ci|000002366|Bact|Sample_DA|2	9606.ENSP00000248566	77.05	2e-21	99
ci|000042579|Bact|Sample_DB|2	9606.ENSP00000343234	32.07	2e-21	101
ci|000015733|Bact|Sample_DA|2	9606.ENSP00000258415	33.77	2e-21	100
ci|000075547|Bact|Sample_C|2	9606.ENSP00000356953	34.97	2e-21	98.6
ci|000057979|Bact|Sample_C|2	9606.ENSP00000440765	50.94	3e-21	98.6
ci|000078421|Bact|Sample_DB|2	9606.ENSP00000251312	37.39	3e-21	73.2
ci|000011873|Bact|Sample_DB|2	9606.ENSP00000295890	32.88	4e-21	74.7
ci|000086396|Bact|Sample_DB|2	9606.ENSP00000392270	93.33	4e-21	99
ci|000070417|Bact|Sample_DA|2	9606.ENSP00000329803	44.86	4e-21	99.4
ci|000019514|Bact|Sample_DA|2	9606.ENSP00000329803	44.86	4e-21	99.4
ci|000055886|Bact|Sample_DA|2	9606.ENSP00000329803	46.08	4e-21	99.4
ci|000099617|Bact|Sample_DB|2	9606.ENSP00000441875	69.23	7e-21	97.4
ci|000036512|Bact|Sample_DA|2	9606.ENSP00000329803	45.1	7e-21	98.2
[truncated: 493 more rows]

## Sheet: Imput proteins ( (UP-REGULATED)
#node	identifier	annotation
A1CF	9606.ENSP00000378868	APOBEC1 complementation factor; Essential component of the apolipoprotein B mRNA editing enzyme complex which is responsible for the postranscriptional editing of a CAA codon for Gln to a UAA codon for stop in APOB mRNA. Binds to APOB mRNA and is probably responsible for docking the catalytic subunit, APOBEC1, to the mRNA to allow it to deaminate its target cytosine. The complex also protects the…
AADAC	9606.ENSP00000232892	Arylacetamide deacetylase; Displays cellular triglyceride lipase activity in liver, increases the levels of intracellular fatty acids derived from the hydrolysis of newly formed triglyceride stores and plays a role in very low-density lipoprotein assembly. Displays serine esterase activity in liver. Deacetylates a variety of arylacetamide substrates, including xenobiotic compounds and procarcinog…
AADACL2	9606.ENSP00000348911	Arylacetamide deacetylase-like 2; Arylacetamide deacetylase family; Belongs to the 'GDXG' lipolytic enzyme family
AATF	9606.ENSP00000477848	Protein AATF; May function as a general inhibitor of the histone deacetylase HDAC1. Binding to the pocket region of RB1 may displace HDAC1 from RB1/E2F complexes, leading to activation of E2F target genes and cell cycle progression. Conversely, displacement of HDAC1 from SP1 bound to the CDKN1A promoter leads to increased expression of this CDK inhibitor and blocks cell cycle progression. Also an…
ABCB11	9606.ENSP00000263817	Bile salt export pump; Involved in the ATP-dependent secretion of bile salts into the canaliculus of hepatocytes; Belongs to the ABC transporter superfamily. ABCB family. Multidrug resistance exporter (TC 3.A.1.201) subfamily
ABCB6	9606.ENSP00000265316	ATP-binding cassette sub-family B member 6, mitochondrial; Binds heme and porphyrins and functions in their ATP- dependent uptake into the mitochondria. Plays a crucial role in heme synthesis; Belongs to the ABC transporter superfamily. ABCB family. Heavy Metal importer (TC 3.A.1.210) subfamily
ABCB8	9606.ENSP00000297504	ATP-binding cassette sub-family B member 8, mitochondrial; ATP binding cassette subfamily B member 8; Belongs to the ABC transporter superfamily. ABCB family. Multidrug resistance exporter (TC 3.A.1.201) subfamily
ABCD3	9606.ENSP00000359233	ATP-binding cassette sub-family D member 3; Probable transporter involved in the transport of branched-chain fatty acids and C27 bile acids into the peroxisome; the latter function is a crucial step in bile acid biosynthesis. The nucleotide-binding fold acts as an ATP- binding subunit with ATPase activity
ABCF2	9606.ENSP00000222388	ATP binding cassette subfamily F member 2
ABRACL	9606.ENSP00000356632	Costars family protein ABRACL; ABRA C-terminal like; Belongs to the costars family
ACAA1	9606.ENSP00000333664	3-ketoacyl-CoA thiolase, peroxisomal; acetyl-CoA acyltransferase 1
ACAA2	9606.ENSP00000285093	3-ketoacyl-CoA thiolase, mitochondrial; Abolishes BNIP3-mediated apoptosis and mitochondrial damage
ACAD10	9606.ENSP00000389813	Acyl-CoA dehydrogenase family member 10; Acyl-CoA dehydrogenase only active with R- and S-2- methyl-C15-CoA
ACAD11	9606.ENSP00000264990	Acyl-CoA dehydrogenase family member 11; Acyl-CoA dehydrogenase, that exhibits maximal activity towards saturated C22-CoA
ACADL	9606.ENSP00000233710	Long-chain specific acyl-CoA dehydrogenase, mitochondrial; acyl-CoA dehydrogenase long chain; Belongs to the acyl-CoA dehydrogenase family
ACADM	9606.ENSP00000359871	Medium-chain specific acyl-CoA dehydrogenase, mitochondrial; Acyl-CoA dehydrogenase specific for acyl chain lengths of 4 to 16 that catalyzes the initial step of fatty acid beta- oxidation. Utilizes the electron transfer flavoprotein (ETF) as an electron acceptor to transfer electrons to the main mitochondrial respiratory chain via ETF-ubiquinone oxidoreductase (ETF dehydrogenase)
ACADS	9606.ENSP00000242592	Short-chain specific acyl-CoA dehydrogenase, mitochondrial; Introduces a double bond at position 2 in saturated acyl-CoA's of short chain length, i.e. less than 6 carbon atoms; Belongs to the acyl-CoA dehydrogenase family
ACCSL	9606.ENSP00000368109	Probable inactive 1-aminocyclopropane-1-carboxylate synthase-like protein 2; 1-aminocyclopropane-1-carboxylate synthase homolog like; Belongs to the class-I pyridoxal-phosphate-dependent aminotransferase family
ACHE	9606.ENSP00000303211	Acetylcholinesterase; Terminates signal transduction at the neuromuscular junction by rapid hydrolysis of the acetylcholine released into the synaptic cleft. Role in neuronal apoptosis; Belongs to the type-B carboxylesterase/lipase family
ACO1	9606.ENSP00000309477	Cytoplasmic aconitate hydratase; Iron sensor. Binds a 4Fe-4S cluster and functions as aconitase when cellular iron levels are high. Functions as mRNA binding protein that regulates uptake, sequestration and utilization of iron when cellular iron levels are low. Binds to iron-responsive elements (IRES) in target mRNA species when iron levels are low. Binding of a 4Fe-4S cluster precludes RNA bindi…
ACO2	9606.ENSP00000216254	Aconitate hydratase, mitochondrial; Catalyzes the isomerization of citrate to isocitrate via cis-aconitate; Belongs to the aconitase/IPM isomerase family
ACOT8	9606.ENSP00000217455	Acyl-coenzyme A thioesterase 8; Acyl-coenzyme A (acyl-CoA) thioesterases are a group of enzymes that catalyze the hydrolysis of acyl-CoAs to the free fatty acid and coenzyme A (CoASH), providing the potential to regulate intracellular levels of acyl-CoAs, free fatty acids and CoASH. Competes with bile acid CoA:amino acid N-acyltransferase (BAAT) for bile acid-CoA substrate (such as chenodeoxychol…
ACOX1	9606.ENSP00000293217	Peroxisomal acyl-coenzyme A oxidase 1; Catalyzes the desaturation of acyl-CoAs to 2-trans- enoyl-CoAs. Isoform 1 shows highest activity against medium-chain fatty acyl-CoAs and activity decreases with increasing chain length. Isoform 2 is active against a much broader range of substrates and shows activity towards very long-chain acyl-CoAs. Isoform 2 is twice as active as isoform 1 against 16-hyd…
ACOX3	9606.ENSP00000348775	Peroxisomal acyl-coenzyme A oxidase 3; Oxidizes the CoA-esters of 2-methyl-branched fatty acids; Belongs to the acyl-CoA oxidase family
ACRC	9606.ENSP00000362799	Acidic repeat-containing protein; Acidic repeat containing; Belongs to the serine-aspartate repeat-containing protein (SDr) family
ACSF2	9606.ENSP00000401831	Acyl-CoA synthetase family member 2, mitochondrial; Acyl-CoA synthases catalyze the initial reaction in fatty acid metabolism, by forming a thioester with CoA. Has some preference toward medium-chain substrates. Plays a role in adipocyte differentiation; Acyl-CoA synthetase family
ACSL1	9606.ENSP00000422607	Long-chain-fatty-acid--CoA ligase 1; Activation of long-chain fatty acids for both synthesis of cellular lipids, and degradation via beta-oxidation. Preferentially uses palmitoleate, oleate and linoleate; Acyl-CoA synthetase family
ACSL5	9606.ENSP00000348429	Long-chain-fatty-acid--CoA ligase 5; Acyl-CoA synthetases (ACSL) activate long-chain fatty acids for both synthesis of cellular lipids, and degradation via beta-oxidation. ACSL5 may activate fatty acids from exogenous sources for the synthesis of triacylglycerol destined for intracellular storage (By similarity). Utilizes a wide range of saturated fatty acids with a preference for C16-C18 unsatur…
ACSL6	9606.ENSP00000368566	Long-chain-fatty-acid--CoA ligase 6; Activation of long-chain fatty acids for both synthesis of cellular lipids, and degradation via beta-oxidation. Plays an important role in fatty acid metabolism in brain and the acyl-CoAs produced may be utilized exclusively for the synthesis of the brain lipid; Belongs to the ATP-dependent AMP-binding enzyme family
ACTA1	9606.ENSP00000355645	Actin, alpha skeletal muscle; Actins are highly conserved proteins that are involved in various types of cell motility and are ubiquitously expressed in all eukaryotic cells
ACTR10	9606.ENSP00000254286	Actin related protein 10 homolog; Belongs to the actin family
ACTR1A	9606.ENSP00000358921	Alpha-centractin; Component of a multi-subunit complex involved in microtubule based vesicle motility. It is associated with the centrosome; Actin related proteins
ACTR6	9606.ENSP00000188312	ARP6 actin related protein 6 homolog; Belongs to the actin family. ARP6 subfamily
ADSL	9606.ENSP00000485525	Adenylosuccinate lyase; Catalyzes two non-sequential steps in de novo AMP synthesis: converts (S)-2-(5-amino-1-(5-phospho-D- ribosyl)imidazole-4-carboxamido)succinate (SAICAR) to fumarate plus 5-amino-1-(5-phospho-D-ribosyl)imidazole-4-carboxamide, and thereby also contributes to de novo IMP synthesis, and converts succinyladenosine monophosphate (SAMP) to AMP and fumarate; Belongs to the lyase 1…
AGK	9606.ENSP00000347581	Acylglycerol kinase, mitochondrial; Lipid kinase that can phosphorylate both monoacylglycerol and diacylglycerol to form lysophosphatidic acid (LPA) and phosphatidic acid (PA), respectively. Does not phosphorylate sphingosine. Independently of its lipid kinase activity, acts as a component of the TIM22 complex. The TIM22 complex mediates the import and insertion of multi-pass transmembrane protei…
AGMAT	9606.ENSP00000364986	Agmatinase, mitochondrial; Agmatinase
AGPS	9606.ENSP00000264167	Alkyldihydroxyacetonephosphate synthase, peroxisomal; Catalyzes the exchange of an acyl for a long-chain alkyl group and the formation of the ether bond in the biosynthesis of ether phospholipids; Belongs to the FAD-binding oxidoreductase/transferase type 4 family
AHCY	9606.ENSP00000217426	Adenosylhomocysteinase; Adenosylhomocysteine is a competitive inhibitor of S- adenosyl-L-methionine-dependent methyl transferase reactions; therefore adenosylhomocysteinase may play a key role in the control of methylations via regulation of the intracellular concentration of adenosylhomocysteine
AIFM1	9606.ENSP00000287295	Apoptosis-inducing factor 1, mitochondrial; Functions both as NADH oxidoreductase and as regulator of apoptosis. In response to apoptotic stimuli, it is released from the mitochondrion intermembrane space into the cytosol and to the nucleus, where it functions as a proapoptotic factor in a caspase-independent pathway. In contrast, functions as an antiapoptotic factor in normal mitochondria via it…
AIG1	9606.ENSP00000350509	Androgen-induced gene 1 protein; May play a role in androgen-regulated growth of hair follicles; Belongs to the AIG1 family
AIMP2	9606.ENSP00000223029	Aminoacyl tRNA synthase complex-interacting multifunctional protein 2; Required for assembly and stability of the aminoacyl- tRNA synthase complex. Mediates ubiquitination and degradation of FUBP1, a transcriptional activator of MYC, leading to MYC down-regulation which is required for aveolar type II cell differentiation. Blocks MDM2-mediated ubiquitination and degradation of p53/TP53. Functions…
AK2	9606.ENSP00000346921	Adenylate kinase 2, mitochondrial; Catalyzes the reversible transfer of the terminal phosphate group between ATP and AMP. Plays an important role in cellular energy homeostasis and in adenine nucleotide metabolism. Adenylate kinase activity is critical for regulation of the phosphate utilization and the AMP de novo biosynthesis pathways. Plays a key role in hematopoiesis
AK3	9606.ENSP00000371230	GTP:AMP phosphotransferase AK3, mitochondrial; Involved in maintaining the homeostasis of cellular nucleotides by catalyzing the interconversion of nucleoside phosphates. Has GTP:AMP phosphotransferase and ITP:AMP phosphotransferase activities; Belongs to the adenylate kinase family. AK3 subfamily
AKR1A1	9606.ENSP00000361140	Alcohol dehydrogenase [NADP(+)]; Catalyzes the NADPH-dependent reduction of a variety of aromatic and aliphatic aldehydes to their corresponding alcohols. Catalyzes the reduction of mevaldate to mevalonic acid and of glyceraldehyde to glycerol. Has broad substrate specificity. In vitro substrates include succinic semialdehyde, 4- nitrobenzaldehyde, 1,2-naphthoquinone, methylglyoxal, and D- glucur…
AKR1B1	9606.ENSP00000285930	Aldose reductase; Catalyzes the NADPH-dependent reduction of a wide variety of carbonyl-containing compounds to their corresponding alcohols with a broad range of catalytic efficiencies; Belongs to the aldo/keto reductase family
AKR1B10	9606.ENSP00000352584	Aldo-keto reductase family 1 member B10; Acts as all-trans-retinaldehyde reductase. Can efficiently reduce aliphatic and aromatic aldehydes, and is less active on hexoses (in vitro). May be responsible for detoxification of reactive aldehydes in the digested food before the nutrients are passed on to other organs
AKR1B15	9606.ENSP00000389289	Aldo-keto reductase family 1 member B15; Isoform 1: Mainly acts as a reductive enzyme that catalyzes the reduction of androgens and estrogens with high positional selectivity (shows 17-beta-hydroxysteroid dehydrogenase activity) as well as 3-keto-acyl-CoAs. Has a strong selectivity towards NADP(H); Belongs to the aldo/keto reductase family
AKR1D1	9606.ENSP00000242375	3-oxo-5-beta-steroid 4-dehydrogenase; Efficiently catalyzes the reduction of progesterone, androstenedione, 17-alpha-hydroxyprogesterone and testosterone to 5-beta-reduced metabolites. The bile acid intermediates 7- alpha,12-alpha-dihydroxy-4-cholesten-3-one and 7-alpha-hydroxy-4- cholesten-3-one can also act as substrates; Aldo-keto reductases
ALDH1A1	9606.ENSP00000297785	Retinal dehydrogenase 1; Can convert/oxidize retinaldehyde to retinoic acid. Binds free retinal and cellular retinol-binding protein-bound retinal (By similarity). May have a broader specificity and oxidize other aldehydes in vivo
ALDH1A2	9606.ENSP00000249750	Retinal dehydrogenase 2; Recognizes as substrates free retinal and cellular retinol-binding protein-bound retinal. Does metabolize octanal and decanal but does not metabolize citral, benzaldehyde, acetaldehyde and propanal efficiently (By similarity); Belongs to the aldehyde dehydrogenase family
ALDH1B1	9606.ENSP00000366927	Aldehyde dehydrogenase X, mitochondrial; ALDHs play a major role in the detoxification of alcohol-derived acetaldehyde. They are involved in the metabolism of corticosteroids, biogenic amines, neurotransmitters, and lipid peroxidation
ALDH2	9606.ENSP00000261733	Aldehyde dehydrogenase, mitochondrial; Aldehyde dehydrogenase 2 family member; Belongs to the aldehyde dehydrogenase family
ALDH5A1	9606.ENSP00000314649	Succinate-semialdehyde dehydrogenase, mitochondrial; Catalyzes one step in the degradation of the inhibitory neurotransmitter gamma-aminobutyric acid (GABA); Aldehyde dehydrogenases
ALG1	9606.ENSP00000262374	Chitobiosyldiphosphodolichol beta-mannosyltransferase; Participates in the formation of the lipid-linked precursor oligosaccharide for N-glycosylation. Involved in assembling the dolichol-pyrophosphate-GlcNAc(2)-Man(5) intermediate on the cytoplasmic surface of the ER; Belongs to the glycosyltransferase group 1 family. Glycosyltransferase 33 subfamily
ALG13	9606.ENSP00000378260	Putative bifunctional UDP-N-acetylglucosamine transferase and deubiquitinase ALG13; Isoform 1: Possible multifunctional enzyme with both glycosyltransferase and deubiquitinase activities; Belongs to the glycosyltransferase 28 family
ALG5	9606.ENSP00000239891	ALG5, dolichyl-phosphate beta-glucosyltransferase; Glycosyltransferase family 2
AMACR	9606.ENSP00000371517	Alpha-methylacyl-CoA racemase; Racemization of 2-methyl-branched fatty acid CoA esters. Responsible for the conversion of pristanoyl-CoA and C27-bile acyl-CoAs to their (S)-stereoisomers; Belongs to the CaiB/BaiF CoA-transferase family
AMDHD2	9606.ENSP00000391596	N-acetylglucosamine-6-phosphate deacetylase; Hydrolyzes the N-glycolyl group from N- glycolylglucosamine 6-phosphate (GlcNGc-6-P) in the N- glycolylneuraminic acid (Neu5Gc) degradation pathway. Although human is not able to catalyze formation of Neu5Gc due to the inactive CMAHP enzyme, Neu5Gc is present in food and must be degraded; Belongs to the metallo-dependent hydrolases superfamily. NagA fa…
ANAPC10	9606.ENSP00000478501	Anaphase-promoting complex subunit 10; Component of the anaphase promoting complex/cyclosome (APC/C), a cell cycle-regulated E3 ubiquitin ligase that controls progression through mitosis and the G1 phase of the cell cycle. The APC/C complex acts by mediating ubiquitination and subsequent degradation of target proteins: it mainly mediates the formation of 'Lys-11'-linked polyubiquitin chains and, …
ANGPTL7	9606.ENSP00000366015	Angiopoietin-related protein 7; Fibrinogen C domain containing; Angiopoietin like
ANKS1A	9606.ENSP00000353518	Ankyrin repeat and SAM domain-containing protein 1A; Regulator of different signaling pathways. Regulates EPHA8 receptor tyrosine kinase signaling to control cell migration and neurite retraction (By similarity); Ankyrin repeat domain containing
AOC1	9606.ENSP00000411613	Amiloride-sensitive amine oxidase [copper-containing]; Catalyzes the degradation of compounds such as putrescine, histamine, spermine, and spermidine, substances involved in allergic and immune responses, cell proliferation, tissue differentiation, tumor formation, and possibly apoptosis. Placental DAO is thought to play a role in the regulation of the female reproductive function; Belongs to the…
AP1M1	9606.ENSP00000388996	AP-1 complex subunit mu-1; Subunit of clathrin-associated adaptor protein complex 1 that plays a role in protein sorting in the trans-Golgi network (TGN) and endosomes. The AP complexes mediate the recruitment of clathrin to membranes and the recognition of sorting signals within the cytosolic tails of transmembrane cargo molecules
AP1S2	9606.ENSP00000444957	AP-1 complex subunit sigma-2; Subunit of clathrin-associated adaptor protein complex 1 that plays a role in protein sorting in the late-Golgi/trans-Golgi network (TGN) and/or endosomes. The AP complexes mediate both the recruitment of clathrin to membranes and the recognition of sorting signals within the cytosolic tails of transmembrane cargo molecules; X-linked mental retardation
AP2M1	9606.ENSP00000292807	AP-2 complex subunit mu; Component of the adaptor protein complex 2 (AP-2). Adaptor protein complexes function in protein transport via transport vesicles in different membrane traffic pathways. Adaptor protein complexes are vesicle coat components and appear to be involved in cargo selection and vesicle formation. AP-2 is involved in clathrin-dependent endocytosis in which cargo proteins are inc…
AP2S1	9606.ENSP00000263270	AP-2 complex subunit sigma; Component of the adaptor protein complex 2 (AP-2). Adaptor protein complexes function in protein Transport via Transport vesicles in different membrane traffic pathways. Adaptor protein complexes are vesicle coat components and appear to be involved in cargo selection and vesicle formation. AP-2 is involved in clathrin-dependent endocytosis in which cargo proteins are …
APMAP	9606.ENSP00000217456	Adipocyte plasma membrane-associated protein; Exhibits strong arylesterase activity with beta-naphthyl acetate and phenyl acetate. May play a role in adipocyte differentiation; Belongs to the strictosidine synthase family
APRT	9606.ENSP00000367615	Adenine phosphoribosyltransferase; Catalyzes a salvage reaction resulting in the formation of AMP, that is energically less costly than de novo synthesis
ARF1	9606.ENSP00000440005	ADP-ribosylation factor 1; GTP-binding protein that functions as an allosteric activator of the cholera toxin catalytic subunit, an ADP- ribosyltransferase. Involved in protein trafficking among different compartments. Modulates vesicle budding and uncoating within the Golgi complex. Deactivation induces the redistribution of the entire Golgi complex to the endoplasmic reticulum, suggesting a cru…
ARL6IP4	9606.ENSP00000313422	ADP-ribosylation factor-like protein 6-interacting protein 4; Involved in modulating alternative pre-mRNA splicing with either 5' distal site activation or preferential use of 3' proximal site. In case of infection by Herpes simplex virus (HSVI), may act as a splicing inhibitor of HSVI pre-mRNA
ARPC1A	9606.ENSP00000262942	Actin-related protein 2/3 complex subunit 1A; Probably functions as component of the Arp2/3 complex which is involved in regulation of actin polymerization and together with an activating nucleation-promoting factor (NPF) mediates the formation of branched actin networks; Belongs to the WD repeat ARPC1 family
ARPC2	9606.ENSP00000295685	Actin-related protein 2/3 complex subunit 2; Functions as actin-binding component of the Arp2/3 complex which is involved in regulation of actin polymerization and together with an activating nucleation-promoting factor (NPF) mediates the formation of branched actin networks. Seems to contact the mother actin filament; Belongs to the ARPC2 family
ARPC4	9606.ENSP00000388169	Actin-related protein 2/3 complex subunit 4; Functions as actin-binding component of the Arp2/3 complex which is involved in regulation of actin polymerization and together with an activating nucleation-promoting factor (NPF) mediates the formation of branched actin networks. Seems to contact the mother actin filament
ARPC5	9606.ENSP00000294742	Actin-related protein 2/3 complex subunit 5; Functions as component of the Arp2/3 complex which is involved in regulation of actin polymerization and together with an activating nucleation-promoting factor (NPF) mediates the formation of branched actin networks
ARSB	9606.ENSP00000264914	Arylsulfatase B; Removes sulfate groups from chondroitin-4-sulfate (C4S) and regulates its degradation. Involved in the regulation of cell adhesion, cell migration and invasion in colonic epithelium. In the central nervous system, is a regulator of neurite outgrowth and neuronal plasticity, acting through the control of sulfate glycosaminoglycans and neurocan levels (By similarity); Belongs to th…
ARSD	9606.ENSP00000370546	Arylsulfatase D; Sulfatases
ARSI	9606.ENSP00000333395	Arylsulfatase I; Displays arylsulfatase activity at neutral pH, when co- expressed with SUMF1; arylsulfatase activity is measured in the secretion medium of retinal cell line, but no activity is recorded when measured in cell extracts; Sulfatases
ARSJ	9606.ENSP00000320219	Arylsulfatase family member J; Sulfatases
ASL	9606.ENSP00000307188	Argininosuccinate lyase
ASNA1	9606.ENSP00000466379	ATPase ASNA1; ATPase required for the post-translational delivery of tail-anchored (TA) proteins to the endoplasmic reticulum. Recognizes and selectively binds the transmembrane domain of TA proteins in the cytosol. This complex then targets to the endoplasmic reticulum by membrane-bound receptors, where the tail- anchored protein is released for insertion. This process is regulated by ATP bindin…
ATAD1	9606.ENSP00000339017	ATPase family AAA domain-containing protein 1; ATPase that plays a critical role in regulating the surface expression of AMPA receptors (AMPAR), thereby regulating synaptic plasticity and learning and memory. Required for NMDA- stimulated AMPAR internalization and inhibition of GRIA1 and GRIA2 recycling back to the plasma membrane; these activities are ATPase-dependent (By similarity); AAA ATPases
ATAD3A	9606.ENSP00000368030	ATPase family AAA domain-containing protein 3A; Essential for mitochondrial network organization, mitochondrial metabolism and cell growth at organism and cellular level. May play an important role in mitochondrial protein synthesis. May also participate in mitochondrial DNA replication. May bind to mitochondrial DNA D-loops and contribute to nucleoid stability. Required for enhanced channeling o…
ATP13A1	9606.ENSP00000349877	Manganese-transporting ATPase 13A1; Mediates manganese transport into the endoplasmic reticulum. The ATPase activity is required for cellular manganese homeostasis; Belongs to the cation transport ATPase (P-type) (TC 3.A.3) family. Type V subfamily
ATP5A1	9606.ENSP00000381736	ATP synthase subunit alpha, mitochondrial; Mitochondrial membrane ATP synthase (F(1)F(0) ATP synthase or Complex V) produces ATP from ADP in the presence of a proton gradient across the membrane which is generated by electron transport complexes of the respiratory chain. F-type ATPases consist of two structural domains, F(1) - containing the extramembraneous catalytic core, and F(0) - containing …
ATP6V1B2	9606.ENSP00000276390	V-type proton ATPase subunit B, brain isoform; Non-catalytic subunit of the peripheral V1 complex of vacuolar ATPase. V-ATPase is responsible for acidifying a variety of intracellular compartments in eukaryotic cells; Belongs to the ATPase alpha/beta chains family
ATXN10	9606.ENSP00000252934	Ataxin-10; Necessary for the survival of cerebellar neurons. Induces neuritogenesis by activating the Ras-MAP kinase pathway. May play a role in the maintenance of a critical intracellular glycosylation level and homeostasis; Armadillo-like helical domain containing
AUH	9606.ENSP00000364883	Methylglutaconyl-CoA hydratase, mitochondrial; Catalyzes the conversion of 3-methylglutaconyl-CoA to 3- hydroxy-3-methylglutaryl-CoA. Also has itaconyl-CoA hydratase activity by converting itaconyl-CoA into citramalyl-CoA in the C5- dicarboxylate catabolism pathway. The C5- dicarboxylate catabolism pathway is required to detoxify itaconate, a vitamin B12-poisoning metabolite. Has very low enoyl-C…
BANF1	9606.ENSP00000310275	Barrier-to-autointegration factor; Plays fundamental roles in nuclear assembly, chromatin organization, gene expression and gonad development. May potently compress chromatin structure and be involved in membrane recruitment and chromatin decondensation during nuclear assembly. Contains 2 non-specific dsDNA-binding sites which may promote DNA cross-bridging; Belongs to the BAF family
BBOX1	9606.ENSP00000263182	Gamma-butyrobetaine dioxygenase; Catalyzes the formation of L-carnitine from gamma- butyrobetaine; Belongs to the gamma-BBH/TMLD family
BCAN	9606.ENSP00000331210	Brevican core protein; May play a role in the terminally differentiating and the adult nervous system during postnatal development. Could stabilize interactions between hyaluronan (HA) and brain proteoglycans; C-type lectin domain containing
BCAP31	9606.ENSP00000392330	B-cell receptor-associated protein 31; Functions as a chaperone protein. Is one of the most abundant endoplasmic reticulum (ER) proteins. Plays a role in the export of secreted proteins in the ER, the recognition of abnormally folded protein and their targeting to the ER associated-degradation (ERAD). Also serves as a cargo receptor for the export of transmembrane proteins. May be involved in CAS…
BCCIP	9606.ENSP00000357748	BRCA2 and CDKN1A-interacting protein; During interphase, required for microtubule organizing and anchoring activities. During mitosis, required for the organization and stabilization of the spindle pole. Isoform 2/alpha is particularly important for the regulation of microtubule anchoring, microtubule stability, spindle architecture and spindle orientation, compared to isoform 1/beta. May promote…
BCHE	9606.ENSP00000264381	Cholinesterase; Esterase with broad substrate specificity. Contributes to the inactivation of the neurotransmitter acetylcholine. Can degrade neurotoxic organophosphate esters; Belongs to the type-B carboxylesterase/lipase family
BCO1	9606.ENSP00000258168	Beta,beta-carotene 15,15'-dioxygenase; Symmetrically cleaves beta-carotene into two molecules of retinal using a dioxygenase mechanism; Belongs to the carotenoid oxygenase family
BCO2	9606.ENSP00000350314	Beta,beta-carotene 9',10'-oxygenase; Asymmetrically cleaves beta-carotene at the 9',10' double bond resulting in the formation of beta-apo-10'-carotenal and beta-ionone. Besides beta-carotene, lycopene is also oxidatively cleaved. The apocarotenals formed by this enzyme may be the precursors for the biosynthesis of retinoic acid or exert unknown physiological effects; Belongs to the carotenoid ox…
BDH2	9606.ENSP00000296424	3-hydroxybutyrate dehydrogenase type 2; Dehydrogenase that mediates the formation of 2,5- dihydroxybenzoic acid (2,5-DHBA), a siderophore that shares structural similarities with bacterial enterobactin and associates with LCN2, thereby playing a key role in iron homeostasis and transport. Also acts as a 3-hydroxybutyrate dehydrogenase (By similarity); Short chain dehydrogenase/reductase superfami…
BHMT	9606.ENSP00000274353	Betaine--homocysteine S-methyltransferase 1; Involved in the regulation of homocysteine metabolism. Converts betaine and homocysteine to dimethylglycine and methionine, respectively. This reaction is also required for the irreversible oxidation of choline
BHMT2	9606.ENSP00000255192	S-methylmethionine--homocysteine S-methyltransferase BHMT2; Involved in the regulation of homocysteine metabolism. Converts homocysteine to methionine using S-methylmethionine (SMM) as a methyl donor
BLMH	9606.ENSP00000261714	Bleomycin hydrolase; The normal physiological role of BLM hydrolase is unknown, but it catalyzes the inactivation of the antitumor drug BLM (a glycopeptide) by hydrolyzing the carboxamide bond of its B- aminoalaninamide moiety thus protecting normal and malignant cells from BLM toxicity
BLOC1S2	9606.ENSP00000359398	Biogenesis of lysosome-related organelles complex 1 subunit 2; Component of the BLOC-1 complex, a complex that is required for normal biogenesis of lysosome-related organelles (LRO), such as platelet dense granules and melanosomes. In concert with the AP-3 complex, the BLOC-1 complex is required to target membrane protein cargos into vesicles assembled at cell bodies for delivery into neurites an…
BLOC1S3	9606.ENSP00000393840	Biogenesis of lysosome-related organelles complex 1 subunit 3; Component of the BLOC-1 complex, a complex that is required for normal biogenesis of lysosome-related organelles (LRO), such as platelet dense granules and melanosomes. In concert with the AP-3 complex, the BLOC-1 complex is required to target membrane protein cargos into vesicles assembled at cell bodies for delivery into neurites an…
BLVRA	9606.ENSP00000385757	Biliverdin reductase A; Reduces the gamma-methene bridge of the open tetrapyrrole, biliverdin IX alpha, to bilirubin with the concomitant oxidation of a NADH or NADPH cofactor; Belongs to the Gfo/Idh/MocA family. Biliverdin reductase subfamily
BLVRB	9606.ENSP00000263368	Flavin reductase (NADPH); Broad specificity oxidoreductase that catalyzes the NADPH-dependent reduction of a variety of flavins, such as riboflavin, FAD or FMN, biliverdins, methemoglobin and PQQ (pyrroloquinoline quinone). Contributes to heme catabolism and metabolizes linear tetrapyrroles. Can also reduce the complexed Fe(3+) iron to Fe(2+) in the presence of FMN and NADPH. In the liver, conver…
BOLA2	9606.ENSP00000331127	BolA-like protein 2; Acts as a cytosolic iron-sulfur (Fe-S) cluster assembly factor that facilitates [2Fe-2S] cluster insertion into a subset of cytosolic proteins. Acts together with the monothiol glutaredoxin GLRX3; Belongs to the BolA/IbaG family
BRIX1	9606.ENSP00000338862	Ribosome biogenesis protein BRX1 homolog; Required for biogenesis of the 60S ribosomal subunit
BTBD2	9606.ENSP00000255608	BTB/POZ domain-containing protein 2; BTB domain containing 2
BUD31	9606.ENSP00000386023	Protein BUD31 homolog; Spliceosomal Bact complex
C11orf58	9606.ENSP00000228136	Small acidic protein; Chromosome 11 open reading frame 58; Belongs to the SMAP family
C12orf10	9606.ENSP00000267103	UPF0160 protein MYG1, mitochondrial; Chromosome 12 open reading frame 10
C16orf13	9606.ENSP00000440765	Methyltransferase-like 26; Chromosome 16 open reading frame 13
C16orf58	9606.ENSP00000317579	RUS1 family protein C16orf58; Chromosome 16 open reading frame 58; Belongs to the RUS1 family
C19orf10	9606.ENSP00000262947	Myeloid-derived growth factor; Bone marrow-derived monocyte and paracrine-acting protein that promotes cardiac myocyte survival and adaptive angiogenesis for cardiac protection and/or repair after myocardial infarction (MI). Stimulates endothelial cell proliferation through a MAPK1/3-, STAT3- and CCND1-mediated signaling pathway. Inhibits cardiac myocyte apoptosis in a PI3K/AKT-dependent signalin…
C19orf52	9606.ENSP00000270502	Mitochondrial import inner membrane translocase subunit Tim29; Component of the TIM22 complex, a complex that mediates the import and insertion of multi-pass transmembrane proteins into the mitochondrial inner membrane. The TIM22 complex forms a twin- pore translocase that uses the membrane potential as the external driving force. Required for the stability of the TIM22 complex and functions in t…
C1QBP	9606.ENSP00000225698	Complement component 1 Q subcomponent-binding protein, mitochondrial; Is believed to be a multifunctional and multicompartmental protein involved in inflammation and infection processes, ribosome biogenesis, regulation of apoptosis, transcriptional regulation and pre-mRNA splicing. At the cell surface is thought to act as an endothelial receptor for plasma proteins of the complement and kallikrei…
C1QL3	9606.ENSP00000298943	Complement C1q-like protein 3; May regulate the number of excitatory synapses that are formed on hippocampus neurons. Has no effect on inhibitory synapses (By similarity). Plays a role in glucose homeostasis. Via AMPK signaling pathway, stimulates glucose uptake in adipocytes, myotubes and hepatocytes and enhances insulin-stimulated glucose uptake. In a hepatoma cell line, reduces the expression …
C1QL4	9606.ENSP00000335285	Complement C1q-like protein 4; May regulate the number of excitatory synapses that are formed on hippocampus neurons. Has no effect on inhibitory synapses (By similarity). May inhibit adipocyte differentiation at an early stage of the process (By similarity); C1q and TNF related
C21orf58	9606.ENSP00000291691	Uncharacterized protein C21orf58; Chromosome 21 open reading frame 58
C22orf39	9606.ENSP00000382474	UPF0545 protein C22orf39; Chromosome 22 open reading frame 39; Belongs to the UPF0545 family
C2orf15	9606.ENSP00000302202	Uncharacterized protein C2orf15; Chromosome 2 open reading frame 15
C4orf27	9606.ENSP00000406598	Histone PARylation factor 1; Acts as a cofactor for serine ADP-ribosylation by conferring serine specificity on PARP1 and PARP2: interacts with PARP1 and PARP1 and is able to change amino acid specificity toward serine. Promotes histone serine ADP- ribosylation in response to DNA damage, limiting DNA damage- induced PARP1 hyper-automodification, and ensuring genome stability
C6orf211	9606.ENSP00000356263	Protein-glutamate O-methyltransferase; O-methyltransferase that methylates glutamate residues of target proteins to form gamma-glutamyl methyl ester residues. Methylates PCNA, suggesting it is involved in the DNA damage response
C9orf64	9606.ENSP00000365522	Queuosine salvage protein; Involved in salvaging queuosine
CACNA1H	9606.ENSP00000334198	Voltage-dependent T-type calcium channel subunit alpha-1H; Voltage-sensitive calcium channels (VSCC) mediate the entry of calcium ions into excitable cells and are also involved in a variety of calcium-dependent processes, including muscle contraction, hormone or neurotransmitter release, gene expression, cell motility, cell division and cell death. The isoform alpha-1H gives rise to T-type calci…
CALM1	9606.ENSP00000349467	Calmodulin-1; Calmodulin mediates the control of a large number of enzymes, ion channels, aquaporins and other proteins through calcium-binding. Among the enzymes to be stimulated by the calmodulin-calcium complex are a number of protein kinases and phosphatases. Together with CCP110 and centrin, is involved in a genetic pathway that regulates the centrosome cycle and progression through cytokine…
CALR	9606.ENSP00000320866	Calreticulin; Calcium-binding chaperone that promotes folding, oligomeric assembly and quality control in the endoplasmic reticulum (ER) via the calreticulin/calnexin cycle. This lectin interacts transiently with almost all of the monoglucosylated glycoproteins that are synthesized in the ER. Interacts with the DNA-binding domain of NR3C1 and mediates its nuclear export. Involved in maternal gene…
CALU	9606.ENSP00000438248	Calumenin; Involved in regulation of vitamin K-dependent carboxylation of multiple N-terminal glutamate residues. Seems to inhibit gamma-carboxylase GGCX. Binds 7 calcium ions with a low affinity (By similarity); Belongs to the CREC family
CANX	9606.ENSP00000247461	Calnexin; Calcium-binding protein that interacts with newly synthesized glycoproteins in the endoplasmic reticulum. It may act in assisting protein assembly and/or in the retention within the ER of unassembled protein subunits. It seems to play a major role in the quality control apparatus of the ER by the retention of incorrectly folded proteins. Associated with partial T-cell antigen receptor c…
CAPZA1	9606.ENSP00000263168	F-actin-capping protein subunit alpha-1; F-actin-capping proteins bind in a Ca(2+)-independent manner to the fast growing ends of actin filaments (barbed end) thereby blocking the exchange of subunits at these ends. Unlike other capping proteins (such as gelsolin and severin), these proteins do not sever actin filaments. May play a role in the formation of epithelial cell junctions
CBR1	9606.ENSP00000290349	Carbonyl reductase [NADPH] 1; NADPH-dependent reductase with broad substrate specificity. Catalyzes the reduction of a wide variety of carbonyl compounds including quinones, prostaglandins, menadione, plus various xenobiotics. Catalyzes the reduction of the antitumor anthracyclines doxorubicin and daunorubicin to the cardiotoxic compounds doxorubicinol and daunorubicinol. Can convert prostaglandi…
CBR4	9606.ENSP00000303525	Carbonyl reductase family member 4; The heterotetramer with HSD17B8 has NADH-dependent 3- ketoacyl-acyl carrier protein reductase activity, and thereby plays a role in mitochondrial fatty acid biosynthesis. Within the heterotetramer, HSD17B8 binds NADH; CBR4 binds NADPD. The homotetramer has NADPH-dependent quinone reductase activity. Both homotetramer and the heterotetramer have broad substrate …
CCBL2	9606.ENSP00000260508	Kynurenine--oxoglutarate transaminase 3; Catalyzes the irreversible transamination of the L- tryptophan metabolite L-kynurenine to form kynurenic acid (KA). May catalyze the beta-elimination of S-conjugates and Se- conjugates of L-(seleno)cysteine, resulting in the cleavage of the C-S or C-Se bond (By similarity). Has transaminase activity towards L-kynurenine, tryptophan, phenylalanine, serine, …
CCDC115	9606.ENSP00000259229	Coiled-coil domain-containing protein 115; Accessory component of the proton-transporting vacuolar (V)-ATPase protein pump involved in intracellular iron homeostasis. In aerobic conditions, required for intracellular iron homeostasis, thus triggering the activity of Fe(2+) prolyl hydroxylase (PHD) enzymes, and leading to HIF1A hydroxylation and subsequent proteasomal degradation. Necessary for en…
CCDC25	9606.ENSP00000348933	Coiled-coil domain containing 25; Belongs to the CCDC25 family
CCDC47	9606.ENSP00000225726	Coiled-coil domain containing 47
CCDC58	9606.ENSP00000291458	Coiled-coil domain containing 58; Belongs to the CCDC58 family
CCDC70	9606.ENSP00000242819	Coiled-coil domain containing 70
CCNA2	9606.ENSP00000274026	Cyclin-A2; Cyclin which controls both the G1/S and the G2/M transition phases of the cell cycle. Functions through the formation of specific serine/threonine protein kinase holoenzyme complexes with the cyclin-dependent protein kinases CDK1 or CDK2. The cyclin subunit confers the substrate specificity of these complexes and differentially interacts with and activates CDK1 and CDK2 throughout the …
CCNC	9606.ENSP00000428982	Cyclin-C; Component of the Mediator complex, a coactivator involved in regulated gene transcription of nearly all RNA polymerase II-dependent genes. Mediator functions as a bridge to convey information from gene-specific regulatory proteins to the basal RNA polymerase II transcription machinery. Mediator is recruited to promoters by direct interactions with regulatory proteins and serves as a sca…
CCZ1	9606.ENSP00000325681	CCZ1 homolog, vacuolar protein trafficking and biogenesis associated
CD36	9606.ENSP00000399421	Platelet glycoprotein 4; Multifunctional glycoprotein that acts as receptor for a broad range of ligands. Ligands can be of proteinaceous nature like thrombospondin, fibronectin, collagen or amyloid-beta as well as of lipidic nature such as oxidized low-density lipoprotein (oxLDL), anionic phospholipids, long-chain fatty acids and bacterial diacylated lipopeptides. They are generally multivalent …
CDKN3	9606.ENSP00000335357	Cyclin-dependent kinase inhibitor 3; May play a role in cell cycle regulation. Dual specificity phosphatase active toward substrates containing either phosphotyrosine or phosphoserine residues. Dephosphorylates CDK2 at 'Thr-160' in a cyclin-dependent manner; CDC14 phosphatases
CDV3	9606.ENSP00000264993	CDV3 homolog
CEL	9606.ENSP00000361151	Bile salt-activated lipase; Catalyzes fat and vitamin absorption. Acts in concert with pancreatic lipase and colipase for the complete digestion of dietary triglycerides; Belongs to the type-B carboxylesterase/lipase family
CENPN	9606.ENSP00000377007	Centromere protein N; Component of the CENPA-NAC (nucleosome-associated) complex, a complex that plays a central role in assembly of kinetochore proteins, mitotic progression and chromosome segregation. The CENPA-NAC complex recruits the CENPA-CAD (nucleosome distal) complex and may be involved in incorporation of newly synthesized CENPA into centromeres. CENPN is the first protein to bind specif…
CENPP	9606.ENSP00000364737	Centromere protein P; Component of the CENPA-CAD (nucleosome distal) complex, a complex recruited to centromeres which is involved in assembly of kinetochore proteins, mitotic progression and chromosome segregation. May be involved in incorporation of newly synthesized CENPA into centromeres via its interaction with the CENPA-NAC complex; Constitutive centromere associated network
CENPT	9606.ENSP00000457810	Centromere protein T; Component of the CENPA-NAC (nucleosome-associated) complex, a complex that plays a central role in assembly of kinetochore proteins, mitotic progression and chromosome segregation. The CENPA-NAC complex recruits the CENPA-CAD (nucleosome distal) complex and may be involved in incorporation of newly synthesized CENPA into centromeres. Part of a nucleosome- associated complex …
CES1	9606.ENSP00000353720	Liver carboxylesterase 1; Involved in the detoxification of xenobiotics and in the activation of ester and amide prodrugs. Hydrolyzes aromatic and aliphatic esters, but has no catalytic activity toward amides or a fatty acyl-CoA ester. Hydrolyzes the methyl ester group of cocaine to form benzoylecgonine. Catalyzes the transesterification of cocaine to form cocaethylene. Displays fatty acid ethyl …
CES2	9606.ENSP00000317842	Cocaine esterase; Involved in the detoxification of xenobiotics and in the activation of ester and amide prodrugs. Shows high catalytic efficiency for hydrolysis of cocaine, 4-methylumbelliferyl acetate, heroin and 6-monoacetylmorphine; Belongs to the type-B carboxylesterase/lipase family
CHAMP1	9606.ENSP00000354730	Chromosome alignment-maintaining phosphoprotein 1; Required for proper alignment of chromosomes at metaphase and their accurate segregation during mitosis. Involved in the maintenance of spindle microtubules attachment to the kinetochore during sister chromatid biorientation. May recruit CENPE and CENPF to the kinetochore; Zinc fingers C2H2-type
CHCHD4	9606.ENSP00000295767	Mitochondrial intermembrane space import and assembly protein 40; Functions as chaperone and catalyzes the formation of disulfide bonds in substrate proteins, such as COX17 or MICU1. Required for the import and folding of small cysteine-containing proteins (small Tim) in the mitochondrial intermembrane space (IMS). Precursor proteins to be imported into the IMS are translocated in their reduced f…
CHCHD7	9606.ENSP00000306425	Mitochondrial coiled-coil-helix-coiled-coil-helix domain containing proteins; Belongs to the CHCHD7 family
CHDH	9606.ENSP00000319851	Choline dehydrogenase, mitochondrial; Choline dehydrogenase
CHRAC1	9606.ENSP00000220913	Chromatin accessibility complex protein 1; Forms a complex with DNA polymerase epsilon subunit POLE3 and binds naked DNA, which is then incorporated into chromatin, aided by the nucleosome remodeling activity of ISWI/SNF2H and ACF1
CHST8	9606.ENSP00000262622	Carbohydrate sulfotransferase 8; Catalyzes the transfer of sulfate to position 4 of non- reducing N-acetylgalactosamine (GalNAc) residues in both N-glycans and O-glycans. Required for biosynthesis of glycoprotein hormones lutropin and thyrotropin, by mediating sulfation of their carbohydrate structures. Only active against terminal GalNAcbeta1,GalNAcbeta. Not active toward chondroitin; Belongs to…
CIAO1	9606.ENSP00000418287	Probable cytosolic iron-sulfur protein assembly protein CIAO1; Key component of the cytosolic iron-sulfur protein assembly (CIA) complex, a multiprotein complex that mediates the incorporation of iron-sulfur cluster into extramitochondrial Fe/S proteins. Seems to specifically modulate the transactivation activity of WT1. As part of the mitotic spindle-associated MMXD complex it may play a role in…
CLEC10A	9606.ENSP00000254868	C-type lectin domain family 10 member A; Probable role in regulating adaptive and innate immune responses. Binds in a calcium-dependent manner to terminal galactose and N-acetylgalactosamine units, linked to serine or threonine. These sugar moieties are known as Tn-Ag and are expressed in a variety of carcinoma cells; C-type lectin domain containing
CLEC17A	9606.ENSP00000393719	C-type lectin domain family 17, member A; Cell surface receptor which may be involved in carbohydrate-mediated communication between cells in the germinal center. Binds glycans with terminal alpha-linked mannose or fucose residues; C-type lectin domain containing
CLEC6A	9606.ENSP00000371505	C-type lectin domain family 6 member A; Binds high-mannose carbohydrates in a Ca(2+)-dependent manner. Functional receptor for alpha-mannans on C.albicans hypheas. Plays an important role in the host defense against C.albicans infection by inducing TH17 cell differentiation. Recognizes also, in a mannose-dependent manner, allergens from house dust mite and fungi, by promoting cysteinyl leukotrien…
CLN5	9606.ENSP00000366673	Ceroid-lipofuscinosis neuronal protein 5; Plays a role in influencing the retrograde trafficking of lysosomal sorting receptors SORT1 and IGF2R from the endosomes to the trans-Golgi network by controlling the recruitment of retromer complex to the endosomal membrane. Regulates the localization and activation of RAB7A which is required to recruit the retromer complex to the endosomal membrane
CLN6	9606.ENSP00000249806	CLN6, transmembrane ER protein
CLN8	9606.ENSP00000328182	Protein CLN8; Could play a role in cell proliferation during neuronal differentiation and in protection against cell death; TLC domain containing
CLPP	9606.ENSP00000245816	ATP-dependent Clp protease proteolytic subunit, mitochondrial; Protease component of the Clp complex that cleaves peptides and various proteins in an ATP-dependent process. Has low peptidase activity in the absence of CLPX. The Clp complex can degrade CSN1S1, CSN2 and CSN3, as well as synthetic peptides (in vitro) and may be responsible for a fairly general and central housekeeping function rathe…
CLPTM1L	9606.ENSP00000313854	Cleft lip and palate transmembrane protein 1-like protein; Enhances cisplatin-mediated apoptosis, when overexpressed; Belongs to the CLPTM1 family
CLTA	9606.ENSP00000242285	Clathrin light chain A; Clathrin is the major protein of the polyhedral coat of coated pits and vesicles. Acts as component of the TACC3/ch- TOG/clathrin complex proposed to contribute to stabilization of kinetochore fibers of the mitotic spindle by acting as inter- microtubule bridge
CLTB	9606.ENSP00000309415	Clathrin light chain B; Clathrin is the major protein of the polyhedral coat of coated pits and vesicles; Belongs to the clathrin light chain family
CMSS1	9606.ENSP00000410396	Protein CMSS1; Cms1 ribosomal small subunit homolog
CNIH1	9606.ENSP00000216416	Protein cornichon homolog 1; Involved in the selective transport and maturation of TGF-alpha family proteins; Belongs to the cornichon family
CNPY2	9606.ENSP00000273308	Protein canopy homolog 2; Positive regulator of neurite outgrowth by stabilizing myosin regulatory light chain (MRLC). It prevents MIR-mediated MRLC ubiquitination and its subsequent proteasomal degradation; Belongs to the canopy family
COA4	9606.ENSP00000347919	Cytochrome c oxidase assembly factor 4 homolog, mitochondrial; Putative COX assembly factor; Belongs to the COA4 family
COA7	9606.ENSP00000360593	Cytochrome c oxidase assembly factor 7; Required for assembly of mitochondrial respiratory chain complex I and complex IV
COL10A1	9606.ENSP00000327368	Collagen alpha-1(X) chain; Type X collagen is a product of hypertrophic chondrocytes and has been localized to presumptive mineralization zones of hyaline cartilage; Collagens
COL12A1	9606.ENSP00000325146	Collagen alpha-1(XII) chain; Type XII collagen interacts with type I collagen- containing fibrils, the COL1 domain could be associated with the surface of the fibrils, and the COL2 and NC3 domains may be localized in the perifibrillar matrix; Belongs to the fibril-associated collagens with interrupted helices (FACIT) family
COL14A1	9606.ENSP00000297848	Collagen alpha-1(XIV) chain; Plays an adhesive role by integrating collagen bundles. It is probably associated with the surface of interstitial collagen fibrils via COL1. The COL2 domain may then serve as a rigid arm which sticks out from the fibril and protrudes the large N-terminal globular domain into the extracellular space, where it might interact with other matrix molecules or cell surface …
COL6A3	9606.ENSP00000295550	Collagen alpha-3(VI) chain; Collagen VI acts as a cell-binding protein; Collagens
COLEC12	9606.ENSP00000383115	Collectin-12; Scavenger receptor that displays several functions associated with host defense. Promotes binding and phagocytosis of Gram-positive, Gram-negative bacteria and yeast. Mediates the recognition, internalization and degradation of oxidatively modified low density lipoprotein (oxLDL) by vascular endothelial cells. Binds to several carbohydrates including Gal-type ligands, D-galactose, L…
COMMD10	9606.ENSP00000274458	COMM domain-containing protein 10; May modulate activity of cullin-RING E3 ubiquitin ligase (CRL) complexes. May down-regulate activation of NF-kappa-B
COMMD2	9606.ENSP00000419475	COMM domain-containing protein 2; May modulate activity of cullin-RING E3 ubiquitin ligase (CRL) complexes. May down-regulate activation of NF-kappa-B; COMM domain containing
COMMD7	9606.ENSP00000278980	COMM domain-containing protein 7; May modulate activity of cullin-RING E3 ubiquitin ligase (CRL) complexes. Associates with the NF-kappa-B complex and suppresses its transcriptional activity
COMTD1	9606.ENSP00000361616	Catechol O-methyltransferase domain-containing protein 1; Putative O-methyltransferase; Belongs to the class I-like SAM-binding methyltransferase superfamily. Cation-dependent O- methyltransferase family
COPA	9606.ENSP00000357048	Coatomer subunit alpha; The coatomer is a cytosolic protein complex that binds to dilysine motifs and reversibly associates with Golgi non- clathrin-coated vesicles, which further mediate biosynthetic protein transport from the ER, via the Golgi up to the trans Golgi network. Coatomer complex is required for budding from Golgi membranes, and is essential for the retrograde Golgi-to-ER transport o…
COPB1	9606.ENSP00000249923	Coatomer subunit beta; The coatomer is a cytosolic protein complex that binds to dilysine motifs and reversibly associates with Golgi non- clathrin-coated vesicles, which further mediate biosynthetic protein transport from the ER, via the Golgi up to the trans Golgi network. Coatomer complex is required for budding from Golgi membranes, and is essential for the retrograde Golgi-to-ER transport of…
COPS5	9606.ENSP00000350512	COP9 signalosome complex subunit 5; Probable protease subunit of the COP9 signalosome complex (CSN), a complex involved in various cellular and developmental processes. The CSN complex is an essential regulator of the ubiquitin (Ubl) conjugation pathway by mediating the deneddylation of the cullin subunits of the SCF-type E3 ligase complexes, leading to decrease the Ubl ligase activity of SCF-typ…
COPZ1	9606.ENSP00000449270	Coatomer subunit zeta-1; The coatomer is a cytosolic protein complex that binds to dilysine motifs and reversibly associates with Golgi non- clathrin-coated vesicles, which further mediate biosynthetic protein transport from the ER, via the Golgi up to the trans Golgi network. Coatomer complex is required for budding from Golgi membranes, and is essential for the retrograde Golgi-to-ER transport …
COQ5	9606.ENSP00000288532	2-methoxy-6-polyprenyl-1,4-benzoquinol methylase, mitochondrial; Methyltransferase required for the conversion of 2- polyprenyl-6-methoxy-1,4-benzoquinol (DDMQH2) to 2-polyprenyl-3- methyl-6-methoxy-1,4-benzoquinol (DMQH2); Seven-beta-strand methyltransferase motif containing
COTL1	9606.ENSP00000262428	Coactosin-like protein; Binds to F-actin in a calcium-independent manner. Has no direct effect on actin depolymerization. Acts as a chaperone for ALOX5 (5LO), influencing both its stability and activity in leukotrienes synthesis
COX15	9606.ENSP00000016171	Cytochrome c oxidase assembly protein COX15 homolog; May be involved in the biosynthesis of heme A; Mitochondrial respiratory chain complex assembly factors
COX18	9606.ENSP00000425261	Mitochondrial inner membrane protein COX18; Required for the insertion of integral membrane proteins into the mitochondrial inner membrane. Essential for the activity and assembly of cytochrome c oxidase. Plays a central role in the translocation and export of the C-terminal part of the COX2 protein into the mitochondrial intermembrane space; Mitochondrial respiratory chain complex assembly facto…
COX19	9606.ENSP00000342015	Cytochrome c oxidase assembly protein COX19; May be required for the assembly of mitochondrial cytochrome c oxidase; Mitochondrial respiratory chain complex assembly factors
CPT2	9606.ENSP00000360541	Carnitine O-palmitoyltransferase 2, mitochondrial; Carnitine palmitoyltransferase 2
CRABP1	9606.ENSP00000299529	Cellular retinoic acid-binding protein 1; Cytosolic CRABPs may regulate the access of retinoic acid to the nuclear retinoic acid receptors; Belongs to the calycin superfamily. Fatty-acid binding protein (FABP) family
CRELD1	9606.ENSP00000321856	Cysteine rich with EGF like domains 1
CRYL1	9606.ENSP00000298248	Lambda-crystallin homolog; Crystallin lambda 1
CRYZL1	9606.ENSP00000370966	Quinone oxidoreductase-like protein 1; Crystallin zeta like 1; Belongs to the zinc-containing alcohol dehydrogenase family. Quinone oxidoreductase subfamily
CS	9606.ENSP00000342056	Citrate synthase, mitochondrial; Citrate synthase
CSAD	9606.ENSP00000267085	Cysteine sulfinic acid decarboxylase
CSMD1	9606.ENSP00000430733	CUB and sushi domain-containing protein 1; Potential suppressor of squamous cell carcinomas; Protein phosphatase 1 regulatory subunits
CSTB	9606.ENSP00000291568	Cystatin-B; This is an intracellular thiol proteinase inhibitor. Tightly binding reversible inhibitor of cathepsins L, H and B; Belongs to the cystatin family
CTH	9606.ENSP00000359976	Cystathionine gamma-lyase; Catalyzes the last step in the trans-sulfuration pathway from methionine to cysteine. Has broad substrate specificity. Converts cystathionine to cysteine, ammonia and 2-oxobutanoate. Converts two cysteine molecules to lanthionine and hydrogen sulfide. Can also accept homocysteine as substrate. Specificity depends on the levels of the endogenous substrates. Generates the…
CTSA	9606.ENSP00000361562	Lysosomal protective protein; Protective protein appears to be essential for both the activity of beta-galactosidase and neuraminidase, it associates with these enzymes and exerts a protective function necessary for their stability and activity. This protein is also a carboxypeptidase and can deamidate tachykinins
CTSD	9606.ENSP00000236671	Cathepsin D; Acid protease active in intracellular protein breakdown. Plays a role in APP processing following cleavage and activation by ADAM30 which leads to APP degradation. Involved in the pathogenesis of several diseases such as breast cancer and possibly Alzheimer disease; Cathepsins
CTSL	9606.ENSP00000345344	Cathepsin L1; Important for the overall degradation of proteins in lysosomes; Cathepsins
CUL3	9606.ENSP00000264414	Cullin-3; Core component of multiple cullin-RING-based BCR (BTB- CUL3-RBX1) E3 ubiquitin-protein ligase complexes which mediate the ubiquitination and subsequent proteasomal degradation of target proteins. BCR complexes and ARIH1 collaborate in tandem to mediate ubiquitination of target proteins. As a scaffold protein may contribute to catalysis through positioning of the substrate and the ubiqui…
CYB561D2	9606.ENSP00000391209	Cytochrome b561 family member D2
CYB5A	9606.ENSP00000341625	Cytochrome b5; Cytochrome b5 is a membrane bound hemoprotein which function as an electron carrier for several membrane bound oxygenases
CYCS	9606.ENSP00000307786	Cytochrome c; Electron carrier protein. The oxidized form of the cytochrome c heme group can accept an electron from the heme group of the cytochrome c1 subunit of cytochrome reductase. Cytochrome c then transfers this electron to the cytochrome oxidase complex, the final protein carrier in the mitochondrial electron-transport chain
CYP27A1	9606.ENSP00000258415	Sterol 26-hydroxylase, mitochondrial; Catalyzes the first step in the oxidation of the side chain of sterol intermediates; the 27-hydroxylation of 5-beta- cholestane-3-alpha,7-alpha,12-alpha-triol. Has also a vitamin D3- 25-hydroxylase activity; Belongs to the cytochrome P450 family
CYP2B6	9606.ENSP00000324648	Cytochrome P450 2B6; Cytochromes P450 are a group of heme-thiolate monooxygenases. In liver microsomes, this enzyme is involved in an NADPH-dependent electron transport pathway. It oxidizes a variety of structurally unrelated compounds, including steroids, fatty acids, and xenobiotics. Acts as a 1,4-cineole 2-exo-monooxygenase
CYP2C19	9606.ENSP00000360372	Cytochrome P450 2C19; Responsible for the metabolism of a number of therapeutic agents such as the anticonvulsant drug S-mephenytoin, omeprazole, proguanil, certain barbiturates, diazepam, propranolol, citalopram and imipramine; Belongs to the cytochrome P450 family
CYP2E1	9606.ENSP00000440689	Cytochrome P450 2E1; Metabolizes several precarcinogens, drugs, and solvents to reactive metabolites. Inactivates a number of drugs and xenobiotics and also bioactivates many xenobiotic substrates to their hepatotoxic or carcinogenic forms; Cytochrome P450 family 2
CYP2J2	9606.ENSP00000360247	Cytochrome P450 2J2; This enzyme metabolizes arachidonic acid predominantly via a NADPH-dependent olefin epoxidation to all four regioisomeric cis-epoxyeicosatrienoic acids. One of the predominant enzymes responsible for the epoxidation of endogenous cardiac arachidonic acid pools; Cytochrome P450 family 2
CYP2U1	9606.ENSP00000333212	Cytochrome P450 2U1; Catalyzes the hydroxylation of arachidonic acid, docosahexaenoic acid and other long chain fatty acids. May modulate the arachidonic acid signaling pathway and play a role in other fatty acid signaling processes; Cytochrome P450 family 2
CYP3A5	9606.ENSP00000222982	Cytochrome P450 3A5; Cytochromes P450 are a group of heme-thiolate monooxygenases. In liver microsomes, this enzyme is involved in an NADPH-dependent electron transport pathway. It oxidizes a variety of structurally unrelated compounds, including steroids, fatty acids, and xenobiotics
CYP46A1	9606.ENSP00000261835	Cholesterol 24-hydroxylase; Involved in the turnover of cholesterol. It converts cholesterol into 24S-hydroxycholesterol and, to a lesser extent, 25-hydroxycholesterol. Has also activity with xenobiotic compounds, such as clotrimazole; Cytochrome P450 family 46
CYP4A11	9606.ENSP00000311095	Cytochrome P450 4A11; Catalyzes the omega- and (omega-1)-hydroxylation of various fatty acids such as laurate, myristate and palmitate. Has little activity toward prostaglandins A1 and E1. Oxidizes arachidonic acid to 20-hydroxyeicosatetraenoic acid (20-HETE); Cytochrome P450 family 4
CYP4B1	9606.ENSP00000360991	Cytochrome P450 4B1; Cytochromes P450 are a group of heme-thiolate monooxygenases. In liver microsomes, this enzyme is involved in an NADPH-dependent electron transport pathway. It oxidizes a variety of structurally unrelated compounds, including steroids, fatty acids, and xenobiotics
CYP4F11	9606.ENSP00000384588	Phylloquinone omega-hydroxylase CYP4F11; Omega-hydroxylase that oxidizes a variety of structurally unrelated compounds, including fatty acids and xenobiotics. Plays a key role in vitamin K catabolism by mediating omega-hydroxylation of vitamin K1 (phylloquinone), and menaquinone-4 (MK-4), a form of vitamin K2. Hydroxylation of phylloquinone and MK-4 probably regulates blood coagulation. Catalyzes…
CYP4F12	9606.ENSP00000448998	Cytochrome P450 4F12; Catalyzes leukotriene B4 omega-hydroxylation and arachidonic acid omega-hydroxylation but with an activity much lower than that of CYP4F2. Catalyzes the hydroxylation of the antihistamine ebastine; Belongs to the cytochrome P450 family
CYP4F2	9606.ENSP00000221700	Phylloquinone omega-hydroxylase CYP4F2; Omega-hydroxylase that oxidizes a variety of structurally unrelated compounds, including steroids, fatty acids and xenobiotics. Plays a key role in vitamin K catabolism by mediating omega-hydroxylation of vitamin K1 (phylloquinone), and menaquinone-4 (MK-4), a form of vitamin K2. Hydroxylation of phylloquinone and MK-4 probably regulates blood coagulation. …
CYP4F22	9606.ENSP00000269703	Cytochrome P450 family 4 subfamily F member 22
DAD1	9606.ENSP00000250498	Dolichyl-diphosphooligosaccharide--protein glycosyltransferase subunit DAD1; Essential subunit of the N-oligosaccharyl transferase (OST) complex which catalyzes the transfer of a high mannose oligosaccharide from a lipid-linked oligosaccharide donor to an asparagine residue within an Asn-X-Ser/Thr consensus motif in nascent polypeptide chains. Required for the assembly of both SST3A- and SS3B-con…
DAP3	9606.ENSP00000357320	28S ribosomal protein S29, mitochondrial; Involved in mediating interferon-gamma-induced cell death; Belongs to the mitochondrion-specific ribosomal protein mS29 family
DARS	9606.ENSP00000264161	Aspartate--tRNA ligase, cytoplasmic; Catalyzes the specific attachment of an amino acid to its cognate tRNA in a 2 step reaction: the amino acid (AA) is first activated by ATP to form AA-AMP and then transferred to the acceptor end of the tRNA; Belongs to the class-II aminoacyl-tRNA synthetase family. Type 2 subfamily
DCAKD	9606.ENSP00000308515	dephospho-CoA kinase domain containing
DCTN5	9606.ENSP00000300087	Dynactin subunit 5; Belongs to the dynactin subunits 5/6 family. Dynactin subunit 5 subfamily
DCTPP1	9606.ENSP00000322524	dCTP pyrophosphatase 1; Hydrolyzes deoxynucleoside triphosphates (dNTPs) to the corresponding nucleoside monophosphates. Has a strong preference for dCTP and its analogs including 5-iodo-dCTP and 5-methyl-dCTP for which it may even have a higher efficiency. May protect DNA or RNA against the incorporation of these genotoxic nucleotide analogs through their catabolism
DCXR	9606.ENSP00000303356	L-xylulose reductase; Catalyzes the NADPH-dependent reduction of several pentoses, tetroses, trioses, alpha-dicarbonyl compounds and L- xylulose. Participates in the uronate cycle of glucose metabolism. May play a role in the water absorption and cellular osmoregulation in the proximal renal tubules by producing xylitol, an osmolyte, thereby preventing osmolytic stress from occurring in the renal…
DDOST	9606.ENSP00000399457	Dolichyl-diphosphooligosaccharide--protein glycosyltransferase 48 kDa subunit; Essential subunit of the N-oligosaccharyl transferase (OST) complex which catalyzes the transfer of a high mannose oligosaccharide from a lipid-linked oligosaccharide donor to an asparagine residue within an Asn-X-Ser/Thr consensus motif in nascent polypeptide chains. Required for the assembly of both SST3A- and SS3B-c…
DDX1	9606.ENSP00000370745	ATP-dependent RNA helicase DDX1; Acts as an ATP-dependent RNA helicase, able to unwind both RNA-RNA and RNA-DNA duplexes. Possesses 5' single-stranded RNA overhang nuclease activity. Possesses ATPase activity on various RNA, but not DNA polynucleotides. May play a role in RNA clearance at DNA double-strand breaks (DSBs), thereby facilitating the template-guided repair of transcriptionally active …
DDX21	9606.ENSP00000346120	Nucleolar RNA helicase 2; RNA helicase that acts as a sensor of the transcriptional status of both RNA polymerase (Pol) I and II: promotes ribosomal RNA (rRNA) processing and transcription from polymerase II (Pol II). Binds various RNAs, such as rRNAs, snoRNAs, 7SK and, at lower extent, mRNAs. In the nucleolus, localizes to rDNA locus, where it directly binds rRNAs and snoRNAs, and promotes rRNA …
DDX39B	9606.ENSP00000379475	Spliceosome RNA helicase DDX39B; Involved in nuclear export of spliced and unspliced mRNA. Assembling component of the TREX complex which is thought to couple mRNA transcription, processing and nuclear export, and specifically associates with spliced mRNA and not with unspliced pre-mRNA. TREX is recruited to spliced mRNAs by a transcription- independent mechanism, binds to mRNA upstream of the ex…
DECR2	9606.ENSP00000219481	Peroxisomal 2,4-dienoyl-CoA reductase; Auxiliary enzyme of beta-oxidation. Participates in the degradation of unsaturated fatty enoyl-CoA esters having double bonds in both even- and odd-numbered positions in peroxisome. Catalyzes the NADP-dependent reduction of 2,4-dienoyl-CoA to yield trans-3-enoyl-CoA. Has activity towards short and medium chain 2,4-dienoyl-CoAs, but also towards 2,4,7,10,13,1…
DHDH	9606.ENSP00000221403	Dihydrodiol dehydrogenase; Belongs to the Gfo/Idh/MocA family
DHRS1	9606.ENSP00000288111	Dehydrogenase/reductase SDR family member 1; Short chain dehydrogenase/reductase superfamily; Belongs to the short-chain dehydrogenases/reductases (SDR) family
DHRS11	9606.ENSP00000482704	Dehydrogenase/reductase SDR family member 11; Catalyzes the conversion of the 17-keto group of estrone, 4- and 5-androstenes and 5-alpha-androstanes into their 17-beta-hydroxyl metabolites and the conversion of the 3-keto group of 3-, 3,17- and 3,20- diketosteroids into their 3-hydroxyl metabolites. Exhibits reductive 3-beta-hydroxysteroid dehydrogenase activity toward 5-beta-androstanes, 5-beta-…
DHRS4	9606.ENSP00000326219	Dehydrogenase/reductase SDR family member 4; Reduces all-trans-retinal and 9-cis retinal. Can also catalyze the oxidation of all-trans-retinol with NADP as co- factor, but with much lower efficiency. Reduces alkyl phenyl ketones and alpha-dicarbonyl compounds with aromatic rings, such as pyrimidine-4-aldehyde, 3-benzoylpyridine, 4-benzoylpyridine, menadione and 4-hexanoylpyridine. Has no activity…
DHRS7	9606.ENSP00000216500	Dehydrogenase/reductase SDR family member 7; Short chain dehydrogenase/reductase superfamily
DHRS7B	9606.ENSP00000378887	Dehydrogenase/reductase SDR family member 7B; Putative oxidoreductase; Short chain dehydrogenase/reductase superfamily
DIO1	9606.ENSP00000354643	Type I iodothyronine deiodinase; Responsible for the deiodination of T4 (3,5,3',5'- tetraiodothyronine) into T3 (3,5,3'-triiodothyronine) and of T3 into T2 (3,3'-diiodothyronine). Plays a role in providing a source of plasma T3 by deiodination of T4 in peripheral tissues such as liver and kidney
DIRC2	9606.ENSP00000261038	Disrupted in renal carcinoma protein 2; Electrogenic metabolite transporter; Belongs to the major facilitator superfamily
DLD	9606.ENSP00000205402	Dihydrolipoyl dehydrogenase, mitochondrial; Lipoamide dehydrogenase is a component of the glycine cleavage system as well as an E3 component of three alpha-ketoacid dehydrogenase complexes (pyruvate-, alpha-ketoglutarate-, and branched-chain amino acid-dehydrogenase complex). In monomeric form has additional moonlighting function as serine protease. Involved in the hyperactivation of spermatazoa …
DMC1	9606.ENSP00000216024	Meiotic recombination protein DMC1/LIM15 homolog; May participate in meiotic recombination, specifically in homologous strand assimilation, which is required for the resolution of meiotic double-strand breaks
DNAJB11	9606.ENSP00000414398	DnaJ homolog subfamily B member 11; Serves as a co-chaperone for HSPA5. Binds directly to both unfolded proteins that are substrates for ERAD and nascent unfolded peptide chains, but dissociates from the HSPA5-unfolded protein complex before folding is completed. May help recruiting HSPA5 and other chaperones to the substrate. Stimulates HSPA5 ATPase activity; DNAJ heat shock proteins
DNPH1	9606.ENSP00000230431	2'-deoxynucleoside 5'-phosphate N-hydrolase 1; Catalyzes the cleavage of the N-glycosidic bond of deoxyribonucleoside 5'-monophosphates to yield deoxyribose 5- phosphate and a purine or pyrimidine base. Deoxyribonucleoside 5'- monophosphates containing purine bases are preferred to those containing pyrimidine bases
DRG2	9606.ENSP00000225729	Developmentally-regulated GTP-binding protein 2; May play a role in cell proliferation, differentiation and death; Belongs to the TRAFAC class OBG-HflX-like GTPase superfamily. OBG GTPase family
DSCR3	9606.ENSP00000311399	Down syndrome critical region gene 3; Belongs to the VPS26 family
DSPP	9606.ENSP00000382213	Dentin sialophosphoprotein; DSP may be an important factor in dentinogenesis. DPP may bind high amount of calcium and facilitate initial mineralization of dentin matrix collagen as well as regulate the size and shape of the crystals; Deafness associated genes
DTD1	9606.ENSP00000366672	D-aminoacyl-tRNA deacylase 1; Possible ATPase involved in DNA replication, may facilitate loading of CDC45 onto pre-replication complexes
DYNLL2	9606.ENSP00000477310	Dynein light chain 2, cytoplasmic; Acts as one of several non-catalytic accessory components of the cytoplasmic dynein 1 complex that are thought to be involved in linking dynein to cargos and to adapter proteins that regulate dynein function. Cytoplasmic dynein 1 acts as a motor for the intracellular retrograde motility of vesicles and organelles along microtubules. May play a role in changing o…
ECH1	9606.ENSP00000221418	Delta(3,5)-Delta(2,4)-dienoyl-CoA isomerase, mitochondrial; Isomerization of 3-trans,5-cis-dienoyl-CoA to 2-trans,4- trans-dienoyl-CoA
ECHDC1	9606.ENSP00000436585	Ethylmalonyl-CoA decarboxylase; Decarboxylases ethylmalonyl-CoA decarboxylase, a potentially toxic metabolite, to form butyryl-CoA, suggesting it might be involved in metabolite proofreading. Also has methylmalonyl-CoA decarboxylase activity at lower level
ECHDC2	9606.ENSP00000360577	Enoyl-CoA hydratase domain-containing protein 2, mitochondrial; enoyl-CoA hydratase domain containing 2; Belongs to the enoyl-CoA hydratase/isomerase family
ECHS1	9606.ENSP00000357535	Enoyl-CoA hydratase, mitochondrial; Straight-chain enoyl-CoA thioesters from C4 up to at least C16 are processed, although with decreasing catalytic rate. Has high substrate specificity for crotonyl-CoA and moderate specificity for acryloyl-CoA, 3-methylcrotonyl-CoA and methacrylyl-CoA. It is noteworthy that binds tiglyl-CoA, but hydrates only a small amount of this substrate
ECI2	9606.ENSP00000369461	Enoyl-CoA delta isomerase 2, mitochondrial; Able to isomerize both 3-cis and 3-trans double bonds into the 2-trans form in a range of enoyl-CoA species. Has a preference for 3-trans substrates (By similarity)
EEF1A1	9606.ENSP00000339063	Elongation factor 1-alpha 1; This protein promotes the GTP-dependent binding of aminoacyl-tRNA to the A-site of ribosomes during protein biosynthesis. With PARP1 and TXK, forms a complex that acts as a T helper 1 (Th1) cell-specific transcription factor and binds the promoter of IFN-gamma to directly regulate its transcription, and is thus involved importantly in Th1 cytokine production; Belongs …
EEF2	9606.ENSP00000307940	Elongation factor 2; Catalyzes the GTP-dependent ribosomal translocation step during translation elongation. During this step, the ribosome changes from the pre-translocational (PRE) to the post- translocational (POST) state as the newly formed A-site-bound peptidyl-tRNA and P-site-bound deacylated tRNA move to the P and E sites, respectively. Catalyzes the coordinated movement of the two tRNA mo…
EIF2B5	9606.ENSP00000273783	Translation initiation factor eIF-2B subunit epsilon; Catalyzes the exchange of eukaryotic initiation factor 2-bound GDP for GTP; Belongs to the eIF-2B gamma/epsilon subunits family
EIF2S1	9606.ENSP00000256383	Eukaryotic translation initiation factor 2 subunit 1; Functions in the early steps of protein synthesis by forming a ternary complex with GTP and initiator tRNA. This complex binds to a 40S ribosomal subunit, followed by mRNA binding to form a 43S pre-initiation complex. Junction of the 60S ribosomal subunit to form the 80S initiation complex is preceded by hydrolysis of the GTP bound to eIF-2 an…
EIF3D	9606.ENSP00000216190	Eukaryotic translation initiation factor 3 subunit D; mRNA cap-binding component of the eukaryotic translation initiation factor 3 (eIF-3) complex, a complex required for several steps in the initiation of protein synthesis of a specialized repertoire of mRNAs. The eIF-3 complex associates with the 40S ribosome and facilitates the recruitment of eIF-1, eIF-1A, eIF-2:GTP:methionyl-tRNAi and eIF-5 …
EIF4G3	9606.ENSP00000383274	Eukaryotic translation initiation factor 4 gamma 3; Probable component of the protein complex eIF4F, which is involved in the recognition of the mRNA cap, ATP-dependent unwinding of 5'-terminal secondary structure and recruitment of mRNA to the ribosome. Thought to be a functional homolog of EIF4G1
ELOVL4	9606.ENSP00000358831	Elongation of very long chain fatty acids protein 4; Catalyzes the first and rate-limiting reaction of the four that constitute the long-chain fatty acids elongation cycle. This endoplasmic reticulum-bound enzymatic process, allows the addition of 2 carbons to the chain of long- and very long-chain fatty acids/VLCFAs per cycle. Condensing enzyme that specifically elongates C24:0 and C26:0 acyl-Co…
ELOVL6	9606.ENSP00000378105	Elongation of very long chain fatty acids protein 6; Catalyzes the first and rate-limiting reaction of the four that constitute the long-chain fatty acids elongation cycle. This endoplasmic reticulum-bound enzymatic process, allows the addition of 2 carbons to the chain of long- and very long-chain fatty acids/VLCFAs per cycle. Condensing enzyme that elongates fatty acids with 12, 14 and 16 carbo…
EMC8	9606.ENSP00000253457	ER membrane protein complex subunit 8
ENO1	9606.ENSP00000234590	Alpha-enolase; Multifunctional enzyme that, as well as its role in glycolysis, plays a part in various processes such as growth control, hypoxia tolerance and allergic responses. May also function in the intravascular and pericellular fibrinolytic system due to its ability to serve as a receptor and activator of plasminogen on the cell surface of several cell-types such as leukocytes and neurons.…
ENOSF1	9606.ENSP00000345974	Mitochondrial enolase superfamily member 1; Plays a role in the catabolism of L-fucose, a sugar that is part of the carbohydrates that are attached to cellular glycoproteins. Catalyzes the dehydration of L-fuconate to 2-keto- 3-deoxy-L-fuconate by the abstraction of the 2-proton to generate an enediolate intermediate that is stabilized by the magnesium ion
ENSG00000259399	9606.ENSP00000454021	TGIF2-C20orf24 readthrough
ENSG00000262660	9606.ENSP00000461324	Mitochondrial dicarboxylate carrier; Involved in translocation of malonate, malate and succinate in exchange for phosphate, sulfate, sulfite or thiosulfate across mitochondrial inner membrane
EPDR1	9606.ENSP00000199448	Mammalian ependymin-related protein 1; Ependymin related 1
EPT1	9606.ENSP00000260585	Ethanolaminephosphotransferase 1; Catalyzes phosphatidylethanolamine biosynthesis from CDP-ethanolamine. It thereby plays a central role in the formation and maintenance of vesicular membranes. Involved in the formation of phosphatidylethanolamine via 'Kennedy' pathway
ERP29	9606.ENSP00000261735	Endoplasmic reticulum resident protein 29; Does not seem to be a disulfide isomerase. Plays an important role in the processing of secretory proteins within the endoplasmic reticulum (ER), possibly by participating in the folding of proteins in the ER
ESD	9606.ENSP00000367992	S-formylglutathione hydrolase; Serine hydrolase involved in the detoxification of formaldehyde
ESRP1	9606.ENSP00000405738	Epithelial splicing regulatory protein 1; mRNA splicing factor that regulates the formation of epithelial cell-specific isoforms. Specifically regulates the expression of FGFR2-IIIb, an epithelial cell-specific isoform of FGFR2. Also regulates the splicing of CD44, CTNND1, ENAH, 3 transcripts that undergo changes in splicing during the epithelial-to-mesenchymal transition (EMT). Acts by directly …
ETFA	9606.ENSP00000452762	Electron transfer flavoprotein subunit alpha, mitochondrial; Heterodimeric electron transfer flavoprotein that accepts electrons from several mitochondrial dehydrogenases, including acyl-CoA dehydrogenases, glutaryl-CoA and sarcosine dehydrogenase. It transfers the electrons to the main mitochondrial respiratory chain via ETF-ubiquinone oxidoreductase (ETF dehydrogenase). Required for normal mito…
ETFB	9606.ENSP00000346173	Electron transfer flavoprotein subunit beta; Heterodimeric electron transfer flavoprotein that accepts electrons from several mitochondrial dehydrogenases, including acyl-CoA dehydrogenases, glutaryl-CoA and sarcosine dehydrogenase. It transfers the electrons to the main mitochondrial respiratory chain via ETF-ubiquinone oxidoreductase (Probable). Required for normal mitochondrial fatty acid oxid…
ETNK1	9606.ENSP00000266517	Ethanolamine kinase 1; Highly specific for ethanolamine phosphorylation. May be a rate-controlling step in phosphatidylethanolamine biosynthesis
EXOSC4	9606.ENSP00000315476	Exosome complex component RRP41; Non-catalytic component of the RNA exosome complex which has 3'->5' exoribonuclease activity and participates in a multitude of cellular RNA processing and degradation events. In the nucleus, the RNA exosome complex is involved in proper maturation of stable RNA species such as rRNA, snRNA and snoRNA, in the elimination of RNA processing by-products and non-coding…
EXOSC8	9606.ENSP00000374354	Exosome complex component RRP43; Non-catalytic component of the RNA exosome complex which has 3'->5' exoribonuclease activity and participates in a multitude of cellular RNA processing and degradation events. In the nucleus, the RNA exosome complex is involved in proper maturation of stable RNA species such as rRNA, snRNA and snoRNA, in the elimination of RNA processing by-products and non-coding…
FAAH	9606.ENSP00000243167	Fatty-acid amide hydrolase 1; Degrades bioactive fatty acid amides like oleamide, the endogenous cannabinoid, anandamide and myristic amide to their corresponding acids, thereby serving to terminate the signaling functions of these molecules. Hydrolyzes polyunsaturated substrate anandamide preferentially as compared to monounsaturated substrates
FABP4	9606.ENSP00000256104	Fatty acid-binding protein, adipocyte; Lipid transport protein in adipocytes. Binds both long chain fatty acids and retinoic acid. Delivers long-chain fatty acids and retinoic acid to their cognate receptors in the nucleus (By similarity); Belongs to the calycin superfamily. Fatty-acid binding protein (FABP) family
FABP7	9606.ENSP00000357429	Fatty acid-binding protein, brain; B-FABP could be involved in the transport of a so far unknown hydrophobic ligand with potential morphogenic activity during CNS development. It is required for the establishment of the radial glial fiber system in developing brain, a system that is necessary for the migration of immature neurons to establish cortical layers (By similarity); Fatty acid binding pr…
FAHD1	9606.ENSP00000372112	Acylpyruvase FAHD1, mitochondrial; Probable mitochondrial acylpyruvase which is able to hydrolyze acetylpyruvate and fumarylpyruvate in vitro. Also has oxaloacetate decarboxylase activity
FAHD2A	9606.ENSP00000233379	Fumarylacetoacetate hydrolase domain-containing protein 2A; May have hydrolase activity
FAM136A	9606.ENSP00000037869	Protein FAM136A; Family with sequence similarity 136 member A; Belongs to the FAM136 family
FAM207A	9606.ENSP00000291634	Protein FAM207A; Family with sequence similarity 207 member A
FAM213A	9606.ENSP00000482445	Redox-regulatory protein FAM213A; Involved in redox regulation of the cell. Acts as an antioxidant. Inhibits TNFSF11-induced NFKB1 and JUN activation and osteoclast differentiation. May affect bone resorption and help to maintain bone mass. Acts as a negative regulator of macrophage-mediated inflammation by inhibiting macrophage production of inflammatory cytokines, probably through suppression o…
FAM45A	9606.ENSP00000354688	Protein FAM45A; Family with sequence similarity 45 member A
FAM72B	9606.ENSP00000358397	Protein FAM72B; Family with sequence similarity 72 member B; Belongs to the FAM72 family
FANCA	9606.ENSP00000373952	Fanconi anemia group A protein; DNA repair protein that may operate in a postreplication repair or a cell cycle checkpoint function. May be involved in interstrand DNA cross-link repair and in the maintenance of normal chromosome stability; Fanconi anemia complementation groups
FARSB	9606.ENSP00000281828	phenylalanyl-tRNA synthetase beta subunit; Aminoacyl tRNA synthetases, Class II
FASN	9606.ENSP00000304592	Fatty acid synthase; Fatty acid synthetase catalyzes the formation of long- chain fatty acids from acetyl-CoA, malonyl-CoA and NADPH. This multifunctional protein has 7 catalytic activities and an acyl carrier protein; Seven-beta-strand methyltransferase motif containing
FAXC	9606.ENSP00000374328	Failed axon connections homolog; May play a role in axonal development
FBL	9606.ENSP00000221801	rRNA 2'-O-methyltransferase fibrillarin; S-adenosyl-L-methionine-dependent methyltransferase that has the ability to methylate both RNAs and proteins. Involved in pre-rRNA processing by catalyzing the site-specific 2'-hydroxyl methylation of ribose moieties in pre-ribosomal RNA. Site specificity is provided by a guide RNA that base pairs with the substrate. Methylation occurs at a characteristic …
FCN3	9606.ENSP00000270879	Ficolin-3; May function in innate immunity through activation of the lectin complement pathway. Calcium-dependent and GlcNAc- binding lectin. Has affinity with GalNAc, GlcNAc, D-fucose, as mono/oligosaccharide and lipopolysaccharides from S.typhimurium and S.minnesota; Fibrinogen C domain containing
FDPS	9606.ENSP00000349078	Farnesyl pyrophosphate synthase; Key enzyme in isoprenoid biosynthesis which catalyzes the formation of farnesyl diphosphate (FPP), a precursor for several classes of essential metabolites including sterols, dolichols, carotenoids, and ubiquinones. FPP also serves as substrate for protein farnesylation and geranylgeranylation. Catalyzes the sequential condensation of isopentenyl pyrophosphate wit…
FEN1	9606.ENSP00000305480	Flap endonuclease 1; Structure-specific nuclease with 5'-flap endonuclease and 5'-3' exonuclease activities involved in DNA replication and repair. During DNA replication, cleaves the 5'-overhanging flap structure that is generated by displacement synthesis when DNA polymerase encounters the 5'-end of a downstream Okazaki fragment. It enters the flap from the 5'-end and then tracks to cleave the …
FKBP14	9606.ENSP00000222803	Peptidyl-prolyl cis-trans isomerase FKBP14; PPIases accelerate the folding of proteins during protein synthesis; EF-hand domain containing
FKBP2	9606.ENSP00000378046	Peptidyl-prolyl cis-trans isomerase FKBP2; PPIases accelerate the folding of proteins. It catalyzes the cis-trans isomerization of proline imidic peptide bonds in oligopeptides; FKBP prolyl isomerases
FLAD1	9606.ENSP00000292180	FAD synthase; Catalyzes the adenylation of flavin mononucleotide (FMN) to form flavin adenine dinucleotide (FAD) coenzyme; In the C-terminal section; belongs to the PAPS reductase family. FAD1 subfamily
FMN2	9606.ENSP00000318884	Formin-2; Required for asymmetric spindle positioning, asymmetric oocyte division and polar body extrusion during female germ cell meiosis (By similarity). Actin-binding protein that is involved in actin cytoskeleton assembly and reorganization. Acts as an actin nucleation factor and promotes assembly of actin filaments together with SPIRE1 and SPIRE2. Involved in intracellular vesicle transport …
FMO4	9606.ENSP00000356723	Dimethylaniline monooxygenase [N-oxide-forming] 4; This protein is involved in the oxidative metabolism of a variety of xenobiotics such as drugs and pesticides
FMO5	9606.ENSP00000254090	Dimethylaniline monooxygenase [N-oxide-forming] 5; In contrast with other forms of FMO it does not seem to be a drug-metabolizing enzyme
FMO6P	9606.ENSP00000236166	Putative dimethylaniline monooxygenase [N-oxide-forming] 6; It is probable that this protein is only produced in very small quantity or not at all as the gene coding for it seems to be unable to produce full-length transcripts
FNDC1	9606.ENSP00000297267	Fibronectin type III domain-containing protein 1; May be an activator of G protein signaling; Fibronectin type III domain containing
FTH1	9606.ENSP00000273550	Ferritin heavy chain; Stores iron in a soluble, non-toxic, readily available form. Important for iron homeostasis. Has ferroxidase activity. Iron is taken up in the ferrous form and deposited as ferric hydroxides after oxidation. Also plays a role in delivery of iron to cells. Mediates iron uptake in capsule cells of the developing kidney (By similarity); Belongs to the ferritin family
FUNDC1	9606.ENSP00000367284	FUN14 domain-containing protein 1; Acts as an activator of hypoxia-induced mitophagy, an important mechanism for mitochondrial quality control
GAL3ST1	9606.ENSP00000385735	Galactosylceramide sulfotransferase; Catalyzes the sulfation of membrane glycolipids. Seems to prefer beta-glycosides at the non-reducing termini of sugar chains attached to a lipid moiety. Catalyzes the synthesis of galactosylceramide sulfate (sulfatide), a major lipid component of the myelin sheath and of monogalactosylalkylacylglycerol sulfate (seminolipid), present in spermatocytes (By simila…
GALK2	9606.ENSP00000453129	N-acetylgalactosamine kinase; Acts on GalNAc. Also acts as a galactokinase when galactose is present at high concentrations. May be involved in a salvage pathway for the reutilization of free GalNAc derived from the degradation of complex carbohydrates; Belongs to the GHMP kinase family. GalK subfamily
GALNT12	9606.ENSP00000364150	Polypeptide N-acetylgalactosaminyltransferase 12; Catalyzes the initial reaction in O-linked oligosaccharide biosynthesis, the transfer of an N-acetyl-D- galactosamine residue to a serine or threonine residue on the protein receptor. Has activity toward non-glycosylated peptides such as Muc5AC, Muc1a and EA2, and no detectable activity with Muc2 and Muc7. Displays enzymatic activity toward the Ga…
GAR1	9606.ENSP00000226796	H/ACA ribonucleoprotein complex subunit 1; Required for ribosome biogenesis and telomere maintenance. Part of the H/ACA small nucleolar ribonucleoprotein (H/ACA snoRNP) complex, which catalyzes pseudouridylation of rRNA. This involves the isomerization of uridine such that the ribose is subsequently attached to C5, instead of the normal N1. Each rRNA can contain up to 100 pseudouridine ("psi") re…
GBE1	9606.ENSP00000410833	1,4-alpha-glucan-branching enzyme; Required for normal glycogen accumulation. The alpha 1-6 branches of glycogen play an important role in increasing the solubility of the molecule (Probable); Belongs to the glycosyl hydrolase 13 family. GlgB subfamily
GCN1L1	9606.ENSP00000300648	eIF-2-alpha kinase activator GCN1; Acts as a positive activator of the EIF2AK4/GCN2 protein kinase activity in response to amino acid starvation. Forms a complex with EIF2AK4/GCN2 on translating ribosomes; during this process, GCN1 seems to act as a chaperone to facilitate delivery of uncharged tRNAs that enter the A site of ribosomes to the tRNA- binding domain of EIF2AK4/GCN2, and hence stimula…
GCSH	9606.ENSP00000319531	Glycine cleavage system H protein, mitochondrial; The glycine cleavage system catalyzes the degradation of glycine. The H protein (GCSH) shuttles the methylamine group of glycine from the P protein (GLDC) to the T protein (GCST); Belongs to the GcvH family
GDAP1	9606.ENSP00000220822	Ganglioside-induced differentiation-associated protein 1; Regulates the mitochondrial network by promoting mitochondrial fission
GDI1	9606.ENSP00000394071	Rab GDP dissociation inhibitor alpha; Regulates the GDP/GTP exchange reaction of most Rab proteins by inhibiting the dissociation of GDP from them, and the subsequent binding of GTP to them. Promotes the dissociation of GDP-bound Rab proteins from the membrane and inhibits their activation. Promotes the dissociation of RAB1A, RAB3A, RAB5A and RAB10 from membranes
GDI2	9606.ENSP00000369538	Rab GDP dissociation inhibitor beta; Regulates the GDP/GTP exchange reaction of most Rab proteins by inhibiting the dissociation of GDP from them, and the subsequent binding of GTP to them
GGH	9606.ENSP00000260118	Gamma-glutamyl hydrolase; Hydrolyzes the polyglutamate sidechains of pteroylpolyglutamates. Progressively removes gamma-glutamyl residues from pteroylpoly-gamma-glutamate to yield pteroyl-alpha- glutamate (folic acid) and free glutamate. May play an important role in the bioavailability of dietary pteroylpolyglutamates and in the metabolism of pteroylpolyglutamates and antifolates; Belongs to the…
GGPS1	9606.ENSP00000282841	Geranylgeranyl pyrophosphate synthase; Catalyzes the trans-addition of the three molecules of IPP onto DMAPP to form geranylgeranyl pyrophosphate, an important precursor of carotenoids and geranylated proteins
GIMAP7	9606.ENSP00000315474	GTPase IMAP family member 7; The dimer has GTPase activity; the active site contains residues from both subunits; GTPases, IMAP
GINS1	9606.ENSP00000262460	DNA replication complex GINS protein PSF1; The GINS complex plays an essential role in the initiation of DNA replication, and progression of DNA replication forks. GINS complex seems to bind preferentially to single- stranded DNA. GINS1 is essential for function
GINS2	9606.ENSP00000253462	DNA replication complex GINS protein PSF2; The GINS complex plays an essential role in the initiation of DNA replication, and progression of DNA replication forks. GINS complex seems to bind preferentially to single- stranded DNA
GJD3	9606.ENSP00000463752	Gap junction delta-3 protein; One gap junction consists of a cluster of closely packed pairs of transmembrane channels, the connexons, through which materials of low MW diffuse from one cell to a neighboring cell; Belongs to the connexin family. Delta-type subfamily
GLO1	9606.ENSP00000362463	Lactoylglutathione lyase; Catalyzes the conversion of hemimercaptal, formed from methylglyoxal and glutathione, to S-lactoylglutathione. Involved in the regulation of TNF-induced transcriptional activity of NF- kappa-B. Required for normal osteoclastogenesis
GLOD4	9606.ENSP00000301329	Glyoxalase domain containing 4
GLRX2	9606.ENSP00000356410	Glutaredoxin-2, mitochondrial; Glutathione-dependent oxidoreductase that facilitates the maintenance of mitochondrial redox homeostasis upon induction of apoptosis by oxidative stress. Involved in response to hydrogen peroxide and regulation of apoptosis caused by oxidative stress. Acts as a very efficient catalyst of monothiol reactions because of its high affinity for protein glutathione-mixed …
GLRX5	9606.ENSP00000328570	Glutaredoxin-related protein 5, mitochondrial; Monothiol glutaredoxin involved in the biogenesis of iron-sulfur clusters. Involved in protein lipoylation, acting in the pathway that provides an iron-sulfur cluster to lipoate synthase. Required for normal iron homeostasis. Required for normal regulation of hemoglobin synthesis by the iron-sulfur protein ACO1. May protect cells against apoptosis du…
GM2A	9606.ENSP00000349687	Ganglioside GM2 activator; The large binding pocket can accommodate several single chain phospholipids and fatty acids, GM2A also exhibits some calcium-independent phospholipase activity (By similarity). Binds gangliosides and stimulates ganglioside GM2 degradation. It stimulates only the breakdown of ganglioside GM2 and glycolipid GA2 by beta-hexosaminidase A. It extracts single GM2 molecules fr…
GMNN	9606.ENSP00000230056	Geminin; Inhibits DNA replication by preventing the incorporation of MCM complex into pre-replication complex (pre-RC). It is degraded during the mitotic phase of the cell cycle. Its destruction at the metaphase-anaphase transition permits replication in the succeeding cell cycle; Belongs to the geminin family
GMPPB	9606.ENSP00000309092	Mannose-1-phosphate guanyltransferase beta; Catalyzes the formation of GDP-mannose, an essential precursor of glycan moieties of glycoproteins and glycolipids; Belongs to the transferase hexapeptide repeat family
GNB2L1	9606.ENSP00000426909	Receptor of activated protein C kinase 1; (Microbial infection) Contributes to the cap-independent internal ribosome entry site (IRES)-mediated translation by some RNA viruses; Belongs to the WD repeat G protein beta family. Ribosomal protein RACK1 subfamily
GOLGA6L1	9606.ENSP00000478478	Golgin subfamily A member 6-like protein 1; Golgin A6 family-like 1; Belongs to the GOLGA6 family
GOT2	9606.ENSP00000245206	Aspartate aminotransferase, mitochondrial; Catalyzes the irreversible transamination of the L- tryptophan metabolite L-kynurenine to form kynurenic acid (KA). Plays a key role in amino acid metabolism. Important for metabolite exchange between mitochondria and cytosol. Facilitates cellular uptake of long-chain free fatty acids; Belongs to the class-I pyridoxal-phosphate-dependent aminotransferase…
GPD1	9606.ENSP00000301149	Glycerol-3-phosphate dehydrogenase 1; Belongs to the NAD-dependent glycerol-3-phosphate dehydrogenase family
GPN3	9606.ENSP00000442770	GPN-loop GTPase 3; Small GTPase required for proper localization of RNA polymerase II (RNAPII). May act at an RNAP assembly step prior to nuclear import; Belongs to the GPN-loop GTPase family
GRHPR	9606.ENSP00000313432	Glyoxylate reductase/hydroxypyruvate reductase; Enzyme with hydroxy-pyruvate reductase, glyoxylate reductase and D-glycerate dehydrogenase enzymatic activities. Reduces hydroxypyruvate to D-glycerate, glyoxylate to glycolate oxidizes D-glycerate to hydroxypyruvate
GSTA2	9606.ENSP00000420168	Glutathione S-transferase A2; Conjugation of reduced glutathione to a wide number of exogenous and endogenous hydrophobic electrophiles; Belongs to the GST superfamily. Alpha family
GSTA4	9606.ENSP00000360002	Glutathione S-transferase A4; Conjugation of reduced glutathione to a wide number of exogenous and endogenous hydrophobic electrophiles. This isozyme has a high catalytic efficiency with 4-hydroxyalkenals such as 4- hydroxynonenal (4-HNE); Soluble glutathione S-transferases
GSTK1	9606.ENSP00000431049	Soluble glutathione S-transferases
GSTM3	9606.ENSP00000256594	Glutathione S-transferase Mu 3; Conjugation of reduced glutathione to a wide number of exogenous and endogenous hydrophobic electrophiles. May govern uptake and detoxification of both endogenous compounds and xenobiotics at the testis and brain blood barriers; Belongs to the GST superfamily. Mu family
GSTO1	9606.ENSP00000358727	Glutathione S-transferase omega-1; Exhibits glutathione-dependent thiol transferase and dehydroascorbate reductase activities. Has S-(phenacyl)glutathione reductase activity. Has also glutathione S-transferase activity. Participates in the biotransformation of inorganic arsenic and reduces monomethylarsonic acid (MMA) and dimethylarsonic acid; Soluble glutathione S-transferases
GSTP1	9606.ENSP00000381607	Glutathione S-transferase P; Conjugation of reduced glutathione to a wide number of exogenous and endogenous hydrophobic electrophiles. Regulates negatively CDK5 activity via p25/p35 translocation to prevent neurodegeneration; Soluble glutathione S-transferases
GSTZ1	9606.ENSP00000216465	Maleylacetoacetate isomerase; Bifunctional enzyme showing minimal glutathione- conjugating activity with ethacrynic acid and 7-chloro-4- nitrobenz-2-oxa-1,3-diazole and maleylacetoacetate isomerase activity. Has also low glutathione peroxidase activity with T- butyl and cumene hydroperoxides. Is able to catalyze the glutathione dependent oxygenation of dichloroacetic acid to glyoxylic acid; Solub…
GTF2B	9606.ENSP00000359531	Transcription initiation factor IIB; General factor that plays a major role in the activation of eukaryotic genes transcribed by RNA polymerase II; Belongs to the TFIIB family
GTF2E2	9606.ENSP00000348168	Transcription initiation factor IIE subunit beta; Recruits TFIIH to the initiation complex and stimulates the RNA polymerase II C-terminal domain kinase and DNA-dependent ATPase activities of TFIIH. Both TFIIH and TFIIE are required for promoter clearance by RNA polymerase; General transcription factors
GTF2H3	9606.ENSP00000445162	General transcription factor IIH subunit 3; Component of the core-TFIIH basal transcription factor involved in nucleotide excision repair (NER) of DNA and, when complexed to CAK, in RNA transcription by RNA polymerase II. Anchors XPB; General transcription factors
GTPBP10	9606.ENSP00000222511	GTP-binding protein 10; May be involved in the ribosome maturation process. Complements an ObgE(CgtA) function in E.coli ribosome maturation. Plays a role of GTPase in vitro. When missing, disorganization of the nucleolar architecture is observed; Belongs to the TRAFAC class OBG-HflX-like GTPase superfamily. OBG GTPase family
GUF1	9606.ENSP00000281543	Translation factor GUF1, mitochondrial; Promotes mitochondrial protein synthesis. May act as a fidelity factor of the translation reaction, by catalyzing a one- codon backward translocation of tRNAs on improperly translocated ribosomes. Binds to mitochondrial ribosomes in a GTP-dependent manner; Belongs to the TRAFAC class translation factor GTPase superfamily. Classic translation factor GTPase f…
GYG1	9606.ENSP00000340736	Glycogenin-1; Self-glucosylates, via an inter-subunit mechanism, to form an oligosaccharide primer that serves as substrate for glycogen synthase; Glycosyltransferase family 8
HACL1	9606.ENSP00000323811	2-hydroxyacyl-CoA lyase 1; Catalyzes a carbon-carbon cleavage reaction; cleaves a 2-hydroxy-3-methylacyl-CoA into formyl-CoA and a 2-methyl-branched fatty aldehyde; Belongs to the TPP enzyme family
HADH	9606.ENSP00000474560	Hydroxyacyl-coenzyme A dehydrogenase, mitochondrial; Plays an essential role in the mitochondrial beta- oxidation of short chain fatty acids. Exerts it highest activity toward 3-hydroxybutyryl-CoA; Belongs to the 3-hydroxyacyl-CoA dehydrogenase family
HADHA	9606.ENSP00000370023	Trifunctional enzyme subunit alpha, mitochondrial; Bifunctional subunit; In the central section; belongs to the 3-hydroxyacyl- CoA dehydrogenase family
HADHB	9606.ENSP00000325136	hydroxyacyl-CoA dehydrogenase trifunctional multienzyme complex subunit beta
HARS	9606.ENSP00000425634	Histidine--tRNA ligase, cytoplasmic; Cytoplasmic histidine--tRNA ligase (Probable). Plays a role in axon guidance; Aminoacyl tRNA synthetases, Class II
HAUS4	9606.ENSP00000206474	HAUS augmin-like complex subunit 4; Contributes to mitotic spindle assembly, maintenance of centrosome integrity and completion of cytokinesis as part of the HAUS augmin-like complex
HAVCR1	9606.ENSP00000344844	Hepatitis A virus cellular receptor 1; May play a role in T-helper cell development and the regulation of asthma and allergic diseases. Receptor for TIMD4 (By similarity). May play a role in kidney injury and repair; Belongs to the immunoglobulin superfamily. TIM family
HDHD1	9606.ENSP00000396452	Pseudouridine-5'-phosphatase; Dephosphorylates pseudouridine 5'-phosphate, a potential intermediate in rRNA degradation. Pseudouridine is then excreted intact in urine; Belongs to the HAD-like hydrolase superfamily. CbbY/CbbZ/Gph/YieH family
HIBCH	9606.ENSP00000352706	3-hydroxyisobutyryl-CoA hydrolase, mitochondrial; Hydrolyzes 3-hydroxyisobutyryl-CoA (HIBYL-CoA), a saline catabolite. Has high activity toward isobutyryl-CoA. Could be an isobutyryl-CoA dehydrogenase that functions in valine catabolism. Also hydrolyzes 3-hydroxypropanoyl-CoA
HIF1AN	9606.ENSP00000299163	Hypoxia-inducible factor 1-alpha inhibitor; Hydroxylates HIF-1 alpha at 'Asn-803' in the C-terminal transactivation domain (CAD). Functions as an oxygen sensor and, under normoxic conditions, the hydroxylation prevents interaction of HIF-1 with transcriptional coactivators including Cbp/p300- interacting transactivator. Involved in transcriptional repression through interaction with HIF1A, VHL an…
HIST2H3A	9606.ENSP00000385479	Histone H3.2; Core component of nucleosome. Nucleosomes wrap and compact DNA into chromatin, limiting DNA accessibility to the cellular machineries which require DNA as a template. Histones thereby play a central role in transcription regulation, DNA repair, DNA replication and chromosomal stability. DNA accessibility is regulated via a complex set of post-translational modifications of histones,…
HM13	9606.ENSP00000381237	Histocompatibility minor 13
HMCN1	9606.ENSP00000271588	Hemicentin-1; Promotes cleavage furrow maturation during cytokinesis in preimplantation embryos. May play a role in the architecture of adhesive and flexible epithelial cell junctions. May play a role during myocardial remodeling by imparting an effect on cardiac fibroblast migration; Fibulins
HMGB1	9606.ENSP00000345347	High mobility group protein B1; Multifunctional redox sensitive protein with various roles in different cellular compartments. In the nucleus is one of the major chromatin-associated non-histone proteins and acts as a DNA chaperone involved in replication, transcription, chromatin remodeling, V(D)J recombination, DNA repair and genome stability. Proposed to be an universal biosensor for nucleic a…
HMGB2	9606.ENSP00000296503	High mobility group protein B2; Multifunctional protein with various roles in different cellular compartments. May act in a redox sensitive manner. In the nucleus is an abundant chromatin-associated non-histone protein involved in transcription, chromatin remodeling and V(D)J recombination and probably other processes. Binds DNA with a preference to non-canonical DNA structures such as single-str…
HNRNPF	9606.ENSP00000400433	Heterogeneous nuclear ribonucleoprotein F; Component of the heterogeneous nuclear ribonucleoprotein (hnRNP) complexes which provide the substrate for the processing events that pre-mRNAs undergo before becoming functional, translatable mRNAs in the cytoplasm. Plays a role in the regulation of alternative splicing events. Binds G-rich sequences in pre-mRNAs and keeps target RNA in an unfolded stat…
HNRNPH1	9606.ENSP00000349168	Heterogeneous nuclear ribonucleoprotein H; This protein is a component of the heterogeneous nuclear ribonucleoprotein (hnRNP) complexes which provide the substrate for the processing events that pre-mRNAs undergo before becoming functional, translatable mRNAs in the cytoplasm. Mediates pre-mRNA alternative splicing regulation. Inhibits, together with CUGBP1, insulin receptor (IR) pre-mRNA exon 11…
HPGD	9606.ENSP00000296522	15-hydroxyprostaglandin dehydrogenase [NAD(+)]; Prostaglandin inactivation. Contributes to the regulation of events that are under the control of prostaglandin levels. Catalyzes the NAD-dependent dehydrogenation of lipoxin A4 to form 15-oxo-lipoxin A4. Inhibits in vivo proliferation of colon cancer cells; Short chain dehydrogenase/reductase superfamily
HPGDS	9606.ENSP00000295256	Hematopoietic prostaglandin D synthase; Bifunctional enzyme which catalyzes both the conversion of PGH2 to PGD2, a prostaglandin involved in smooth muscle contraction/relaxation and a potent inhibitor of platelet aggregation, and the conjugation of glutathione with a wide range of aryl halides and organic isothiocyanates. Also exhibits low glutathione-peroxidase activity towards cumene hydroperox…
HRC	9606.ENSP00000252825	Sarcoplasmic reticulum histidine-rich calcium-binding protein; May play a role in the regulation of calcium sequestration or release in the SR of skeletal and cardiac muscle
HRSP12	9606.ENSP00000254878	2-iminobutanoate/2-iminopropanoate deaminase; Catalyzes the hydrolytic deamination of enamine/imine intermediates that form during the course of normal metabolism. May facilitate the release of ammonia from these potentially toxic reactive metabolites, reducing their impact on cellular components. It may act on enamine/imine intermediates formed by several types of pyridoxal-5'-phosphate-dependen…
HS1BP3	9606.ENSP00000305193	HCLS1-binding protein 3; May be a modulator of IL-2 signaling
HSD17B10	9606.ENSP00000168216	3-hydroxyacyl-CoA dehydrogenase type-2; Mitochondrial dehydrogenase that catalyzes the beta- oxidation at position 17 of androgens and estrogens and has 3- alpha-hydroxysteroid dehydrogenase activity with androsterone. Catalyzes the third step in the beta-oxidation of fatty acids. Carries out oxidative conversions of 7-alpha-OH and 7-beta-OH bile acids. Also exhibits 20-beta- OH and 21-OH dehydro…
HSD17B12	9606.ENSP00000278353	Very-long-chain 3-oxoacyl-CoA reductase; Catalyzes the second of the four reactions of the long- chain fatty acids elongation cycle. This endoplasmic reticulum- bound enzymatic process, allows the addition of two carbons to the chain of long- and very long-chain fatty acids/VLCFAs per cycle. This enzyme has a 3-ketoacyl-CoA reductase activity, reducing 3- ketoacyl-CoA to 3-hydroxyacyl-CoA, within…
HSD17B14	9606.ENSP00000263278	17-beta-hydroxysteroid dehydrogenase 14; Has NAD-dependent 17-beta-hydroxysteroid dehydrogenase activity. Converts oestradiol to oestrone. The physiological substrate is not known. Acts on oestradiol and 5-androstene-3- beta,17-beta-diol (in vitro); Short chain dehydrogenase/reductase superfamily
HSD17B4	9606.ENSP00000420914	Peroxisomal multifunctional enzyme type 2; Bifunctional enzyme acting on the peroxisomal beta- oxidation pathway for fatty acids. Catalyzes the formation of 3- ketoacyl-CoA intermediates from both straight-chain and 2-methyl- branched-chain fatty acids; Short chain dehydrogenase/reductase superfamily
HSD17B8	9606.ENSP00000363794	Estradiol 17-beta-dehydrogenase 8; NAD-dependent 17-beta-hydroxysteroid dehydrogenase with highest activity towards estradiol. Has very low activity towards testosterone. The heterotetramer with CBR4 has NADH-dependent 3-ketoacyl-acyl carrier protein reductase activity, and thereby plays a role in mitochondrial fatty acid biosynthesis. Within the heterotetramer, HSD17B8 binds NADH; CBR4 binds NAD…
HSDL2	9606.ENSP00000381785	Hydroxysteroid dehydrogenase-like protein 2; Has apparently no steroid dehydrogenase activity; Belongs to the short-chain dehydrogenases/reductases (SDR) family
HSP90B1	9606.ENSP00000299767	Endoplasmin; Molecular chaperone that functions in the processing and transport of secreted proteins. When associated with CNPY3, required for proper folding of Toll-like receptors (By similarity). Functions in endoplasmic reticulum associated degradation (ERAD). Has ATPase activity; Belongs to the heat shock protein 90 family
HSPA12A	9606.ENSP00000358211	Heat shock protein family A member 12A
HSPA12B	9606.ENSP00000254963	Heat shock protein family A member 12B; Belongs to the heat shock protein 70 family
HSPA14	9606.ENSP00000367623	Heat shock 70 kDa protein 14; Component of the ribosome-associated complex (RAC), a complex involved in folding or maintaining nascent polypeptides in a folding-competent state. In the RAC complex, binds to the nascent polypeptide chain, while DNAJC2 stimulates its ATPase activity; Belongs to the heat shock protein 70 family
HSPD1	9606.ENSP00000373620	60 kDa heat shock protein, mitochondrial; Chaperonin implicated in mitochondrial protein import and macromolecular assembly. Together with Hsp10, facilitates the correct folding of imported proteins. May also prevent misfolding and promote the refolding and proper assembly of unfolded polypeptides generated under stress conditions in the mitochondrial matrix. The functional units of these chapero…
HSPE1	9606.ENSP00000233893	10 kDa heat shock protein, mitochondrial; Co-chaperonin implicated in mitochondrial protein import and macromolecular assembly. Together with Hsp60, facilitates the correct folding of imported proteins. May also prevent misfolding and promote the refolding and proper assembly of unfolded polypeptides generated under stress conditions in the mitochondrial matrix. The functional units of these chap…
HTATIP2	9606.ENSP00000392985	Oxidoreductase HTATIP2; Oxidoreductase required for tumor suppression. NAPDH- bound form inhibits nuclear import by competing with nuclear import substrates for binding to a subset of nuclear transport receptors. May act as a redox sensor linked to transcription through regulation of nuclear import. Isoform 1 is a metastasis suppressor with proapoptotic as well as antiangiogenic properties. Isofo…
HYI	9606.ENSP00000361502	Putative hydroxypyruvate isomerase; Catalyzes the reversible isomerization between hydroxypyruvate and 2-hydroxy-3-oxopropanoate (also termed tartronate semialdehyde)
IAH1	9606.ENSP00000417580	Isoamyl acetate-hydrolyzing esterase 1 homolog; Probable lipase
IDH1	9606.ENSP00000390265	Isocitrate dehydrogenase 1, cytosolic
IDH3A	9606.ENSP00000299518	Isocitrate dehydrogenase [NAD] subunit alpha, mitochondrial; Catalytic subunit of the enzyme which catalyzes the decarboxylation of isocitrate (ICT) into alpha-ketoglutarate. The heterodimer composed of the alpha (IDH3A) and beta (IDH3B) subunits and the heterodimer composed of the alpha (IDH3A) and gamma (IDH3G) subunits, have considerable basal activity but the full activity of the heterotetram…
IDO2	9606.ENSP00000443432	Indoleamine 2,3-dioxygenase 2; Catalyzes the first and rate limiting step of the catabolism of the essential amino acid tryptophan along the kynurenine pathway. Involved in immune regulation. May not play a significant role in tryptophan-related tumoral resistance
IFI44	9606.ENSP00000359783	Interferon-induced protein 44; This protein aggregates to form microtubular structures; Belongs to the IFI44 family
IFI44L	9606.ENSP00000359787	Interferon-induced protein 44-like; Exhibits a low antiviral activity against hepatitis C virus; Belongs to the IFI44 family
IFIH1	9606.ENSP00000263642	Interferon-induced helicase C domain-containing protein 1; Innate immune receptor which acts as a cytoplasmic sensor of viral nucleic acids and plays a major role in sensing viral infection and in the activation of a cascade of antiviral responses including the induction of type I interferons and proinflammatory cytokines. Its ligands include mRNA lacking 2'-O- methylation at their 5' cap and lon…
IGF2BP2	9606.ENSP00000371634	Insulin-like growth factor 2 mRNA-binding protein 2; RNA-binding factor that recruits target transcripts to cytoplasmic protein-RNA complexes (mRNPs). This transcript 'caging' into mRNPs allows mRNA transport and transient storage. It also modulates the rate and location at which target transcripts encounter the translational apparatus and shields them from endonuclease attacks or microRNA-mediat…
IGFBP5	9606.ENSP00000233813	Insulin-like growth factor-binding protein 5; IGF-binding proteins prolong the half-life of the IGFs and have been shown to either inhibit or stimulate the growth promoting effects of the IGFs on cell culture. They alter the interaction of IGFs with their cell surface receptors
ILVBL	9606.ENSP00000263383	Acetolactate synthase-like protein; ilvB acetolactate synthase like
IMMT	9606.ENSP00000387262	MICOS complex subunit MIC60; Component of the MICOS complex, a large protein complex of the mitochondrial inner membrane that plays crucial roles in the maintenance of crista junctions, inner membrane architecture, and formation of contact sites to the outer membrane. Plays an important role in the maintenance of the MICOS complex stability and the mitochondrial cristae morphology
INPP4A	9606.ENSP00000074304	Type I inositol 3,4-bisphosphate 4-phosphatase; Catalyzes the hydrolysis of the 4-position phosphate of phosphatidylinositol 3,4-bisphosphate, inositol 1,3,4- trisphosphate and inositol 3,4-bisphosphate
ISCA1	9606.ENSP00000365159	Iron-sulfur cluster assembly 1 homolog, mitochondrial; Involved in the maturation of mitochondrial 4Fe-4S proteins functioning late in the iron-sulfur cluster assembly pathway. Probably involved in the binding of an intermediate of Fe/S cluster assembly; Belongs to the HesB/IscA family
KCNAB1	9606.ENSP00000419952	Voltage-gated potassium channel subunit beta-1; Cytoplasmic potassium channel subunit that modulates the characteristics of the channel-forming alpha-subunits. Modulates action potentials via its effect on the pore-forming alpha subunits (By similarity). Promotes expression of the pore-forming alpha subunits at the cell membrane, and thereby increases channel activity (By similarity). Mediates cl…
KCNT1	9606.ENSP00000360822	Potassium channel subfamily T member 1; Outwardly rectifying potassium channel subunit that may coassemble with other Slo-type channel subunits. Activated by high intracellular sodium or chloride levels. Activated upon stimulation of G-protein coupled receptors, such as CHRM1 and GRIA1. May be regulated by calcium in the absence of sodium ions (in vitro) (By similarity); Belongs to the potassium …
KCNT2	9606.ENSP00000294725	Potassium channel subfamily T member 2; Outward rectifying potassium channel. Produces rapidly activating outward rectifier K(+) currents. Activated by high intracellular sodium and chloride levels. Channel activity is inhibited by ATP and by inhalation anesthetics, such as isoflurane (By similarity). Inhibited upon stimulation of G-protein coupled receptors, such as CHRM1 and GRIA1; Belongs to t…
KDELR2	9606.ENSP00000258739	ER lumen protein-retaining receptor 2; Required for the retention of luminal endoplasmic reticulum proteins. Determines the specificity of the luminal ER protein retention system. Also required for normal vesicular traffic through the Golgi. This receptor recognizes K-D-E-L
KIAA1919	9606.ENSP00000357840	Sodium-dependent glucose transporter 1; May function as a sodium-dependent glucose transporter. Potential channels for urea in the inner medulla of kidney
KNOP1	9606.ENSP00000219837	Lysine rich nucleolar protein 1
KPNA2	9606.ENSP00000438483	Importin subunit alpha-1; Functions in nuclear protein import as an adapter protein for nuclear receptor KPNB1. Binds specifically and directly to substrates containing either a simple or bipartite NLS motif. Docking of the importin/substrate complex to the nuclear pore complex (NPC) is mediated by KPNB1 through binding to nucleoporin FxFG repeats and the complex is subsequently translocated thro…
KRTCAP2	9606.ENSP00000295682	Keratinocyte-associated protein 2; Acts as accessory component of the N-oligosaccharyl transferase (OST) complex which catalyzes the transfer of a high mannose oligosaccharide from a lipid-linked oligosaccharide donor to an asparagine residue within an Asn-X-Ser/Thr consensus motif in nascent polypeptide chains. Required for efficient substrate- specific N-glycosylation probably involving the STT…
L2HGDH	9606.ENSP00000267436	L-2-hydroxyglutarate dehydrogenase, mitochondrial; L-2-hydroxyglutarate dehydrogenase; Belongs to the L2HGDH family
LAMTOR2	9606.ENSP00000357288	Ragulator complex protein LAMTOR2; As part of the Ragulator complex it is involved in amino acid sensing and activation of mTORC1, a signaling complex promoting cell growth in response to growth factors, energy levels, and amino acids. Activated by amino acids through a mechanism involving the lysosomal V-ATPase, the Ragulator functions as a guanine nucleotide exchange factor activating the small…
LAP3	9606.ENSP00000226299	Cytosol aminopeptidase; Presumably involved in the processing and regular turnover of intracellular proteins. Catalyzes the removal of unsubstituted N-terminal amino acids from various peptides; Belongs to the peptidase M17 family
LARS	9606.ENSP00000377954	Leucine--tRNA ligase, cytoplasmic; Catalyzes the specific attachment of an amino acid to its cognate tRNA in a two step reaction: the amino acid (AA) is first activated by ATP to form AA-AMP and then transferred to the acceptor end of the tRNA. Exhibits a post-transfer editing activity to hydrolyze mischarged tRNAs; Aminoacyl tRNA synthetases, Class I
LCP1	9606.ENSP00000381581	Plastin-2; Actin-binding protein. Plays a role in the activation of T-cells in response to costimulation through TCR/CD3 and CD2 or CD28. Modulates the cell surface expression of IL2RA/CD25 and CD69; EF-hand domain containing
LDHD	9606.ENSP00000300051	Probable D-lactate dehydrogenase, mitochondrial; Lactate dehydrogenase D; Belongs to the FAD-binding oxidoreductase/transferase type 4 family
LETM1	9606.ENSP00000305653	Mitochondrial proton/calcium exchanger protein; Mitochondrial proton/calcium antiporter that mediates proton-dependent calcium efflux from mitochondrion. Crucial for the maintenance of mitochondrial tubular networks and for the assembly of the supercomplexes of the respiratory chain. Required for the maintenance of the tubular shape and cristae organization. In contrast to SLC8B1/NCLX, does not c…
LETMD1	9606.ENSP00000389903	LETM1 domain-containing protein 1; Involved in tumorigenesis and may function as a negative regulator of the p53/TP53; Solute carriers
LOH12CR1	9606.ENSP00000321546	BLOC-1-related complex subunit 5; As part of the BORC complex may play a role in lysosomes movement and localization at the cell periphery. Associated with the cytosolic face of lysosomes, the BORC complex may recruit ARL8B and couple lysosomes to microtubule plus-end-directed kinesin motor. Thereby, it may indirectly play a role in cell spreading and motility
LRRC47	9606.ENSP00000367498	Leucine-rich repeat-containing protein 47; Leucine rich repeat containing 47
LRRC59	9606.ENSP00000225972	Leucine-rich repeat-containing protein 59; Required for nuclear import of FGF1, but not that of FGF2. Might regulate nuclear import of exogenous FGF1 by facilitating interaction with the nuclear import machinery and by transporting cytosolic FGF1 to, and possibly through, the nuclear pores
LSM2	9606.ENSP00000364813	U6 snRNA-associated Sm-like protein LSm2; Binds specifically to the 3'-terminal U-tract of U6 snRNA. May be involved in pre-mRNA splicing; Belongs to the snRNP Sm proteins family
LSM4	9606.ENSP00000469468	U6 snRNA-associated Sm-like protein LSm4; Binds specifically to the 3'-terminal U-tract of U6 snRNA; Belongs to the snRNP Sm proteins family
LSM5	9606.ENSP00000410758	U6 snRNA-associated Sm-like protein LSm5; Plays a role in U6 snRNP assembly and function. Binds to the 3' end of U6 snRNA, thereby facilitating formation of the spliceosomal U4/U6 duplex formation in vitro; LSm proteins
LSM6	9606.ENSP00000422392	U6 snRNA-associated Sm-like protein LSm6; Component of LSm protein complexes, which are involved in RNA processing and may function in a chaperone-like manner, facilitating the efficient association of RNA processing factors with their substrates. Component of the cytoplasmic LSM1-LSM7 complex, which is thought to be involved in mRNA degradation by activating the decapping step in the 5'-to-3' mR…
LYRM2	9606.ENSP00000430025	LYR motif containing 2
M6PR	9606.ENSP00000000412	Cation-dependent mannose-6-phosphate receptor; Transport of phosphorylated lysosomal enzymes from the Golgi complex and the cell surface to lysosomes. Lysosomal enzymes bearing phosphomannosyl residues bind specifically to mannose-6- phosphate receptors in the Golgi apparatus and the resulting receptor-ligand complex is transported to an acidic prelyosomal compartment where the low pH mediates th…
MAD2L1	9606.ENSP00000296509	Mitotic spindle assembly checkpoint protein MAD2A; Component of the spindle-assembly checkpoint that prevents the onset of anaphase until all chromosomes are properly aligned at the metaphase plate. Required for the execution of the mitotic checkpoint which monitors the process of kinetochore- spindle attachment and inhibits the activity of the anaphase promoting complex by sequestering CDC20 unt…
MALRD1	9606.ENSP00000412763	MAM and LDL-receptor class A domain-containing protein 1; Enhances production and/or transport of FGF19 and thus has a role in regulation of bile acid synthesis
MAMDC4	9606.ENSP00000319388	Apical endosomal glycoprotein; Probably involved in the sorting and selective transport of receptors and ligands across polarized epithelia
MANF	9606.ENSP00000432799	Mesencephalic astrocyte-derived neurotrophic factor; Selectively promotes the survival of dopaminergic neurons of the ventral mid-brain. Modulates GABAergic transmission to the dopaminergic neurons of the substantia nigra. Enhances spontaneous, as well as evoked, GABAergic inhibitory postsynaptic currents in dopaminergic neurons (By similarity). Inhibits cell proliferation and endoplasmic reticul…
MAOA	9606.ENSP00000340684	Amine oxidase [flavin-containing] A; Catalyzes the oxidative deamination of biogenic and xenobiotic amines and has important functions in the metabolism of neuroactive and vasoactive amines in the central nervous system and peripheral tissues. MAOA preferentially oxidizes biogenic amines such as 5-hydroxytryptamine (5-HT), norepinephrine and epinephrine; Belongs to the flavin monoamine oxidase fa…
MAOB	9606.ENSP00000367309	Amine oxidase [flavin-containing] B; Catalyzes the oxidative deamination of biogenic and xenobiotic amines and has important functions in the metabolism of neuroactive and vasoactive amines in the central nervous system and peripheral tissues. MAOB preferentially degrades benzylamine and phenylethylamine
MATN1	9606.ENSP00000362870	Cartilage matrix protein; Cartilage matrix protein is a major component of the extracellular matrix of non-articular cartilage. It binds to collagen; Matrilins
MBOAT1	9606.ENSP00000324944	Lysophospholipid acyltransferase 1; Acyltransferase which mediates the conversion of lysophosphatidylserine (1-acyl-2-hydroxy-sn-glycero-3-phospho-L- serine or LPS) into phosphatidylserine (1,2-diacyl-sn-glycero-3- phospho-L-serine or PS) (LPSAT activity). Prefers oleoyl-CoA as the acyl donor. Lysophospholipid acyltransferases (LPLATs) catalyze the reacylation step of the phospholipid remodeling …
MBOAT2	9606.ENSP00000302177	Lysophospholipid acyltransferase 2; Acyltransferase which mediates the conversion of lysophosphatidylethanolamine (1-acyl-sn-glycero-3- phosphoethanolamine or LPE) into phosphatidylethanolamine (1,2- diacyl-sn-glycero-3-phosphoethanolamine or PE) (LPEAT activity). Catalyzes also the acylation of lysophosphatidic acid (LPA) into phosphatidic acid (PA) (LPAAT activity). Has also a very weak lysopho…
MBOAT7	9606.ENSP00000245615	Lysophospholipid acyltransferase 7; Acyltransferase which contributes to the regulation of free arachidonic acid (AA) in the cell through the remodeling of phospholipids. Mediates the conversion of lysophosphatidylinositol (1-acylglycerophosphatidylinositol or LPI) into phosphatidylinositol (1,2-diacyl-sn-glycero-3-phosphoinositol or PI) (LPIAT activity). Prefers arachidonoyl-CoA as the acyl dono…
MCAT	9606.ENSP00000290429	Malonyl-CoA-acyl carrier protein transacylase, mitochondrial; Catalyzes the transfer of a malonyl moiety from malonyl- CoA to the free thiol group of the phosphopantetheine arm of the mitochondrial ACP protein (NDUFAB1). This suggests the existence of the biosynthesis of fatty acids in mitochondria
MCCC2	9606.ENSP00000343657	Methylcrotonoyl-CoA carboxylase beta chain, mitochondrial; Carboxyltransferase subunit of the 3-methylcrotonyl-CoA carboxylase, an enzyme that catalyzes the conversion of 3- methylcrotonyl-CoA to 3-methylglutaconyl-CoA, a critical step for leucine and isovaleric acid catabolism; Belongs to the AccD/PCCB family
MCTS1	9606.ENSP00000360365	Malignant T-cell-amplified sequence 1; Anti-oncogene that plays a role in cell cycle regulation; decreases cell doubling time and anchorage-dependent growth; shortens the duration of G1 transit time and G1/S transition. When constitutively expressed, increases CDK4 and CDK6 kinases activity and CCND1/cyclin D1 protein level, as well as G1 cyclin/CDK complex formation. Involved in translation init…
MDH1	9606.ENSP00000438144	Malate dehydrogenase, cytoplasmic; Malate dehydrogenase 1; Belongs to the LDH/MDH superfamily. MDH type 2 family
MDH2	9606.ENSP00000327070	Malate dehydrogenase, mitochondrial; Malate dehydrogenase 2
ME3	9606.ENSP00000440246	NADP-dependent malic enzyme, mitochondrial; Malic enzyme 3; Belongs to the malic enzymes family
MED18	9606.ENSP00000362948	Mediator of RNA polymerase II transcription subunit 18; Component of the Mediator complex, a coactivator involved in the regulated transcription of nearly all RNA polymerase II-dependent genes. Mediator functions as a bridge to convey information from gene-specific regulatory proteins to the basal RNA polymerase II transcription machinery. Mediator is recruited to promoters by direct interactions…
MEST	9606.ENSP00000223215	Mesoderm-specific transcript homolog protein; Mesoderm specific transcript; Belongs to the AB hydrolase superfamily
METAP1	9606.ENSP00000296411	Methionine aminopeptidase 1; Cotranslationally removes the N-terminal methionine from nascent proteins. The N-terminal methionine is often cleaved when the second residue in the primary sequence is small and uncharged (Met-Ala-, Cys, Gly, Pro, Ser, Thr, or Val). Required for normal progression through the cell cycle; Belongs to the peptidase M24A family. Methionine aminopeptidase type 1 subfamily
METAP1D	9606.ENSP00000315152	Methionine aminopeptidase 1D, mitochondrial; Removes the N-terminal methionine from nascent proteins. The N-terminal methionine is often cleaved when the second residue in the primary sequence is small and uncharged (Met-Ala-, Cys, Gly, Pro, Ser, Thr, or Val). Requires deformylation of the N(alpha)-formylated initiator methionine before it can be hydrolyzed (By similarity). May play a role in col…
METAP2	9606.ENSP00000325312	Methionine aminopeptidase 2; Cotranslationally removes the N-terminal methionine from nascent proteins. The N-terminal methionine is often cleaved when the second residue in the primary sequence is small and uncharged (Met-Ala-, Cys, Gly, Pro, Ser, Thr, or Val). The catalytic activity of human METAP2 toward Met-Val peptides is consistently two orders of magnitude higher than that of METAP1, sugge…
METTL17	9606.ENSP00000372445	Methyltransferase-like protein 17, mitochondrial; May be a component of the mitochondrial small ribosomal subunit; Belongs to the methyltransferase superfamily. Rsm22 family
METTL18	9606.ENSP00000307975	Histidine protein methyltransferase 1 homolog; Probable histidine methyltransferase
MGST1	9606.ENSP00000379512	Microsomal glutathione S-transferase 1; Conjugation of reduced glutathione to a wide number of exogenous and endogenous hydrophobic electrophiles. Has a wide substrate specificity; Microsomal glutathione S-transferases
MGST2	9606.ENSP00000482639	Microsomal glutathione S-transferase 2; Can catalyze the production of LTC4 from LTA4 and reduced glutathione. Can catalyze the conjugation of 1-chloro-2,4- dinitrobenzene with reduced glutathione; Microsomal glutathione S-transferases
MGST3	9606.ENSP00000356864	Microsomal glutathione S-transferase 3; Also functions as a glutathione peroxidase; Microsomal glutathione S-transferases
MIF	9606.ENSP00000215754	Macrophage migration inhibitory factor; Pro-inflammatory cytokine. Involved in the innate immune response to bacterial pathogens. The expression of MIF at sites of inflammation suggests a role as mediator in regulating the function of macrophages in host defense. Counteracts the anti- inflammatory activity of glucocorticoids. Has phenylpyruvate tautomerase and dopachrome tautomerase activity (in …
MIOX	9606.ENSP00000216075	Myo-inositol oxygenase
MKKS	9606.ENSP00000246062	McKusick-Kaufman/Bardet-Biedl syndromes putative chaperonin; Probable molecular chaperone. Assists the folding of proteins upon ATP hydrolysis. As part of the BBS/CCT complex plays a role in the assembly of BBSome, a complex involved in ciliogenesis regulating transports vesicles to the cilia. May play a role in protein processing in limb, cardiac and reproductive system development. May play a r…
MMADHC	9606.ENSP00000389060	Methylmalonic aciduria and homocystinuria type D protein, mitochondrial; Involved in cobalamin metabolism. Plays a role in regulating the biosynthesis of two coenzymes, methylcobalamin and adenosylcobalamin. Plays a role in regulating the proportion of methylcobalamin and adenosylcobalamin. Promotes oxidation of cob(II)alamin bound to MMACHC
MMGT1	9606.ENSP00000306220	Membrane magnesium transporter 1; Mediates Mg(2+) transport; Belongs to the membrane magnesium transporter (TC 1.A.67) family
MND1	9606.ENSP00000240488	Meiotic nuclear division protein 1 homolog; Required for proper homologous chromosome pairing and efficient cross-over and intragenic recombination during meiosis (By similarity). Stimulates both DMC1- and RAD51-mediated homologous strand assimilation, which is required for the resolution of meiotic double-strand breaks
MOGAT1	9606.ENSP00000406674	2-acylglycerol O-acyltransferase 1; Catalyzes the formation of diacylglycerol from 2- monoacylglycerol and fatty acyl-CoA. Probably not involved in absorption of dietary fat in the small intestine (By similarity); Belongs to the diacylglycerol acyltransferase family
MOGAT2	9606.ENSP00000198801	2-acylglycerol O-acyltransferase 2; Catalyzes the formation of diacylglycerol from 2- monoacylglycerol and fatty acyl-CoA. Has a preference toward monoacylglycerols containing unsaturated fatty acids in an order of C18:3 > C18:2 > C18:1 > C18:0. Plays a central role in absorption of dietary fat in the small intestine by catalyzing the resynthesis of triacylglycerol in enterocytes. May play a role…
MPDU1	9606.ENSP00000250124	Mannose-P-dolichol utilization defect 1 protein; Required for normal utilization of mannose-dolichol phosphate (Dol-P-Man) in the synthesis of N-linked and O-linked oligosaccharides and GPI anchors; Belongs to the MPDU1 (TC 2.A.43.3) family
MPEG1	9606.ENSP00000354335	Macrophage-expressed gene 1 protein; Macrophage expressed 1
MRC1	9606.ENSP00000455897	Macrophage mannose receptor 1; Mediates the endocytosis of glycoproteins by macrophages. Binds both sulfated and non-sulfated polysaccharide chains; C-type lectin domain containing
MRC2	9606.ENSP00000307513	C-type mannose receptor 2; May play a role as endocytotic lectin receptor displaying calcium-dependent lectin activity. Internalizes glycosylated ligands from the extracellular space for release in an endosomal compartment via clathrin-mediated endocytosis. May be involved in plasminogen activation system controlling the extracellular level of PLAUR/PLAU, and thus may regulate protease activity a…
MRI1	9606.ENSP00000040663	Methylthioribose-1-phosphate isomerase; Catalyzes the interconversion of methylthioribose-1- phosphate (MTR-1-P) into methylthioribulose-1-phosphate (MTRu-1- P). Independently from catalytic activity, promotes cell invasion in response to constitutive RhoA activation by promoting FAK tyrosine phosphorylation and stress fiber turnover
MRM1	9606.ENSP00000481559	rRNA methyltransferase 1, mitochondrial; S-adenosyl-L-methionine-dependent 2'-O-ribose methyltransferase that catalyzes the formation of 2'-O- methylguanosine at position 1145 (Gm1145) in the 16S mitochondrial large subunit ribosomal RNA (mtLSU rRNA), a universally conserved modification in the peptidyl transferase domain of the mtLSU rRNA
MRPL1	9606.ENSP00000315017	Mitochondrial ribosomal protein L1
MRPL10	9606.ENSP00000290208	Mitochondrial ribosomal protein L10; Belongs to the universal ribosomal protein uL10 family
MRPL11	9606.ENSP00000308897	Mitochondrial ribosomal protein L11; Belongs to the universal ribosomal protein uL11 family
MRPL12	9606.ENSP00000333837	39S ribosomal protein L12, mitochondrial; Associates with mitochondrial RNA polymerase to activate transcription; Belongs to the bacterial ribosomal protein bL12 family
MRPL13	9606.ENSP00000306548	Mitochondrial ribosomal protein L13; Belongs to the universal ribosomal protein uL13 family
MRPL16	9606.ENSP00000300151	Mitochondrial ribosomal protein L16; Belongs to the universal ribosomal protein uL16 family
MRPL19	9606.ENSP00000377486	Mitochondrial ribosomal protein L19; Belongs to the bacterial ribosomal protein bL19 family
MRPL20	9606.ENSP00000341082	Mitochondrial ribosomal protein L20
MRPL21	9606.ENSP00000354580	Mitochondrial ribosomal protein L21
MRPL22	9606.ENSP00000431040	Mitochondrial ribosomal protein L22
MRPL24	9606.ENSP00000354525	Mitochondrial ribosomal protein L24; Belongs to the universal ribosomal protein uL24 family
MRPL27	9606.ENSP00000225969	Mitochondrial ribosomal protein L27
MRPL3	9606.ENSP00000264995	Mitochondrial ribosomal protein L3
MRPL35	9606.ENSP00000338389	Mitochondrial ribosomal protein L35
MRPL38	9606.ENSP00000308275	Mitochondrial ribosomal protein L38; Belongs to the phosphatidylethanolamine-binding protein family. Mitochondrion-specific ribosomal protein mL38 subfamily
MRPL39	9606.ENSP00000305682	Mitochondrial ribosomal protein L39; Belongs to the mitochondrion-specific ribosomal protein mL39 family
MRPL4	9606.ENSP00000253099	Mitochondrial ribosomal protein L4; Belongs to the universal ribosomal protein uL4 family
MRPL41	9606.ENSP00000360498	39S ribosomal protein L41, mitochondrial; Component of the mitochondrial ribosome large subunit. Also involved in apoptosis and cell cycle. Enhances p53/TP53 stability, thereby contributing to p53/TP53-induced apoptosis in response to growth-inhibitory condition. Enhances p53/TP53 translocation to the mitochondria. Has the ability to arrest the cell cycle at the G1 phase, possibly by stabilizing …
MRPL43	9606.ENSP00000339844	Mitochondrial ribosomal protein L43
MRPL44	9606.ENSP00000258383	39S ribosomal protein L44, mitochondrial; Component of the 39S subunit of mitochondrial ribosome. May have a function in the assembly/stability of nascent mitochondrial polypeptides exiting the ribosome; Mitochondrial ribosomal proteins
MRPL47	9606.ENSP00000417602	Mitochondrial ribosomal protein L47
MRPL49	9606.ENSP00000279242	Mitochondrial ribosomal protein L49
MRPL50	9606.ENSP00000363999	Mitochondrial ribosomal protein L50
MRPL51	9606.ENSP00000229238	Mitochondrial ribosomal protein L51; Belongs to the mitochondrion-specific ribosomal protein mL51 family
MRPL9	9606.ENSP00000357823	Mitochondrial ribosomal protein L9
MRPS10	9606.ENSP00000053468	Mitochondrial ribosomal protein S10; Belongs to the universal ribosomal protein uS10 family
MRPS12	9606.ENSP00000384952	Mitochondrial ribosomal protein S12
MRPS18A	9606.ENSP00000361206	Mitochondrial ribosomal protein S18A; Belongs to the bacterial ribosomal protein bS18 family. Mitochondrion-specific ribosomal protein mL66 subfamily
MRPS2	9606.ENSP00000360850	Mitochondrial ribosomal protein S2; Belongs to the universal ribosomal protein uS2 family
MRPS21	9606.ENSP00000461930	Mitochondrial ribosomal protein S21; Belongs to the bacterial ribosomal protein bS21 family
MRPS22	9606.ENSP00000418008	Mitochondrial ribosomal protein S22; Belongs to the mitochondrion-specific ribosomal protein mS22 family
MRPS23	9606.ENSP00000320184	Mitochondrial ribosomal protein S23; Belongs to the mitochondrion-specific ribosomal protein mS23 family
MRPS25	9606.ENSP00000253686	Mitochondrial ribosomal protein S25
MRPS27	9606.ENSP00000426941	28S ribosomal protein S27, mitochondrial; RNA-binding component of the mitochondrial small ribosomal subunit (mt-SSU) that plays a role in mitochondrial protein synthesis. Stimulates mitochondrial mRNA translation of subunit components of the mitochondrial electron transport chain. Binds to the mitochondrial 12S rRNA (12S mt-rRNA) and tRNA(Glu). Involved also in positive regulation of cell prolif…
MRPS28	9606.ENSP00000276585	Mitochondrial ribosomal protein S28; Belongs to the bacterial ribosomal protein bS1 family
MRPS31	9606.ENSP00000315397	Mitochondrial ribosomal protein S31
MRPS33	9606.ENSP00000376732	Mitochondrial ribosomal protein S33; Belongs to the mitochondrion-specific ribosomal protein mS33 family
MRPS35	9606.ENSP00000081029	Mitochondrial ribosomal protein S35
MRPS7	9606.ENSP00000245539	Mitochondrial ribosomal protein S7; Belongs to the universal ribosomal protein uS7 family
MRPS9	9606.ENSP00000258455	Mitochondrial ribosomal protein S9
MTAP	9606.ENSP00000369519	S-methyl-5'-thioadenosine phosphorylase; Catalyzes the reversible phosphorylation of S-methyl-5'- thioadenosine (MTA) to adenine and 5-methylthioribose-1-phosphate. Involved in the breakdown of MTA, a major by-product of polyamine biosynthesis. Responsible for the first step in the methionine salvage pathway after MTA has been generated from S- adenosylmethionine. Has broad substrate specificity …
MTCH2	9606.ENSP00000303222	Mitochondrial carrier homolog 2; The substrate transported is not yet known. Induces mitochondrial depolarization; Solute carriers
MTERF4	9606.ENSP00000480378	Transcription termination factor 4, mitochondrial; Regulator of mitochondrial ribosome biogenesis and translation. Binds to mitochondrial ribosomal RNAs 16S, 12S and 7S and targets NSUN4 RNA methyltransferase to the mitochondrial large ribosomal subunit (39S); Belongs to the mTERF family
MTFR2	9606.ENSP00000395232	Mitochondrial fission regulator 2; May play a role in mitochondrial aerobic respiration essentially in the testis. Can also promote mitochondrial fission (By similarity); Belongs to the MTFR1 family
MTG1	9606.ENSP00000323047	Mitochondrial ribosome-associated GTPase 1; Plays a role in the regulation of the mitochondrial ribosome assembly and of translational activity. Displays mitochondrial GTPase activity; Belongs to the TRAFAC class YlqF/YawG GTPase family. MTG1 subfamily
MTHFR	9606.ENSP00000365777	Methylenetetrahydrofolate reductase; Catalyzes the conversion of 5,10- methylenetetrahydrofolate to 5-methyltetrahydrofolate, a co- substrate for homocysteine remethylation to methionine
MTHFSD	9606.ENSP00000354152	Methenyltetrahydrofolate synthase domain-containing protein; Methenyltetrahydrofolate synthetase domain containing; RNA binding motif containing
MTMR3	9606.ENSP00000384651	Myotubularin-related protein 3; Phosphatase that acts on lipids with a phosphoinositol headgroup. Has phosphatase activity towards phosphatidylinositol 3-phosphate and phosphatidylinositol 3,5-bisphosphate. May also dephosphorylate proteins phosphorylated on Ser, Thr, and Tyr residues; Myotubularins
MTTP	9606.ENSP00000427679	Microsomal triglyceride transfer protein large subunit; Catalyzes the transport of triglyceride, cholesteryl ester, and phospholipid between phospholipid surfaces. Required for the secretion of plasma lipoproteins that contain apolipoprotein B
MTX1	9606.ENSP00000357360	Metaxin-1; Involved in transport of proteins into the mitochondrion. Essential for embryonic development (By similarity)
MUC22	9606.ENSP00000455906	Mucin-22; Mucin 22; Mucins
MUC5B	9606.ENSP00000436812	Mucin-5B; Gel-forming mucin that is thought to contribute to the lubricating and viscoelastic properties of whole saliva and cervical mucus; Mucins
MVK	9606.ENSP00000443551	Mevalonate kinase; May be a regulatory site in cholesterol biosynthetic pathway; Belongs to the GHMP kinase family. Mevalonate kinase subfamily
MYH10	9606.ENSP00000353590	Myosin-10; Cellular myosin that appears to play a role in cytokinesis, cell shape, and specialized functions such as secretion and capping. Involved with LARP6 in the stabilization of type I collagen mRNAs for CO1A1 and CO1A2. During cell spreading, plays an important role in cytoskeleton reorganization, focal contacts formation (in the central part but not the margins of spreading cells), and la…
N6AMT1	9606.ENSP00000303584	HemK methyltransferase family member 2; Heterodimeric methyltransferase that catalyzes N5- methylation of ETF1 on 'Gln-185', using S-adenosyl L-methionine as methyl donor. ETF1 needs to be complexed to ERF3 in its GTP-bound form to be efficiently methylated. May play a role in the modulation of arsenic-induced toxicity. May be involved in the conversion of monomethylarsonous acid (3+) into the le…
NAA40	9606.ENSP00000367024	N-alpha-acetyltransferase 40; N-alpha-acetyltransferase that specifically mediates the acetylation of the N-terminal residues of histones H4 and H2A. In contrast to other N-alpha- acetyltransferase, has a very specific selectivity for histones H4 and H2A N-terminus and specifically recognizes the 'Ser-Gly-Arg- Gly sequence'. Acts as a negative regulator of apoptosis. May play a role in hepatic li…
NAA50	9606.ENSP00000240922	N-alpha-acetyltransferase 50; N-alpha-acetyltransferase that acetylates the N-terminus of proteins that retain their initiating methionine. Has a broad substrate specificity: able to acetylate the initiator methionine of most peptides, except for those with a proline in second position. Also displays N-epsilon-acetyltransferase activity by mediating acetylation of the side chain of specific lysin…
NARS	9606.ENSP00000256854	Asparagine--tRNA ligase, cytoplasmic; Aminoacyl tRNA synthetases, Class II
NARS2	9606.ENSP00000281038	Probable asparagine--tRNA ligase, mitochondrial; asparaginyl-tRNA synthetase 2, mitochondrial; Belongs to the class-II aminoacyl-tRNA synthetase family
NAT10	9606.ENSP00000257829	RNA cytidine acetyltransferase; RNA cytidine acetyltransferase with specificity toward both 18S rRNA and tRNAs. Catalyzes the formation of N(4)-acetylcytidine (ac4C) at positions 1337 and 1842 in 18S rRNA (By similarity). Required for early nucleolar cleavages of precursor rRNA at sites A0, A1 and A2 during 18S rRNA synthesis. Catalyzes the formation of ac4C in serine and leucine tRNAs (By simila…
NCEH1	9606.ENSP00000442464	Neutral cholesterol ester hydrolase 1; Hydrolyzes 2-acetyl monoalkylglycerol ether, the penultimate precursor of the pathway for de novo synthesis of platelet-activating factor. May be responsible for cholesterol ester hydrolysis in macrophages, thereby contributing to the development of atherosclerosis. Also involved in organ detoxification by hydrolyzing exogenous organophosphorus compounds. Ma…
NCL	9606.ENSP00000318195	Nucleolin; Nucleolin is the major nucleolar protein of growing eukaryotic cells. It is found associated with intranucleolar chromatin and pre-ribosomal particles. It induces chromatin decondensation by binding to histone H1. It is thought to play a role in pre-rRNA transcription and ribosome assembly. May play a role in the process of transcriptional elongation. Binds RNA oligonucleotides with 5'…
NDUFA8	9606.ENSP00000362873	NADH dehydrogenase [ubiquinone] 1 alpha subcomplex subunit 8; Accessory subunit of the mitochondrial membrane respiratory chain NADH dehydrogenase (Complex I), that is believed not to be involved in catalysis. Complex I functions in the transfer of electrons from NADH to the respiratory chain. The immediate electron acceptor for the enzyme is believed to be ubiquinone; NADH:ubiquinone oxidoreduct…
NDUFAB1	9606.ENSP00000458770	Acyl carrier protein, mitochondrial; Carrier of the growing fatty acid chain in fatty acid biosynthesis (By similarity). Accessory and non-catalytic subunit of the mitochondrial membrane respiratory chain NADH dehydrogenase (Complex I), which functions in the transfer of electrons from NADH to the respiratory chain; Belongs to the acyl carrier protein (ACP) family
NDUFAF3	9606.ENSP00000323076	NADH dehydrogenase [ubiquinone] 1 alpha subcomplex assembly factor 3; Essential factor for the assembly of mitochondrial NADH:ubiquinone oxidoreductase complex (complex I)
NDUFAF5	9606.ENSP00000367346	Arginine-hydroxylase NDUFAF5, mitochondrial; Arginine hydroxylase involved in the assembly of mitochondrial NADH:ubiquinone oxidoreductase complex (complex I, MT-ND1) at early stages. Acts by mediating hydroxylation of 'Arg-111' of NDUFS7. May also have methyltransferase activity (Probable)
NDUFB5	9606.ENSP00000259037	NADH dehydrogenase [ubiquinone] 1 beta subcomplex subunit 5, mitochondrial; Accessory subunit of the mitochondrial membrane respiratory chain NADH dehydrogenase (Complex I), that is believed not to be involved in catalysis. Complex I functions in the transfer of electrons from NADH to the respiratory chain. The immediate electron acceptor for the enzyme is believed to be ubiquinone
NDUFS2	9606.ENSP00000356972	NADH dehydrogenase [ubiquinone] iron-sulfur protein 2, mitochondrial; Core subunit of the mitochondrial membrane respiratory chain NADH dehydrogenase (Complex I) that is believed to belong to the minimal assembly required for catalysis. Complex I functions in the transfer of electrons from NADH to the respiratory chain. The immediate electron acceptor for the enzyme is believed to be ubiquinone
NEDD8	9606.ENSP00000250495	NEDD8; Ubiquitin-like protein which plays an important role in cell cycle control and embryogenesis. Covalent attachment to its substrates requires prior activation by the E1 complex UBE1C- APPBP1 and linkage to the E2 enzyme UBE2M. Attachment of NEDD8 to cullins activates their associated E3 ubiquitin ligase activity, and thus promotes polyubiquitination and proteasomal degradation of cyclins an…
NGRN	9606.ENSP00000368389	Neugrin; May be involved in neuronal differentiation
NHP2	9606.ENSP00000274606	H/ACA ribonucleoprotein complex subunit 2; Required for ribosome biogenesis and telomere maintenance. Part of the H/ACA small nucleolar ribonucleoprotein (H/ACA snoRNP) complex, which catalyzes pseudouridylation of rRNA. This involves the isomerization of uridine such that the ribose is subsequently attached to C5, instead of the normal N1. Each rRNA can contain up to 100 pseudouridine ("psi") re…
NIF3L1	9606.ENSP00000386394	NIF3-like protein 1; May function as a transcriptional corepressor through its interaction with COPS2, negatively regulating the expression of genes involved in neuronal differentiation
NIP7	9606.ENSP00000254940	60S ribosome subunit biogenesis protein NIP7 homolog; Required for proper 34S pre-rRNA processing and 60S ribosome subunit assembly; Belongs to the NIP7 family
NIT2	9606.ENSP00000377696	Omega-amidase NIT2; Has a omega-amidase activity. The role of omega-amidase is to remove potentially toxic intermediates by converting alpha- ketoglutaramate and alpha-ketosuccinamate to biologically useful alpha-ketoglutarate and oxaloacetate, respectively. Overexpression decreases the colony-forming capacity of cultured cells by arresting cells in the G2 phase of the cell cycle
NKAPL	9606.ENSP00000345716	NKAP-like protein; Transcriptional repressor of Notch-mediated signaling. Required for spermatogenesis
NLGN1	9606.ENSP00000392500	Neuroligin-1; Cell surface protein involved in cell-cell-interactions via its interactions with neurexin family members. Plays a role in synapse function and synaptic signal transmission, and probably mediates its effects by recruiting and clustering other synaptic proteins. May promote the initial formation of synapses, but is not essential for this. In vitro, triggers the de novo formation of p…
NME2	9606.ENSP00000376889	Nucleoside diphosphate kinase; Major role in the synthesis of nucleoside triphosphates other than ATP. Negatively regulates Rho activity by interacting with AKAP13/LBC. Acts as a transcriptional activator of the MYC gene; binds DNA non-specifically. Exhibits histidine protein kinase activity; NME/NM23 family
NNT	9606.ENSP00000264663	NAD(P) transhydrogenase, mitochondrial; The transhydrogenation between NADH and NADP is coupled to respiration and ATP hydrolysis and functions as a proton pump across the membrane. May play a role in reactive oxygen species (ROS) detoxification in the adrenal gland; In the N-terminal section; belongs to the AlaDH/PNT family
NOL10	9606.ENSP00000371101	Nucleolar protein 10; WD repeat domain containing; Belongs to the WD repeat NOL10/ENP2 family
NOP16	9606.ENSP00000480832	NOP16 nucleolar protein; Belongs to the NOP16 family
NOP56	9606.ENSP00000370589	Nucleolar protein 56; Involved in the early to middle stages of 60S ribosomal subunit biogenesis. Core component of box C/D small nucleolar ribonucleoprotein (snoRNP) particles. Required for the biogenesis of box C/D snoRNAs such U3, U8 and U14 snoRNAs; Belongs to the NOP5/NOP56 family
NOTCH1	9606.ENSP00000277541	Neurogenic locus notch homolog protein 1; Functions as a receptor for membrane-bound ligands Jagged1, Jagged2 and Delta1 to regulate cell-fate determination. Upon ligand activation through the released notch intracellular domain (NICD) it forms a transcriptional activator complex with RBPJ/RBPSUH and activates genes of the enhancer of split locus. Affects the implementation of differentiation, pr…
NPC2	9606.ENSP00000451112	Epididymal secretory protein E1; Intracellular cholesterol transporter which acts in concert with NPC1 and plays an important role in the egress of cholesterol from the endosomal/lysosomal compartment. Both NPC1 and NPC2 function as the cellular 'tag team duo' (TTD) to catalyze the mobilization of cholesterol within the multivesicular environment of the late endosome (LE) to effect egress through…
NPEPL1	9606.ENSP00000348395	Probable aminopeptidase NPEPL1; Probably catalyzes the removal of unsubstituted N- terminal amino acids from various peptides; Aminopeptidases
NPL	9606.ENSP00000258317	N-acetylneuraminate lyase; Catalyzes the cleavage of N-acetylneuraminic acid (sialic acid) to form pyruvate and N-acetylmannosamine via a Schiff base intermediate. It prevents sialic acids from being recycled and returning to the cell surface. Involved in the N- glycolylneuraminic acid (Neu5Gc) degradation pathway. Although human is not able to catalyze formation of Neu5Gc due to the inactive CMA…
NT5DC1	9606.ENSP00000326858	5'-nucleotidase domain containing 1
NT5M	9606.ENSP00000373674	5'(3')-deoxyribonucleotidase, mitochondrial; Dephosphorylates specifically the 5' and 2'(3')- phosphates of uracil and thymine deoxyribonucleotides, and so protects mitochondrial DNA replication from excess dTTP. Has only marginal activity towards dIMP and dGMP; 5'-nucleotidases
NTMT1	9606.ENSP00000483489	N-terminal Xaa-Pro-Lys N-methyltransferase 1; Distributive alpha-N-methyltransferase that methylates the N-terminus of target proteins containing the N-terminal motif [Ala/Gly/Pro/Ser]-Pro-Lys when the initiator Met is cleaved. Specifically catalyzes mono-, di- or tri-methylation of the exposed alpha-amino group of the Ala, Gly or Ser residue in the [Ala/Gly/Ser]-Pro-Lys motif and mono- or di-met…
NUDT6	9606.ENSP00000306070	Nucleoside diphosphate-linked moiety X motif 6; May contribute to the regulation of cell proliferation; Belongs to the Nudix hydrolase family
NUFIP2	9606.ENSP00000225388	Nuclear fragile X mental retardation-interacting protein 2; Binds RNA
NUP205	9606.ENSP00000285968	Nuclear pore complex protein Nup205; Plays a role in the nuclear pore complex (NPC) assembly and/or maintenance. May anchor NUP62 and other nucleoporins, but not NUP153 and TPR, to the NPC; Armadillo-like helical domain containing
NUP37	9606.ENSP00000448054	Nucleoporin Nup37; Component of the Nup107-160 subcomplex of the nuclear pore complex (NPC). The Nup107-160 subcomplex is required for the assembly of a functional NPC. The Nup107-160 subcomplex is also required for normal kinetochore microtubule attachment, mitotic progression and chromosome segregation; Nucleoporins
NXN	9606.ENSP00000337443	Nucleoredoxin; Functions as a redox-dependent negative regulator of the Wnt signaling pathway, possibly by preventing ubiquitination of DVL3 by the BCR(KLHL12) complex. May also function as a transcriptional regulator act as a regulator of protein phosphatase 2A (PP2A) (By similarity); Nucleoredoxin family
OLA1	9606.ENSP00000284719	Obg-like ATPase 1; Hydrolyzes ATP, and can also hydrolyze GTP with lower efficiency. Has lower affinity for GTP; Belongs to the TRAFAC class OBG-HflX-like GTPase superfamily. OBG GTPase family. YchF/OLA1 subfamily
OPA3	9606.ENSP00000319817	Optic atrophy 3 (autosomal recessive, with chorea and spastic paraplegia); OPA3, outer mitochondrial membrane lipid metabolism regulator
OST4	9606.ENSP00000457935	Dolichyl-diphosphooligosaccharide--protein glycosyltransferase subunit 4; Acts as component of the N-oligosaccharyl transferase (OST) complex which catalyzes the transfer of a high mannose oligosaccharide from a lipid-linked oligosaccharide donor to an asparagine residue within an Asn-X-Ser/Thr consensus motif in nascent polypeptide chains. Required for efficient N- glycosylation. Specifically in…
OSTC	9606.ENSP00000426167	Oligosaccharyltransferase complex subunit OSTC; May act as substrate-specific component of the N- oligosaccharyl transferase (OST) complex which catalyzes the transfer of a high mannose oligosaccharide from a lipid-linked oligosaccharide donor to an asparagine residue within an Asn-X- Ser/Thr consensus motif in nascent polypeptide chains. May be involved in N-glycosylation of APP (amyloid-beta pr…
OXA1L	9606.ENSP00000483491	Mitochondrial inner membrane protein OXA1L; Required for the insertion of integral membrane proteins into the mitochondrial inner membrane. Essential for the activity and assembly of cytochrome oxidase. Required for the correct biogenesis of ATP synthase and complex I in mitochondria; Belongs to the OXA1/ALB3/YidC family
PA2G4	9606.ENSP00000302886	Proliferation-associated protein 2G4; May play a role in a ERBB3-regulated signal transduction pathway. Seems be involved in growth regulation. Acts a corepressor of the androgen receptor (AR) and is regulated by the ERBB3 ligand neuregulin-1/heregulin (HRG). Inhibits transcription of some E2F1-regulated promoters, probably by recruiting histone acetylase (HAT) activity. Binds RNA. Associates wit…
PAOX	9606.ENSP00000278060	Peroxisomal N(1)-acetyl-spermine/spermidine oxidase; Flavoenzyme which catalyzes the oxidation of N(1)- acetylspermine to spermidine and is thus involved in the polyamine back-conversion. Can also oxidize N(1)-acetylspermidine to putrescine. Substrate specificity: N(1)-acetylspermine = N(1)- acetylspermidine > N(1),N(12)-diacylspermine >> spermine. Does not oxidize spermidine. Plays an important …
PAPSS1	9606.ENSP00000265174	Bifunctional 3'-phosphoadenosine 5'-phosphosulfate synthase 1; Bifunctional enzyme with both ATP sulfurylase and APS kinase activity, which mediates two steps in the sulfate activation pathway. The first step is the transfer of a sulfate group to ATP to yield adenosine 5'-phosphosulfate (APS), and the second step is the transfer of a phosphate group from ATP to APS yielding 3'-phosphoadenylylsulf…
PARS2	9606.ENSP00000360327	Probable proline--tRNA ligase, mitochondrial; prolyl-tRNA synthetase 2, mitochondrial; Belongs to the class-II aminoacyl-tRNA synthetase family
PCBD1	9606.ENSP00000299299	Pterin-4-alpha-carbinolamine dehydratase; Involved in tetrahydrobiopterin biosynthesis. Seems to both prevent the formation of 7-pterins and accelerate the formation of quinonoid-BH2. Coactivator for HNF1A-dependent transcription. Regulates the dimerization of homeodomain protein HNF1A and enhances its transcriptional activity; Belongs to the pterin-4-alpha-carbinolamine dehydratase family
PCID2	9606.ENSP00000479494	PCI domain containing 2; Transcription and export complex 2
PCLO	9606.ENSP00000334319	Protein piccolo; May act as a scaffolding protein involved in the organization of synaptic active zones and in synaptic vesicle trafficking; C2 domain containing
PCNA	9606.ENSP00000368458	Proliferating cell nuclear antigen; Auxiliary protein of DNA polymerase delta and is involved in the control of eukaryotic DNA replication by increasing the polymerase's processibility during elongation of the leading strand. Induces a robust stimulatory effect on the 3'- 5' exonuclease and 3'-phosphodiesterase, but not apurinic- apyrimidinic (AP) endonuclease, APEX2 activities. Has to be loaded …
PCTP	9606.ENSP00000268896	Phosphatidylcholine transfer protein; Catalyzes the transfer of phosphatidylcholine between membranes. Binds a single lipid molecule; StAR related lipid transfer domain containing
PCYOX1	9606.ENSP00000387654	Prenylcysteine oxidase 1; Involved in the degradation of prenylated proteins. Cleaves the thioether bond of prenyl-L-cysteines, such as farnesylcysteine and geranylgeranylcysteine
PCYT2	9606.ENSP00000442050	Ethanolamine-phosphate cytidylyltransferase; Plays an important role in the biosynthesis of the phospholipid phosphatidylethanolamine. Catalyzes the formation of CDP-ethanolamine
PDCL3	9606.ENSP00000264254	Phosducin-like protein 3; Acts as a chaperone for the angiogenic VEGF receptor KDR/VEGFR2, controlling its abundance and inhibiting its ubiquitination and degradation. Modulates the activation of caspases during apoptosis. Is a substrate for Orgyia pseudotsugata multicapsid polyhedrosis virus (OpMNPV) IAP-mediated ubiquitination; Belongs to the phosducin family
PDE12	9606.ENSP00000309142	2',5'-phosphodiesterase 12; Enzyme that cleaves 2',5'-phosphodiester bond linking adenosines of the 5'-triphosphorylated oligoadenylates, triphosphorylated oligoadenylates referred as 2-5A modulates the 2-5A system. This enzyme degraded triphosphorylated 2-5A to produce AMP and ATP. Also cleaves 3',5'-phosphodiester bond of oligoadenylates. Plays a role as a negative regulator of the The 2-5A sys…
PDHB	9606.ENSP00000307241	Pyruvate dehydrogenase E1 component subunit beta, mitochondrial; The pyruvate dehydrogenase complex catalyzes the overall conversion of pyruvate to acetyl-CoA and CO(2), and thereby links the glycolytic pathway to the tricarboxylic cycle
PDHX	9606.ENSP00000227868	Pyruvate dehydrogenase protein X component, mitochondrial; Required for anchoring dihydrolipoamide dehydrogenase (E3) to the dihydrolipoamide transacetylase (E2) core of the pyruvate dehydrogenase complexes of eukaryotes. This specific binding is essential for a functional PDH complex
PDIA3	9606.ENSP00000300289	Protein disulfide-isomerase A3; Protein disulfide isomerase family A member 3; Belongs to the protein disulfide isomerase family
PDIA6	9606.ENSP00000385385	Protein disulfide-isomerase A6; May function as a chaperone that inhibits aggregation of misfolded proteins. Negatively regulates the unfolded protein response (UPR) through binding to UPR sensors such as ERN1, which in turn inactivates ERN1 signaling. May also regulate the UPR via the EIF2AK3 UPR sensor. Plays a role in platelet aggregation and activation by agonists such as convulxin, collagen …
PDPR	9606.ENSP00000288050	Pyruvate dehydrogenase phosphatase regulatory subunit, mitochondrial; Decreases the sensitivity of PDP1 to magnesium ions, and this inhibition is reversed by the polyamine spermine; Belongs to the GcvT family
PDSS1	9606.ENSP00000365388	Decaprenyl-diphosphate synthase subunit 1; Supplies decaprenyl diphosphate, the precursor for the side chain of the isoprenoid quinones ubiquinone-10; Belongs to the FPP/GGPP synthase family
PECR	9606.ENSP00000265322	Peroxisomal trans-2-enoyl-CoA reductase; Participates in chain elongation of fatty acids. Has no 2,4-dienoyl-CoA reductase activity; Short chain dehydrogenase/reductase superfamily
PEX11G	9606.ENSP00000221480	Peroxisomal membrane protein 11C; Promotes membrane protrusion and elongation on the peroxisomal surface; Belongs to the peroxin-11 family
PEX19	9606.ENSP00000357051	Peroxisomal biogenesis factor 19; Necessary for early peroxisomal biogenesis. Acts both as a cytosolic chaperone and as an import receptor for peroxisomal membrane proteins (PMPs). Binds and stabilizes newly synthesized PMPs in the cytoplasm by interacting with their hydrophobic membrane-spanning domains, and targets them to the peroxisome membrane by binding to the integral membrane protein PEX3…
PEX3	9606.ENSP00000356563	Peroxisomal biogenesis factor 3; Involved in peroxisome biosynthesis and integrity. Assembles membrane vesicles before the matrix proteins are translocated. As a docking factor for PEX19, is necessary for the import of peroxisomal membrane proteins in the peroxisomes; Belongs to the peroxin-3 family
PGA4	9606.ENSP00000367391	Pepsin A-4; Shows particularly broad specificity; although bonds involving phenylalanine and leucine are preferred, many others are also cleaved to some extent; Belongs to the peptidase A1 family
PGAM1	9606.ENSP00000359991	Phosphoglycerate mutase 1; Interconversion of 3- and 2-phosphoglycerate with 2,3- bisphosphoglycerate as the primer of the reaction. Can also catalyze the reaction of EC 5.4.2.4 (synthase), but with a reduced activity
PGK1	9606.ENSP00000362413	Phosphoglycerate kinase 1; In addition to its role as a glycolytic enzyme, it seems that PGK-1 acts as a polymerase alpha cofactor protein (primer recognition protein). May play a role in sperm motility
PGK2	9606.ENSP00000305995	Phosphoglycerate kinase 2; Essential for sperm motility and male fertility. Not required for the completion of spermatogenesis (By similarity); Belongs to the phosphoglycerate kinase family
PGLS	9606.ENSP00000252603	6-phosphogluconolactonase; Hydrolysis of 6-phosphogluconolactone to 6- phosphogluconate
PGP	9606.ENSP00000330918	Glycerol-3-phosphate phosphatase; Glycerol-3-phosphate phosphatase hydrolyzing glycerol-3- phosphate into glycerol. Thereby, regulates the cellular levels of glycerol-3-phosphate a metabolic intermediate of glucose, lipid and energy metabolism. Was also shown to have a 2-phosphoglycolate phosphatase activity and a tyrosine-protein phosphatase activity. However, their physiological relevance is un…
PHB	9606.ENSP00000479488	Prohibitin; Prohibitin inhibits DNA synthesis. It has a role in regulating proliferation. As yet it is unclear if the protein or the mRNA exhibits this effect. May play a role in regulating mitochondrial respiration activity and in aging
PHB2	9606.ENSP00000441875	Prohibitin-2; Acts as a mediator of transcriptional repression by nuclear hormone receptors via recruitment of histone deacetylases (By similarity). Functions as an estrogen receptor (ER)-selective coregulator that potentiates the inhibitory activities of antiestrogens and represses the activity of estrogens. Competes with NCOA1 for modulation of ER transcriptional activity. Probably involved in …
PHGDH	9606.ENSP00000358417	D-3-phosphoglycerate dehydrogenase; Catalyzes the reversible oxidation of 3-phospho-D- glycerate to 3-phosphonooxypyruvate, the first step of the phosphorylated L-serine biosynthesis pathway. Also catalyzes the reversible oxidation of 2-hydroxyglutarate to 2-oxoglutarate and the reversible oxidation of (S)-malate to oxaloacetate; Belongs to the D-isomer specific 2-hydroxyacid dehydrogenase family
PHYH	9606.ENSP00000263038	Phytanoyl-CoA dioxygenase, peroxisomal; Converts phytanoyl-CoA to 2-hydroxyphytanoyl-CoA
PIN4	9606.ENSP00000362773	Peptidyl-prolyl cis-trans isomerase NIMA-interacting 4; Isoform 1 is involved as a ribosomal RNA processing factor in ribosome biogenesis. Binds to tightly bent AT-rich stretches of double-stranded DNA; Belongs to the PpiC/parvulin rotamase family. PIN4 subfamily
PISD	9606.ENSP00000371586	Phosphatidylserine decarboxylase proenzyme, mitochondrial; Catalyzes the formation of phosphatidylethanolamine (PtdEtn) from phosphatidylserine (PtdSer). Plays a central role in phospholipid metabolism and in the interorganelle trafficking of phosphatidylserine; Belongs to the phosphatidylserine decarboxylase family. PSD-B subfamily. Eukaryotic type I sub-subfamily
PITHD1	9606.ENSP00000246151	PITH domain containing 1
PITPNB	9606.ENSP00000321266	Phosphatidylinositol transfer protein beta isoform; Catalyzes the transfer of PtdIns and phosphatidylcholine between membranes; Phosphatidylinositol transfer proteins
PKHD1	9606.ENSP00000360158	Fibrocystin; May be required for correct bipolar cell division through the regulation of centrosome duplication and mitotic spindle assembly. May be a receptor protein that acts in collecting-duct and biliary differentiation
PKHD1L1	9606.ENSP00000367655	Fibrocystin-L; PKHD1 like 1
PKN1	9606.ENSP00000343325	Serine/threonine-protein kinase N1; PKC-related serine/threonine-protein kinase involved in various processes such as regulation of the intermediate filaments of the actin cytoskeleton, cell migration, tumor cell invasion and transcription regulation. Part of a signaling cascade that begins with the activation of the adrenergic receptor ADRA1B and leads to the activation of MAPK14. Regulates the …
PLS1	9606.ENSP00000336831	Plastin-1; Actin-bundling protein in the absence of calcium; EF-hand domain containing
PM20D2	9606.ENSP00000275072	Peptidase M20 domain containing 2
PMM2	9606.ENSP00000268261	Phosphomannomutase 2; Involved in the synthesis of the GDP-mannose and dolichol-phosphate-mannose required for a number of critical mannosyl transfer reactions; HAD Asp-based non-protein phosphatases
PMPCA	9606.ENSP00000360782	Mitochondrial-processing peptidase subunit alpha; Cleaves presequences (transit peptides) from mitochondrial protein precursors; Belongs to the peptidase M16 family
POLR2H	9606.ENSP00000415536	DNA-directed RNA polymerases I, II, and III subunit RPABC3; DNA-dependent RNA polymerase catalyzes the transcription of DNA into RNA using the four ribonucleoside triphosphates as substrates. Common component of RNA polymerases I, II and III which synthesize ribosomal RNA precursors, mRNA precursors and many functional non-coding RNAs, and small RNAs, such as 5S rRNA and tRNAs, respectively; Belo…
POLR2K	9606.ENSP00000342889	DNA-directed RNA polymerases I, II, and III subunit RPABC4; DNA-dependent RNA polymerase catalyzes the transcription of DNA into RNA using the four ribonucleoside triphosphates as substrates. Common component of RNA polymerases I, II and III which synthesize ribosomal RNA precursors, mRNA precursors and many functional non-coding RNAs, and a small RNAs, such as 5S rRNA and tRNAs, respectively
POLR3D	9606.ENSP00000380904	DNA-directed RNA polymerase III subunit RPC4; DNA-dependent RNA polymerase catalyzes the transcription of DNA into RNA using the four ribonucleoside triphosphates as substrates. Specific peripheric component of RNA polymerase III which synthesizes small RNAs, such as 5S rRNA and tRNAs. Plays a key role in sensing and limiting infection by intracellular bacteria and DNA viruses. Acts as nuclear an…
POLR3H	9606.ENSP00000347345	DNA-directed RNA polymerase III subunit RPC8; DNA-dependent RNA polymerase catalyzes the transcription of DNA into RNA using the four ribonucleoside triphosphates as substrates. Specific peripheric component of RNA polymerase III which synthesizes small RNAs, such as 5S rRNA and tRNAs. Plays a key role in sensing and limiting infection by intracellular bacteria and DNA viruses. Acts as nuclear an…
POMP	9606.ENSP00000370222	Proteasome maturation protein; Molecular chaperone essential for the assembly of standard proteasomes and immunoproteasomes. Degraded after completion of proteasome maturation. Mediates the association of 20S preproteasome with the endoplasmic reticulum
POTEF	9606.ENSP00000350052	POTE ankyrin domain family member F; In the C-terminal section; belongs to the actin family
POU4F1	9606.ENSP00000366413	POU domain, class 4, transcription factor 1; Multifunctional transcription factor with different regions mediating its different effects. Acts by binding (via its C-terminal domain) to sequences related to the consensus octamer motif 5'-ATGCAAAT-3' in the regulatory regions of its target genes. Regulates the expression of specific genes involved in differentiation and survival within a subset of …
PPA1	9606.ENSP00000362329	Pyrophosphatase 1
PPIA	9606.ENSP00000419425	Peptidyl-prolyl cis-trans isomerase A; PPIases accelerate the folding of proteins. It catalyzes the cis-trans isomerization of proline imidic peptide bonds in oligopeptides; Belongs to the cyclophilin-type PPIase family. PPIase A subfamily
PPIH	9606.ENSP00000306614	Peptidyl-prolyl cis-trans isomerase H; PPIases accelerate the folding of proteins. It catalyzes the cis-trans isomerization of proline imidic peptide bonds in oligopeptides. Participates in pre-mRNA splicing. May play a role in the assembly of the U4/U5/U6 tri-snRNP complex, one of the building blocks of the spliceosome. May act as a chaperone; Cyclophilin peptidylprolyl isomerases
PPIL1	9606.ENSP00000362803	Peptidyl-prolyl cis-trans isomerase-like 1; PPIases accelerate the folding of proteins. It catalyzes the cis-trans isomerization of proline imidic peptide bonds in oligopeptides. May be involved in pre-mRNA splicing; Cyclophilin peptidylprolyl isomerases
PPIL3	9606.ENSP00000286175	Peptidyl-prolyl cis-trans isomerase; PPIases accelerate the folding of proteins. It catalyzes the cis-trans isomerization of proline imidic peptide bonds in oligopeptides; Cyclophilin peptidylprolyl isomerases
PPP2R4	9606.ENSP00000377036	Serine/threonine-protein phosphatase 2A activator; PPIases accelerate the folding of proteins. It catalyzes the cis-trans isomerization of proline imidic peptide bonds in oligopeptides. Acts as a regulatory subunit for serine/threonine- protein phosphatase 2A (PP2A) modulating its activity or substrate specificity, probably by inducing a conformational change in the catalytic subunit, a proposed …
PPP5C	9606.ENSP00000012443	Serine/threonine-protein phosphatase 5; Serine/threonine-protein phosphatase that dephosphorylates a myriad of proteins involved in different signaling pathways including the kinases CSNK1E, ASK1/MAP3K5, PRKDC and RAF1, the nuclear receptors NR3C1, PPARG, ESR1 and ESR2, SMAD proteins and TAU/MAPT. Implicated in wide ranging cellular processes, including apoptosis, differentiation, DNA damage resp…
PPT1	9606.ENSP00000394863	Palmitoyl-protein thioesterase 1; Removes thioester-linked fatty acyl groups such as palmitate from modified cysteine residues in proteins or peptides during lysosomal degradation. Prefers acyl chain lengths of 14 to 18 carbons; Belongs to the palmitoyl-protein thioesterase family
PQLC3	9606.ENSP00000295083	PQ-loop repeat-containing protein 3; PQ loop repeat containing 3
PRDX4	9606.ENSP00000368646	Peroxiredoxin-4; Thiol-specific peroxidase that catalyzes the reduction of hydrogen peroxide and organic hydroperoxides to water and alcohols, respectively. Plays a role in cell protection against oxidative stress by detoxifying peroxides and as sensor of hydrogen peroxide-mediated signaling events. Regulates the activation of NF-kappa-B in the cytosol by a modulation of I- kappa-B-alpha phosphor…
PRDX6	9606.ENSP00000342026	Peroxiredoxin-6; Thiol-specific peroxidase that catalyzes the reduction of hydrogen peroxide and organic hydroperoxides to water and alcohols, respectively. Can reduce H(2)O(2) and short chain organic, fatty acid, and phospholipid hydroperoxides. Also has phospholipase activity, and can therefore either reduce the oxidized sn-2 fatty acyl grup of phospholipids (peroxidase activity) or hydrolyze t…
PREB	9606.ENSP00000260643	Prolactin regulatory element-binding protein; Guanine nucleotide exchange factor that specifically activates the small GTPase SAR1B. Mediates the recruitement of SAR1B and other COPII coat components to endoplasmic reticulum membranes and is therefore required for the formation of COPII transport vesicles from the ER; WD repeat domain containing
PRKCSH	9606.ENSP00000466134	Glucosidase 2 subunit beta; Regulatory subunit of glucosidase II; EF-hand domain containing
PRPF38B	9606.ENSP00000359042	Pre-mRNA-splicing factor 38B; May be required for pre-mRNA splicing
PSMA1	9606.ENSP00000414359	Proteasome subunit alpha type-1; Component of the 20S core proteasome complex involved in the proteolytic degradation of most intracellular proteins. This complex plays numerous essential roles within the cell by associating with different regulatory particles. Associated with two 19S regulatory particles, forms the 26S proteasome and thus participates in the ATP-dependent degradation of ubiquiti…
PSMA2	9606.ENSP00000223321	Proteasome subunit alpha type-2; Component of the 20S core proteasome complex involved in the proteolytic degradation of most intracellular proteins. This complex plays numerous essential roles within the cell by associating with different regulatory particles. Associated with two 19S regulatory particles, forms the 26S proteasome and thus participates in the ATP-dependent degradation of ubiquiti…
PSMA3	9606.ENSP00000216455	Proteasome subunit alpha type-3; Component of the 20S core proteasome complex involved in the proteolytic degradation of most intracellular proteins. This complex plays numerous essential roles within the cell by associating with different regulatory particles. Associated with two 19S regulatory particles, forms the 26S proteasome and thus participates in the ATP-dependent degradation of ubiquiti…
PSMA4	9606.ENSP00000044462	Proteasome subunit alpha type-4; Component of the 20S core proteasome complex involved in the proteolytic degradation of most intracellular proteins. This complex plays numerous essential roles within the cell by associating with different regulatory particles. Associated with two 19S regulatory particles, forms the 26S proteasome and thus participates in the ATP-dependent degradation of ubiquiti…
PSMA5	9606.ENSP00000271308	Proteasome subunit alpha type-5; Component of the 20S core proteasome complex involved in the proteolytic degradation of most intracellular proteins. This complex plays numerous essential roles within the cell by associating with different regulatory particles. Associated with two 19S regulatory particles, forms the 26S proteasome and thus participates in the ATP-dependent degradation of ubiquiti…
PSMA6	9606.ENSP00000261479	Proteasome subunit alpha type-6; Component of the 20S core proteasome complex involved in the proteolytic degradation of most intracellular proteins. This complex plays numerous essential roles within the cell by associating with different regulatory particles. Associated with two 19S regulatory particles, forms the 26S proteasome and thus participates in the ATP-dependent degradation of ubiquiti…
PSMA7	9606.ENSP00000359910	Proteasome subunit alpha type-7; Component of the 20S core proteasome complex involved in the proteolytic degradation of most intracellular proteins. This complex plays numerous essential roles within the cell by associating with different regulatory particles. Associated with two 19S regulatory particles, forms the 26S proteasome and thus participates in the ATP-dependent degradation of ubiquiti…
PSMA8	9606.ENSP00000311121	Proteasome subunit alpha type-7-like; Component of the spermatoproteasome, a form of the proteasome specifically found in testis that promotes degradation of histones, thereby participating actively to the exchange of histones during spermatogenesis. The proteasome is a multicatalytic proteinase complex which is characterized by its ability to cleave peptides with Arg, Phe, Tyr, Leu, and Glu adja…
PSMB1	9606.ENSP00000262193	Proteasome subunit beta type-1; Component of the 20S core proteasome complex involved in the proteolytic degradation of most intracellular proteins. This complex plays numerous essential roles within the cell by associating with different regulatory particles. Associated with two 19S regulatory particles, forms the 26S proteasome and thus participates in the ATP-dependent degradation of ubiquitin…
PSMB2	9606.ENSP00000362334	Proteasome subunit beta type-2; Component of the 20S core proteasome complex involved in the proteolytic degradation of most intracellular proteins. This complex plays numerous essential roles within the cell by associating with different regulatory particles. Associated with two 19S regulatory particles, forms the 26S proteasome and thus participates in the ATP-dependent degradation of ubiquitin…
PSMB3	9606.ENSP00000483688	Proteasome subunit beta type-3; Component of the 20S core proteasome complex involved in the proteolytic degradation of most intracellular proteins. This complex plays numerous essential roles within the cell by associating with different regulatory particles. Associated with two 19S regulatory particles, forms the 26S proteasome and thus participates in the ATP-dependent degradation of ubiquitin…
PSMB4	9606.ENSP00000290541	Proteasome subunit beta type-4; Component of the 20S core proteasome complex involved in the proteolytic degradation of most intracellular proteins. This complex plays numerous essential roles within the cell by associating with different regulatory particles. Associated with two 19S regulatory particles, forms the 26S proteasome and thus participates in the ATP-dependent degradation of ubiquitin…
PSMB5	9606.ENSP00000355325	Proteasome subunit beta type-5; Component of the 20S core proteasome complex involved in the proteolytic degradation of most intracellular proteins. This complex plays numerous essential roles within the cell by associating with different regulatory particles. Associated with two 19S regulatory particles, forms the 26S proteasome and thus participates in the ATP-dependent degradation of ubiquitin…
PSMB6	9606.ENSP00000270586	Proteasome subunit beta type-6; Component of the 20S core proteasome complex involved in the proteolytic degradation of most intracellular proteins. This complex plays numerous essential roles within the cell by associating with different regulatory particles. Associated with two 19S regulatory particles, forms the 26S proteasome and thus participates in the ATP-dependent degradation of ubiquitin…
PSMB7	9606.ENSP00000259457	Proteasome subunit beta type-7; Component of the 20S core proteasome complex involved in the proteolytic degradation of most intracellular proteins. This complex plays numerous essential roles within the cell by associating with different regulatory particles. Associated with two 19S regulatory particles, forms the 26S proteasome and thus participates in the ATP-dependent degradation of ubiquitin…
PSMC2	9606.ENSP00000391211	26S proteasome regulatory subunit 7; Component of the 26S proteasome, a multiprotein complex involved in the ATP-dependent degradation of ubiquitinated proteins. This complex plays a key role in the maintenance of protein homeostasis by removing misfolded or damaged proteins, which could impair cellular functions, and by removing proteins whose functions are no longer required. Therefore, the pro…
PSMC3	9606.ENSP00000481029	26S proteasome regulatory subunit 6A; Component of the 26S proteasome, a multiprotein complex involved in the ATP-dependent degradation of ubiquitinated proteins. This complex plays a key role in the maintenance of protein homeostasis by removing misfolded or damaged proteins, which could impair cellular functions, and by removing proteins whose functions are no longer required. Therefore, the pr…
PSMC5	9606.ENSP00000310572	26S proteasome regulatory subunit 8; Component of the 26S proteasome, a multiprotein complex involved in the ATP-dependent degradation of ubiquitinated proteins. This complex plays a key role in the maintenance of protein homeostasis by removing misfolded or damaged proteins, which could impair cellular functions, and by removing proteins whose functions are no longer required. Therefore, the pro…
PSMC6	9606.ENSP00000401802	26S proteasome regulatory subunit 10B; Component of the 26S proteasome, a multiprotein complex involved in the ATP-dependent degradation of ubiquitinated proteins. This complex plays a key role in the maintenance of protein homeostasis by removing misfolded or damaged proteins, which could impair cellular functions, and by removing proteins whose functions are no longer required. Therefore, the p…
PSMD10	9606.ENSP00000217958	26S proteasome non-ATPase regulatory subunit 10; Acts as a chaperone during the assembly of the 26S proteasome, specifically of the PA700/19S regulatory complex (RC). In the initial step of the base subcomplex assembly is part of an intermediate PSMD10:PSMC4:PSMC5:PAAF1 module which probably assembles with a PSMD5:PSMC2:PSMC1:PSMD2 module. Independently of the proteasome, regulates EGF-induced AK…
PSMD11	9606.ENSP00000261712	26S proteasome non-ATPase regulatory subunit 11; Component of the 26S proteasome, a multiprotein complex involved in the ATP-dependent degradation of ubiquitinated proteins. This complex plays a key role in the maintenance of protein homeostasis by removing misfolded or damaged proteins, which could impair cellular functions, and by removing proteins whose functions are no longer required. Theref…
PSMD12	9606.ENSP00000348442	26S proteasome non-ATPase regulatory subunit 12; Component of the 26S proteasome, a multiprotein complex involved in the ATP-dependent degradation of ubiquitinated proteins. This complex plays a key role in the maintenance of protein homeostasis by removing misfolded or damaged proteins, which could impair cellular functions, and by removing proteins whose functions are no longer required. Theref…
PSMD13	9606.ENSP00000396937	Proteasome 26S subunit, non-ATPase 13
PSMD14	9606.ENSP00000386541	26S proteasome non-ATPase regulatory subunit 14; Component of the 26S proteasome, a multiprotein complex involved in the ATP-dependent degradation of ubiquitinated proteins. This complex plays a key role in the maintenance of protein homeostasis by removing misfolded or damaged proteins, which could impair cellular functions, and by removing proteins whose functions are no longer required. Theref…
PSMD2	9606.ENSP00000310129	26S proteasome non-ATPase regulatory subunit 2; Component of the 26S proteasome, a multiprotein complex involved in the ATP-dependent degradation of ubiquitinated proteins. This complex plays a key role in the maintenance of protein homeostasis by removing misfolded or damaged proteins, which could impair cellular functions, and by removing proteins whose functions are no longer required. Therefo…
PSMD3	9606.ENSP00000264639	26S proteasome non-ATPase regulatory subunit 3; Component of the 26S proteasome, a multiprotein complex involved in the ATP-dependent degradation of ubiquitinated proteins. This complex plays a key role in the maintenance of protein homeostasis by removing misfolded or damaged proteins, which could impair cellular functions, and by removing proteins whose functions are no longer required. Therefo…
PSMD6	9606.ENSP00000418695	Proteasome 26S subunit, non-ATPase 6
PSMD7	9606.ENSP00000219313	26S proteasome non-ATPase regulatory subunit 7; Component of the 26S proteasome, a multiprotein complex involved in the ATP-dependent degradation of ubiquitinated proteins. This complex plays a key role in the maintenance of protein homeostasis by removing misfolded or damaged proteins, which could impair cellular functions, and by removing proteins whose functions are no longer required. Therefo…
PSMD8	9606.ENSP00000215071	26S proteasome non-ATPase regulatory subunit 8; Component of the 26S proteasome, a multiprotein complex involved in the ATP-dependent degradation of ubiquitinated proteins. This complex plays a key role in the maintenance of protein homeostasis by removing misfolded or damaged proteins, which could impair cellular functions, and by removing proteins whose functions are no longer required. Therefo…
PSMD9	9606.ENSP00000440485	26S proteasome non-ATPase regulatory subunit 9; Acts as a chaperone during the assembly of the 26S proteasome, specifically of the base subcomplex of the PA700/19S regulatory complex (RC). During the base subcomplex assembly is part of an intermediate PSMD9:PSMC6:PSMC3 module, also known as modulator trimer complex; PSMD9 is released during the further base assembly process; PDZ domain containing
PTCD3	9606.ENSP00000254630	Pentatricopeptide repeat domain-containing protein 3, mitochondrial; Mitochondrial RNA-binding protein that has a role in mitochondrial translation
PTF1A	9606.ENSP00000365687	Pancreas transcription factor 1 subunit alpha; Transcription factor implicated in the cell fate determination in various organs. Binds to the E-box consensus sequence 5'-CANNTG-3'. Plays a role in early and late pancreas development and differentiation. Important for determining whether cells allocated to the pancreatic buds continue towards pancreatic organogenesis or revert back to duodenal fat…
PTGES3	9606.ENSP00000482075	Prostaglandin E synthase 3; Cytosolic prostaglandin synthase that catalyzes the oxidoreduction of prostaglandin endoperoxide H2 (PGH2) to prostaglandin E2 (PGE2). Molecular chaperone that localizes to genomic response elements in a hormone-dependent manner and disrupts receptor-mediated transcriptional activation, by promoting disassembly of transcriptional regulatory complexes. Facilitates HIF a…
PTGR1	9606.ENSP00000385763	Prostaglandin reductase 1; Functions as 15-oxo-prostaglandin 13-reductase and acts on 15-oxo-PGE1, 15-oxo-PGE2 and 15-oxo-PGE2-alpha. Has no activity towards PGE1, PGE2 and PGE2-alpha (By similarity). Catalyzes the conversion of leukotriene B4 into its biologically less active metabolite, 12-oxo-leukotriene B4. This is an initial and key step of metabolic inactivation of leukotriene B4
PTGR2	9606.ENSP00000452280	Prostaglandin reductase 2; Functions as 15-oxo-prostaglandin 13-reductase and acts on 15-keto-PGE1, 15-keto-PGE2, 15-keto-PGE1-alpha and 15-keto- PGE2-alpha with highest activity towards 15-keto-PGE2. Overexpression represses transcriptional activity of PPARG and inhibits adipocyte differentiation (By similarity)
PTPLA	9606.ENSP00000355308	Very-long-chain (3R)-3-hydroxyacyl-CoA dehydratase 1; Isoform 1: Catalyzes the third of the four reactions of the long-chain fatty acids elongation cycle. This endoplasmic reticulum-bound enzymatic process, allows the addition of two carbons to the chain of long- and very long-chain fatty acids/VLCFAs per cycle. This enzyme catalyzes the dehydration of the 3-hydroxyacyl-CoA intermediate into tran…
PTPLB	9606.ENSP00000373153	Very-long-chain (3R)-3-hydroxyacyl-CoA dehydratase 2; Catalyzes the third of the four reactions of the long- chain fatty acids elongation cycle. This endoplasmic reticulum- bound enzymatic process, allows the addition of two carbons to the chain of long- and very long-chain fatty acids/VLCFAs per cycle. This enzyme catalyzes the dehydration of the 3-hydroxyacyl-CoA intermediate into trans-2,3-eno…
PTRHD1	9606.ENSP00000330389	peptidyl-tRNA hydrolase domain containing 1
PWP1	9606.ENSP00000387365	Periodic tryptophan protein 1 homolog; May play an important role in cell growth and/or transcription; Belongs to the WD repeat PWP1 family
PXDN	9606.ENSP00000252804	Peroxidasin homolog; Displays low peroxidase activity and is likely to participate in H(2)O(2) metabolism and peroxidative reactions in the cardiovascular system. Plays a role in extracellular matrix formation; I-set domain containing
PXMP4	9606.ENSP00000386385	Peroxisomal membrane protein 4
QARS	9606.ENSP00000307567	Glutamine--tRNA ligase; Glutamine--tRNA ligase. Plays a critical role in brain development; Belongs to the class-I aminoacyl-tRNA synthetase family
QTRT1	9606.ENSP00000250237	Queuine tRNA-ribosyltransferase catalytic subunit 1; Catalytic subunit of the queuine tRNA-ribosyltransferase (TGT) that catalyzes the base-exchange of a guanine (G) residue with queuine (Q) at position 34 (anticodon wobble position) in tRNAs with GU(N) anticodons (tRNA-Asp, -Asn, -His and -Tyr), resulting in the hypermodified nucleoside queuosine (7-(((4,5-cis- dihydroxy-2-cyclopenten-1-yl)amino…
QTRTD1	9606.ENSP00000420682	Queuine tRNA-ribosyltransferase accessory subunit 2; Non-catalytic subunit of the queuine tRNA- ribosyltransferase (TGT) that catalyzes the base-exchange of a guanine (G) residue with queuine (Q) at position 34 (anticodon wobble position) in tRNAs with GU(N) anticodons (tRNA-Asp, -Asn, -His and -Tyr), resulting in the hypermodified nucleoside queuosine (7-(((4,5-cis-dihydroxy-2-cyclopenten-1- yl)…
RAB1A	9606.ENSP00000387286	Ras-related protein Rab-1A; The small GTPases Rab are key regulators of intracellular membrane trafficking, from the formation of transport vesicles to their fusion with membranes. Rabs cycle between an inactive GDP-bound form and an active GTP-bound form that is able to recruit to membranes different sets of downstream effectors directly responsible for vesicle formation, movement, tethering and…
RAB29	9606.ENSP00000356107	Ras-related protein Rab-7L1; Rab GTPase key regulator in vesicle trafficking. Essential for maintaining the integrity of the endosome-trans- Golgi network structure. Together with LRRK2, plays a role in the retrograde trafficking pathway for recycling proteins, such as mannose 6 phosphate receptor (M6PR), between lysosomes and the Golgi apparatus in a retromer-dependent manner. Regulates neuronal…
RAB32	9606.ENSP00000356465	Ras-related protein Rab-32; Acts as an A-kinase anchoring protein by binding to the type II regulatory subunit of protein kinase A and anchoring it to the mitochondrion. Also involved in synchronization of mitochondrial fission. Plays a role in the maturation of phagosomes that engulf pathogens, such as S.aureus and M.tuberculosis. Plays an important role in the control of melanin production and …
RAB38	9606.ENSP00000243662	Ras-related protein Rab-38; May be involved in melanosomal transport and docking. Involved in the proper sorting of TYRP1. Involved in peripheral melanosomal distribution of TYRP1 in melanocytes; the function, which probably is implicating vesicle-trafficking, includes cooperation with ANKRD27 and VAMP7 (By similarity). Plays a role in the maturation of phagosomes that engulf pathogens, such as S…
RABAC1	9606.ENSP00000222008	Prenylated Rab acceptor protein 1; General Rab protein regulator required for vesicle formation from the Golgi complex. May control vesicle docking and fusion by mediating the action of Rab GTPases to the SNARE complexes. In addition it inhibits the removal of Rab GTPases from the membrane by GDI; Belongs to the PRA1 family
RABGGTB	9606.ENSP00000317473	Geranylgeranyl transferase type-2 subunit beta; Catalyzes the transfer of a geranylgeranyl moiety from geranylgeranyl diphosphate to both cysteines of Rab proteins with the C-terminal sequence -XXCC, -XCXC and -CCXX, such as RAB1A, RAB3A, RAB5A and RAB7A; Belongs to the protein prenyltransferase subunit beta family
RABL3	9606.ENSP00000273375	Rab-like protein 3; RAB, member of RAS oncogene family like 3; Belongs to the small GTPase superfamily. Rab family
RAD23B	9606.ENSP00000350708	UV excision repair protein RAD23 homolog B; Multiubiquitin chain receptor involved in modulation of proteasomal degradation. Binds to polyubiquitin chains. Proposed to be capable to bind simultaneously to the 26S proteasome and to polyubiquitinated substrates and to deliver ubiquitinated proteins to the proteasome. May play a role in endoplasmic reticulum- associated degradation (ERAD) of misfold…
RAD51	9606.ENSP00000372088	DNA repair protein RAD51 homolog 1; Fanconi anemia complementation groups
RARB	9606.ENSP00000332296	Retinoic acid receptor beta; Receptor for retinoic acid. Retinoic acid receptors bind as heterodimers to their target response elements in response to their ligands, all-trans or 9-cis retinoic acid, and regulate gene expression in various biological processes. The RXR/RAR heterodimers bind to the retinoic acid response elements (RARE) composed of tandem 5'-AGGTCA-3' sites known as DR1-DR5. In th…
RBKS	9606.ENSP00000306817	Ribokinase; Catalyzes the phosphorylation of ribose at O-5 in a reaction requiring ATP and magnesium. The resulting D-ribose-5- phosphate can then be used either for sythesis of nucleotides, histidine, and tryptophan, or as a component of the pentose phosphate pathway; Belongs to the carbohydrate kinase PfkB family. Ribokinase subfamily
RBM8A	9606.ENSP00000463058	RNA-binding protein 8A; Core component of the splicing-dependent multiprotein exon junction complex (EJC) deposited at splice junctions on mRNAs. The EJC is a dynamic structure consisting of core proteins and several peripheral nuclear and cytoplasmic associated factors that join the complex only transiently either during EJC assembly or during subsequent mRNA metabolism. The EJC marks the positi…
RBP1	9606.ENSP00000232219	Retinol-binding protein 1; Cytoplasmic retinol-binding protein. Accepts retinol from the transport protein STRA6, and thereby contributes to retinol uptake, storage and retinoid homeostasis; Belongs to the calycin superfamily. Fatty-acid binding protein (FABP) family
RCL1	9606.ENSP00000371169	RNA 3'-terminal phosphate cyclase-like protein; Does not have cyclase activity. Plays a role in 40S- ribosomal-subunit biogenesis in the early pre-rRNA processing steps at sites A0, A1 and A2 that are required for proper maturation of the 18S RNA (By similarity)
RCN1	9606.ENSP00000054950	Reticulocalbin-1; May regulate calcium-dependent activities in the endoplasmic reticulum lumen or post-ER compartment; EF-hand domain containing
RCN2	9606.ENSP00000319739	Reticulocalbin-2; Not known. Binds calcium; EF-hand domain containing
RDH14	9606.ENSP00000370648	Retinol dehydrogenase 14; Exhibits an oxidoreductive catalytic activity towards retinoids. Most efficient as an NADPH-dependent retinal reductase. Displays high activity toward 9-cis and all-trans-retinol. No steroid dehydrogenase activity detected; Short chain dehydrogenase/reductase superfamily
RDH5	9606.ENSP00000257895	11-cis retinol dehydrogenase; Stereospecific 11-cis retinol dehydrogenase, which catalyzes the final step in the biosynthesis of 11-cis retinaldehyde, the universal chromophore of visual pigments. Also able to oxidize 9-cis-retinol and 13-cis-retinol, but not all- trans-retinol. Active in the presence of NAD as cofactor but not in the presence of NADP; Short chain dehydrogenase/reductase superfam…
RER1	9606.ENSP00000475168	Protein RER1; Involved in the retrieval of endoplasmic reticulum membrane proteins from the early Golgi compartment
REXO2	9606.ENSP00000265881	Oligoribonuclease, mitochondrial; 3'-to-5' exoribonuclease specific for small oligoribonucleotides. Active on small (primarily </=5 nucleotides in length) single-stranded RNA and DNA oligomers. May have a role in cellular nucleotide recycling; Exonucleases
RFC3	9606.ENSP00000369411	Replication factor C subunit 3; The elongation of primed DNA templates by DNA polymerase delta and epsilon requires the action of the accessory proteins proliferating cell nuclear antigen (PCNA) and activator 1; AAA ATPases
RFC4	9606.ENSP00000376272	Replication factor C subunit 4; The elongation of primed DNA templates by DNA polymerase delta and epsilon requires the action of the accessory proteins proliferating cell nuclear antigen (PCNA) and activator 1. This subunit may be involved in the elongation of the multiprimed DNA template
RFC5	9606.ENSP00000408295	Replication factor C subunit 5; The elongation of primed DNA templates by DNA polymerase delta and epsilon requires the action of the accessory proteins proliferating cell nuclear antigen (PCNA) and activator 1; AAA ATPases
RGN	9606.ENSP00000380365	Regucalcin; Gluconolactonase with low activity towards other sugar lactones, including gulonolactone and galactonolactone. Can also hydrolyze diisopropyl phosphorofluoridate and phenylacetate (in vitro). Calcium-binding protein. Modulates Ca(2+) signaling, and Ca(2+)-dependent cellular processes and enzyme activities (By similarity)
RMDN1	9606.ENSP00000385927	Regulator of microtubule dynamics 1
RMND1	9606.ENSP00000356272	Required for meiotic nuclear division protein 1 homolog; Required for mitochondrial translation, possibly by coordinating the assembly or maintenance of the mitochondrial ribosome; Belongs to the RMD1/sif2 family
RNASEH2A	9606.ENSP00000221486	Ribonuclease H2 subunit A; Catalytic subunit of RNase HII, an endonuclease that specifically degrades the RNA of RNA:DNA hybrids. Participates in DNA replication, possibly by mediating the removal of lagging- strand Okazaki fragment RNA primers during DNA replication. Mediates the excision of single ribonucleotides from DNA:RNA duplexes; Belongs to the RNase HII family. Eukaryotic subfamily
RNASEH2C	9606.ENSP00000308193	Ribonuclease H2 subunit C; Non catalytic subunit of RNase H2, an endonuclease that specifically degrades the RNA of RNA:DNA hybrids. Participates in DNA replication, possibly by mediating the removal of lagging- strand Okazaki fragment RNA primers during DNA replication. Mediates the excision of single ribonucleotides from DNA:RNA duplexes
RNF26	9606.ENSP00000312439	E3 ubiquitin-protein ligase RNF26; E3 ubiquitin-protein ligase that plays a key role in endosome organization by retaining vesicles in the perinuclear cloud. Acts as a platform for perinuclear positioning of the endosomal system by mediating ubiquitination of SQSTM1. Ubiquitinated SQSTM1 attracts specific vesicle-associated adapters, forming a molecular bridge that restrains cognate vesicles in t…
RNPEP	9606.ENSP00000295640	Aminopeptidase B; Exopeptidase which selectively removes arginine and/or lysine residues from the N-terminus of several peptide substrates including Arg(0)-Leu-enkephalin, Arg(0)-Met-enkephalin and Arg(- 1)-Lys(0)-somatostatin-14. Can hydrolyze leukotriene A4 (LTA-4) into leukotriene B4 (LTB-4) (By similarity)
ROMO1	9606.ENSP00000363191	Reactive oxygen species modulator 1; Induces production of reactive oxygen species (ROS) which are necessary for cell proliferation. May play a role in inducing oxidative DNA damage and replicative senescence. May play a role in the coordination of mitochondrial morphology and cell proliferation; Belongs to the MGR2 family
RPA3	9606.ENSP00000223129	Replication protein A 14 kDa subunit; As part of the heterotrimeric replication protein A complex (RPA/RP-A), binds and stabilizes single-stranded DNA intermediates that form during DNA replication or upon DNA stress. It prevents their reannealing and in parallel, recruits and activates different proteins and complexes involved in DNA metabolism. Thereby, it plays an essential role both in DNA re…
RPF1	9606.ENSP00000359688	Ribosome production factor 1; May be required for ribosome biogenesis
RPF2	9606.ENSP00000402338	Ribosome production factor 2 homolog; Involved in ribosomal large subunit assembly. May regulate the localization of the 5S RNP/5S ribonucleoprotein particle to the nucleolus
RPL3L	9606.ENSP00000268661	Ribosomal protein L3 like; Belongs to the universal ribosomal protein uL3 family
RPMS17	9606.ENSP00000285298	Mitochondrial ribosomal protein S17; Belongs to the universal ribosomal protein uS17 family
RPN1	9606.ENSP00000296255	Dolichyl-diphosphooligosaccharide--protein glycosyltransferase subunit 1; Essential subunit of the N-oligosaccharyl transferase (OST) complex which catalyzes the transfer of a high mannose oligosaccharide from a lipid-linked oligosaccharide donor to an asparagine residue within an Asn-X-Ser/Thr consensus motif in nascent polypeptide chains; Belongs to the OST1 family
RPN2	9606.ENSP00000237530	Dolichyl-diphosphooligosaccharide--protein glycosyltransferase subunit 2; Essential subunit of the N-oligosaccharyl transferase (OST) complex which catalyzes the transfer of a high mannose oligosaccharide from a lipid-linked oligosaccharide donor to an asparagine residue within an Asn-X-Ser/Thr consensus motif in nascent polypeptide chains; Belongs to the SWP1 family
RPUSD2	9606.ENSP00000323288	RNA pseudouridylate synthase domain containing 2
RRM2	9606.ENSP00000353770	Ribonucleoside-diphosphate reductase subunit M2; Provides the precursors necessary for DNA synthesis. Catalyzes the biosynthesis of deoxyribonucleotides from the corresponding ribonucleotides. Inhibits Wnt signaling; Belongs to the ribonucleoside diphosphate reductase small chain family
RRM2B	9606.ENSP00000251810	Ribonucleoside-diphosphate reductase subunit M2 B; Plays a pivotal role in cell survival by repairing damaged DNA in a p53/TP53-dependent manner. Supplies deoxyribonucleotides for DNA repair in cells arrested at G1 or G2. Contains an iron-tyrosyl free radical center required for catalysis. Forms an active ribonucleotide reductase (RNR) complex with RRM1 which is expressed both in resting and prol…
RRP15	9606.ENSP00000355899	RRP15-like protein; Ribosomal RNA processing 15 homolog
RRP7A	9606.ENSP00000321449	Ribosomal RNA processing 7 homolog A; UTPc subcomplex
RRP9	9606.ENSP00000232888	U3 small nucleolar RNA-interacting protein 2; Component of a nucleolar small nuclear ribonucleoprotein particle (snoRNP) thought to participate in the processing and modification of pre-ribosomal RNA; Belongs to the WD repeat RRP9 family
RSAD2	9606.ENSP00000371471	Radical S-adenosyl methionine domain-containing protein 2; Interferon-inducible iron-sulfur (4FE-4S) cluster- binding antiviral protein which plays a major role in the cell antiviral state induced by type I and type II interferon. Can inhibit a wide range of DNA and RNA viruses, including human cytomegalovirus (HCMV), hepatitis C virus (HCV), west Nile virus (WNV), dengue virus, sindbis virus, in…
RSL1D1	9606.ENSP00000460871	Ribosomal L1 domain-containing protein 1; Regulates cellular senescence through inhibition of PTEN translation. Acts as a pro-apoptotic regulator in response to DNA damage; Belongs to the universal ribosomal protein uL1 family. Highly divergent
RSPO3	9606.ENSP00000349131	R-spondin-3; Activator of the canonical Wnt signaling pathway by acting as a ligand for LGR4-6 receptors, which acts as a key regulator of angiogenesis. Upon binding to LGR4-6 (LGR4, LGR5 or LGR6), LGR4-6 associate with phosphorylated LRP6 and frizzled receptors that are activated by extracellular Wnt receptors, triggering the canonical Wnt signaling pathway to increase expression of target genes…
RTCA	9606.ENSP00000260563	RNA 3'-terminal phosphate cyclase; Catalyzes the conversion of 3'-phosphate to a 2',3'- cyclic phosphodiester at the end of RNA. The mechanism of action of the enzyme occurs in 3 steps: (A) adenylation of the enzyme by ATP; (B) transfer of adenylate to an RNA-N3'P to produce RNA- N3'PP5'A; (C) and attack of the adjacent 2'-hydroxyl on the 3'- phosphorus in the diester linkage to produce the cycli…
RTP3	9606.ENSP00000296142	Receptor-transporting protein 3; Promotes functional cell surface expression of the bitter taste receptors TAS2R16 and TAS2R43; Belongs to the TMEM7 family
RWDD1	9606.ENSP00000420357	RWD domain-containing protein 1; Protects DRG2 from proteolytic degradation; Belongs to the RWDD1/GIR2 family
SACM1L	9606.ENSP00000373713	Phosphatidylinositide phosphatase SAC1; Phosphoinositide phosphatase that hydrolyzes phosphatidylinositol 3-phosphate (PtdIns(3)P) and phosphatidylinositol 4-phosphate (PtdIns(4)P). Has low activity towards PtdIns(3,5)P2 (By similarity)
SAE1	9606.ENSP00000270225	SUMO-activating enzyme subunit 1; The heterodimer acts as an E1 ligase for SUMO1, SUMO2, SUMO3, and probably SUMO4. It mediates ATP-dependent activation of SUMO proteins followed by formation of a thioester bond between a SUMO protein and a conserved active site cysteine residue on UBA2/SAE2; Ubiquitin like modifier activating enzymes
SAMM50	9606.ENSP00000345445	Sorting and assembly machinery component 50 homolog; Plays a crucial role in the maintenance of the structure of mitochondrial cristae and the proper assembly of the mitochondrial respiratory chain complexes. Required for the assembly of TOMM40 into the TOM complex
SARS	9606.ENSP00000234677	Serine--tRNA ligase, cytoplasmic; Catalyzes the attachment of serine to tRNA(Ser) in a two-step reaction: serine is first activated by ATP to form Ser- AMP and then transferred to the acceptor end of tRNA(Ser). Is probably also able to aminoacylate tRNA(Sec) with serine, to form the misacylated tRNA L-seryl-tRNA(Sec), which will be further converted into selenocysteinyl-tRNA(Sec). In the nucleus,…
SAT1	9606.ENSP00000368572	Diamine acetyltransferase 1; Enzyme which catalyzes the acetylation of polyamines. Substrate specificity: norspermidine = spermidine >> spermine > N(1)-acetylspermine > putrescine. This highly regulated enzyme allows a fine attenuation of the intracellular concentration of polyamines. Also involved in the regulation of polyamine transport out of cells. Acts on 1,3-diaminopropane, 1,5-diaminopenta…
SAT2	9606.ENSP00000269298	Diamine acetyltransferase 2; Enzyme which catalyzes the acetylation of polyamines. Substrate specificity: norspermidine > spermidine = spermine >> N(1)acetylspermine = putrescine; GCN5 related N-acetyltransferases
SCARB2	9606.ENSP00000264896	Lysosome membrane protein 2; Acts as a lysosomal receptor for glucosylceramidase (GBA) targeting; Belongs to the CD36 family
SCCPDH	9606.ENSP00000355467	Saccharopine dehydrogenase-like oxidoreductase; Saccharopine dehydrogenase; Belongs to the saccharopine dehydrogenase family
SCO1	9606.ENSP00000255390	Protein SCO1 homolog, mitochondrial; Thought to play a role in cellular copper homeostasis, mitochondrial redox signaling or insertion of copper into the active site of COX; Belongs to the SCO1/2 family
SCP2	9606.ENSP00000360569	Non-specific lipid-transfer protein; Mediates in vitro the transfer of all common phospholipids, cholesterol and gangliosides between membranes. May play a role in regulating steroidogenesis
SDF2	9606.ENSP00000247020	Stromal cell derived factor 2
SDF2L1	9606.ENSP00000248958	Stromal cell derived factor 2 like 1
SDHB	9606.ENSP00000364649	Succinate dehydrogenase [ubiquinone] iron-sulfur subunit, mitochondrial; Iron-sulfur protein (IP) subunit of succinate dehydrogenase (SDH) that is involved in complex II of the mitochondrial electron transport chain and is responsible for transferring electrons from succinate to ubiquinone (coenzyme Q)
SDHC	9606.ENSP00000356953	Succinate dehydrogenase cytochrome b560 subunit, mitochondrial; Membrane-anchoring subunit of succinate dehydrogenase (SDH) that is involved in complex II of the mitochondrial electron transport chain and is responsible for transferring electrons from succinate to ubiquinone (coenzyme Q); Belongs to the cytochrome b560 family
SDHD	9606.ENSP00000364699	Succinate dehydrogenase [ubiquinone] cytochrome b small subunit, mitochondrial; Membrane-anchoring subunit of succinate dehydrogenase (SDH) that is involved in complex II of the mitochondrial electron transport chain and is responsible for transferring electrons from succinate to ubiquinone (coenzyme Q)
SEC11A	9606.ENSP00000452697	Signal peptidase complex catalytic subunit SEC11A; Component of the microsomal signal peptidase complex which removes signal peptides from nascent proteins as they are translocated into the lumen of the endoplasmic reticulum
SEC13	9606.ENSP00000373312	Protein SEC13 homolog; Functions as a component of the nuclear pore complex (NPC) and the COPII coat. At the endoplasmic reticulum, SEC13 is involved in the biogenesis of COPII-coated vesicles; Belongs to the WD repeat SEC13 family
SEC22A	9606.ENSP00000310521	Vesicle-trafficking protein SEC22a; May be involved in vesicle transport between the ER and the Golgi complex; SNAREs
SEC62	9606.ENSP00000337688	Translocation protein SEC62; Required for preprotein translocation
SELENBP1	9606.ENSP00000397261	Selenium-binding protein 1; Selenium-binding protein which may be involved in the sensing of reactive xenobiotics in the cytoplasm. May be involved in intra-Golgi protein transport (By similarity)
SETMAR	9606.ENSP00000373354	Histone-lysine N-methyltransferase SETMAR; Protein derived from the fusion of a methylase with the transposase of an Hsmar1 transposon that plays a role in DNA double-strand break repair, stalled replication fork restart and DNA integration. DNA-binding protein, it is indirectly recruited to sites of DNA damage through protein-protein interactions. Has also kept a sequence-specific DNA-binding ac…
SFT2D3	9606.ENSP00000310803	Vesicle transport protein SFT2C; May be involved in fusion of retrograde transport vesicles derived from an endocytic compartment with the Golgi complex
SFXN2	9606.ENSP00000358909	Sideroflexin-2; Potential iron transporter; Sideroflexins
SGPP1	9606.ENSP00000247225	Sphingosine-1-phosphate phosphatase 1; Specifically dephosphorylates sphingosine 1-phosphate (S1P), dihydro-S1P, and phyto-S1P. Does not act on ceramide 1- phoshate, lysophosphatidic acid or phosphatidic acid. Regulates the intracellular levels of the bioactive sphingolipid metabolite S1P that regulates diverse biological processes acting both as an extracellular receptor ligand or as an intracel…
SHFM1	9606.ENSP00000481021	Putative protein SEM1, isoform 2; Split hand/foot malformation (ectrodactyly) type 1
SKIDA1	9606.ENSP00000410041	SKI/DACH domain containing 1
SLBP	9606.ENSP00000417686	Histone RNA hairpin-binding protein; RNA-binding protein involved in the histone pre-mRNA processing. Binds the stem-loop structure of replication-dependent histone pre-mRNAs and contributes to efficient 3'-end processing by stabilizing the complex between histone pre-mRNA and U7 small nuclear ribonucleoprotein (snRNP), via the histone downstream element (HDE). Plays an important role in targetin…
SLC10A2	9606.ENSP00000245312	Ileal sodium/bile acid cotransporter; Plays a critical role in the sodium-dependent reabsorption of bile acids from the lumen of the small intestine. Plays a key role in cholesterol metabolism; Belongs to the bile acid:sodium symporter (BASS) (TC 2.A.28) family
SLC11A2	9606.ENSP00000378364	Natural resistance-associated macrophage protein 2; Important in metal transport, in particular iron. Can also transport manganese, cobalt, cadmium, nickel, vanadium and lead. Involved in apical iron uptake into duodenal enterocytes. Involved in iron transport from acidified endosomes into the cytoplasm of erythroid precursor cells. May play an important role in hepatic iron accumulation and tiss…
SLC16A1	9606.ENSP00000441065	Monocarboxylate transporter 1; Proton-coupled monocarboxylate transporter. Catalyzes the rapid transport across the plasma membrane of many monocarboxylates such as lactate, pyruvate, branched-chain oxo acids derived from leucine, valine and isoleucine, and the ketone bodies acetoacetate, beta-hydroxybutyrate and acetate. Depending on the tissue and on cicumstances, mediates the import or export …
SLC16A10	9606.ENSP00000357844	Monocarboxylate transporter 10; Sodium-independent transporter that mediates the uptake of aromatic acids. Can function as a net efflux pathway for aromatic amino acids in the basosolateral epithelial cells (By similarity); Belongs to the major facilitator superfamily. Monocarboxylate porter (TC 2.A.1.13) family
SLC16A12	9606.ENSP00000360855	Monocarboxylate transporter 12; Proton-linked monocarboxylate transporter that mediates creatine transport across the plasma membrane; Belongs to the major facilitator superfamily. Monocarboxylate porter (TC 2.A.1.13) family
SLC16A13	9606.ENSP00000309751	Monocarboxylate transporter 13; Proton-linked monocarboxylate transporter. May catalyze the transport of monocarboxylates across the plasma membrane; Belongs to the major facilitator superfamily. Monocarboxylate porter (TC 2.A.1.13) family
SLC16A14	9606.ENSP00000295190	Monocarboxylate transporter 14; Proton-linked monocarboxylate transporter. May catalyze the transport of monocarboxylates across the plasma membrane; Solute carriers
SLC16A3	9606.ENSP00000463978	Monocarboxylate transporter 4; Proton-linked monocarboxylate transporter. Catalyzes the rapid transport across the plasma membrane of many monocarboxylates such as lactate, pyruvate, branched-chain oxo acids derived from leucine, valine and isoleucine, and the ketone bodies acetoacetate, beta-hydroxybutyrate and acetate (By similarity); Belongs to the major facilitator superfamily. Monocarboxylat…
SLC16A7	9606.ENSP00000261187	Monocarboxylate transporter 2; Proton-coupled monocarboxylate transporter. Catalyzes the rapid transport across the plasma membrane of many monocarboxylates such as lactate, pyruvate, branched-chain oxo acids derived from leucine, valine and isoleucine, and the ketone bodies acetoacetate, beta-hydroxybutyrate and acetate. Functions as high-affinity pyruvate transporter; Belongs to the major facil…
SLC17A5	9606.ENSP00000348019	Sialin; Transports glucuronic acid and free sialic acid out of the lysosome after it is cleaved from sialoglycoconjugates undergoing degradation, this is required for normal CNS myelination. Mediates aspartate and glutamate membrane potential- dependent uptake into synaptic vesicles and synaptic-like microvesicles. Also functions as an electrogenic 2NO(3)(-)/H(+) cotransporter in the plasma membr…
SLC22A13	9606.ENSP00000310241	Solute carrier family 22 member 13
SLC22A15	9606.ENSP00000358515	Solute carrier family 22 member 15; Probably transports organic cations (By similarity). Appears not to be the agmatine transporter; Solute carriers
SLC22A18	9606.ENSP00000369948	Solute carrier family 22 member 18; May act as a transporter of organic cations based on a proton efflux antiport mechanism. May play a role in the transport of chloroquine and quinidine-related compounds in kidney; Solute carriers
SLC22A4	9606.ENSP00000200652	Solute carrier family 22 member 4; Sodium-ion dependent, low affinity carnitine transporter. Probably transports one sodium ion with one molecule of carnitine. Also transports organic cations such as tetraethylammonium (TEA) without the involvement of sodium. Relative uptake activity ratio of carnitine to TEA is 1.78. A key substrate of this transporter seems to be ergothioneine (ET); Deafness as…
SLC22A5	9606.ENSP00000245407	Solute carrier family 22 member 5; Sodium-ion dependent, high affinity carnitine transporter. Involved in the active cellular uptake of carnitine. Transports one sodium ion with one molecule of carnitine. Also transports organic cations such as tetraethylammonium (TEA) without the involvement of sodium. Also relative uptake activity ratio of carnitine to TEA is 11.3; Solute carriers
SLC25A1	9606.ENSP00000215882	Tricarboxylate transport protein, mitochondrial; Involved in citrate-H(+)/malate exchange. Important for the bioenergetics of hepatic cells as it provides a carbon source for fatty acid and sterol biosyntheses, and NAD(+) for the glycolytic pathway; Solute carriers
SLC25A11	9606.ENSP00000225665	Mitochondrial 2-oxoglutarate/malate carrier protein; Catalyzes the transport of 2-oxoglutarate across the inner mitochondrial membrane in an electroneutral exchange for malate or other dicarboxylic acids, and plays an important role in several metabolic processes, including the malate-aspartate shuttle, the oxoglutarate/isocitrate shuttle, in gluconeogenesis from lactate, and in nitrogen metaboli…
SLC25A20	9606.ENSP00000326305	Mitochondrial carnitine/acylcarnitine carrier protein; Mediates the transport of acylcarnitines of different length across the mitochondrial inner membrane from the cytosol to the mitochondrial matrix for their oxidation by the mitochondrial fatty acid-oxidation pathway; Solute carriers
SLC25A21	9606.ENSP00000329452	Mitochondrial 2-oxodicarboxylate carrier; Transports C5-C7 oxodicarboxylates across the inner membranes of mitochondria. Can transport 2-oxoadipate, 2- oxoglutarate, adipate, glutarate, and to a lesser extent, pimelate, 2-oxopimelate, 2-aminoadipate, oxaloacetate, and citrate; Belongs to the mitochondrial carrier (TC 2.A.29) family
SLC25A26	9606.ENSP00000346955	S-adenosylmethionine mitochondrial carrier protein; Mitochondrial solute carriers shuttle metabolites, nucleotides, and cofactors through the mitochondrial inner membrane. Specifically mediates the transport of S- adenosylmethionine (SAM) into the mitochondria
SLC25A45	9606.ENSP00000381782	Solute carrier family 25 member 45; Belongs to the mitochondrial carrier (TC 2.A.29) family
SLC25A46	9606.ENSP00000348211	Solute carrier family 25 member 46; May play a role in mitochondrial dynamics by controlling mitochondrial membrane fission; Belongs to the mitochondrial carrier (TC 2.A.29) family
SLC26A5	9606.ENSP00000304783	Prestin; Motor protein that converts auditory stimuli to length changes in outer hair cells and mediates sound amplification in the mammalian hearing organ. Prestin is a bidirectional voltage- to-force converter, it can operate at microsecond rates. It uses cytoplasmic anions as extrinsic voltage sensors, probably chloride and bicarbonate. After binding to a site with millimolar affinity, these a…
SLC27A1	9606.ENSP00000252595	Long-chain fatty acid transport protein 1; Involved in translocation of long-chain fatty acids (LFCA) across the plasma membrane. The LFCA import appears to be hormone-regulated in a tissue-specific manner. In adipocytes, but not myocytes, insulin induces a rapid translocation of FATP1 from intracellular compartments to the plasma membrane, paralleled by increased LFCA uptake. May act directly as…
SLC27A2	9606.ENSP00000267842	Very long-chain acyl-CoA synthetase; Acyl-CoA synthetase probably involved in bile acid metabolism. Proposed to activate C27 precursors of bile acids to their CoA thioesters derivatives before side chain cleavage via peroxisomal beta-oxidation occurs. In vitro, activates 3-alpha,7- alpha,12-alpha-trihydroxy-5-beta-cholestanate (THCA), the C27 precursor of cholic acid deriving from the de novo syn…
SLC27A5	9606.ENSP00000263093	Bile acyl-CoA synthetase; Acyl-CoA synthetase involved in bile acid metabolism. Proposed to catalyze the first step in the conjugation of C24 bile acids (choloneates) to glycine and taurine before excretion into bile canaliculi by activating them to their CoA thioesters. Seems to activate secondary bile acids entering the liver from the enterohepatic circulation. In vitro, also activates 3-alpha,…
SLC31A1	9606.ENSP00000363329	High affinity copper uptake protein 1; High-affinity, saturable copper transporter involved in dietary copper uptake; Solute carriers
SLC33A1	9606.ENSP00000376587	Acetyl-coenzyme A transporter 1; Probable acetyl-CoA transporter necessary for O- acetylation of gangliosides. Negatively regulates BMP signaling; Solute carriers
SLC34A2	9606.ENSP00000371483	Sodium-dependent phosphate transport protein 2B; May be involved in actively transporting phosphate into cells via Na(+) cotransport. It may be the main phosphate transport protein in the intestinal brush border membrane. May have a role in the synthesis of surfactant in lungs' alveoli; Belongs to the SLC34A transporter family
SLC36A3	9606.ENSP00000366942	Proton-coupled amino acid transporter 3; Solute carrier family 36 member 3
SLC39A11	9606.ENSP00000445829	Zinc transporter ZIP11; Functions as a cellular zinc transporter; Solute carriers
SLC39A7	9606.ENSP00000363809	Zinc transporter SLC39A7; Zinc transporter, that transports Zn(2+) from the endoplasmic reticulum/Golgi apparatus to the cytosol. Transport is stimulated by growth factors, such as EGF, and Ca(2+), as well as by exogenous Zn(2+); Belongs to the ZIP transporter (TC 2.A.5) family. KE4/Catsup subfamily
SLC39A9	9606.ENSP00000336887	Zinc transporter ZIP9; May act as a zinc-influx transporter; Belongs to the ZIP transporter (TC 2.A.5) family
SLC46A3	9606.ENSP00000370192	Solute carrier family 46 member 3; Belongs to the major facilitator superfamily. SLC46A family
SLC48A1	9606.ENSP00000415998	Heme transporter HRG1; Heme transporter that regulates intracellular heme availability through the endosomal or lysosomal compartment; Solute carriers
SLC50A1	9606.ENSP00000357389	Sugar transporter SWEET1; Mediates sugar transport across membranes. May stimulate V(D)J recombination by the activation of RAG1; Solute carriers
SLC6A13	9606.ENSP00000339260	Sodium- and chloride-dependent GABA transporter 2; Sodium-dependent GABA and taurine transporter. In presynaptic terminals, regulates GABA signaling termination through GABA uptake. May also be involved in beta-alanine transport; Solute carriers
SLC6A6	9606.ENSP00000480890	Sodium- and chloride-dependent taurine transporter; Sodium-dependent taurine and beta-alanine transporter. Chloride ions are necessary for optimal uptake; Solute carriers
SLCO3A1	9606.ENSP00000320634	Solute carrier organic anion transporter family member 3A1; Mediates the Na(+)-independent transport of organic anions such as estrone-3-sulfate. Mediates transport of prostaglandins (PG) E1 and E2, thyroxine (T4), deltorphin II, BQ-123 and vasopressin, but not DPDPE (a derivative of enkephalin lacking an N-terminal tyrosine residue), estrone-3- sulfate, taurocholate, digoxin nor DHEAS; Belongs t…
SMARCB1	9606.ENSP00000263121	SWI/SNF-related matrix-associated actin-dependent regulator of chromatin subfamily B member 1; Core component of the BAF (hSWI/SNF) complex. This ATP- dependent chromatin-remodeling complex plays important roles in cell proliferation and differentiation, in cellular antiviral activities and inhibition of tumor formation. The BAF complex is able to create a stable, altered form of chromatin that c…
SMC2	9606.ENSP00000286398	Structural maintenance of chromosomes protein 2; Central component of the condensin complex, a complex required for conversion of interphase chromatin into mitotic-like condense chromosomes. The condensin complex probably introduces positive supercoils into relaxed DNA in the presence of type I topoisomerases and converts nicked DNA into positive knotted forms in the presence of type II topoisome…
SMC4	9606.ENSP00000349961	Structural maintenance of chromosomes protein 4; Central component of the condensin complex, a complex required for conversion of interphase chromatin into mitotic-like condense chromosomes. The condensin complex probably introduces positive supercoils into relaxed DNA in the presence of type I topoisomerases and converts nicked DNA into positive knotted forms in the presence of type II topoisome…
SMIM15	9606.ENSP00000339324	Small integral membrane protein 15
SMIM20	9606.ENSP00000427407	Small integral membrane protein 20; Component of the MITRAC (mitochondrial translation regulation assembly intermediate of cytochrome c oxidase complex) complex, that regulates cytochrome c oxidase assembly. Promotes the progression of complex assembly after the association of MT- CO1/COX1 with COX4I1 and COX6C. Chaperone-like assembly factor required to stabilize newly synthesized MT-CO1/COX1 an…
SMOX	9606.ENSP00000478305	Spermine oxidase; Flavoenzyme which catalyzes the oxidation of spermine to spermidine. Can also use N(1)-acetylspermine and spermidine as substrates, with different affinity depending on the isoform (isozyme) and on the experimental conditions. Plays an important role in the regulation of polyamine intracellular concentration and has the potential to act as a determinant of cellular sensitivity t…
SNAP29	9606.ENSP00000215730	Synaptosomal-associated protein 29; SNAREs, soluble N-ethylmaleimide-sensitive factor- attachment protein receptors, are essential proteins for fusion of cellular membranes. SNAREs localized on opposing membranes assemble to form a trans-SNARE complex, an extended, parallel four alpha-helical bundle that drives membrane fusion. SNAP29 is a SNARE involved in autophagy through the direct control of…
SNAPIN	9606.ENSP00000357674	SNARE-associated protein Snapin; Component of the BLOC-1 complex, a complex that is required for normal biogenesis of lysosome-related organelles (LRO), such as platelet dense granules and melanosomes. In concert with the AP-3 complex, the BLOC-1 complex is required to target membrane protein cargos into vesicles assembled at cell bodies for delivery into neurites and nerve terminals. The BLOC-1 …
SNRPA1	9606.ENSP00000254193	U2 small nuclear ribonucleoprotein A; This protein is associated with sn-RNP U2. It helps the A' protein to bind stem loop IV of U2 snRNA; Belongs to the U2 small nuclear ribonucleoprotein A family
SNRPD2	9606.ENSP00000342374	Small nuclear ribonucleoprotein Sm D2; Core component of the spliceosomal U1, U2, U4 and U5 small nuclear ribonucleoproteins (snRNPs), the building blocks of the spliceosome. Thereby, plays an important role in the splicing of cellular pre-mRNAs. Most spliceosomal snRNPs contain a common set of Sm proteins SNRPB, SNRPD1, SNRPD2, SNRPD3, SNRPE, SNRPF and SNRPG that assemble in a heptameric protein…
SNRPD3	9606.ENSP00000215829	Small nuclear ribonucleoprotein Sm D3; Core component of the spliceosomal U1, U2, U4 and U5 small nuclear ribonucleoproteins (snRNPs), the building blocks of the spliceosome. Thereby, plays an important role in the splicing of cellular pre-mRNAs. Most spliceosomal snRNPs contain a common set of Sm proteins SNRPB, SNRPD1, SNRPD2, SNRPD3, SNRPE, SNRPF and SNRPG that assemble in a heptameric protein…
SNRPF	9606.ENSP00000266735	Small nuclear ribonucleoprotein F; Core component of the spliceosomal U1, U2, U4 and U5 small nuclear ribonucleoproteins (snRNPs), the building blocks of the spliceosome. Thereby, plays an important role in the splicing of cellular pre-mRNAs. Most spliceosomal snRNPs contain a common set of Sm proteins SNRPB, SNRPD1, SNRPD2, SNRPD3, SNRPE, SNRPF and SNRPG that assemble in a heptameric protein rin…
SNRPG	9606.ENSP00000272348	Small nuclear ribonucleoprotein G; Core component of the spliceosomal U1, U2, U4 and U5 small nuclear ribonucleoproteins (snRNPs), the building blocks of the spliceosome. Thereby, plays an important role in the splicing of cellular pre-mRNAs. Most spliceosomal snRNPs contain a common set of Sm proteins SNRPB, SNRPD1, SNRPD2, SNRPD3, SNRPE, SNRPF and SNRPG that assemble in a heptameric protein rin…
SNX2	9606.ENSP00000368831	Sorting nexin-2; Involved in several stages of intracellular trafficking. Interacts with membranes containing phosphatidylinositol 3- phosphate (PtdIns(3P)) or phosphatidylinositol 3,5-bisphosphate (PtdIns(3,5)P2). Acts in part as component of the retromer membrane-deforming SNX-BAR subcomplex. The SNX-BAR retromer mediates retrograde transport of cargo proteins from endosomes to the trans-Golgi …
SOD1	9606.ENSP00000270142	Superoxide dismutase [Cu-Zn]; Destroys radicals which are normally produced within the cells and which are toxic to biological systems
SPAG7	9606.ENSP00000206020	Sperm associated antigen 7
SPC25	9606.ENSP00000282074	Kinetochore protein Spc25; Acts as a component of the essential kinetochore- associated NDC80 complex, which is required for chromosome segregation and spindle checkpoint activity. Required for kinetochore integrity and the organization of stable microtubule binding sites in the outer plate of the kinetochore. The NDC80 complex synergistically enhances the affinity of the SKA1 complex for microtu…
SPCS3	9606.ENSP00000427463	Signal peptidase complex subunit 3; Component of the microsomal signal peptidase complex which removes signal peptides and other N-terminal peptides from nascent proteins as they are translocated into the lumen of the endoplasmic reticulum
SPPL2C	9606.ENSP00000332488	Signal peptide peptidase-like 2C; Intramembrane-cleaving aspartic protease (I-CLiP) that may be able to cleave type II membrane signal peptides in the hydrophobic plane of the membrane
SPR	9606.ENSP00000234454	Sepiapterin reductase; Catalyzes the final one or two reductions in tetra- hydrobiopterin biosynthesis to form 5,6,7,8-tetrahydrobiopterin; Belongs to the sepiapterin reductase family
SQRDL	9606.ENSP00000260324	Sulfide:quinone oxidoreductase, mitochondrial; Catalyzes the oxidation of hydrogen sulfide with the help of a quinone, such as ubiquinone, giving rise to thiosulfate and ultimately to sulfane (molecular sulfur) atoms. Requires an additional electron acceptor; can use sulfite, sulfide or cyanide (in vitro)
SRL	9606.ENSP00000382518	Sarcalumenin; May be involved in the regulation of calcium transport
SRM	9606.ENSP00000366156	Spermidine synthase; Catalyzes the production of spermidine from putrescine and decarboxylated S-adenosylmethionine (dcSAM). Has a strong preference for putrescine as substrate, and has very low activity towards 1,3-diaminopropane. Has extremely low activity towards spermidine
SRP14	9606.ENSP00000267884	Signal recognition particle 14 kDa protein; Signal-recognition-particle assembly has a crucial role in targeting secretory proteins to the rough endoplasmic reticulum membrane. SRP9 together with SRP14 and the Alu portion of the SRP RNA, constitutes the elongation arrest domain of SRP. The complex of SRP9 and SRP14 is required for SRP RNA binding
SRP68	9606.ENSP00000312066	Signal recognition particle subunit SRP68; Signal-recognition-particle assembly has a crucial role in targeting secretory proteins to the rough endoplasmic reticulum membrane. SRP68 binds the 7S RNA, SRP72 binds to this complex subsequently. This ribonucleoprotein complex might interact directly with the docking protein in the ER membrane and possibly participate in the elongation arrest function
SRPRB	9606.ENSP00000418401	Signal recognition particle receptor subunit beta; Component of the SRP (signal recognition particle) receptor. Ensures, in conjunction with the signal recognition particle, the correct targeting of the nascent secretory proteins to the endoplasmic reticulum membrane system. Has GTPase activity. May mediate the membrane association of SRPR (By similarity)
SRR	9606.ENSP00000339435	Serine racemase; Catalyzes the synthesis of D-serine from L-serine. D- serine is a key coagonist with glutamate at NMDA receptors. Has dehydratase activity towards both L-serine and D-serine
SRSF1	9606.ENSP00000258962	Serine/arginine-rich splicing factor 1; Plays a role in preventing exon skipping, ensuring the accuracy of splicing and regulating alternative splicing. Interacts with other spliceosomal components, via the RS domains, to form a bridge between the 5'- and 3'-splice site binding components, U1 snRNP and U2AF. Can stimulate binding of U1 snRNP to a 5'-splice site-containing pre-mRNA. Binds to purin…
SRSF2	9606.ENSP00000376276	Serine/arginine-rich splicing factor 2; Necessary for the splicing of pre-mRNA. It is required for formation of the earliest ATP-dependent splicing complex and interacts with spliceosomal components bound to both the 5'- and 3'-splice sites during spliceosome assembly. It also is required for ATP-dependent interactions of both U1 and U2 snRNPs with pre- mRNA. Interacts with other spliceosomal com…
SSBP1	9606.ENSP00000419665	Single-stranded DNA-binding protein, mitochondrial; This protein binds preferentially and cooperatively to ss-DNA. Probably involved in mitochondrial DNA replication. Associates with mitochondrial DNA
SSR1	9606.ENSP00000244763	Translocon-associated protein subunit alpha; TRAP proteins are part of a complex whose function is to bind calcium to the ER membrane and thereby regulate the retention of ER resident proteins. May be involved in the recycling of the translocation apparatus after completion of the translocation process or may function as a membrane-bound chaperone facilitating folding of translocated proteins; Mi…
SSR2	9606.ENSP00000295702	Translocon-associated protein subunit beta; TRAP proteins are part of a complex whose function is to bind calcium to the ER membrane and thereby regulate the retention of ER resident proteins; Belongs to the TRAP-beta family
STARD7	9606.ENSP00000338030	StAR-related lipid transfer protein 7, mitochondrial; May play a protective role in mucosal tissues by preventing exaggerated allergic responses; StAR related lipid transfer domain containing
STOML2	9606.ENSP00000348886	Stomatin-like protein 2, mitochondrial; Mitochondrial protein that probably regulates the biogenesis and the activity of mitochondria. Stimulates cardiolipin biosynthesis, binds cardiolipin-enriched membranes where it recruits and stabilizes some proteins including prohibitin and may therefore act in the organization of functional microdomains in mitochondrial membranes. Through regulation of the…
STRAP	9606.ENSP00000392270	Serine-threonine kinase receptor-associated protein; The SMN complex plays a catalyst role in the assembly of small nuclear ribonucleoproteins (snRNPs), the building blocks of the spliceosome. Thereby, plays an important role in the splicing of cellular pre-mRNAs. Most spliceosomal snRNPs contain a common set of Sm proteins SNRPB, SNRPD1, SNRPD2, SNRPD3, SNRPE, SNRPF and SNRPG that assemble in a …
STS	9606.ENSP00000217961	Steryl-sulfatase; Conversion of sulfated steroid precursors to estrogens during pregnancy; Sulfatases
STT3A	9606.ENSP00000376472	Dolichyl-diphosphooligosaccharide--protein glycosyltransferase subunit STT3A; Catalytic subunit of the N-oligosaccharyl transferase (OST) complex which catalyzes the transfer of a high mannose oligosaccharide from a lipid-linked oligosaccharide donor to an asparagine residue within an Asn-X-Ser/Thr consensus motif in nascent polypeptide chains. N-glycosylation occurs cotranslationally and the com…
STT3B	9606.ENSP00000295770	Dolichyl-diphosphooligosaccharide--protein glycosyltransferase subunit STT3B; Catalytic subunit of the N-oligosaccharyl transferase (OST) complex which catalyzes the transfer of a high mannose oligosaccharide from a lipid-linked oligosaccharide donor to an asparagine residue within an Asn-X-Ser/Thr consensus motif in nascent polypeptide chains. N-glycosylation occurs cotranslationally and the com…
SUCLA2	9606.ENSP00000367923	Succinate--CoA ligase [ADP-forming] subunit beta, mitochondrial; ATP-specific succinyl-CoA synthetase functions in the citric acid cycle (TCA), coupling the hydrolysis of succinyl-CoA to the synthesis of ATP and thus represents the only step of substrate-level phosphorylation in the TCA. The beta subunit provides nucleotide specificity of the enzyme and binds the substrate succinate, while the bi…
SUCLG2	9606.ENSP00000419325	Succinate--CoA ligase [GDP-forming] subunit beta, mitochondrial; GTP-specific succinyl-CoA synthetase functions in the citric acid cycle (TCA), coupling the hydrolysis of succinyl-CoA to the synthesis of GTP and thus represents the only step of substrate-level phosphorylation in the TCA. The beta subunit provides nucleotide specificity of the enzyme and binds the substrate succinate, while the bi…
SULT1A2	9606.ENSP00000378992	Sulfotransferase 1A2; Sulfotransferase that utilizes 3'-phospho-5'-adenylyl sulfate (PAPS) as sulfonate donor to catalyze the sulfate conjugation of catecholamines, phenolic drugs and neurotransmitters. Is also responsible for the sulfonation and activation of minoxidil. Mediates the metabolic activation of carcinogenic N-hydroxyarylamines to DNA binding products and could so participate as modul…
SULT1B1	9606.ENSP00000308770	Sulfotransferase family cytosolic 1B member 1; Sulfotransferase that utilizes 3'-phospho-5'-adenylyl sulfate (PAPS) as sulfonate donor to catalyze the sulfate conjugation of many hormones, neurotransmitters, drugs and xenobiotic compounds. Sulfonation increases the water solubility of most compounds, and therefore their renal excretion, but it can also result in bioactivation to form active metab…
SULT1C2	9606.ENSP00000319622	Sulfotransferase 1C2; Sulfotransferase that utilizes 3'-phospho-5'-adenylyl sulfate (PAPS) as sulfonate donor to catalyze the sulfate conjugation of drugs, xenobiotic compounds, hormones, and neurotransmitters. May be involved in the activation of carcinogenic hydroxylamines. Shows activity towards p-nitrophenol and N-hydroxy-2-acetylamino-fluorene (N-OH-2AAF); Sulfotransferases, cytosolic
SULT1C4	9606.ENSP00000272452	Sulfotransferase 1C4; Sulfotransferase that utilizes 3'-phospho-5'-adenylyl sulfate (PAPS) as sulfonate donor to catalyze the sulfate conjugation of drugs, xenobiotic compounds, hormones, and neurotransmitters. May be involved in the activation of carcinogenic hydroxylamines. Shows activity towards p-nitrophenol and N-hydroxy-2-acetylamino-fluorene (N-OH-2AAF)
SULT1E1	9606.ENSP00000226444	Estrogen sulfotransferase; Sulfotransferase that utilizes 3'-phospho-5'-adenylyl sulfate (PAPS) as sulfonate donor to catalyze the sulfate conjugation of estradiol and estrone. May play a role in the regulation of estrogen receptor activity by metabolizing free estradiol. Maximally sulfates beta-estradiol and estrone at concentrations of 20 nM. Also sulfates dehydroepiandrosterone, pregnenolone, …
SULT4A1	9606.ENSP00000332565	Sulfotransferase 4A1; Atypical sulfotransferase family member with very low affinity for 3'-phospho-5'-adenylyl sulfate (PAPS) and very low catalytic activity towards L-triiodothyronine, thyroxine, estrone, p-nitrophenol, 2-naphthylamine, and 2-beta-naphthol. May have a role in the metabolism of drugs and neurotransmitters in the CNS; Sulfotransferases, cytosolic
SUMF1	9606.ENSP00000272902	Sulfatase-modifying factor 1; Using molecular oxygen and an unidentified reducing agent, oxidizes a cysteine residue in the substrate sulfatase to an active site 3-oxoalanine residue, which is also called C(alpha)-formylglycine. Known substrates include GALNS, ARSA, STS and ARSE; Belongs to the sulfatase-modifying factor family
SUMO1	9606.ENSP00000376077	Small ubiquitin-related modifier 1; Ubiquitin-like protein that can be covalently attached to proteins as a monomer or a lysine-linked polymer. Covalent attachment via an isopeptide bond to its substrates requires prior activation by the E1 complex SAE1-SAE2 and linkage to the E2 enzyme UBE2I, and can be promoted by E3 ligases such as PIAS1-4, RANBP2 or CBX4. This post-translational modification …
TACO1	9606.ENSP00000258975	Translational activator of cytochrome c oxidase 1; Acts as a translational activator of mitochondrially- encoded cytochrome c oxidase 1; Belongs to the TACO1 family
TATDN1	9606.ENSP00000276692	Putative deoxyribonuclease TATDN1; Putative deoxyribonuclease; Belongs to the metallo-dependent hydrolases superfamily. TatD-type hydrolase family
TBC1D7	9606.ENSP00000475727	TBC1 domain family member 7; Component of the TSC-TBC complex, that contains TBC1D7 in addition to the TSC1-TSC2 complex and consists of the functional complex possessing GTPase-activating protein (GAP) activity toward RHEB in response to alterations in specific cellular growth conditions. The small GTPase RHEB is a direct activator of the protein kinase activity of mTORC1 and the TSC-TBC complex…
TBL2	9606.ENSP00000307260	Transducin beta-like protein 2; WD repeat domain containing
TBXAS1	9606.ENSP00000389414	Thromboxane-A synthase; Cytochrome P450 family 5
TCHH	9606.ENSP00000480484	Trichohyalin; Intermediate filament-associated protein that associates in regular arrays with keratin intermediate filaments (KIF) of the inner root sheath cells of the hair follicle and the granular layer of the epidermis. It later becomes cross-linked to KIF by isodipeptide bonds. It may serve as scaffold protein, together with involucrin, in the organization of the cell envelope or even anchor…
TDP1	9606.ENSP00000337353	Tyrosyl-DNA phosphodiesterase 1; DNA repair enzyme that can remove a variety of covalent adducts from DNA through hydrolysis of a 3'-phosphodiester bond, giving rise to DNA with a free 3' phosphate. Catalyzes the hydrolysis of dead-end complexes between DNA and the topoisomerase I active site tyrosine residue. Hydrolyzes 3'-phosphoglycolates on protruding 3' ends on DNA double-strand breaks due t…
TECR	9606.ENSP00000215567	Very-long-chain enoyl-CoA reductase; Catalyzes the last of the four reactions of the long- chain fatty acids elongation cycle. This endoplasmic reticulum- bound enzymatic process, allows the addition of 2 carbons to the chain of long- and very long-chain fatty acids/VLCFAs per cycle. This enzyme reduces the trans-2,3-enoyl-CoA fatty acid intermediate to an acyl-CoA that can be further elongated b…
TGFBI	9606.ENSP00000416330	Transforming growth factor-beta-induced protein ig-h3; Plays a role in cell adhesion. May play a role in cell-collagen interactions (By similarity)
THNSL2	9606.ENSP00000327323	Threonine synthase-like 2; Isoform 1: Acts as a catabolic phospho-lyase on both gamma- and beta-phosphorylated substrates. Degrades O-phospho- threonine (PThr) to alpha-ketobutyrate, ammonia and phosphate (By similarity)
THOC7	9606.ENSP00000295899	THO complex subunit 7 homolog; Required for efficient export of polyadenylated RNA. Acts as component of the THO subcomplex of the TREX complex which is thought to couple mRNA transcription, processing and nuclear export, and which specifically associates with spliced mRNA and not with unspliced pre-mRNA. TREX is recruited to spliced mRNAs by a transcription-independent mechanism, binds to mRNA u…
THOP1	9606.ENSP00000304467	Thimet oligopeptidase; Involved in the metabolism of neuropeptides under 20 amino acid residues long. Involved in cytoplasmic peptide degradation. Able to degrade the amyloid-beta precursor protein and generate amyloidogenic fragments; M3 metallopeptidases
TIMM10	9606.ENSP00000257245	Mitochondrial import inner membrane translocase subunit Tim10; Mitochondrial intermembrane chaperone that participates in the import and insertion of multi-pass transmembrane proteins into the mitochondrial inner membrane. May also be required for the transfer of beta-barrel precursors from the TOM complex to the sorting and assembly machinery (SAM complex) of the outer membrane. Acts as a chaper…
TIMM13	9606.ENSP00000215570	Mitochondrial import inner membrane translocase subunit Tim13; Mitochondrial intermembrane chaperone that participates in the import and insertion of some multi-pass transmembrane proteins into the mitochondrial inner membrane. Also required for the transfer of beta-barrel precursors from the TOM complex to the sorting and assembly machinery (SAM complex) of the outer membrane. Acts as a chaperon…
TIMM21	9606.ENSP00000169551	Mitochondrial import inner membrane translocase subunit Tim21; Participates in the translocation of transit peptide- containing proteins across the mitochondrial inner membrane. Also required for assembly of mitochondrial respiratory chain complex I and complex IV as component of the MITRAC (mitochondrial translation regulation assembly intermediate of cytochrome c oxidase complex) complex. Proba…
TIMM22	9606.ENSP00000320236	Mitochondrial import inner membrane translocase subunit Tim22; Essential core component of the TIM22 complex, a complex that mediates the import and insertion of multi-pass transmembrane proteins into the mitochondrial inner membrane. In the TIM22 complex, it constitutes the voltage-activated and signal-gated channel. Forms a twin-pore translocase that uses the membrane potential as external driv…
TIMM44	9606.ENSP00000270538	Mitochondrial import inner membrane translocase subunit TIM44; Essential component of the PAM complex, a complex required for the translocation of transit peptide-containing proteins from the inner membrane into the mitochondrial matrix in an ATP-dependent manner. Recruits mitochondrial HSP70 to drive protein translocation into the matrix using ATP as an energy source; Belongs to the Tim44 family
TIMM50	9606.ENSP00000445806	Mitochondrial import inner membrane translocase subunit TIM50; Essential component of the TIM23 complex, a complex that mediates the translocation of transit peptide-containing proteins across the mitochondrial inner membrane. Has some phosphatase activity in vitro; however such activity may not be relevant in vivo. Isoform 2 may participate in the release of snRNPs and SMN from the Cajal body; B…
TIMM8A	9606.ENSP00000361993	Mitochondrial import inner membrane translocase subunit Tim8 A; Mitochondrial intermembrane chaperone that participates in the import and insertion of some multi-pass transmembrane proteins into the mitochondrial inner membrane. Also required for the transfer of beta-barrel precursors from the TOM complex to the sorting and assembly machinery (SAM complex) of the outer membrane. Acts as a chapero…
TIPRL	9606.ENSP00000356807	TIP41-like protein; May be a allosteric regulator of serine/threonine- protein phosphatase 2A (PP2A). Isoform 1 inhibits catalytic activity of the PP2A(D) core complex in vitro. The PP2A(C):TIPRL complex does not show phosphatase activity. Acts as negative regulator of serine/threonine-protein phosphatase 4 probably by inhibiting the formation of the active PPP4C:PPP4R2 complex; the function is p…
TK1	9606.ENSP00000301634	Thymidine kinase, cytosolic; Thymidine kinase 1; Belongs to the thymidine kinase family
TM6SF1	9606.ENSP00000317000	Transmembrane 6 superfamily member 1; May function as sterol isomerase; Belongs to the TM6SF family
TMCO1	9606.ENSP00000480514	Calcium load-activated calcium channel; Calcium-selective channel required to prevent calcium stores from overfilling, thereby playing a key role in calcium homeostasis. In response to endoplasmic reticulum overloading, assembles into a homotetramer, forming a functional calcium-selective channel, regulating the calcium content in endoplasmic reticulum store
TMED10	9606.ENSP00000303145	Transmembrane emp24 domain-containing protein 10; Involved in vesicular protein trafficking. Mainly functions in the early secretory pathway. Thought to act as cargo receptor at the lumenal side for incorporation of secretory cargo molecules into transport vesicles and to be involved in vesicle coat formation at the cytoplasmic side. In COPII vesicle-mediated anterograde transport involved in the…
TMED2	9606.ENSP00000262225	Transmembrane emp24 domain-containing protein 2; Involved in vesicular protein trafficking. Mainly functions in the early secretory pathway but also in post-Golgi membranes. Thought to act as cargo receptor at the lumenal side for incorporation of secretory cargo molecules into transport vesicles and to be involved in vesicle coat formation at the cytoplasmic side. In COPII vesicle-mediated anter…
TMED9	9606.ENSP00000330945	Transmembrane emp24 domain-containing protein 9; Appears to be involved in vesicular protein trafficking, mainly in the early secretory pathway. In COPI vesicle-mediated retrograde transport involved in the coatomer recruitment to membranes of the early secretory pathway. Increases coatomer- dependent activity of ARFGAP2. Thought to play a crucial role in the specific retention of p24 complexes i…
TMEM147	9606.ENSP00000222284	Transmembrane protein 147
TMEM14C	9606.ENSP00000444561	Transmembrane protein 14C; Required for normal heme biosynthesis
TMEM167A	9606.ENSP00000424707	Protein kish-A; Involved in the early part of the secretory pathway
TMEM177	9606.ENSP00000402661	Transmembrane protein 177
TMEM187	9606.ENSP00000358999	Transmembrane protein 187
TMEM208	9606.ENSP00000305892	Transmembrane protein 208; May function as a negative regulator of endoplasmic reticulum-stress induced autophagy
TMEM214	9606.ENSP00000238788	Transmembrane protein 214; Critical mediator, in cooperation with CASP4, of endoplasmic reticulum-stress induced apoptosis. Required or the activation of CASP4 following endoplasmic reticulum stress; Belongs to the TMEM214 family
TMEM223	9606.ENSP00000303987	Transmembrane protein 223
TMEM254	9606.ENSP00000361355	Transmembrane protein 254
TMEM258	9606.ENSP00000443216	Transmembrane protein 258; Acts as component of the N-oligosaccharyl transferase (OST) complex which catalyzes the transfer of a high mannose oligosaccharide from a lipid-linked oligosaccharide donor to an asparagine residue within an Asn-X-Ser/Thr consensus motif in nascent polypeptide chains. Required for full OST catalytic activity in N-glycosylation. Involved in endoplasmic reticulum (ER) hom…
TMEM79	9606.ENSP00000384748	Transmembrane protein 79; Contributes to the epidermal integrity and skin barrier function. Plays a role in the lamellar granule (LG) secretory system and in the stratum corneum (SC) epithelial cell formation (By similarity)
TMEM86A	9606.ENSP00000280734	Lysoplasmalogenase-like protein TMEM86A; Transmembrane protein 86A
TMPRSS6	9606.ENSP00000371211	Transmembrane protease serine 6; Serine protease which hydrolyzes a range of proteins including type I collagen, fibronectin and fibrinogen. Can also activate urokinase-type plasminogen activator with low efficiency. May play a specialized role in matrix remodeling processes in liver. Through the cleavage of HFE2, a regulator of the expression of the iron absorption-regulating hormone hepicidin/H…
TNFRSF11B	9606.ENSP00000297350	Tumor necrosis factor receptor superfamily member 11B; Acts as decoy receptor for TNFSF11/RANKL and thereby neutralizes its function in osteoclastogenesis. Inhibits the activation of osteoclasts and promotes osteoclast apoptosis in vitro. Bone homeostasis seems to depend on the local ratio between TNFSF11 and TNFRSF11B. May also play a role in preventing arterial calcification. May act as decoy r…
TNFRSF21	9606.ENSP00000296861	Tumor necrosis factor receptor superfamily member 21; Promotes apoptosis, possibly via a pathway that involves the activation of NF-kappa-B. Can also promote apoptosis mediated by BAX and by the release of cytochrome c from the mitochondria into the cytoplasm. Plays a role in neuronal apoptosis, including apoptosis in response to amyloid peptides derived from APP, and is required for both normal …
TOMM20	9606.ENSP00000355566	Mitochondrial import receptor subunit TOM20 homolog; Central component of the receptor complex responsible for the recognition and translocation of cytosolically synthesized mitochondrial preproteins. Together with TOM22 functions as the transit peptide receptor at the surface of the mitochondrion outer membrane and facilitates the movement of preproteins into the TOM40 translocation pore (By sim…
TOMM22	9606.ENSP00000216034	Mitochondrial import receptor subunit TOM22 homolog; Central receptor component of the translocase of the outer membrane of mitochondria (TOM complex) responsible for the recognition and translocation of cytosolically synthesized mitochondrial preproteins. Together with the peripheral receptor TOM20 functions as the transit peptide receptor and facilitates the movement of preproteins into the tra…
TOMM40	9606.ENSP00000410339	Mitochondrial import receptor subunit TOM40 homolog; Channel-forming protein essential for import of protein precursors into mitochondria; Belongs to the Tom40 family
TPCN1	9606.ENSP00000448083	Two pore calcium channel protein 1; Nicotinic acid adenine dinucleotide phosphate (NAADP) receptor that may function as one of the major voltage-gated Ca(2+) channels (VDCC) across the lysosomal and endosomal membrane; Two pore segment channels
TPI1	9606.ENSP00000229270	Triosephosphate isomerase 1; Belongs to the triosephosphate isomerase family
TPMT	9606.ENSP00000312304	Thiopurine S-methyltransferase; Catalyzes the S-methylation of thiopurine drugs such as 6-mercaptopurine; Belongs to the class I-like SAM-binding methyltransferase superfamily. TPMT family
TPRXL	9606.ENSP00000400448	Tetra-peptide repeat homeobox-like; PRD class homeoboxes and pseudogenes
TPTE2	9606.ENSP00000383089	Phosphatidylinositol 3,4,5-trisphosphate 3-phosphatase TPTE2; Transmembrane phosphoinositide 3-phosphatase and tensin homolog 2; C2 tensin-type domain containing
TRAM1	9606.ENSP00000262213	Translocating chain-associated membrane protein 1; Stimulatory or required for the translocation of secretory proteins across the ER membrane; TLC domain containing
TRAPPC1	9606.ENSP00000302783	Trafficking protein particle complex subunit 1; May play a role in vesicular transport from endoplasmic reticulum to Golgi; Belongs to the TRAPP small subunits family. BET5 subfamily
TRAPPC4	9606.ENSP00000436005	Trafficking protein particle complex subunit 4; May play a role in vesicular transport from endoplasmic reticulum to Golgi; Trafficking protein particle complex
TRIM2	9606.ENSP00000339659	Tripartite motif-containing protein 2; UBE2D1-dependent E3 ubiquitin-protein ligase that mediates the ubiquitination of NEFL and of phosphorylated BCL2L11. Plays a neuroprotective function. May play a role in neuronal rapid ischemic tolerance; Belongs to the TRIM/RBCC family
TRIP13	9606.ENSP00000166345	Pachytene checkpoint protein 2 homolog; Plays a key role in chromosome recombination and chromosome structure development during meiosis. Required at early steps in meiotic recombination that leads to non-crossovers pathways. Also needed for efficient completion of homologous synapsis by influencing crossover distribution along the chromosomes affecting both crossovers and non-crossovers pathways…
TRIQK	9606.ENSP00000429517	Triple QxxK/R motif-containing protein; May play a role in cell growth and maintenance of cell morphology
TRMT112	9606.ENSP00000438349	Multifunctional methyltransferase subunit TRM112-like protein; Acts as an activator of both rRNA/tRNA and protein methyltransferases. Together with methyltransferase BUD23, methylates the N(7) position of a guanine in 18S rRNA. The heterodimer with HEMK2/N6AMT1 catalyzes N5-methylation of ETF1 on 'Gln-185', using S-adenosyl L- methionine as methyl donor. The heterodimer with ALKBH8 catalyzes the …
TRMU	9606.ENSP00000290846	Mitochondrial tRNA-specific 2-thiouridylase 1; Catalyzes the 2-thiolation of uridine at the wobble position (U34) of mitochondrial tRNA(Lys), tRNA(Glu) and tRNA(Gln). Required for the formation of 5-taurinomethyl-2- thiouridine (tm5s2U) of mitochondrial tRNA(Lys), tRNA(Glu), and tRNA(Gln) at the wobble position. ATP is required to activate the C2 atom of the wobble base; Belongs to the MnmA/TRMU …
TRNAU1AP	9606.ENSP00000362936	tRNA selenocysteine 1-associated protein 1; Involved in the early steps of selenocysteine biosynthesis and tRNA(Sec) charging to the later steps resulting in the cotranslational incorporation of selenocysteine into selenoproteins. Stabilizes the SECISBP2, EEFSEC and tRNA(Sec) complex. May be involved in the methylation of tRNA(Sec). Enhances efficiency of selenoproteins synthesis (By similarity);…
TSFM	9606.ENSP00000313877	Elongation factor Ts, mitochondrial; Associates with the EF-Tu.GDP complex and induces the exchange of GDP to GTP. It remains bound to the aminoacyl-tRNA.EF- Tu.GTP complex up to the GTP hydrolysis stage on the ribosome; Belongs to the EF-Ts family
TSNAX	9606.ENSP00000355599	Translin-associated protein X; Acts in combination with TSN as an endonuclease involved in the activation of the RNA-induced silencing complex (RISC). Possible role in spermatogenesis
TTC19	9606.ENSP00000261647	Tetratricopeptide repeat protein 19, mitochondrial; Required for the preservation of the structural and functional integrity of mitochondrial respiratory complex III by allowing the physiological turnover of the Rieske protein UQCRFS1. Involved in the clearance of UQCRFS1 N-terminal fragments, which are produced upon incorporation of UQCRFS1 into the complex III and whose presence is detrimental …
TUFM	9606.ENSP00000322439	Elongation factor Tu, mitochondrial; This protein promotes the GTP-dependent binding of aminoacyl-tRNA to the A-site of ribosomes during protein biosynthesis; Belongs to the TRAFAC class translation factor GTPase superfamily. Classic translation factor GTPase family. EF-Tu/EF-1A subfamily
TUSC3	9606.ENSP00000424544	Tumor suppressor candidate 3; Acts as accessory component of the N-oligosaccharyl transferase (OST) complex which catalyzes the transfer of a high mannose oligosaccharide from a lipid-linked oligosaccharide donor to an asparagine residue within an Asn-X-Ser/Thr consensus motif in nascent polypeptide chains. Involved in N-glycosylation of STT3B-dependent substrates. Specifically required for the g…
TXN2	9606.ENSP00000216185	Thioredoxin, mitochondrial; Important for the control of mitochondrial reactive oxygen species homeostasis, apoptosis regulation and cell viability. Possesses a dithiol-reducing activity; Belongs to the thioredoxin family
TXNDC12	9606.ENSP00000360688	Thioredoxin domain-containing protein 12; Possesses significant protein thiol-disulfide oxidase activity
TXNDC17	9606.ENSP00000250101	Thioredoxin domain-containing protein 17; Disulfide reductase. May participate in various redox reactions through the reversible oxidation of its active center dithiol to a disulfide and catalyze dithiol-disulfide exchange reactions. Modulates TNF-alpha signaling and NF-kappa-B activation. Has peroxidase activity and may contribute to the elimination of cellular hydrogen peroxide; Belongs to the …
UBE2T	9606.ENSP00000356243	Ubiquitin-conjugating enzyme E2 T; Accepts ubiquitin from the E1 complex and catalyzes its covalent attachment to other proteins. Catalyzes monoubiquitination. Involved in mitomycin-C (MMC)-induced DNA repair. Acts as a specific E2 ubiquitin-conjugating enzyme for the Fanconi anemia complex by associating with E3 ubiquitin-protein ligase FANCL and catalyzing monoubiquitination of FANCD2, a key st…
UBE3D	9606.ENSP00000358762	E3 ubiquitin-protein ligase E3D; E3 ubiquitin-protein ligase which accepts ubiquitin from specific E2 ubiquitin-conjugating enzymes, and transfers it to substrates, generally promoting their degradation by the proteasome
UBFD1	9606.ENSP00000379217	Ubiquitin domain-containing protein UBFD1; May play a role as NF-kappa-B regulator
UCHL3	9606.ENSP00000366819	Ubiquitin carboxyl-terminal hydrolase isozyme L3; Deubiquitinating enzyme (DUB) that controls levels of cellular ubiquitin through processing of ubiquitin precursors and ubiquitinated proteins. Thiol protease that recognizes and hydrolyzes a peptide bond at the C-terminal glycine of either ubiquitin or NEDD8. Has a 10-fold preference for Arg and Lys at position P3", and exhibits a preference towa…
UFC1	9606.ENSP00000356982	Ubiquitin-fold modifier-conjugating enzyme 1; E2-like enzyme which forms an intermediate with UFM1 via a thioester linkage
UROD	9606.ENSP00000246337	Uroporphyrinogen decarboxylase; Catalyzes the decarboxylation of four acetate groups of uroporphyrinogen-III to yield coproporphyrinogen-III
USP14	9606.ENSP00000261601	Ubiquitin carboxyl-terminal hydrolase 14; Proteasome-associated deubiquitinase which releases ubiquitin from the proteasome targeted ubiquitinated proteins. Ensures the regeneration of ubiquitin at the proteasome. Is a reversibly associated subunit of the proteasome and a large fraction of proteasome-free protein exists within the cell. Required for the degradation of the chemokine receptor CXCR4…
UTP18	9606.ENSP00000225298	U3 small nucleolar RNA-associated protein 18 homolog; Involved in nucleolar processing of pre-18S ribosomal RNA; UTPb subcomplex
UTP6	9606.ENSP00000261708	U3 small nucleolar RNA-associated protein 6 homolog; Involved in nucleolar processing of pre-18S ribosomal RNA; UTPb subcomplex
VAT1	9606.ENSP00000347872	Synaptic vesicle membrane protein VAT-1 homolog; Possesses ATPase activity (By similarity). Plays a part in calcium-regulated keratinocyte activation in epidermal repair mechanisms. Has no effect on cell proliferation. Negatively regulates mitochondrial fusion in cooperation with mitofusin proteins (MFN1-2)
VBP1	9606.ENSP00000286428	Prefoldin subunit 3; Binds specifically to cytosolic chaperonin (c-CPN) and transfers target proteins to it. Binds to nascent polypeptide chain and promotes folding in an environment in which there are many competing pathways for nonnative proteins; Prefoldin subunits
VNN1	9606.ENSP00000356905	Pantetheinase; Amidohydrolase that hydrolyzes specifically one of the carboamide linkages in D-pantetheine thus recycling pantothenic acid (vitamin B5) and releasing cysteamine; Belongs to the carbon-nitrogen hydrolase superfamily. BTD/VNN family
VPS18	9606.ENSP00000220509	Vacuolar protein sorting-associated protein 18 homolog; Plays a role in vesicle-mediated protein trafficking to lysosomal compartments including the endocytic membrane transport and autophagic pathways. Believed to act as a core component of the putative HOPS and CORVET endosomal tethering complexes which are proposed to be involved in the Rab5-to-Rab7 endosome conversion probably implicating MON…
VPS29	9606.ENSP00000480853	Vacuolar protein sorting-associated protein 29; Acts as component of the retromer cargo-selective complex (CSC). The CSC is believed to be the core functional component of retromer or respective retromer complex variants acting to prevent missorting of selected transmembrane cargo proteins into the lysosomal degradation pathway. The recruitment of the CSC to the endosomal membrane involves RAB7A …
VPS35	9606.ENSP00000299138	Vacuolar protein sorting-associated protein 35; Acts as component of the retromer cargo-selective complex (CSC). The CSC is believed to be the core functional component of retromer or respective retromer complex variants acting to prevent missorting of selected transmembrane cargo proteins into the lysosomal degradation pathway. The recruitment of the CSC to the endosomal membrane involves RAB7A …
VPS36	9606.ENSP00000367299	Vacuolar protein-sorting-associated protein 36; Component of the ESCRT-II complex (endosomal sorting complex required for transport II), which is required for multivesicular body (MVB) formation and sorting of endosomal cargo proteins into MVBs. The MVB pathway mediates delivery of transmembrane proteins into the lumen of the lysosome for degradation. The ESCRT-II complex is probably involved in …
[truncated: 18 more rows]
