# Supplementary material for: RNA-Seq Transcriptome Profiling of the Queen Scallop (Aequipecten opercularis) Digestive Gland after Exposure to Domoic Acid-Producing Pseudo-nitzschia
Source: Toxins (Basel). 2019 Feb 6;11(2):97. doi: 10.3390/toxins11020097 (PMC6410316; doi:10.3390/toxins11020097)
Supplement: Supplementary file 1 [file toxins-11-00097-s001.zip › File S7.xlsx]

## Sheet: top Blastx results (DOWN-REG.)
Seq	STRING	Identities	E value	Score
ci|000001417|Bact|Sample_C|2	9606.ENSP00000345702	35.55	6e-27	119
ci|000002889|Bact|Sample_C|2	9606.ENSP00000365693	57.36	9e-42	167			únicos
ci|000004440|Bact|Sample_C|2	9606.ENSP00000434939	41.1	5e-54	210			duplicados
ci|000005112|Bact|Sample_C|2	9606.ENSP00000343054	37.44	9e-26	115
ci|000005765|Bact|Sample_C|2	9606.ENSP00000330054	77.91	7e-178	419
ci|000011064|Bact|Sample_C|2	9606.ENSP00000303486	57.36	1e-56	219
ci|000017991|Bact|Sample_C|2	9606.ENSP00000351273	43.68	2e-48	191
ci|000021529|Bact|Sample_C|2	9606.ENSP00000366829	40.21	6e-124	442
ci|000022301|Bact|Sample_C|2	9606.ENSP00000365152	33.87	1e-18	93.2
ci|000022302|Bact|Sample_C|2	9606.ENSP00000365152	33.87	1e-18	93.2
ci|000023269|Bact|Sample_C|2	9606.ENSP00000260443	70.99	3e-64	241
ci|000024530|Bact|Sample_C|2	9606.ENSP00000367564	33.02	1e-35	148
ci|000026024|Bact|Sample_C|2	9606.ENSP00000358635	54.04	2e-168	590
ci|000026925|Bact|Sample_C|2	9606.ENSP00000237455	28.33	1e-39	162
ci|000036580|Bact|Sample_C|2	9606.ENSP00000315167	36.99	5e-65	246
ci|000047819|Bact|Sample_C|2	9606.ENSP00000227378	77.22	5e-113	342
ci|000055531|Bact|Sample_C|2	9606.ENSP00000365693	51.59	4e-34	141
ci|000062608|Bact|Sample_C|2	9606.ENSP00000309334	75.56	2e-65	147
ci|000073248|Bact|Sample_C|2	9606.ENSP00000340329	44.72	5e-27	120
ci|000089399|Bact|Sample_C|2	9606.ENSP00000263556	46.11	2e-137	486
ci|000091828|Bact|Sample_C|2	9606.ENSP00000246802	33.19	1e-54	211
ci|000093059|Bact|Sample_C|2	9606.ENSP00000344352	34.21	5e-09	60.5
ci|000094231|Bact|Sample_C|2	9606.ENSP00000222803	45.05	4e-16	82.8
ci|000095689|Bact|Sample_C|2	9606.ENSP00000303476	29.69	1e-06	53.1
ci|000105203|Bact|Sample_C|2	9606.ENSP00000296802	81.54	1e-127	453
ci|000119840|Bact|Sample_C|2	9606.ENSP00000393583	53.09	5e-46	180
ci|000123905|Bact|Sample_C|2	9606.ENSP00000384197	58.39	1e-45	179
ci|000003262|Bact|Sample_DA|2	9606.ENSP00000246802	25.88	3e-21	99.8
ci|000006250|Bact|Sample_DA|2	9606.ENSP00000354040	66.04	0	851
ci|000013754|Bact|Sample_DA|2	9606.ENSP00000358635	52.78	9e-149	523
ci|000039093|Bact|Sample_DA|2	9606.ENSP00000237455	28.99	1e-50	199
ci|000041149|Bact|Sample_DA|2	9606.ENSP00000246802	25	7e-14	75.1
ci|000054019|Bact|Sample_DA|2	9606.ENSP00000355343	27.77	4e-41	167
ci|000006722|Bact|Sample_DB|2	9606.ENSP00000359013	30.86	1e-14	79.3
ci|000036659|Bact|Sample_DB|2	9606.ENSP00000364802	78.49	2e-37	151
ci|000055415|Bact|Sample_DB|2	9606.ENSP00000227378	52.05	3e-35	145
ci|000001684|Bact|Sample_C|2	9606.ENSP00000354040	60.39	2e-156	549
ci|000004619|Bact|Sample_C|2	9606.ENSP00000345502	63.62	0	754
ci|000006067|Bact|Sample_C|2	9606.ENSP00000384651	62.54	8e-100	362
ci|000006088|Bact|Sample_C|2	9606.ENSP00000453436	20.75	2e-12	71.6
ci|000006597|Bact|Sample_C|2	9606.ENSP00000226574	43.03	1e-62	238
ci|000006809|Bact|Sample_C|2	9606.ENSP00000357794	21.64	2e-42	173
ci|000008748|Bact|Sample_C|2	9606.ENSP00000237289	32.04	2e-35	95.1
ci|000011476|Bact|Sample_C|2	9606.ENSP00000282478	18.55	6e-12	71.2
ci|000015400|Bact|Sample_C|2	9606.ENSP00000365255	26.18	6e-18	90.5
ci|000018646|Bact|Sample_C|2	9606.ENSP00000338481	35.78	2e-121	434
ci|000020116|Bact|Sample_C|2	9606.ENSP00000237455	32.74	1e-103	374
ci|000021293|Bact|Sample_C|2	9606.ENSP00000362711	45.93	3e-100	363
ci|000021294|Bact|Sample_C|2	9606.ENSP00000362711	45.93	2e-100	363
ci|000027038|Bact|Sample_C|2	9606.ENSP00000410294	41.56	1e-168	591
ci|000027609|Bact|Sample_C|2	9606.ENSP00000275015	32.44	6e-22	103
ci|000032381|Bact|Sample_C|2	9606.ENSP00000311684	31	6e-15	56.2
ci|000036266|Bact|Sample_C|2	9606.ENSP00000237289	24.25	4e-39	107
ci|000036972|Bact|Sample_C|2	9606.ENSP00000256015	53.52	2e-23	91.7
ci|000053660|Bact|Sample_C|2	9606.ENSP00000354040	52.51	2e-168	589
ci|000055082|Bact|Sample_C|2	9606.ENSP00000353452	46.55	7e-116	263
ci|000062891|Bact|Sample_C|2	9606.ENSP00000410294	44.85	3e-134	477
ci|000067544|Bact|Sample_C|2	9606.ENSP00000365693	57.36	1e-41	167
ci|000072026|Bact|Sample_C|2	9606.ENSP00000256015	42.77	2e-32	136
ci|000073269|Bact|Sample_C|2	9606.ENSP00000354040	87.38	2e-98	194
ci|000074357|Bact|Sample_C|2	9606.ENSP00000354040	62.21	2e-93	224
ci|000076895|Bact|Sample_C|2	9606.ENSP00000345702	33.12	1e-10	63.2
ci|000090745|Bact|Sample_C|2	9606.ENSP00000446280	28.77	9e-12	69.7
ci|000095436|Bact|Sample_C|2	9606.ENSP00000312678	24.12	1e-12	72
ci|000103883|Bact|Sample_C|2	9606.ENSP00000350630	35.41	4e-30	130
ci|000106933|Bact|Sample_C|2	9606.ENSP00000312143	51.19	4e-95	347
ci|000114140|Bact|Sample_C|2	9606.ENSP00000370057	44.13	2e-84	310
ci|000126654|Bact|Sample_C|2	9606.ENSP00000356000	36.94	1e-23	105
ci|000001770|Bact|Sample_DA|2	9606.ENSP00000237455	36.12	1e-75	237
ci|000006071|Bact|Sample_DA|2	9606.ENSP00000358635	56.75	8e-139	268
ci|000012855|Bact|Sample_DA|2	9606.ENSP00000262177	54.44	5e-62	237
ci|000039636|Bact|Sample_DA|2	9606.ENSP00000227758	31.03	4e-21	100
ci|000046310|Bact|Sample_DA|2	9606.ENSP00000237455	36.16	2e-73	238
ci|000058274|Bact|Sample_DA|2	9606.ENSP00000256015	55.14	3e-31	132
ci|000003005|Bact|Sample_DB|2	9606.ENSP00000309818	28.29	3e-20	97.8
ci|000007298|Bact|Sample_DB|2	9606.ENSP00000325663	29.08	2e-17	88.2
ci|000014392|Bact|Sample_DB|2	9606.ENSP00000428657	31.52	6e-18	89.4
ci|000017603|Bact|Sample_DB|2	9606.ENSP00000237289	25.66	3e-41	167
ci|000023968|Bact|Sample_DB|2	9606.ENSP00000371936	28.02	1e-19	95.1
ci|000034593|Bact|Sample_DB|2	9606.ENSP00000434364	38.07	2e-39	162
ci|000041312|Bact|Sample_DB|2	9606.ENSP00000275015	33.78	3e-21	100
ci|000051612|Bact|Sample_DB|2	9606.ENSP00000330054	92.65	1e-32	134
ci|000068617|Bact|Sample_DB|2	9606.ENSP00000417183	47.46	9e-74	223
ci|000081234|Bact|Sample_DB|2	9606.ENSP00000417183	45.38	9e-75	205
ci|000099119|Bact|Sample_DB|2	9606.ENSP00000384169	26.57	1e-58	152
ci|000000533|Bact|Sample_C|2	9606.ENSP00000367766	38.46	3e-11	68.6
ci|000000817|Bact|Sample_C|2	9606.ENSP00000384169	30.48	8e-110	242
ci|000006127|Bact|Sample_C|2	9606.ENSP00000216264	25.83	2e-33	140
ci|000009587|Bact|Sample_C|2	9606.ENSP00000348634	28	3e-07	51.2
ci|000011091|Bact|Sample_C|2	9606.ENSP00000394794	41.03	2e-67	253
ci|000011454|Bact|Sample_C|2	9606.ENSP00000317891	25.8	2e-21	103
ci|000012600|Bact|Sample_C|2	9606.ENSP00000246802	32.26	2e-40	127
ci|000013320|Bact|Sample_C|2	9606.ENSP00000361141	27.23	8e-10	62
ci|000015353|Bact|Sample_C|2	9606.ENSP00000354193	39	7e-148	521
ci|000016178|Bact|Sample_C|2	9606.ENSP00000245503	18.56	8e-12	71.2
ci|000017122|Bact|Sample_C|2	9606.ENSP00000325663	29.08	3e-17	88.2
ci|000019423|Bact|Sample_C|2	9606.ENSP00000320604	51.15	3e-96	350
ci|000019888|Bact|Sample_C|2	9606.ENSP00000262177	54.44	3e-62	237
ci|000021228|Bact|Sample_C|2	9606.ENSP00000217169	30.88	2e-28	125
ci|000022199|Bact|Sample_C|2	9606.ENSP00000321203	29.11	8e-21	61.6
ci|000022544|Bact|Sample_C|2	9606.ENSP00000235372	25.13	3e-06	51.6
ci|000022672|Bact|Sample_C|2	9606.ENSP00000348128	35.35	0	867
ci|000024616|Bact|Sample_C|2	9606.ENSP00000301264	62.15	3e-72	268
ci|000025069|Bact|Sample_C|2	9606.ENSP00000363708	43.23	5e-124	441
ci|000025799|Bact|Sample_C|2	9606.ENSP00000262177	69.05	2e-29	129
ci|000035269|Bact|Sample_C|2	9606.ENSP00000262177	46.15	2e-35	149
ci|000037321|Bact|Sample_C|2	9606.ENSP00000384169	30.59	1e-119	274
ci|000037521|Bact|Sample_C|2	9606.ENSP00000226574	30.21	2e-22	104
ci|000039114|Bact|Sample_C|2	9606.ENSP00000354040	89.52	1e-138	202
ci|000043227|Bact|Sample_C|2	9606.ENSP00000362799	19.77	1e-10	57
ci|000047801|Bact|Sample_C|2	9606.ENSP00000343629	26.37	1e-08	58.5
ci|000048380|Bact|Sample_C|2	9606.ENSP00000410294	61.24	3e-100	223
ci|000048880|Bact|Sample_C|2	9606.ENSP00000293894	81.74	1e-49	194
ci|000049290|Bact|Sample_C|2	9606.ENSP00000281537	41.84	7e-12	68.2
ci|000049294|Bact|Sample_C|2	9606.ENSP00000275015	36.9	1e-18	92.4
ci|000049453|Bact|Sample_C|2	9606.ENSP00000417183	50	3e-84	309
ci|000051889|Bact|Sample_C|2	9606.ENSP00000282478	21.16	4e-07	54.7
ci|000052801|Bact|Sample_C|2	9606.ENSP00000351273	25.57	1e-11	68.2
ci|000053357|Bact|Sample_C|2	9606.ENSP00000282478	23.36	2e-07	53.9
ci|000053806|Bact|Sample_C|2	9606.ENSP00000246802	30.19	2e-31	98.6
ci|000054698|Bact|Sample_C|2	9606.ENSP00000282478	19.93	3e-11	67.4
ci|000060982|Bact|Sample_C|2	9606.ENSP00000217169	49.28	8e-15	80.1
ci|000061535|Bact|Sample_C|2	9606.ENSP00000262177	47.37	2e-15	67.8
ci|000063527|Bact|Sample_C|2	9606.ENSP00000275015	32.44	6e-22	103
ci|000064042|Bact|Sample_C|2	9606.ENSP00000354193	53.42	6e-18	87
ci|000065905|Bact|Sample_C|2	9606.ENSP00000353452	39.62	6e-07	52.4
ci|000067097|Bact|Sample_C|2	9606.ENSP00000344352	39.73	4e-06	50.4
ci|000067662|Bact|Sample_C|2	9606.ENSP00000465432	36.49	6e-08	53.9
ci|000077745|Bact|Sample_C|2	9606.ENSP00000265459	27.95	2e-13	71.2
ci|000078814|Bact|Sample_C|2	9606.ENSP00000282478	18.05	4e-09	60.1
ci|000080278|Bact|Sample_C|2	9606.ENSP00000362125	35.15	2e-50	196
ci|000080410|Bact|Sample_C|2	9606.ENSP00000349467	45.07	5e-30	127
ci|000085431|Bact|Sample_C|2	9606.ENSP00000261891	44.96	3e-20	96.3
ci|000087875|Bact|Sample_C|2	9606.ENSP00000343764	28.57	2e-33	140
ci|000093312|Bact|Sample_C|2	9606.ENSP00000360296	34.85	7e-43	172
ci|000095232|Bact|Sample_C|2	9606.ENSP00000384330	51.69	0	861
ci|000105015|Bact|Sample_C|2	9606.ENSP00000353791	47.26	8e-158	555
ci|000106231|Bact|Sample_C|2	9606.ENSP00000353452	38.46	2e-12	71.6
ci|000114000|Bact|Sample_C|2	9606.ENSP00000453436	21.82	3e-10	62
ci|000114131|Bact|Sample_C|2	9606.ENSP00000348982	37.79	2e-56	217
ci|000114251|Bact|Sample_C|2	9606.ENSP00000246662	34.88	2e-14	74.7
ci|000013245|Bact|Sample_DA|2	9606.ENSP00000434364	38.07	1e-39	162
ci|000036414|Bact|Sample_DA|2	9606.ENSP00000262177	50.63	4e-12	69.7
ci|000037717|Bact|Sample_DA|2	9606.ENSP00000434364	36.02	2e-42	171
ci|000038892|Bact|Sample_DA|2	9606.ENSP00000360296	32.05	9e-40	162
ci|000045244|Bact|Sample_DA|2	9606.ENSP00000434364	38.07	8e-40	162
ci|000050613|Bact|Sample_DA|2	9606.ENSP00000330054	65.49	2e-33	137
ci|000051521|Bact|Sample_DA|2	9606.ENSP00000417183	50.89	2e-84	310
ci|000057971|Bact|Sample_DA|2	9606.ENSP00000155926	58.82	2e-98	356
ci|000058861|Bact|Sample_DA|2	9606.ENSP00000354040	73.77	6e-142	500
ci|000005174|Bact|Sample_DB|2	9606.ENSP00000434364	52.15	2e-165	441
ci|000017825|Bact|Sample_DB|2	9606.ENSP00000358866	47.85	6e-107	385
ci|000025130|Bact|Sample_DB|2	9606.ENSP00000415941	26.14	2e-25	114
ci|000052536|Bact|Sample_DB|2	9606.ENSP00000363092	66.18	0	927
ci|000070660|Bact|Sample_DB|2	9606.ENSP00000359225	36.63	1e-36	151
ci|000099312|Bact|Sample_DB|2	9606.ENSP00000237289	24.82	2e-38	158
ci|000114992|Bact|Sample_DB|2	9606.ENSP00000417183	50.89	2e-84	310
ci|000000925|Bact|Sample_C|2	9606.ENSP00000358866	42.03	0	636
ci|000001478|Bact|Sample_C|2	9606.ENSP00000349467	39.72	3e-28	124
ci|000002236|Bact|Sample_C|2	9606.ENSP00000367705	39.29	2e-37	154
ci|000004507|Bact|Sample_C|2	9606.ENSP00000434364	38.22	3e-45	181
ci|000004511|Bact|Sample_C|2	9606.ENSP00000269243	22.86	2e-06	52.8
ci|000006108|Bact|Sample_C|2	9606.ENSP00000263556	45.65	2e-92	337
ci|000006989|Bact|Sample_C|2	9606.ENSP00000282478	29.24	3e-09	46.6
ci|000007404|Bact|Sample_C|2	9606.ENSP00000394794	33.48	1e-22	102
ci|000008027|Bact|Sample_C|2	9606.ENSP00000263657	67.59	3e-92	334
ci|000008051|Bact|Sample_C|2	9606.ENSP00000309714	24.51	1e-06	51.2
ci|000009631|Bact|Sample_C|2	9606.ENSP00000360882	55.18	6e-101	363
ci|000011841|Bact|Sample_C|2	9606.ENSP00000244769	37.93	3e-06	35.8
ci|000013208|Bact|Sample_C|2	9606.ENSP00000322270	37.06	3e-108	389
ci|000013978|Bact|Sample_C|2	9606.ENSP00000341342	27.2	2e-29	127
ci|000014325|Bact|Sample_C|2	9606.ENSP00000261383	72.92	0	785
ci|000015920|Bact|Sample_C|2	9606.ENSP00000331418	40.12	8e-25	112
ci|000017817|Bact|Sample_C|2	9606.ENSP00000426103	33.54	8e-94	342
ci|000019398|Bact|Sample_C|2	9606.ENSP00000458791	25.5	3e-20	97.4
ci|000021455|Bact|Sample_C|2	9606.ENSP00000270142	32.39	2e-15	81.6
ci|000021717|Bact|Sample_C|2	9606.ENSP00000371936	28.02	2e-19	95.1
ci|000022776|Bact|Sample_C|2	9606.ENSP00000434364	36.41	2e-45	182
ci|000023582|Bact|Sample_C|2	9606.ENSP00000305976	44.04	5e-177	618
ci|000023708|Bact|Sample_C|2	9606.ENSP00000343764	29.82	3e-14	74.7
ci|000024996|Bact|Sample_C|2	9606.ENSP00000218436	39.68	2e-88	322
ci|000026790|Bact|Sample_C|2	9606.ENSP00000362524	40.22	4e-33	140
ci|000029004|Bact|Sample_C|2	9606.ENSP00000356630	46.27	7e-50	195
ci|000029800|Bact|Sample_C|2	9606.ENSP00000343764	27.44	3e-20	95.5
ci|000032716|Bact|Sample_C|2	9606.ENSP00000371936	28.02	1e-19	95.1
ci|000036076|Bact|Sample_C|2	9606.ENSP00000363092	67.88	0	845
ci|000038049|Bact|Sample_C|2	9606.ENSP00000317891	25.8	7e-22	103
ci|000038924|Bact|Sample_C|2	9606.ENSP00000263657	63.96	2e-63	239
ci|000041283|Bact|Sample_C|2	9606.ENSP00000422533	58.33	2e-50	131
ci|000047101|Bact|Sample_C|2	9606.ENSP00000263464	31.17	1e-23	109
ci|000047660|Bact|Sample_C|2	9606.ENSP00000363092	70.05	0	600
ci|000047954|Bact|Sample_C|2	9606.ENSP00000361014	45.71	8e-62	236
ci|000049486|Bact|Sample_C|2	9606.ENSP00000305976	64.37	2e-87	321
ci|000053612|Bact|Sample_C|2	9606.ENSP00000353452	35.19	1e-12	72.4
ci|000053706|Bact|Sample_C|2	9606.ENSP00000286122	36.43	1e-60	231
ci|000054174|Bact|Sample_C|2	9606.ENSP00000263556	59.87	1e-78	193
ci|000055539|Bact|Sample_C|2	9606.ENSP00000371936	28.02	1e-19	95.1
ci|000056757|Bact|Sample_C|2	9606.ENSP00000305714	39.86	6e-23	107
ci|000056798|Bact|Sample_C|2	9606.ENSP00000358983	46.57	1e-42	172
ci|000057741|Bact|Sample_C|2	9606.ENSP00000465432	32.99	2e-09	58.2
ci|000059896|Bact|Sample_C|2	9606.ENSP00000352071	45.63	1e-35	148
ci|000064190|Bact|Sample_C|2	9606.ENSP00000171887	57.59	2e-51	201
ci|000064218|Bact|Sample_C|2	9606.ENSP00000363092	69.31	4e-111	399
ci|000064398|Bact|Sample_C|2	9606.ENSP00000349467	39.72	3e-28	124
ci|000067239|Bact|Sample_C|2	9606.ENSP00000354158	23.81	2e-07	54.3
ci|000067345|Bact|Sample_C|2	9606.ENSP00000382269	44.07	1e-08	57
ci|000071367|Bact|Sample_C|2	9606.ENSP00000357905	27.94	4e-07	53.5
ci|000073690|Bact|Sample_C|2	9606.ENSP00000325146	37.5	1e-13	75.1
ci|000076110|Bact|Sample_C|2	9606.ENSP00000317891	28.27	3e-17	86.3
ci|000080846|Bact|Sample_C|2	9606.ENSP00000282478	21.61	5e-11	65.5
ci|000084138|Bact|Sample_C|2	9606.ENSP00000359899	31.02	2e-40	164
ci|000085310|Bact|Sample_C|2	9606.ENSP00000324948	41.87	5e-50	196
ci|000085311|Bact|Sample_C|2	9606.ENSP00000324948	43.06	1e-51	202
ci|000085884|Bact|Sample_C|2	9606.ENSP00000308176	35.91	1e-31	134
ci|000089492|Bact|Sample_C|2	9606.ENSP00000324101	30.66	7e-29	125
ci|000101271|Bact|Sample_C|2	9606.ENSP00000356630	46.27	1e-49	195
ci|000104366|Bact|Sample_C|2	9606.ENSP00000434364	47.95	2e-170	598
ci|000105016|Bact|Sample_C|2	9606.ENSP00000353791	47.26	8e-158	555
ci|000105929|Bact|Sample_C|2	9606.ENSP00000434364	38.22	3e-45	181
ci|000112383|Bact|Sample_C|2	9606.ENSP00000271588	32.04	1e-23	107
ci|000123515|Bact|Sample_C|2	9606.ENSP00000365255	33.04	2e-14	74.7
ci|000136759|Bact|Sample_C|2	9606.ENSP00000343764	35.8	2e-12	67
ci|000137091|Bact|Sample_C|2	9606.ENSP00000201979	25.83	5e-06	47
ci|000000034|Bact|Sample_DA|2	9606.ENSP00000262177	54.44	2e-62	237
ci|000005588|Bact|Sample_DA|2	9606.ENSP00000261973	60.42	1e-06	52.4
ci|000032553|Bact|Sample_DA|2	9606.ENSP00000359225	36.63	2e-36	151
ci|000036961|Bact|Sample_DA|2	9606.ENSP00000434364	38.22	2e-45	181
ci|000054417|Bact|Sample_DA|2	9606.ENSP00000371936	28.02	1e-19	95.1
ci|000055221|Bact|Sample_DA|2	9606.ENSP00000356630	46.27	6e-50	195
ci|000055874|Bact|Sample_DA|2	9606.ENSP00000262177	53.62	4e-59	226
ci|000006932|Bact|Sample_DB|2	9606.ENSP00000415183	29.52	5e-17	87.4
ci|000011040|Bact|Sample_DB|2	9606.ENSP00000286122	39.17	2e-65	247
ci|000084485|Bact|Sample_DB|2	9606.ENSP00000286122	47.6	7e-67	235
ci|000001012|Bact|Sample_C|2	9606.ENSP00000360266	67.96	7e-34	142
ci|000001117|Bact|Sample_C|2	9606.ENSP00000216133	53.01	4e-16	83.2
ci|000002984|Bact|Sample_C|2	9606.ENSP00000260010	33.33	9e-10	62.4
ci|000003654|Bact|Sample_C|2	9606.ENSP00000353452	49.13	1e-93	340
ci|000003989|Bact|Sample_C|2	9606.ENSP00000320207	21.31	6e-08	55.8
ci|000004070|Bact|Sample_C|2	9606.ENSP00000357905	47.38	4e-83	304
ci|000004593|Bact|Sample_C|2	9606.ENSP00000245919	31.75	2e-29	128
ci|000006218|Bact|Sample_C|2	9606.ENSP00000426103	45.38	3e-57	218
ci|000006313|Bact|Sample_C|2	9606.ENSP00000399985	55.17	4e-33	139
ci|000006978|Bact|Sample_C|2	9606.ENSP00000311684	33.88	3e-43	173
ci|000008714|Bact|Sample_C|2	9606.ENSP00000352702	48.3	7e-134	405
ci|000009705|Bact|Sample_C|2	9606.ENSP00000356630	46.27	1e-49	195
ci|000012833|Bact|Sample_C|2	9606.ENSP00000376177	36.73	1e-70	265
ci|000012906|Bact|Sample_C|2	9606.ENSP00000366604	43.18	1e-10	62.4
ci|000013203|Bact|Sample_C|2	9606.ENSP00000322097	33.8	1e-06	52
ci|000013351|Bact|Sample_C|2	9606.ENSP00000239223	39.77	2e-61	233
ci|000013526|Bact|Sample_C|2	9606.ENSP00000264381	42.41	1e-114	410
ci|000013823|Bact|Sample_C|2	9606.ENSP00000222462	53.65	2e-64	242
ci|000015590|Bact|Sample_C|2	9606.ENSP00000253407	26.38	2e-08	57.8
ci|000016579|Bact|Sample_C|2	9606.ENSP00000420381	44.06	5e-66	248
ci|000018765|Bact|Sample_C|2	9606.ENSP00000363092	70.05	3e-171	600
ci|000025032|Bact|Sample_C|2	9606.ENSP00000367064	32.14	2e-07	52.4
ci|000030141|Bact|Sample_C|2	9606.ENSP00000257290	37.61	9e-26	89.7
ci|000030266|Bact|Sample_C|2	9606.ENSP00000322097	36.8	2e-07	52.8
ci|000031990|Bact|Sample_C|2	9606.ENSP00000264382	34.94	2e-39	159
ci|000036474|Bact|Sample_C|2	9606.ENSP00000250896	45.83	1e-108	391
ci|000037259|Bact|Sample_C|2	9606.ENSP00000253407	31.43	9e-11	65.9
ci|000038018|Bact|Sample_C|2	9606.ENSP00000325146	34.9	4e-25	113
ci|000040893|Bact|Sample_C|2	9606.ENSP00000376177	36.25	1e-49	194
ci|000048705|Bact|Sample_C|2	9606.ENSP00000358866	47.04	4e-139	493
ci|000049014|Bact|Sample_C|2	9606.ENSP00000360266	46.78	1e-56	218
ci|000050271|Bact|Sample_C|2	9606.ENSP00000171887	58.5	3e-85	264
ci|000054932|Bact|Sample_C|2	9606.ENSP00000447378	42.64	7e-105	379
ci|000056850|Bact|Sample_C|2	9606.ENSP00000245919	38.14	3e-29	126
ci|000057704|Bact|Sample_C|2	9606.ENSP00000305161	32.98	1e-07	55.5
ci|000059412|Bact|Sample_C|2	9606.ENSP00000359899	40.18	2e-13	73.2
ci|000061681|Bact|Sample_C|2	9606.ENSP00000245919	31.75	2e-29	128
ci|000061940|Bact|Sample_C|2	9606.ENSP00000265371	29.36	2e-06	43.5
ci|000063131|Bact|Sample_C|2	9606.ENSP00000358866	38.72	5e-93	196
ci|000071254|Bact|Sample_C|2	9606.ENSP00000245919	31.75	2e-29	128
ci|000071852|Bact|Sample_C|2	9606.ENSP00000447378	48.66	0	560
ci|000072048|Bact|Sample_C|2	9606.ENSP00000261208	73.08	0	678
ci|000072878|Bact|Sample_C|2	9606.ENSP00000253407	34.07	3e-08	48.5
ci|000072914|Bact|Sample_C|2	9606.ENSP00000360266	45.99	6e-43	172
ci|000077871|Bact|Sample_C|2	9606.ENSP00000296498	35.29	6e-19	90.9
ci|000078083|Bact|Sample_C|2	9606.ENSP00000361290	42.31	2e-30	128
ci|000079446|Bact|Sample_C|2	9606.ENSP00000256759	36.99	2e-58	223
ci|000080080|Bact|Sample_C|2	9606.ENSP00000256953	47.83	6e-41	164
ci|000086651|Bact|Sample_C|2	9606.ENSP00000363092	67.21	0	684
ci|000086725|Bact|Sample_C|2	9606.ENSP00000343764	30.41	1e-22	103
ci|000093159|Bact|Sample_C|2	9606.ENSP00000360266	44.75	7e-57	218
ci|000097952|Bact|Sample_C|2	9606.ENSP00000357905	46.23	2e-114	409
ci|000097955|Bact|Sample_C|2	9606.ENSP00000357905	45.05	1e-98	357
ci|000099220|Bact|Sample_C|2	9606.ENSP00000297350	23.78	2e-06	51.2
ci|000100804|Bact|Sample_C|2	9606.ENSP00000384169	31.49	4e-125	446
ci|000101170|Bact|Sample_C|2	9606.ENSP00000358866	43.06	0	689
ci|000104126|Bact|Sample_C|2	9606.ENSP00000296498	35.68	4e-73	273
ci|000104128|Bact|Sample_C|2	9606.ENSP00000296498	32.2	2e-64	244
ci|000106735|Bact|Sample_C|2	9606.ENSP00000447378	43.43	0	745
ci|000109428|Bact|Sample_C|2	9606.ENSP00000341170	34.38	1e-06	50.4
ci|000110403|Bact|Sample_C|2	9606.ENSP00000415183	35.94	5e-07	50.4
ci|000125535|Bact|Sample_C|2	9606.ENSP00000382083	52.13	1e-21	97.8
ci|000133796|Bact|Sample_C|2	9606.ENSP00000350364	32.99	1e-19	93.2
ci|000006398|Bact|Sample_DA|2	9606.ENSP00000341342	26.57	1e-13	75.1
ci|000008915|Bact|Sample_DA|2	9606.ENSP00000303153	37.95	2e-28	125
ci|000014214|Bact|Sample_DA|2	9606.ENSP00000252818	47.5	4e-47	186
ci|000023724|Bact|Sample_DA|2	9606.ENSP00000216133	53.01	4e-16	83.2
ci|000037388|Bact|Sample_DA|2	9606.ENSP00000244728	37.11	3e-21	100
ci|000046085|Bact|Sample_DA|2	9606.ENSP00000359225	36.63	2e-36	151
ci|000046701|Bact|Sample_DA|2	9606.ENSP00000434364	45.48	3e-157	553
ci|000046908|Bact|Sample_DA|2	9606.ENSP00000360266	44.75	7e-57	218
ci|000052542|Bact|Sample_DA|2	9606.ENSP00000434364	45.93	2e-155	547
ci|000058589|Bact|Sample_DA|2	9606.ENSP00000303315	50.33	3e-41	132
ci|000005312|Bact|Sample_DB|2	9606.ENSP00000434364	45.7	7e-105	379
ci|000042192|Bact|Sample_DB|2	9606.ENSP00000360266	41.03	4e-44	148
ci|000050327|Bact|Sample_DB|2	9606.ENSP00000378295	28.71	3e-06	47.8
ci|000055367|Bact|Sample_DB|2	9606.ENSP00000360266	47.54	7e-19	92.4
ci|000055455|Bact|Sample_DB|2	9606.ENSP00000305422	44.88	4e-20	96.7
ci|000069385|Bact|Sample_DB|2	9606.ENSP00000360266	53.64	9e-24	108
ci|000069477|Bact|Sample_DB|2	9606.ENSP00000305422	46.22	1e-19	95.1
ci|000082050|Bact|Sample_DB|2	9606.ENSP00000303315	37.34	1e-25	80.1
ci|000090977|Bact|Sample_DB|2	9606.ENSP00000245919	29.73	2e-29	127
ci|000094219|Bact|Sample_DB|2	9606.ENSP00000303315	49.37	1e-41	133
ci|000000018|Bact|Sample_C|2	9606.ENSP00000228865	53.33	6e-28	124
ci|000000525|Bact|Sample_C|2	9606.ENSP00000354193	32.66	1e-108	288
ci|000000747|Bact|Sample_C|2	9606.ENSP00000296498	35.32	9e-65	246
ci|000001585|Bact|Sample_C|2	9606.ENSP00000415769	42.05	1e-96	199
ci|000001961|Bact|Sample_C|2	9606.ENSP00000364979	48.07	6e-143	214
ci|000003076|Bact|Sample_C|2	9606.ENSP00000240304	29.51	3e-08	56.6
ci|000003307|Bact|Sample_C|2	9606.ENSP00000248706	32.71	1e-27	120
ci|000004005|Bact|Sample_C|2	9606.ENSP00000254868	31.03	4e-15	77.8
ci|000007399|Bact|Sample_C|2	9606.ENSP00000369889	53.1	4e-67	157
ci|000008195|Bact|Sample_C|2	9606.ENSP00000361290	42.5	4e-152	499
ci|000008959|Bact|Sample_C|2	9606.ENSP00000233156	32.09	5e-15	78.6
ci|000009829|Bact|Sample_C|2	9606.ENSP00000227758	27.11	3e-18	92
ci|000009863|Bact|Sample_C|2	9606.ENSP00000241261	30.51	5e-10	63.5
ci|000009927|Bact|Sample_C|2	9606.ENSP00000354193	48.36	1e-101	120
ci|000010349|Bact|Sample_C|2	9606.ENSP00000355866	43.51	6e-80	296
ci|000011250|Bact|Sample_C|2	9606.ENSP00000227378	74.3	3e-159	317
ci|000011848|Bact|Sample_C|2	9606.ENSP00000228865	53.33	6e-28	124
ci|000012541|Bact|Sample_C|2	9606.ENSP00000315945	48.21	2e-27	119
ci|000014170|Bact|Sample_C|2	9606.ENSP00000369889	46.24	0	648
ci|000014952|Bact|Sample_C|2	9606.ENSP00000415183	32.5	4e-10	62.4
ci|000016535|Bact|Sample_C|2	9606.ENSP00000227378	66.76	0	895
ci|000016536|Bact|Sample_C|2	9606.ENSP00000364802	61.8	0	648
ci|000017909|Bact|Sample_C|2	9606.ENSP00000255631	37.76	2e-33	141
ci|000017910|Bact|Sample_C|2	9606.ENSP00000255631	38.06	2e-50	197
ci|000017911|Bact|Sample_C|2	9606.ENSP00000255631	37.27	2e-53	207
ci|000017914|Bact|Sample_C|2	9606.ENSP00000255631	37.76	1e-33	141
ci|000018381|Bact|Sample_C|2	9606.ENSP00000373853	26.98	6e-29	126
ci|000019806|Bact|Sample_C|2	9606.ENSP00000374455	33.33	1e-55	215
ci|000019857|Bact|Sample_C|2	9606.ENSP00000286760	64.29	1e-12	24.3
ci|000020350|Bact|Sample_C|2	9606.ENSP00000227758	27.85	3e-21	102
ci|000020685|Bact|Sample_C|2	9606.ENSP00000274473	25.6	2e-16	84
ci|000020768|Bact|Sample_C|2	9606.ENSP00000308893	51.37	5e-70	264
ci|000021095|Bact|Sample_C|2	9606.ENSP00000227758	25.4	4e-45	179
ci|000022030|Bact|Sample_C|2	9606.ENSP00000296498	32.2	3e-64	244
ci|000022031|Bact|Sample_C|2	9606.ENSP00000296498	35.32	9e-65	246
ci|000023244|Bact|Sample_C|2	9606.ENSP00000277541	29.46	4e-06	53.5
ci|000024644|Bact|Sample_C|2	9606.ENSP00000386759	24.35	1e-05	47.8
ci|000025930|Bact|Sample_C|2	9606.ENSP00000264716	36.12	1e-27	122
ci|000027840|Bact|Sample_C|2	9606.ENSP00000227758	50	2e-17	88.6
ci|000035199|Bact|Sample_C|2	9606.ENSP00000434364	45.48	3e-157	553
ci|000035987|Bact|Sample_C|2	9606.ENSP00000255631	37.69	2e-38	158
ci|000036683|Bact|Sample_C|2	9606.ENSP00000447378	43.87	7e-141	498
ci|000036795|Bact|Sample_C|2	9606.ENSP00000305941	25.93	1e-05	45.8
ci|000038787|Bact|Sample_C|2	9606.ENSP00000415769	38.14	1e-101	318
ci|000038958|Bact|Sample_C|2	9606.ENSP00000253799	38.75	2e-88	184
ci|000039779|Bact|Sample_C|2	9606.ENSP00000364979	43.89	2e-144	231
ci|000039871|Bact|Sample_C|2	9606.ENSP00000217939	26.26	1e-10	65.1
ci|000045011|Bact|Sample_C|2	9606.ENSP00000256759	34.65	2e-39	90.9
ci|000048531|Bact|Sample_C|2	9606.ENSP00000296953	34.44	1e-37	155
ci|000048970|Bact|Sample_C|2	9606.ENSP00000360305	50.91	1e-10	65.1
ci|000050387|Bact|Sample_C|2	9606.ENSP00000355866	39.08	1e-64	245
ci|000050614|Bact|Sample_C|2	9606.ENSP00000330442	41.39	6e-52	201
ci|000050878|Bact|Sample_C|2	9606.ENSP00000266041	38.78	6e-93	192
ci|000052218|Bact|Sample_C|2	9606.ENSP00000358081	30.23	9e-16	82
ci|000052374|Bact|Sample_C|2	9606.ENSP00000265342	27.54	1e-11	62
ci|000056512|Bact|Sample_C|2	9606.ENSP00000352561	34.31	7e-37	150
ci|000056932|Bact|Sample_C|2	9606.ENSP00000248706	41.09	4e-23	96.7
ci|000061496|Bact|Sample_C|2	9606.ENSP00000434364	51.65	7e-155	442
ci|000064542|Bact|Sample_C|2	9606.ENSP00000378260	50	2e-12	21.2
ci|000064596|Bact|Sample_C|2	9606.ENSP00000415769	42.05	1e-96	199
ci|000067170|Bact|Sample_C|2	9606.ENSP00000222481	42.98	7e-52	202
ci|000069707|Bact|Sample_C|2	9606.ENSP00000334186	34.78	2e-15	62.4
ci|000070833|Bact|Sample_C|2	9606.ENSP00000217939	27.33	1e-09	61.6
ci|000071386|Bact|Sample_C|2	9606.ENSP00000227758	50	2e-17	88.6
ci|000071450|Bact|Sample_C|2	9606.ENSP00000434364	50	1e-72	271
ci|000072479|Bact|Sample_C|2	9606.ENSP00000364840	34.56	5e-12	68.2
ci|000073090|Bact|Sample_C|2	9606.ENSP00000415769	40.16	3e-32	101
ci|000075821|Bact|Sample_C|2	9606.ENSP00000247207	47.54	8e-09	57
ci|000075978|Bact|Sample_C|2	9606.ENSP00000358866	39.29	3e-45	127
ci|000086600|Bact|Sample_C|2	9606.ENSP00000264690	34.93	9e-34	140
ci|000087758|Bact|Sample_C|2	9606.ENSP00000415769	38.93	6e-108	389
ci|000087821|Bact|Sample_C|2	9606.ENSP00000333900	35.86	1e-16	84.7
ci|000090798|Bact|Sample_C|2	9606.ENSP00000177648	38.75	7e-06	48.9
ci|000090997|Bact|Sample_C|2	9606.ENSP00000290155	60.98	1e-101	367
ci|000094115|Bact|Sample_C|2	9606.ENSP00000355866	47.92	4e-85	313
ci|000095569|Bact|Sample_C|2	9606.ENSP00000330442	44.01	9e-72	267
ci|000097983|Bact|Sample_C|2	9606.ENSP00000438526	28.63	2e-15	80.9
ci|000097985|Bact|Sample_C|2	9606.ENSP00000420659	27.27	4e-14	76.6
ci|000098632|Bact|Sample_C|2	9606.ENSP00000374455	54.76	2e-07	53.9
ci|000101274|Bact|Sample_C|2	9606.ENSP00000303585	26.19	2e-19	95.1
ci|000101281|Bact|Sample_C|2	9606.ENSP00000303585	28.88	3e-10	64.3
ci|000103292|Bact|Sample_C|2	9606.ENSP00000434364	45.72	2e-160	564
ci|000103293|Bact|Sample_C|2	9606.ENSP00000434364	45.7	7e-105	379
ci|000103295|Bact|Sample_C|2	9606.ENSP00000434364	45.75	2e-108	391
ci|000104127|Bact|Sample_C|2	9606.ENSP00000296498	32.2	2e-64	244
ci|000104130|Bact|Sample_C|2	9606.ENSP00000296498	31.29	3e-53	207
ci|000104396|Bact|Sample_C|2	9606.ENSP00000254322	57.34	2e-115	414
ci|000104397|Bact|Sample_C|2	9606.ENSP00000254322	58.42	5e-89	327
ci|000104552|Bact|Sample_C|2	9606.ENSP00000354193	34.56	4e-115	413
ci|000111641|Bact|Sample_C|2	9606.ENSP00000314949	30.06	9e-14	75.5
ci|000112975|Bact|Sample_C|2	9606.ENSP00000158166	32.39	2e-12	71.6
ci|000115105|Bact|Sample_C|2	9606.ENSP00000343764	33.11	2e-16	81.3
ci|000118484|Bact|Sample_C|2	9606.ENSP00000225964	44.15	5e-31	130
ci|000129194|Bact|Sample_C|2	9606.ENSP00000225964	46.91	2e-34	141
ci|000131892|Bact|Sample_C|2	9606.ENSP00000455507	32.38	6e-12	65.5
ci|000132237|Bact|Sample_C|2	9606.ENSP00000389009	47.77	1e-39	158
ci|000133249|Bact|Sample_C|2	9606.ENSP00000367631	32.26	4e-09	56.2
ci|000139721|Bact|Sample_C|2	9606.ENSP00000334113	40.87	3e-16	79.7
ci|000140896|Bact|Sample_C|2	9606.ENSP00000265709	44.93	5e-11	62.4
ci|000144390|Bact|Sample_C|2	9606.ENSP00000353452	57.81	5e-20	92.4
ci|000005362|Bact|Sample_DA|2	9606.ENSP00000241261	29.46	2e-08	57.8
ci|000015001|Bact|Sample_DA|2	9606.ENSP00000280527	23.51	7e-09	60.5
ci|000025445|Bact|Sample_DA|2	9606.ENSP00000254322	58.19	6e-92	335
ci|000025849|Bact|Sample_DA|2	9606.ENSP00000227758	29.71	7e-40	160
ci|000037224|Bact|Sample_DA|2	9606.ENSP00000228865	53.33	1e-28	124
ci|000042025|Bact|Sample_DA|2	9606.ENSP00000275358	29.69	1e-42	172
ci|000059196|Bact|Sample_DA|2	9606.ENSP00000364802	77.6	9e-144	506
ci|000012018|Bact|Sample_DB|2	9606.ENSP00000271588	26.12	6e-14	76.3
ci|000012453|Bact|Sample_DB|2	9606.ENSP00000330442	51.98	1e-47	187
ci|000018751|Bact|Sample_DB|2	9606.ENSP00000404079	58.82	2e-79	294
ci|000056768|Bact|Sample_DB|2	9606.ENSP00000355866	47.92	3e-85	313
ci|000070831|Bact|Sample_DB|2	9606.ENSP00000265342	32.32	1e-09	61.2
ci|000072839|Bact|Sample_DB|2	9606.ENSP00000356198	43.09	7e-88	199
ci|000097689|Bact|Sample_DB|2	9606.ENSP00000356198	43.31	1e-86	317
ci|000098001|Bact|Sample_DB|2	9606.ENSP00000374455	40.37	2e-34	115
ci|000012110|Bact|Sample_C|2	9606.ENSP00000358081	27.47	3e-29	127
ci|000012324|Bact|Sample_C|2	9606.ENSP00000381577	46.15	3e-10	29.3
ci|000027963|Bact|Sample_C|2	9606.ENSP00000358081	27.47	2e-29	127
ci|000038593|Bact|Sample_C|2	9606.ENSP00000330442	46.88	9e-69	227
ci|000042908|Bact|Sample_C|2	9606.ENSP00000227378	82.12	0	496
ci|000067567|Bact|Sample_C|2	9606.ENSP00000330442	44.16	1e-55	164
ci|000075188|Bact|Sample_C|2	9606.ENSP00000330442	51.98	6e-48	188
ci|000076382|Bact|Sample_C|2	9606.ENSP00000354193	23.08	2e-15	79.7
ci|000099616|Bact|Sample_C|2	9606.ENSP00000331210	36.64	7e-20	94.4
ci|000099674|Bact|Sample_C|2	9606.ENSP00000358081	27.97	9e-36	149
ci|000002802|Bact|Sample_DB|2	9606.ENSP00000428657	27.56	2e-19	94
ci|000016102|Bact|Sample_DB|2	9606.ENSP00000358081	25.83	2e-19	94.7
ci|000000946|Bact|Sample_C|2	9606.ENSP00000461862	25	5e-10	64.3
ci|000001697|Bact|Sample_C|2	9606.ENSP00000412178	59.42	2e-135	481
ci|000006179|Bact|Sample_C|2	9606.ENSP00000322924	24.55	7e-28	121
ci|000006426|Bact|Sample_C|2	9606.ENSP00000309334	83.33	1e-43	117
ci|000007483|Bact|Sample_C|2	9606.ENSP00000268097	57.63	7e-115	411
ci|000011600|Bact|Sample_C|2	9606.ENSP00000225428	46.49	6e-18	88.2
ci|000013297|Bact|Sample_C|2	9606.ENSP00000356000	64.95	1e-100	363
ci|000013542|Bact|Sample_C|2	9606.ENSP00000410852	29.77	3e-46	184
ci|000017987|Bact|Sample_C|2	9606.ENSP00000262120	36	3e-33	139
ci|000020859|Bact|Sample_C|2	9606.ENSP00000282441	38.12	3e-26	119
ci|000021531|Bact|Sample_C|2	9606.ENSP00000261973	39.81	2e-15	80.1
ci|000023638|Bact|Sample_C|2	9606.ENSP00000259406	47.78	3e-40	163
ci|000024841|Bact|Sample_C|2	9606.ENSP00000266037	37.79	1e-149	527
ci|000024960|Bact|Sample_C|2	9606.ENSP00000371321	51.28	1e-44	175
ci|000029313|Bact|Sample_C|2	9606.ENSP00000362711	45.11	2e-99	360
ci|000030487|Bact|Sample_C|2	9606.ENSP00000355979	53.66	6e-06	49.7
ci|000032076|Bact|Sample_C|2	9606.ENSP00000301067	32.81	9e-11	65.5
ci|000035702|Bact|Sample_C|2	9606.ENSP00000253339	78.47	1e-130	332
ci|000035837|Bact|Sample_C|2	9606.ENSP00000363397	53.7	1e-91	218
ci|000040453|Bact|Sample_C|2	9606.ENSP00000357794	24.52	1e-21	102
ci|000042595|Bact|Sample_C|2	9606.ENSP00000419000	33.58	7e-18	70.9
ci|000047238|Bact|Sample_C|2	9606.ENSP00000363397	49.12	1e-88	324
ci|000048091|Bact|Sample_C|2	9606.ENSP00000309818	28.34	3e-15	81.3
ci|000058382|Bact|Sample_C|2	9606.ENSP00000303476	54.24	1e-141	426
ci|000061730|Bact|Sample_C|2	9606.ENSP00000420449	25.25	7e-10	62.8
ci|000061769|Bact|Sample_C|2	9606.ENSP00000303351	41.32	3e-164	577
ci|000064848|Bact|Sample_C|2	9606.ENSP00000340329	35.53	7e-47	186
ci|000064891|Bact|Sample_C|2	9606.ENSP00000354040	61.27	0	731
ci|000068885|Bact|Sample_C|2	9606.ENSP00000228307	50.79	8e-129	457
ci|000072599|Bact|Sample_C|2	9606.ENSP00000353698	43.46	6e-52	202
ci|000072687|Bact|Sample_C|2	9606.ENSP00000395473	62.15	2e-123	237
ci|000073627|Bact|Sample_C|2	9606.ENSP00000362711	53.87	5e-88	322
ci|000074093|Bact|Sample_C|2	9606.ENSP00000410294	37.05	2e-45	181
ci|000074434|Bact|Sample_C|2	9606.ENSP00000296861	35	1e-06	36.6
ci|000074989|Bact|Sample_C|2	9606.ENSP00000357794	26.16	5e-19	92.8
ci|000088967|Bact|Sample_C|2	9606.ENSP00000366246	50	1e-103	375
ci|000106240|Bact|Sample_C|2	9606.ENSP00000410294	41.56	2e-168	591
ci|000106685|Bact|Sample_C|2	9606.ENSP00000267101	34.19	3e-38	156
ci|000110420|Bact|Sample_C|2	9606.ENSP00000368025	28.03	8e-10	60.1
ci|000117330|Bact|Sample_C|2	9606.ENSP00000346671	43.98	4e-97	352
ci|000117983|Bact|Sample_C|2	9606.ENSP00000295924	53.52	9e-16	80.9
ci|000120343|Bact|Sample_C|2	9606.ENSP00000295924	40.91	5e-23	104
ci|000124396|Bact|Sample_C|2	9606.ENSP00000350261	44.48	4e-58	221
ci|000006560|Bact|Sample_DA|2	9606.ENSP00000340329	29.01	3e-61	234
ci|000047017|Bact|Sample_DA|2	9606.ENSP00000340329	27.15	3e-41	167
ci|000051069|Bact|Sample_DA|2	9606.ENSP00000339824	61.09	2e-93	341
ci|000052720|Bact|Sample_DA|2	9606.ENSP00000461862	26.45	2e-08	58.5
ci|000056700|Bact|Sample_DA|2	9606.ENSP00000381932	87.5	4e-08	24.6
ci|000057298|Bact|Sample_DA|2	9606.ENSP00000363397	46.43	2e-95	347
ci|000010936|Bact|Sample_DB|2	9606.ENSP00000362524	42.62	4e-51	200
ci|000019318|Bact|Sample_DB|2	9606.ENSP00000359899	29.62	2e-21	100
ci|000052169|Bact|Sample_DB|2	9606.ENSP00000332116	80.59	5e-75	280
ci|000059799|Bact|Sample_DB|2	9606.ENSP00000237289	25.66	5e-41	167
ci|000001710|Bact|Sample_C|2	9606.ENSP00000262210	34.09	1e-25	115
ci|000003340|Bact|Sample_C|2	9606.ENSP00000343629	26.37	1e-08	58.5
ci|000005732|Bact|Sample_C|2	9606.ENSP00000397598	25.28	1e-41	169
ci|000006474|Bact|Sample_C|2	9606.ENSP00000377862	31.36	2e-15	80.1
ci|000007008|Bact|Sample_C|2	9606.ENSP00000322097	34.32	3e-12	68.2
ci|000007855|Bact|Sample_C|2	9606.ENSP00000264606	72.57	5e-64	181
ci|000011063|Bact|Sample_C|2	9606.ENSP00000388311	42.15	2e-77	212
ci|000011562|Bact|Sample_C|2	9606.ENSP00000257209	53.77	2e-131	466
ci|000013096|Bact|Sample_C|2	9606.ENSP00000366093	55.29	1e-22	105
ci|000019422|Bact|Sample_C|2	9606.ENSP00000320604	51.15	3e-96	350
ci|000021457|Bact|Sample_C|2	9606.ENSP00000429064	26.2	5e-13	73.2
ci|000021489|Bact|Sample_C|2	9606.ENSP00000211413	44	7e-06	28.1
ci|000022122|Bact|Sample_C|2	9606.ENSP00000347858	24.92	5e-19	93.2
ci|000024116|Bact|Sample_C|2	9606.ENSP00000291691	88.89	7e-11	27.7
ci|000026681|Bact|Sample_C|2	9606.ENSP00000217169	45.88	2e-17	88.2
ci|000031088|Bact|Sample_C|2	9606.ENSP00000357794	24.32	1e-21	102
ci|000036600|Bact|Sample_C|2	9606.ENSP00000309818	35.96	7e-17	86.7
ci|000039538|Bact|Sample_C|2	9606.ENSP00000282478	21.16	4e-07	54.7
ci|000040830|Bact|Sample_C|2	9606.ENSP00000266085	23.25	1e-12	71.2
ci|000041436|Bact|Sample_C|2	9606.ENSP00000257209	64.93	3e-66	250
ci|000043689|Bact|Sample_C|2	9606.ENSP00000354040	52	2e-51	136
ci|000052162|Bact|Sample_C|2	9606.ENSP00000354039	28.5	2e-40	165
ci|000052282|Bact|Sample_C|2	9606.ENSP00000348128	44.4	2e-66	250
ci|000053969|Bact|Sample_C|2	9606.ENSP00000415183	30.7	2e-06	42.4
ci|000055241|Bact|Sample_C|2	9606.ENSP00000357794	21.77	1e-31	136
ci|000056155|Bact|Sample_C|2	9606.ENSP00000367926	37.7	1e-07	44.3
ci|000056638|Bact|Sample_C|2	9606.ENSP00000216264	28.27	2e-28	124
ci|000058925|Bact|Sample_C|2	9606.ENSP00000267101	48.28	7e-21	74.7
ci|000063159|Bact|Sample_C|2	9606.ENSP00000312399	32.88	6e-67	170
ci|000067964|Bact|Sample_C|2	9606.ENSP00000350032	41.56	9e-10	62.8
ci|000068660|Bact|Sample_C|2	9606.ENSP00000350630	38.58	6e-24	95.9
ci|000069666|Bact|Sample_C|2	9606.ENSP00000267101	27.09	5e-31	78.6
ci|000070554|Bact|Sample_C|2	9606.ENSP00000363944	49.06	7e-10	61.6
ci|000072364|Bact|Sample_C|2	9606.ENSP00000448035	79.59	6e-55	211
ci|000075514|Bact|Sample_C|2	9606.ENSP00000344456	86.93	5e-84	307
ci|000078570|Bact|Sample_C|2	9606.ENSP00000264606	61.85	3e-169	592
ci|000081062|Bact|Sample_C|2	9606.ENSP00000338349	30.49	9e-61	231
ci|000082806|Bact|Sample_C|2	9606.ENSP00000338629	29.82	6e-31	132
ci|000101118|Bact|Sample_C|2	9606.ENSP00000347858	29.8	8e-35	146
ci|000101949|Bact|Sample_C|2	9606.ENSP00000389043	29.28	2e-25	115
ci|000112570|Bact|Sample_C|2	9606.ENSP00000356579	29.02	2e-40	163
ci|000118553|Bact|Sample_C|2	9606.ENSP00000314949	83.78	1e-52	200
ci|000119123|Bact|Sample_C|2	9606.ENSP00000351524	45.85	3e-58	221
ci|000122566|Bact|Sample_C|2	9606.ENSP00000258341	54.43	8e-55	209
ci|000124009|Bact|Sample_C|2	9606.ENSP00000346791	33.33	3e-07	52
ci|000125083|Bact|Sample_C|2	9606.ENSP00000268459	38.89	2e-18	90.5
ci|000002405|Bact|Sample_DA|2	9606.ENSP00000282441	39.81	3e-82	303
ci|000038192|Bact|Sample_DA|2	9606.ENSP00000282478	14.82	6e-07	54.3
ci|000051719|Bact|Sample_DA|2	9606.ENSP00000155926	58.82	4e-98	356
ci|000056362|Bact|Sample_DA|2	9606.ENSP00000237654	36.96	2e-56	218
ci|000061178|Bact|Sample_DA|2	9606.ENSP00000262126	32	6e-07	50.8
ci|000002505|Bact|Sample_DB|2	9606.ENSP00000415183	28.17	2e-26	118
ci|000002673|Bact|Sample_DB|2	9606.ENSP00000264606	45.84	0	819
ci|000007246|Bact|Sample_DB|2	9606.ENSP00000371936	28.02	2e-19	95.1
ci|000044279|Bact|Sample_DB|2	9606.ENSP00000354040	82.54	2e-89	325
ci|000045613|Bact|Sample_DB|2	9606.ENSP00000256015	57.65	8e-23	103
ci|000054298|Bact|Sample_DB|2	9606.ENSP00000275015	32.82	9e-23	105
ci|000088652|Bact|Sample_DB|2	9606.ENSP00000282478	25.69	8e-08	55.5
ci|000116294|Bact|Sample_DB|2	9606.ENSP00000359225	37.78	1e-38	158
ci|000000715|Bact|Sample_C|2	9606.ENSP00000309818	39.19	7e-15	80.1
ci|000002163|Bact|Sample_C|2	9606.ENSP00000305976	28.95	6e-15	80.1
ci|000002729|Bact|Sample_C|2	9606.ENSP00000394794	42.22	6e-19	92
ci|000004689|Bact|Sample_C|2	9606.ENSP00000341138	51.92	1e-115	414
ci|000006427|Bact|Sample_C|2	9606.ENSP00000245503	19.38	1e-13	76.6
ci|000011764|Bact|Sample_C|2	9606.ENSP00000406229	40.76	1e-64	243
ci|000014763|Bact|Sample_C|2	9606.ENSP00000315299	30.14	4e-15	79.3
ci|000016495|Bact|Sample_C|2	9606.ENSP00000384917	30.88	2e-98	357
ci|000018912|Bact|Sample_C|2	9606.ENSP00000453793	56.36	2e-131	467
ci|000020047|Bact|Sample_C|2	9606.ENSP00000253392	37.84	7e-07	52.8
ci|000020195|Bact|Sample_C|2	9606.ENSP00000266085	26.11	4e-15	80.9
ci|000020764|Bact|Sample_C|2	9606.ENSP00000327533	35.23	3e-21	100
ci|000024732|Bact|Sample_C|2	9606.ENSP00000254963	41.22	3e-25	110
ci|000033451|Bact|Sample_C|2	9606.ENSP00000257209	47.45	2e-131	466
ci|000035105|Bact|Sample_C|2	9606.ENSP00000348128	42.61	6e-19	93.6
ci|000037312|Bact|Sample_C|2	9606.ENSP00000358211	28.02	6e-18	87.4
ci|000046095|Bact|Sample_C|2	9606.ENSP00000370718	35.26	7e-28	122
ci|000046681|Bact|Sample_C|2	9606.ENSP00000227758	62.3	8e-19	91.7
ci|000048865|Bact|Sample_C|2	9606.ENSP00000294172	56.48	9e-71	112
ci|000049649|Bact|Sample_C|2	9606.ENSP00000256015	52.86	5e-19	90.1
ci|000051161|Bact|Sample_C|2	9606.ENSP00000356630	48.07	7e-46	182
ci|000051721|Bact|Sample_C|2	9606.ENSP00000365473	31.09	1e-22	106
ci|000054956|Bact|Sample_C|2	9606.ENSP00000394794	37.02	2e-40	164
ci|000056867|Bact|Sample_C|2	9606.ENSP00000362524	48.81	4e-30	90.5
ci|000057073|Bact|Sample_C|2	9606.ENSP00000324948	77.03	2e-30	130
ci|000057203|Bact|Sample_C|2	9606.ENSP00000343764	24.19	1e-13	75.1
ci|000063345|Bact|Sample_C|2	9606.ENSP00000320604	54.49	5e-57	219
ci|000065090|Bact|Sample_C|2	9606.ENSP00000453940	20.36	3e-30	130
ci|000067326|Bact|Sample_C|2	9606.ENSP00000315299	30.16	3e-12	69.7
ci|000072052|Bact|Sample_C|2	9606.ENSP00000357625	34.5	2e-16	83.2
ci|000073332|Bact|Sample_C|2	9606.ENSP00000384169	42.7	8e-70	234
ci|000075446|Bact|Sample_C|2	9606.ENSP00000211413	44	3e-06	28.1
ci|000075824|Bact|Sample_C|2	9606.ENSP00000037502	39.17	2e-40	163
ci|000077578|Bact|Sample_C|2	9606.ENSP00000361557	35.71	2e-21	99
ci|000080378|Bact|Sample_C|2	9606.ENSP00000360025	30.66	2e-11	66.6
ci|000083040|Bact|Sample_C|2	9606.ENSP00000357905	48.95	8e-157	550
ci|000083090|Bact|Sample_C|2	9606.ENSP00000331902	51.88	2e-174	608
ci|000085475|Bact|Sample_C|2	9606.ENSP00000455908	38.89	6e-25	112
ci|000095235|Bact|Sample_C|2	9606.ENSP00000384330	52.27	0	858
ci|000099685|Bact|Sample_C|2	9606.ENSP00000280187	28.57	9e-26	116
ci|000101333|Bact|Sample_C|2	9606.ENSP00000400142	30.23	7e-07	53.5
ci|000104673|Bact|Sample_C|2	9606.ENSP00000343764	32.14	0	943
ci|000112172|Bact|Sample_C|2	9606.ENSP00000261349	29.76	1e-32	137
ci|000117822|Bact|Sample_C|2	9606.ENSP00000354878	49.61	1e-67	252
ci|000121228|Bact|Sample_C|2	9606.ENSP00000367476	56.14	5e-34	139
ci|000121934|Bact|Sample_C|2	9606.ENSP00000351524	36.05	7e-08	52
ci|000128002|Bact|Sample_C|2	9606.ENSP00000339659	39.8	1e-15	79.3
ci|000132533|Bact|Sample_C|2	9606.ENSP00000386200	42.81	2e-45	179
ci|000142010|Bact|Sample_C|2	9606.ENSP00000263666	36.13	6e-09	55.8
ci|000147792|Bact|Sample_C|2	9606.ENSP00000360231	44.34	5e-13	69.7
ci|000009537|Bact|Sample_DA|2	9606.ENSP00000155926	58.82	5e-98	356
ci|000017321|Bact|Sample_DA|2	9606.ENSP00000255381	54.23	0	1836
ci|000037974|Bact|Sample_DA|2	9606.ENSP00000309629	33.77	3e-16	83.2
ci|000039633|Bact|Sample_DA|2	9606.ENSP00000370034	25.71	4e-28	124
ci|000070058|Bact|Sample_DA|2	9606.ENSP00000371606	32.73	1e-14	77
ci|000019740|Bact|Sample_DB|2	9606.ENSP00000282478	15.08	1e-07	56.6
ci|000029490|Bact|Sample_DB|2	9606.ENSP00000359225	36.98	2e-35	147
ci|000029610|Bact|Sample_DB|2	9606.ENSP00000250896	50.61	2e-114	411
ci|000034728|Bact|Sample_DB|2	9606.ENSP00000217169	40	5e-06	50.4
ci|000078562|Bact|Sample_DB|2	9606.ENSP00000250896	50.61	2e-114	411
ci|000087340|Bact|Sample_DB|2	9606.ENSP00000378312	50.56	2e-47	187
ci|000094256|Bact|Sample_DB|2	9606.ENSP00000349467	39.72	2e-28	124
ci|000000948|Bact|Sample_C|2	9606.ENSP00000246069	35.23	4e-09	59.7
ci|000003733|Bact|Sample_C|2	9606.ENSP00000286692	29.19	3e-11	66.6
ci|000003952|Bact|Sample_C|2	9606.ENSP00000348128	53.42	1e-41	168
ci|000005625|Bact|Sample_C|2	9606.ENSP00000340937	47.41	2e-19	94.4
ci|000008069|Bact|Sample_C|2	9606.ENSP00000347858	27.06	1e-44	179
ci|000011136|Bact|Sample_C|2	9606.ENSP00000300305	44.19	4e-57	220
ci|000011318|Bact|Sample_C|2	9606.ENSP00000357794	22.61	9e-27	118
ci|000012384|Bact|Sample_C|2	9606.ENSP00000418735	32.06	4e-18	89.7
ci|000012550|Bact|Sample_C|2	9606.ENSP00000365514	30.23	2e-47	33.1
ci|000017379|Bact|Sample_C|2	9606.ENSP00000257552	49.31	2e-92	338
ci|000019180|Bact|Sample_C|2	9606.ENSP00000297267	36.57	2e-16	85.1
ci|000019577|Bact|Sample_C|2	9606.ENSP00000357905	47.06	2e-140	229
ci|000022022|Bact|Sample_C|2	9606.ENSP00000347858	29.15	9e-32	136
ci|000022228|Bact|Sample_C|2	9606.ENSP00000399985	59.22	2e-31	135
ci|000022229|Bact|Sample_C|2	9606.ENSP00000399985	59.22	9e-32	135
ci|000023696|Bact|Sample_C|2	9606.ENSP00000414712	24.16	5e-08	56.2
ci|000024355|Bact|Sample_C|2	9606.ENSP00000305941	26.15	4e-09	58.2
ci|000027616|Bact|Sample_C|2	9606.ENSP00000359121	36.36	6e-22	103
ci|000027712|Bact|Sample_C|2	9606.ENSP00000305976	62.24	4e-94	341
ci|000029419|Bact|Sample_C|2	9606.ENSP00000325146	34.9	2e-25	113
ci|000030295|Bact|Sample_C|2	9606.ENSP00000264606	46.19	2e-33	140
ci|000045192|Bact|Sample_C|2	9606.ENSP00000357905	46.86	1e-97	314
ci|000047794|Bact|Sample_C|2	9606.ENSP00000262177	61.36	2e-24	109
ci|000048359|Bact|Sample_C|2	9606.ENSP00000384169	37.33	2e-83	307
ci|000050537|Bact|Sample_C|2	9606.ENSP00000356549	47.69	2e-09	60.8
ci|000057176|Bact|Sample_C|2	9606.ENSP00000282007	22.22	8e-06	48.9
ci|000059269|Bact|Sample_C|2	9606.ENSP00000348128	33.61	1e-59	227
ci|000061790|Bact|Sample_C|2	9606.ENSP00000434364	36	1e-41	169
ci|000062084|Bact|Sample_C|2	9606.ENSP00000365514	30.23	7e-36	33.1
ci|000071844|Bact|Sample_C|2	9606.ENSP00000434364	38.22	1e-45	181
ci|000072360|Bact|Sample_C|2	9606.ENSP00000217169	40	2e-06	50.4
ci|000075777|Bact|Sample_C|2	9606.ENSP00000245479	49.4	3e-77	286
ci|000077854|Bact|Sample_C|2	9606.ENSP00000274487	32.73	2e-17	85.1
ci|000080760|Bact|Sample_C|2	9606.ENSP00000343764	28.13	1e-30	130
ci|000088002|Bact|Sample_C|2	9606.ENSP00000278935	56.38	1e-29	125
ci|000091934|Bact|Sample_C|2	9606.ENSP00000365473	29.5	4e-09	58.2
ci|000095782|Bact|Sample_C|2	9606.ENSP00000425658	35.32	7e-18	89.4
ci|000101117|Bact|Sample_C|2	9606.ENSP00000347858	26.87	2e-44	178
ci|000111453|Bact|Sample_C|2	9606.ENSP00000394794	42.5	1e-63	239
ci|000114696|Bact|Sample_C|2	9606.ENSP00000343764	24.83	7e-06	46.2
ci|000118255|Bact|Sample_C|2	9606.ENSP00000282478	18.56	7e-16	82
ci|000118510|Bact|Sample_C|2	9606.ENSP00000377948	64.71	2e-06	47.4
ci|000118581|Bact|Sample_C|2	9606.ENSP00000394794	33.01	1e-19	94
ci|000124501|Bact|Sample_C|2	9606.ENSP00000303522	32.67	6e-19	89.7
ci|000127292|Bact|Sample_C|2	9606.ENSP00000344488	38.3	1e-24	109
ci|000130039|Bact|Sample_C|2	9606.ENSP00000348099	42.47	3e-14	73.2
ci|000140224|Bact|Sample_C|2	9606.ENSP00000377862	40.74	3e-11	63.2
ci|000143114|Bact|Sample_C|2	9606.ENSP00000259806	88.46	6e-38	151
ci|000002309|Bact|Sample_DA|2	9606.ENSP00000217169	30.88	2e-28	125
ci|000041242|Bact|Sample_DA|2	9606.ENSP00000353791	40.42	4e-61	232
ci|000051951|Bact|Sample_DA|2	9606.ENSP00000349467	35.16	1e-18	91.7
ci|000001538|Bact|Sample_DB|2	9606.ENSP00000216133	53.01	4e-16	83.2
ci|000053004|Bact|Sample_DB|2	9606.ENSP00000250896	51.43	1e-108	246
ci|000081866|Bact|Sample_DB|2	9606.ENSP00000171887	37.47	3e-119	426
ci|000098677|Bact|Sample_DB|2	9606.ENSP00000303153	37.95	7e-29	125
ci|000004805|Bact|Sample_C|2	9606.ENSP00000325146	34.75	6e-13	73.2
ci|000009038|Bact|Sample_C|2	9606.ENSP00000317743	44.44	1e-07	48.1
ci|000010880|Bact|Sample_C|2	9606.ENSP00000354006	29.49	1e-08	58.5
ci|000013378|Bact|Sample_C|2	9606.ENSP00000262843	22.67	2e-07	54.3
ci|000014055|Bact|Sample_C|2	9606.ENSP00000263464	47.46	2e-12	70.9
ci|000014411|Bact|Sample_C|2	9606.ENSP00000343764	36.35	2e-100	363
ci|000015528|Bact|Sample_C|2	9606.ENSP00000356087	28.99	6e-07	53.9
ci|000016290|Bact|Sample_C|2	9606.ENSP00000304440	27.95	1e-06	53.1
ci|000018550|Bact|Sample_C|2	9606.ENSP00000269243	21.19	1e-09	61.6
ci|000021693|Bact|Sample_C|2	9606.ENSP00000378720	20.86	2e-07	55.1
ci|000022029|Bact|Sample_C|2	9606.ENSP00000296498	35.68	4e-73	273
ci|000022032|Bact|Sample_C|2	9606.ENSP00000296498	34.5	1e-53	209
ci|000023388|Bact|Sample_C|2	9606.ENSP00000299502	40.96	2e-49	127
ci|000025041|Bact|Sample_C|2	9606.ENSP00000261383	65.02	0	925
ci|000036880|Bact|Sample_C|2	9606.ENSP00000337358	51.43	5e-38	154
ci|000037004|Bact|Sample_C|2	9606.ENSP00000261208	77.38	0	692
ci|000037206|Bact|Sample_C|2	9606.ENSP00000274368	33.46	9e-36	148
ci|000041710|Bact|Sample_C|2	9606.ENSP00000322097	28.03	5e-06	49.3
ci|000050510|Bact|Sample_C|2	9606.ENSP00000319052	28.78	7e-10	61.6
ci|000051771|Bact|Sample_C|2	9606.ENSP00000263593	41.37	4e-92	336
ci|000057143|Bact|Sample_C|2	9606.ENSP00000343764	40.29	2e-74	257
ci|000059254|Bact|Sample_C|2	9606.ENSP00000357905	43.5	5e-92	335
ci|000062156|Bact|Sample_C|2	9606.ENSP00000419923	72.83	7e-36	150
ci|000063332|Bact|Sample_C|2	9606.ENSP00000341342	30.98	8e-12	68.9
ci|000071489|Bact|Sample_C|2	9606.ENSP00000366915	78.13	1e-43	175
ci|000078017|Bact|Sample_C|2	9606.ENSP00000358211	28.24	3e-11	63.5
ci|000099427|Bact|Sample_C|2	9606.ENSP00000366915	56.67	3e-53	207
ci|000102096|Bact|Sample_C|2	9606.ENSP00000261208	77.38	0	692
ci|000104131|Bact|Sample_C|2	9606.ENSP00000296498	35.68	4e-73	273
ci|000104133|Bact|Sample_C|2	9606.ENSP00000296498	35.68	4e-73	273
ci|000104134|Bact|Sample_C|2	9606.ENSP00000296498	35.68	4e-73	273
ci|000109799|Bact|Sample_C|2	9606.ENSP00000341640	52.07	3e-37	150
ci|000110177|Bact|Sample_C|2	9606.ENSP00000344961	36.33	2e-47	186
ci|000112827|Bact|Sample_C|2	9606.ENSP00000320485	30.61	1e-06	48.1
ci|000118414|Bact|Sample_C|2	9606.ENSP00000282478	25.47	9e-10	59.3
ci|000120066|Bact|Sample_C|2	9606.ENSP00000378288	44.63	6e-43	171
ci|000123676|Bact|Sample_C|2	9606.ENSP00000402505	36.58	2e-40	163
ci|000125529|Bact|Sample_C|2	9606.ENSP00000271643	51.95	5e-17	82.4
ci|000129349|Bact|Sample_C|2	9606.ENSP00000397026	46.24	3e-44	174
ci|000135121|Bact|Sample_C|2	9606.ENSP00000353452	33.08	1e-14	74.7
ci|000136834|Bact|Sample_C|2	9606.ENSP00000384917	37.93	7e-13	68.6
ci|000137140|Bact|Sample_C|2	9606.ENSP00000384917	37.5	1e-21	98.2
ci|000138451|Bact|Sample_C|2	9606.ENSP00000335615	42.42	1e-22	101
ci|000139396|Bact|Sample_C|2	9606.ENSP00000356370	44.78	3e-15	76.6
ci|000140176|Bact|Sample_C|2	9606.ENSP00000363840	56.25	1e-51	198
ci|000142029|Bact|Sample_C|2	9606.ENSP00000334836	41.51	9e-06	45.1
ci|000144784|Bact|Sample_C|2	9606.ENSP00000295589	43.28	7e-11	62
ci|000151971|Bact|Sample_C|2	9606.ENSP00000288087	41.46	8e-14	71.6
ci|000000709|Bact|Sample_DB|2	9606.ENSP00000434364	47.55	6e-157	552
ci|000043043|Bact|Sample_DB|2	9606.ENSP00000344352	35.2	8e-11	65.1
ci|000044095|Bact|Sample_DB|2	9606.ENSP00000351310	31.69	1e-45	184
ci|000044135|Bact|Sample_DB|2	9606.ENSP00000356198	41.24	3e-97	352
ci|000057699|Bact|Sample_DB|2	9606.ENSP00000356198	43.71	1e-104	377
ci|000066657|Bact|Sample_DB|2	9606.ENSP00000434364	43.51	5e-50	194
ci|000074230|Bact|Sample_DB|2	9606.ENSP00000325146	29.89	3e-38	157
ci|000082141|Bact|Sample_DB|2	9606.ENSP00000305422	44.88	4e-20	96.7
ci|000005631|Bact|Sample_C|2	9606.ENSP00000397598	23.62	3e-32	138
ci|000010680|Bact|Sample_C|2	9606.ENSP00000227378	80.95	2e-33	140
ci|000013728|Bact|Sample_C|2	9606.ENSP00000227251	39.33	1e-11	67.4
ci|000014923|Bact|Sample_C|2	9606.ENSP00000337358	42.22	7e-14	75.9
ci|000017917|Bact|Sample_C|2	9606.ENSP00000221347	24.4	5e-19	93.2
ci|000023398|Bact|Sample_C|2	9606.ENSP00000378624	58.14	2e-08	53.9
ci|000027292|Bact|Sample_C|2	9606.ENSP00000289528	42.02	5e-57	219
ci|000030137|Bact|Sample_C|2	9606.ENSP00000351695	39.84	5e-48	188
ci|000032707|Bact|Sample_C|2	9606.ENSP00000247207	46.48	2e-12	68.9
ci|000036670|Bact|Sample_C|2	9606.ENSP00000289528	42.02	5e-57	219
ci|000037051|Bact|Sample_C|2	9606.ENSP00000367064	30.28	5e-06	50.1
ci|000038119|Bact|Sample_C|2	9606.ENSP00000290155	60.5	5e-99	358
ci|000043568|Bact|Sample_C|2	9606.ENSP00000333900	35.86	9e-17	84.7
ci|000047453|Bact|Sample_C|2	9606.ENSP00000354193	40.37	4e-97	236
ci|000049457|Bact|Sample_C|2	9606.ENSP00000217169	49.12	8e-12	68.6
ci|000049943|Bact|Sample_C|2	9606.ENSP00000366915	38.83	3e-12	71.2
ci|000051164|Bact|Sample_C|2	9606.ENSP00000434364	37.72	4e-21	99.4
ci|000051577|Bact|Sample_C|2	9606.ENSP00000351310	31.69	5e-46	185
ci|000053147|Bact|Sample_C|2	9606.ENSP00000322097	32.63	2e-08	57.8
ci|000054929|Bact|Sample_C|2	9606.ENSP00000272852	38.15	1e-60	231
ci|000060053|Bact|Sample_C|2	9606.ENSP00000349748	38.46	2e-10	45.1
ci|000061579|Bact|Sample_C|2	9606.ENSP00000347858	28.81	2e-34	144
ci|000061899|Bact|Sample_C|2	9606.ENSP00000397598	30.46	2e-23	108
ci|000063174|Bact|Sample_C|2	9606.ENSP00000289528	56.03	5e-48	189
ci|000065593|Bact|Sample_C|2	9606.ENSP00000221347	28.04	1e-10	65.5
ci|000067757|Bact|Sample_C|2	9606.ENSP00000362870	31.25	3e-22	104
ci|000067818|Bact|Sample_C|2	9606.ENSP00000265077	40	3e-12	52
ci|000069981|Bact|Sample_C|2	9606.ENSP00000307513	38.54	2e-11	65.5
ci|000072011|Bact|Sample_C|2	9606.ENSP00000296953	39.22	6e-38	156
ci|000072094|Bact|Sample_C|2	9606.ENSP00000351310	33.43	8e-42	169
ci|000072135|Bact|Sample_C|2	9606.ENSP00000289528	56.03	2e-55	189
ci|000072254|Bact|Sample_C|2	9606.ENSP00000255631	37.27	2e-53	207
ci|000072706|Bact|Sample_C|2	9606.ENSP00000364802	44.71	5e-11	63.5
ci|000073840|Bact|Sample_C|2	9606.ENSP00000221347	28.3	5e-11	66.6
ci|000074023|Bact|Sample_C|2	9606.ENSP00000228865	65.48	1e-24	111
ci|000076102|Bact|Sample_C|2	9606.ENSP00000397598	26.92	2e-12	69.3
ci|000077027|Bact|Sample_C|2	9606.ENSP00000357905	34.55	2e-24	108
ci|000087698|Bact|Sample_C|2	9606.ENSP00000290039	23.96	3e-19	93.2
ci|000089768|Bact|Sample_C|2	9606.ENSP00000367064	28	7e-11	66.2
ci|000092329|Bact|Sample_C|2	9606.ENSP00000322097	32.63	2e-08	57.8
ci|000092729|Bact|Sample_C|2	9606.ENSP00000356198	50.81	3e-33	136
ci|000099100|Bact|Sample_C|2	9606.ENSP00000289528	43.75	1e-64	244
ci|000099104|Bact|Sample_C|2	9606.ENSP00000289528	43.75	1e-64	244
ci|000104132|Bact|Sample_C|2	9606.ENSP00000296498	35.32	9e-65	246
ci|000124094|Bact|Sample_C|2	9606.ENSP00000264748	38.1	1e-12	69.3
ci|000132036|Bact|Sample_C|2	9606.ENSP00000408405	58.7	3e-09	57.8
ci|000134581|Bact|Sample_C|2	9606.ENSP00000343764	31.33	3e-06	46.6
ci|000000803|Bact|Sample_DA|2	9606.ENSP00000289528	40.07	8e-62	235
ci|000002516|Bact|Sample_DA|2	9606.ENSP00000351310	27.64	4e-30	132
ci|000018150|Bact|Sample_DA|2	9606.ENSP00000289528	42.7	1e-64	244
ci|000041556|Bact|Sample_DA|2	9606.ENSP00000356198	45.48	5e-98	355
ci|000041754|Bact|Sample_DA|2	9606.ENSP00000415183	35.8	4e-14	76.6
ci|000047171|Bact|Sample_DA|2	9606.ENSP00000351695	33.96	3e-43	173
ci|000047368|Bact|Sample_DA|2	9606.ENSP00000356198	42.72	3e-94	261
ci|000052964|Bact|Sample_DA|2	9606.ENSP00000255409	50.48	2e-83	201
ci|000053013|Bact|Sample_DA|2	9606.ENSP00000358223	32.8	1e-50	197
ci|000058768|Bact|Sample_DA|2	9606.ENSP00000351310	27.64	3e-30	132
ci|000060189|Bact|Sample_DA|2	9606.ENSP00000415183	37.41	7e-11	65.5
ci|000001165|Bact|Sample_DB|2	9606.ENSP00000296953	36.64	1e-41	169
ci|000007882|Bact|Sample_DB|2	9606.ENSP00000351310	31.69	1e-45	184
ci|000015072|Bact|Sample_DB|2	9606.ENSP00000289528	42.7	2e-64	244
ci|000044841|Bact|Sample_DB|2	9606.ENSP00000364802	80.93	4e-97	351
ci|000060764|Bact|Sample_DB|2	9606.ENSP00000364802	39.77	9e-14	73.9
ci|000000152|Bact|Sample_C|2	9606.ENSP00000260010	29.44	4e-16	84
ci|000000418|Bact|Sample_C|2	9606.ENSP00000237654	36.39	7e-57	219
ci|000000611|Bact|Sample_C|2	9606.ENSP00000380602	30.34	5e-124	443
ci|000002138|Bact|Sample_C|2	9606.ENSP00000282478	29.89	1e-08	58.2
ci|000002466|Bact|Sample_C|2	9606.ENSP00000415183	30.7	1e-06	42.4
ci|000002502|Bact|Sample_C|2	9606.ENSP00000330032	52.58	1e-80	298
ci|000004470|Bact|Sample_C|2	9606.ENSP00000261254	60.48	2e-94	345
ci|000006428|Bact|Sample_C|2	9606.ENSP00000399982	49.67	1e-151	533
ci|000007321|Bact|Sample_C|2	9606.ENSP00000344460	56.27	4e-100	361
ci|000007886|Bact|Sample_C|2	9606.ENSP00000395538	34.28	1e-49	195
ci|000008921|Bact|Sample_C|2	9606.ENSP00000392057	28.92	3e-32	136
ci|000011948|Bact|Sample_C|2	9606.ENSP00000237654	46.43	7e-52	203
ci|000013223|Bact|Sample_C|2	9606.ENSP00000356000	31.22	3e-93	340
ci|000013895|Bact|Sample_C|2	9606.ENSP00000412178	54.24	0	1012
ci|000017336|Bact|Sample_C|2	9606.ENSP00000386331	36.94	8e-51	198
ci|000028050|Bact|Sample_C|2	9606.ENSP00000307046	44.04	4e-16	83.2
ci|000029259|Bact|Sample_C|2	9606.ENSP00000282478	21.16	3e-07	54.7
ci|000036525|Bact|Sample_C|2	9606.ENSP00000265104	71.62	0	647
ci|000036746|Bact|Sample_C|2	9606.ENSP00000261402	56.11	9e-100	362
ci|000036804|Bact|Sample_C|2	9606.ENSP00000407353	34.39	3e-40	164
ci|000040160|Bact|Sample_C|2	9606.ENSP00000316845	53.09	3e-131	466
ci|000041973|Bact|Sample_C|2	9606.ENSP00000357794	24.1	9e-14	76.3
ci|000043691|Bact|Sample_C|2	9606.ENSP00000309186	29.8	2e-41	105
ci|000046876|Bact|Sample_C|2	9606.ENSP00000296043	30.59	3e-37	154
ci|000048259|Bact|Sample_C|2	9606.ENSP00000155926	59.7	1e-91	333
ci|000048831|Bact|Sample_C|2	9606.ENSP00000356621	48.89	3e-30	130
ci|000049187|Bact|Sample_C|2	9606.ENSP00000366267	35.9	8e-20	95.9
ci|000051354|Bact|Sample_C|2	9606.ENSP00000366829	51.64	2e-114	218
ci|000064928|Bact|Sample_C|2	9606.ENSP00000343054	38.41	2e-91	333
ci|000068570|Bact|Sample_C|2	9606.ENSP00000316845	41.6	2e-129	374
ci|000069512|Bact|Sample_C|2	9606.ENSP00000339659	22.13	4e-11	52.4
ci|000071861|Bact|Sample_C|2	9606.ENSP00000237455	30.11	2e-49	137
ci|000073587|Bact|Sample_C|2	9606.ENSP00000342962	47.96	2e-106	233
ci|000090826|Bact|Sample_C|2	9606.ENSP00000356621	38.51	0	733
ci|000092522|Bact|Sample_C|2	9606.ENSP00000420449	26.61	3e-13	73.9
ci|000093034|Bact|Sample_C|2	9606.ENSP00000298281	24.93	5e-76	283
ci|000100509|Bact|Sample_C|2	9606.ENSP00000225964	42.03	2e-179	627
ci|000102728|Bact|Sample_C|2	9606.ENSP00000222481	40.7	1e-82	305
ci|000115954|Bact|Sample_C|2	9606.ENSP00000351524	34.17	6e-16	79.3
ci|000118525|Bact|Sample_C|2	9606.ENSP00000349748	29.57	1e-06	47.8
ci|000128936|Bact|Sample_C|2	9606.ENSP00000274811	58.68	2e-50	195
ci|000008501|Bact|Sample_DA|2	9606.ENSP00000364691	50	2e-76	284
ci|000009391|Bact|Sample_DA|2	9606.ENSP00000363397	50.65	3e-55	213
ci|000041676|Bact|Sample_DA|2	9606.ENSP00000216286	32.8	2e-16	84.3
ci|000004793|Bact|Sample_DB|2	9606.ENSP00000376410	100	1e-11	28.9
ci|000037053|Bact|Sample_DB|2	9606.ENSP00000357575	29.15	8e-44	175
ci|000042054|Bact|Sample_DB|2	9606.ENSP00000360296	34.85	7e-43	172
ci|000048787|Bact|Sample_DB|2	9606.ENSP00000312143	53.89	2e-46	182
ci|000071136|Bact|Sample_DB|2	9606.ENSP00000263556	50.62	4e-91	332
ci|000074794|Bact|Sample_DB|2	9606.ENSP00000268712	43.5	5e-35	145
ci|000084035|Bact|Sample_DB|2	9606.ENSP00000340329	48.44	4e-09	58.2
ci|000099433|Bact|Sample_DB|2	9606.ENSP00000320688	57.38	1e-13	72.8
ci|000000173|Bact|Sample_C|2	9606.ENSP00000366246	51.61	4e-56	216
ci|000003123|Bact|Sample_C|2	9606.ENSP00000357794	23.32	1e-30	132
ci|000003877|Bact|Sample_C|2	9606.ENSP00000302716	21.69	9e-09	58.9
ci|000004680|Bact|Sample_C|2	9606.ENSP00000237654	46.43	1e-51	202
ci|000005986|Bact|Sample_C|2	9606.ENSP00000325663	29.08	2e-17	88.2
ci|000006221|Bact|Sample_C|2	9606.ENSP00000222402	70.8	5e-56	214
ci|000006652|Bact|Sample_C|2	9606.ENSP00000324948	67.42	1e-49	195
ci|000006865|Bact|Sample_C|2	9606.ENSP00000357575	40	4e-17	53.5
ci|000007219|Bact|Sample_C|2	9606.ENSP00000302630	62.94	6e-44	173
ci|000008999|Bact|Sample_C|2	9606.ENSP00000364140	30.95	1e-42	171
ci|000010112|Bact|Sample_C|2	9606.ENSP00000367766	38.46	2e-11	68.9
ci|000010846|Bact|Sample_C|2	9606.ENSP00000291041	66.43	1e-50	197
ci|000012902|Bact|Sample_C|2	9606.ENSP00000423630	59.42	7e-132	468
ci|000014436|Bact|Sample_C|2	9606.ENSP00000417182	29.32	3e-06	47.8
ci|000016062|Bact|Sample_C|2	9606.ENSP00000262768	28.44	4e-17	85.9
ci|000016855|Bact|Sample_C|2	9606.ENSP00000305161	30.08	3e-28	124
ci|000018003|Bact|Sample_C|2	9606.ENSP00000415183	42.86	1e-18	92
ci|000022611|Bact|Sample_C|2	9606.ENSP00000058691	38.51	8e-29	125
ci|000024409|Bact|Sample_C|2	9606.ENSP00000375956	48.36	4e-22	99.4
ci|000024798|Bact|Sample_C|2	9606.ENSP00000356579	28.63	4e-35	145
ci|000025597|Bact|Sample_C|2	9606.ENSP00000211413	44	9e-06	28.1
ci|000026286|Bact|Sample_C|2	9606.ENSP00000346627	58.8	1e-106	383
ci|000027280|Bact|Sample_C|2	9606.ENSP00000312399	33.61	2e-71	267
ci|000030222|Bact|Sample_C|2	9606.ENSP00000325663	29.08	2e-17	88.2
ci|000031734|Bact|Sample_C|2	9606.ENSP00000364348	28.73	9e-49	131
ci|000036703|Bact|Sample_C|2	9606.ENSP00000237455	30.34	3e-69	261
ci|000037203|Bact|Sample_C|2	9606.ENSP00000294172	46.1	2e-75	215
ci|000038995|Bact|Sample_C|2	9606.ENSP00000155926	64.1	6e-95	313
ci|000041847|Bact|Sample_C|2	9606.ENSP00000415183	28.79	2e-06	49.7
ci|000042865|Bact|Sample_C|2	9606.ENSP00000369318	34.5	1e-32	136
ci|000046453|Bact|Sample_C|2	9606.ENSP00000368020	27.89	5e-06	51.2
ci|000048004|Bact|Sample_C|2	9606.ENSP00000265104	70.41	0	914
ci|000049132|Bact|Sample_C|2	9606.ENSP00000355510	35.4	5e-11	65.1
ci|000049424|Bact|Sample_C|2	9606.ENSP00000322097	35.76	4e-09	60.8
ci|000049763|Bact|Sample_C|2	9606.ENSP00000353698	40.07	1e-54	212
ci|000052286|Bact|Sample_C|2	9606.ENSP00000362711	45.11	2e-99	360
ci|000054484|Bact|Sample_C|2	9606.ENSP00000360025	39.02	2e-16	84
ci|000055050|Bact|Sample_C|2	9606.ENSP00000357794	25.32	2e-21	102
ci|000055411|Bact|Sample_C|2	9606.ENSP00000337804	28.65	1e-139	495
ci|000055628|Bact|Sample_C|2	9606.ENSP00000378260	55.56	3e-16	26.9
ci|000056106|Bact|Sample_C|2	9606.ENSP00000307940	69.12	2e-68	255
ci|000057077|Bact|Sample_C|2	9606.ENSP00000282441	37.82	9e-37	122
ci|000057191|Bact|Sample_C|2	9606.ENSP00000345681	51.69	4e-18	90.9
ci|000058712|Bact|Sample_C|2	9606.ENSP00000373272	21.48	1e-06	52
ci|000059950|Bact|Sample_C|2	9606.ENSP00000346440	68.75	8e-31	107
ci|000059981|Bact|Sample_C|2	9606.ENSP00000311997	23.64	6e-07	52
ci|000061999|Bact|Sample_C|2	9606.ENSP00000237654	36.39	5e-58	223
ci|000062801|Bact|Sample_C|2	9606.ENSP00000261402	55.9	6e-100	363
ci|000062876|Bact|Sample_C|2	9606.ENSP00000331544	37.35	1e-78	215
ci|000063356|Bact|Sample_C|2	9606.ENSP00000344818	35.59	6e-07	52.8
ci|000067759|Bact|Sample_C|2	9606.ENSP00000399982	42.82	9e-66	248
ci|000067877|Bact|Sample_C|2	9606.ENSP00000337804	29.6	7e-59	227
ci|000068683|Bact|Sample_C|2	9606.ENSP00000410186	48.68	3e-159	295
ci|000071803|Bact|Sample_C|2	9606.ENSP00000311609	30.3	3e-15	80.1
ci|000072713|Bact|Sample_C|2	9606.ENSP00000307046	44.04	4e-16	82.8
ci|000076760|Bact|Sample_C|2	9606.ENSP00000404063	31.31	2e-11	45.4
ci|000080108|Bact|Sample_C|2	9606.ENSP00000339659	26.83	5e-06	49.3
ci|000083801|Bact|Sample_C|2	9606.ENSP00000282441	43.18	1e-56	217
ci|000085881|Bact|Sample_C|2	9606.ENSP00000394794	28.96	1e-19	95.1
ci|000087822|Bact|Sample_C|2	9606.ENSP00000362870	28.57	1e-30	131
ci|000091079|Bact|Sample_C|2	9606.ENSP00000364515	25.42	7e-16	82.8
ci|000095240|Bact|Sample_C|2	9606.ENSP00000347507	53.21	0	1991
ci|000096576|Bact|Sample_C|2	9606.ENSP00000309629	33.77	3e-16	83.2
ci|000104262|Bact|Sample_C|2	9606.ENSP00000155926	58.82	4e-98	356
ci|000116878|Bact|Sample_C|2	9606.ENSP00000164227	38.64	4e-27	118
ci|000117632|Bact|Sample_C|2	9606.ENSP00000363827	30.63	4e-09	58.5
ci|000119707|Bact|Sample_C|2	9606.ENSP00000395538	28.13	7e-09	57.8
ci|000121318|Bact|Sample_C|2	9606.ENSP00000373734	55.14	7e-27	115
ci|000122320|Bact|Sample_C|2	9606.ENSP00000280886	61.04	4e-53	203
ci|000126461|Bact|Sample_C|2	9606.ENSP00000365005	50.82	2e-09	58.5
ci|000001555|Bact|Sample_DA|2	9606.ENSP00000465432	34.31	5e-11	64.7
ci|000034494|Bact|Sample_DA|2	9606.ENSP00000339399	23.74	8e-06	48.5
ci|000060143|Bact|Sample_DA|2	9606.ENSP00000282441	38.86	7e-81	298
ci|000007020|Bact|Sample_DB|2	9606.ENSP00000262768	28.44	4e-17	85.9
ci|000023304|Bact|Sample_DB|2	9606.ENSP00000037502	37.5	7e-41	166
ci|000025942|Bact|Sample_DB|2	9606.ENSP00000217169	40	8e-06	50.4
ci|000052243|Bact|Sample_DB|2	9606.ENSP00000237654	35.15	4e-50	197
ci|000054312|Bact|Sample_DB|2	9606.ENSP00000037502	39.17	8e-40	163
ci|000055204|Bact|Sample_DB|2	9606.ENSP00000360296	34.85	7e-43	172
ci|000055973|Bact|Sample_DB|2	9606.ENSP00000357794	21.84	2e-42	172
ci|000057800|Bact|Sample_DB|2	9606.ENSP00000371936	28.02	2e-19	95.1
ci|000058437|Bact|Sample_DB|2	9606.ENSP00000216264	31.35	2e-32	137
ci|000069219|Bact|Sample_DB|2	9606.ENSP00000171887	56.63	5e-115	375
ci|000079136|Bact|Sample_DB|2	9606.ENSP00000237654	37.37	3e-53	177
ci|000080890|Bact|Sample_DB|2	9606.ENSP00000389043	28.97	5e-26	116
ci|000087116|Bact|Sample_DB|2	9606.ENSP00000282441	43.07	5e-32	135
ci|000091386|Bact|Sample_DB|2	9606.ENSP00000237654	36.39	3e-57	219
ci|000092076|Bact|Sample_DB|2	9606.ENSP00000361014	46.55	5e-111	399
ci|000100045|Bact|Sample_DB|2	9606.ENSP00000312143	43.69	2e-73	162
ci|000000279|Bact|Sample_C|2	9606.ENSP00000387426	52.04	2e-60	231
ci|000001239|Bact|Sample_C|2	9606.ENSP00000371606	32	3e-08	55.8
ci|000001429|Bact|Sample_C|2	9606.ENSP00000271324	39.87	3e-27	119
ci|000002631|Bact|Sample_C|2	9606.ENSP00000358718	65.99	0	816
ci|000002803|Bact|Sample_C|2	9606.ENSP00000262320	52.44	2e-23	107
ci|000005199|Bact|Sample_C|2	9606.ENSP00000335447	36.18	2e-39	161
ci|000005415|Bact|Sample_C|2	9606.ENSP00000329697	35.25	7e-26	79.7
ci|000006373|Bact|Sample_C|2	9606.ENSP00000378260	55.56	3e-16	26.9
ci|000006611|Bact|Sample_C|2	9606.ENSP00000362524	39.66	1e-29	128
ci|000009731|Bact|Sample_C|2	9606.ENSP00000434364	36.41	2e-45	182
ci|000009749|Bact|Sample_C|2	9606.ENSP00000458791	25.5	3e-20	97.4
ci|000010293|Bact|Sample_C|2	9606.ENSP00000371606	32.73	2e-14	77
ci|000011570|Bact|Sample_C|2	9606.ENSP00000357794	24.8	1e-15	82
ci|000013339|Bact|Sample_C|2	9606.ENSP00000378307	35.32	9e-17	83.2
ci|000013861|Bact|Sample_C|2	9606.ENSP00000455906	23.89	5e-26	116
ci|000017076|Bact|Sample_C|2	9606.ENSP00000357794	21.93	9e-32	136
ci|000020219|Bact|Sample_C|2	9606.ENSP00000331210	40.3	3e-09	61.2
ci|000023630|Bact|Sample_C|2	9606.ENSP00000384869	32.99	2e-82	304
ci|000026027|Bact|Sample_C|2	9606.ENSP00000434364	38.22	2e-45	181
ci|000028473|Bact|Sample_C|2	9606.ENSP00000266085	23.14	3e-12	70.9
ci|000031037|Bact|Sample_C|2	9606.ENSP00000297267	33.13	2e-13	74.3
ci|000040287|Bact|Sample_C|2	9606.ENSP00000268057	64.8	3e-65	245
ci|000041552|Bact|Sample_C|2	9606.ENSP00000358718	60.18	0	766
ci|000041568|Bact|Sample_C|2	9606.ENSP00000438284	50	9e-40	139
ci|000042094|Bact|Sample_C|2	9606.ENSP00000337804	33.4	2e-85	256
ci|000043693|Bact|Sample_C|2	9606.ENSP00000455906	28.57	4e-15	80.1
ci|000047873|Bact|Sample_C|2	9606.ENSP00000347858	35.24	3e-14	77
ci|000049599|Bact|Sample_C|2	9606.ENSP00000335447	48.04	1e-63	181
ci|000052313|Bact|Sample_C|2	9606.ENSP00000304440	22.98	2e-07	55.8
ci|000052497|Bact|Sample_C|2	9606.ENSP00000370034	34.59	1e-16	84.7
ci|000063966|Bact|Sample_C|2	9606.ENSP00000361569	46.15	7e-10	62.8
ci|000069272|Bact|Sample_C|2	9606.ENSP00000262210	30.58	7e-25	112
ci|000072473|Bact|Sample_C|2	9606.ENSP00000265104	73.86	2e-132	469
ci|000075467|Bact|Sample_C|2	9606.ENSP00000337804	44.89	2e-44	140
ci|000075864|Bact|Sample_C|2	9606.ENSP00000303351	52.94	4e-46	124
ci|000084160|Bact|Sample_C|2	9606.ENSP00000362010	40.06	2e-65	247
ci|000084727|Bact|Sample_C|2	9606.ENSP00000291744	35.16	6e-13	55.1
ci|000094007|Bact|Sample_C|2	9606.ENSP00000420854	25.39	7e-21	99.8
ci|000104674|Bact|Sample_C|2	9606.ENSP00000343764	34.03	0	895
ci|000111463|Bact|Sample_C|2	9606.ENSP00000322097	33.63	3e-06	47
ci|000112236|Bact|Sample_C|2	9606.ENSP00000356814	49.62	2e-66	249
ci|000112389|Bact|Sample_C|2	9606.ENSP00000322097	33.93	8e-06	45.8
ci|000118264|Bact|Sample_C|2	9606.ENSP00000337354	55.21	2e-81	298
ci|000120886|Bact|Sample_C|2	9606.ENSP00000355559	34.83	3e-11	63.2
ci|000122127|Bact|Sample_C|2	9606.ENSP00000365891	43.94	3e-07	50.1
ci|000122242|Bact|Sample_C|2	9606.ENSP00000350261	47.01	3e-29	124
ci|000123171|Bact|Sample_C|2	9606.ENSP00000351310	30.38	7e-16	80.5
ci|000123746|Bact|Sample_C|2	9606.ENSP00000262209	29.27	7e-11	63.5
ci|000125634|Bact|Sample_C|2	9606.ENSP00000453436	18.88	2e-08	55.8
ci|000129458|Bact|Sample_C|2	9606.ENSP00000356579	48.63	1e-42	169
ci|000132813|Bact|Sample_C|2	9606.ENSP00000382379	37.66	8e-07	48.5
ci|000144686|Bact|Sample_C|2	9606.ENSP00000222250	31	1e-09	57.8
ci|000148372|Bact|Sample_C|2	9606.ENSP00000404179	32	2e-16	80.5
ci|000001512|Bact|Sample_DB|2	9606.ENSP00000037502	39.17	7e-40	163
ci|000002972|Bact|Sample_DB|2	9606.ENSP00000347507	53.51	0	1387
ci|000011909|Bact|Sample_DB|2	9606.ENSP00000347507	56.16	0	2154
ci|000029823|Bact|Sample_DB|2	9606.ENSP00000362870	26.44	2e-41	168
ci|000040245|Bact|Sample_DB|2	9606.ENSP00000250896	51.43	4e-109	246
ci|000056041|Bact|Sample_DB|2	9606.ENSP00000305161	30.08	3e-28	124
ci|000058382|Bact|Sample_DB|2	9606.ENSP00000305976	27.22	1e-15	82.4
ci|000065791|Bact|Sample_DB|2	9606.ENSP00000458791	25.1	1e-12	72
ci|000096593|Bact|Sample_DB|2	9606.ENSP00000347507	58.67	0	1528
ci|000001960|Bact|Sample_C|2	9606.ENSP00000305941	38.67	5e-32	135
ci|000002119|Bact|Sample_C|2	9606.ENSP00000353452	31.58	9e-35	145
ci|000002463|Bact|Sample_C|2	9606.ENSP00000315299	32.61	2e-22	102
ci|000002913|Bact|Sample_C|2	9606.ENSP00000303153	37.95	1e-28	125
ci|000003448|Bact|Sample_C|2	9606.ENSP00000378288	39.26	7e-57	217
ci|000008836|Bact|Sample_C|2	9606.ENSP00000365473	25.46	5e-09	59.3
ci|000009314|Bact|Sample_C|2	9606.ENSP00000357794	20.32	4e-11	66.2
ci|000011051|Bact|Sample_C|2	9606.ENSP00000345968	45.13	4e-26	115
ci|000016517|Bact|Sample_C|2	9606.ENSP00000318884	31.77	4e-30	129
ci|000016643|Bact|Sample_C|2	9606.ENSP00000297350	25.61	9e-09	58.9
ci|000020186|Bact|Sample_C|2	9606.ENSP00000261416	45.42	2e-130	463
ci|000024645|Bact|Sample_C|2	9606.ENSP00000367766	26.22	1e-19	94.4
ci|000028687|Bact|Sample_C|2	9606.ENSP00000420854	25.55	3e-07	53.9
ci|000034773|Bact|Sample_C|2	9606.ENSP00000356087	28.99	6e-07	53.9
ci|000036641|Bact|Sample_C|2	9606.ENSP00000298292	31.87	1e-35	111
ci|000039777|Bact|Sample_C|2	9606.ENSP00000305941	38.67	5e-32	135
ci|000040664|Bact|Sample_C|2	9606.ENSP00000296498	40.16	8e-27	85.5
ci|000042198|Bact|Sample_C|2	9606.ENSP00000262219	42.28	1e-22	104
ci|000049855|Bact|Sample_C|2	9606.ENSP00000262032	29.66	2e-09	60.1
ci|000052834|Bact|Sample_C|2	9606.ENSP00000416330	31.96	3e-21	99
ci|000053082|Bact|Sample_C|2	9606.ENSP00000265872	44.39	2e-66	171
ci|000053189|Bact|Sample_C|2	9606.ENSP00000367705	50	2e-27	121
ci|000057886|Bact|Sample_C|2	9606.ENSP00000300591	34.19	1e-12	71.6
ci|000059268|Bact|Sample_C|2	9606.ENSP00000453436	20.57	5e-08	40.4
ci|000063610|Bact|Sample_C|2	9606.ENSP00000454407	18.18	5e-06	50.1
ci|000065949|Bact|Sample_C|2	9606.ENSP00000327611	100	1e-13	27.3
ci|000069983|Bact|Sample_C|2	9606.ENSP00000381003	25.52	8e-10	62.4
ci|000071377|Bact|Sample_C|2	9606.ENSP00000275358	22.15	4e-13	73.9
ci|000075384|Bact|Sample_C|2	9606.ENSP00000337804	35.43	7e-22	103
ci|000075649|Bact|Sample_C|2	9606.ENSP00000269593	29.58	6e-06	47.8
ci|000075912|Bact|Sample_C|2	9606.ENSP00000357905	42.13	6e-71	264
ci|000082237|Bact|Sample_C|2	9606.ENSP00000343764	39.47	1e-108	390
ci|000094057|Bact|Sample_C|2	9606.ENSP00000356198	42.32	4e-111	399
ci|000101335|Bact|Sample_C|2	9606.ENSP00000346627	58.22	5e-107	384
ci|000104135|Bact|Sample_C|2	9606.ENSP00000296498	35.68	4e-73	273
ci|000117565|Bact|Sample_C|2	9606.ENSP00000343764	33.33	5e-42	168
ci|000119849|Bact|Sample_C|2	9606.ENSP00000262304	24.85	1e-42	171
ci|000120389|Bact|Sample_C|2	9606.ENSP00000303153	50.57	6e-20	92
ci|000120650|Bact|Sample_C|2	9606.ENSP00000356399	28.99	7e-12	67.4
ci|000122278|Bact|Sample_C|2	9606.ENSP00000353452	63.16	2e-25	110
ci|000129912|Bact|Sample_C|2	9606.ENSP00000283228	30.69	1e-07	51.2
ci|000131797|Bact|Sample_C|2	9606.ENSP00000373472	48.46	4e-33	136
ci|000134989|Bact|Sample_C|2	9606.ENSP00000393719	32.84	6e-16	80.1
ci|000136875|Bact|Sample_C|2	9606.ENSP00000262304	24.3	9e-11	63.5
ci|000138079|Bact|Sample_C|2	9606.ENSP00000392423	51.28	2e-19	90.1
ci|000139156|Bact|Sample_C|2	9606.ENSP00000295550	36.47	9e-08	51.6
ci|000140917|Bact|Sample_C|2	9606.ENSP00000357794	35	1e-11	64.3
ci|000142085|Bact|Sample_C|2	9606.ENSP00000353452	35.38	2e-07	50.8
ci|000145938|Bact|Sample_C|2	9606.ENSP00000325296	35.8	5e-12	65.9
ci|000001979|Bact|Sample_DA|2	9606.ENSP00000264382	50.6	4e-94	342
ci|000003958|Bact|Sample_DA|2	9606.ENSP00000398615	27.55	9e-20	95.1
ci|000011166|Bact|Sample_DA|2	9606.ENSP00000420659	34.02	5e-09	58.9
ci|000012981|Bact|Sample_DA|2	9606.ENSP00000241261	22.59	5e-09	59.3
ci|000024780|Bact|Sample_DA|2	9606.ENSP00000415183	44.77	4e-39	160
ci|000030284|Bact|Sample_DA|2	9606.ENSP00000228865	50	3e-22	102
ci|000030938|Bact|Sample_DA|2	9606.ENSP00000366915	46.84	3e-40	164
ci|000038566|Bact|Sample_DA|2	9606.ENSP00000366915	81.33	6e-52	138
ci|000018683|Bact|Sample_DB|2	9606.ENSP00000366915	56.67	3e-53	207
ci|000053391|Bact|Sample_DB|2	9606.ENSP00000230671	53.18	1e-87	321
ci|000053723|Bact|Sample_DB|2	9606.ENSP00000344352	35.2	1e-10	65.1
ci|000080214|Bact|Sample_DB|2	9606.ENSP00000353791	49.21	4e-125	445
ci|000095203|Bact|Sample_DB|2	9606.ENSP00000344352	35.2	8e-11	65.1
ci|000000628|Bact|Sample_C|2	9606.ENSP00000434364	32.29	9e-29	126
ci|000003828|Bact|Sample_C|2	9606.ENSP00000357905	50.68	3e-39	157
ci|000004800|Bact|Sample_C|2	9606.ENSP00000282478	22.79	9e-07	52.4
ci|000006475|Bact|Sample_C|2	9606.ENSP00000274473	30.77	1e-10	64.3
ci|000007435|Bact|Sample_C|2	9606.ENSP00000011898	34.62	7e-39	124
ci|000009025|Bact|Sample_C|2	9606.ENSP00000362870	28.35	2e-41	169
ci|000009973|Bact|Sample_C|2	9606.ENSP00000296498	38.4	4e-20	96.3
ci|000009987|Bact|Sample_C|2	9606.ENSP00000434364	32.29	8e-29	126
ci|000011396|Bact|Sample_C|2	9606.ENSP00000369703	85.19	1e-06	48.5
ci|000012052|Bact|Sample_C|2	9606.ENSP00000274368	35.71	1e-40	164
ci|000013391|Bact|Sample_C|2	9606.ENSP00000367752	30.73	1e-14	77.8
ci|000017159|Bact|Sample_C|2	9606.ENSP00000319052	28.78	8e-10	61.6
ci|000021858|Bact|Sample_C|2	9606.ENSP00000415183	51.28	2e-15	80.1
ci|000024669|Bact|Sample_C|2	9606.ENSP00000343764	27.11	4e-43	173
ci|000034904|Bact|Sample_C|2	9606.ENSP00000216479	44.38	4e-86	316
ci|000035469|Bact|Sample_C|2	9606.ENSP00000434364	45.44	4e-159	560
ci|000041609|Bact|Sample_C|2	9606.ENSP00000398736	35.8	1e-08	57.4
ci|000042233|Bact|Sample_C|2	9606.ENSP00000303153	37.95	1e-28	125
ci|000047405|Bact|Sample_C|2	9606.ENSP00000300952	37.24	7e-44	175
ci|000047470|Bact|Sample_C|2	9606.ENSP00000347684	34.83	6e-25	68.9
ci|000048871|Bact|Sample_C|2	9606.ENSP00000274368	31.69	8e-37	152
ci|000051232|Bact|Sample_C|2	9606.ENSP00000277541	34.44	1e-113	324
ci|000055622|Bact|Sample_C|2	9606.ENSP00000265379	30.07	5e-19	92.8
ci|000056736|Bact|Sample_C|2	9606.ENSP00000343764	36.3	1e-23	107
ci|000065822|Bact|Sample_C|2	9606.ENSP00000264162	60.14	4e-66	180
ci|000067606|Bact|Sample_C|2	9606.ENSP00000244728	35	2e-25	79
ci|000073652|Bact|Sample_C|2	9606.ENSP00000391944	51.64	2e-23	105
ci|000073800|Bact|Sample_C|2	9606.ENSP00000330442	43.01	2e-53	206
ci|000078049|Bact|Sample_C|2	9606.ENSP00000340271	52.38	3e-07	50.1
ci|000085446|Bact|Sample_C|2	9606.ENSP00000359024	28.86	7e-09	56.6
ci|000087527|Bact|Sample_C|2	9606.ENSP00000375151	58.97	7e-10	58.5
ci|000089725|Bact|Sample_C|2	9606.ENSP00000367815	40.4	1e-94	344
ci|000093197|Bact|Sample_C|2	9606.ENSP00000300952	37.69	2e-56	219
ci|000094445|Bact|Sample_C|2	9606.ENSP00000274368	35.71	1e-40	164
ci|000096547|Bact|Sample_C|2	9606.ENSP00000349748	38.37	5e-08	56.6
ci|000096615|Bact|Sample_C|2	9606.ENSP00000418735	32.06	4e-18	89.7
ci|000098744|Bact|Sample_C|2	9606.ENSP00000381150	46.67	1e-13	75.9
ci|000098746|Bact|Sample_C|2	9606.ENSP00000381150	46.67	1e-13	75.5
ci|000104129|Bact|Sample_C|2	9606.ENSP00000296498	35.68	4e-73	273
ci|000115727|Bact|Sample_C|2	9606.ENSP00000201979	35.29	5e-15	76.6
ci|000120541|Bact|Sample_C|2	9606.ENSP00000402505	45.21	4e-11	62.8
ci|000122229|Bact|Sample_C|2	9606.ENSP00000326759	28.8	3e-24	108
ci|000130785|Bact|Sample_C|2	9606.ENSP00000343764	47.13	4e-18	85.9
ci|000141894|Bact|Sample_C|2	9606.ENSP00000343764	42.17	2e-15	77
ci|000002563|Bact|Sample_DA|2	9606.ENSP00000265379	32.57	2e-76	221
ci|000008756|Bact|Sample_DA|2	9606.ENSP00000241261	29.63	5e-10	62.4
ci|000019721|Bact|Sample_DA|2	9606.ENSP00000398736	35.8	5e-08	57.4
ci|000039420|Bact|Sample_DA|2	9606.ENSP00000263593	44.51	7e-70	262
ci|000039787|Bact|Sample_DA|2	9606.ENSP00000337358	40.98	8e-78	288
ci|000040148|Bact|Sample_DA|2	9606.ENSP00000265379	32.57	2e-76	221
ci|000046844|Bact|Sample_DA|2	9606.ENSP00000337358	40.98	9e-78	288
ci|000047140|Bact|Sample_DA|2	9606.ENSP00000351310	31.58	3e-69	217
ci|000051343|Bact|Sample_DA|2	9606.ENSP00000260356	38.99	3e-21	99.8
ci|000058801|Bact|Sample_DA|2	9606.ENSP00000351310	32.98	2e-46	185
ci|000000640|Bact|Sample_DB|2	9606.ENSP00000252244	42.86	1e-10	62.4
ci|000006744|Bact|Sample_DB|2	9606.ENSP00000265379	34.25	1e-47	107
ci|000008035|Bact|Sample_DB|2	9606.ENSP00000275358	28.96	2e-54	211
ci|000011213|Bact|Sample_DB|2	9606.ENSP00000325146	41.09	3e-19	94.4
ci|000015502|Bact|Sample_DB|2	9606.ENSP00000227758	30	1e-22	104
ci|000026297|Bact|Sample_DB|2	9606.ENSP00000365473	28.47	1e-24	112
ci|000047303|Bact|Sample_DB|2	9606.ENSP00000325146	28.51	3e-24	109
ci|000066748|Bact|Sample_DB|2	9606.ENSP00000366915	79.66	5e-24	110
ci|000082098|Bact|Sample_DB|2	9606.ENSP00000434364	45.93	5e-159	558
ci|000095007|Bact|Sample_DB|2	9606.ENSP00000351310	33.19	2e-70	230
ci|000095820|Bact|Sample_DB|2	9606.ENSP00000337358	43.97	7e-28	122
ci|000001135|Bact|Sample_C|2	9606.ENSP00000288199	43.94	2e-32	138
ci|000003219|Bact|Sample_C|2	9606.ENSP00000364840	25.15	3e-13	73.9
ci|000003495|Bact|Sample_C|2	9606.ENSP00000333900	35.86	9e-17	84.7
ci|000010982|Bact|Sample_C|2	9606.ENSP00000370376	73.91	1e-56	218
ci|000012206|Bact|Sample_C|2	9606.ENSP00000434364	47.73	4e-94	342
ci|000012708|Bact|Sample_C|2	9606.ENSP00000347140	33.81	2e-13	72.4
ci|000015919|Bact|Sample_C|2	9606.ENSP00000358211	34.88	1e-31	135
ci|000017707|Bact|Sample_C|2	9606.ENSP00000443459	57.7	4e-100	363
ci|000028063|Bact|Sample_C|2	9606.ENSP00000290155	60.5	5e-99	358
ci|000034889|Bact|Sample_C|2	9606.ENSP00000347232	46.55	2e-09	60.5
ci|000035676|Bact|Sample_C|2	9606.ENSP00000397598	30.46	2e-23	108
ci|000047395|Bact|Sample_C|2	9606.ENSP00000378260	60	1e-17	25.4
ci|000048575|Bact|Sample_C|2	9606.ENSP00000427336	39.53	6e-11	43.9
ci|000049677|Bact|Sample_C|2	9606.ENSP00000227758	31.15	1e-22	104
ci|000050020|Bact|Sample_C|2	9606.ENSP00000290155	53.39	1e-61	234
ci|000051260|Bact|Sample_C|2	9606.ENSP00000366787	35.35	8e-08	54.7
ci|000053501|Bact|Sample_C|2	9606.ENSP00000397598	23.04	2e-27	122
ci|000057539|Bact|Sample_C|2	9606.ENSP00000333900	35.86	1e-16	84.7
ci|000069714|Bact|Sample_C|2	9606.ENSP00000358211	34.36	1e-19	94.4
ci|000070856|Bact|Sample_C|2	9606.ENSP00000274473	33.82	3e-14	77.4
ci|000072439|Bact|Sample_C|2	9606.ENSP00000288199	63.46	4e-31	132
ci|000074930|Bact|Sample_C|2	9606.ENSP00000222481	34.82	3e-71	266
ci|000075152|Bact|Sample_C|2	9606.ENSP00000216479	68	4e-27	119
ci|000093128|Bact|Sample_C|2	9606.ENSP00000222481	36.83	1e-76	284
ci|000093680|Bact|Sample_C|2	9606.ENSP00000443459	56.09	9e-111	398
ci|000093681|Bact|Sample_C|2	9606.ENSP00000443459	55.92	1e-114	410
ci|000093682|Bact|Sample_C|2	9606.ENSP00000443459	57.7	3e-100	363
ci|000122819|Bact|Sample_C|2	9606.ENSP00000377369	38.01	1e-55	213
ci|000137676|Bact|Sample_C|2	9606.ENSP00000385899	33.72	4e-07	50.8
ci|000145868|Bact|Sample_C|2	9606.ENSP00000360608	60.49	1e-24	107
ci|000005475|Bact|Sample_C|2	9606.ENSP00000384312	31.21	4e-17	87
ci|000005513|Bact|Sample_C|2	9606.ENSP00000296522	35.51	4e-32	87
ci|000005873|Bact|Sample_C|2	9606.ENSP00000302811	31.56	2e-39	160
ci|000008487|Bact|Sample_C|2	9606.ENSP00000418735	28.38	1e-14	77.4
ci|000010375|Bact|Sample_C|2	9606.ENSP00000425845	23.85	5e-20	97.4
ci|000012005|Bact|Sample_C|2	9606.ENSP00000407724	50.55	5e-114	248
ci|000013722|Bact|Sample_C|2	9606.ENSP00000371398	32.88	3e-113	406
ci|000013822|Bact|Sample_C|2	9606.ENSP00000254963	34.67	7e-100	361
ci|000015114|Bact|Sample_C|2	9606.ENSP00000369257	44.01	0	832
ci|000015459|Bact|Sample_C|2	9606.ENSP00000365908	66.15	1e-76	283
ci|000020234|Bact|Sample_C|2	9606.ENSP00000280187	28.57	9e-26	116
ci|000021189|Bact|Sample_C|2	9606.ENSP00000228307	54.15	4e-137	486
ci|000021462|Bact|Sample_C|2	9606.ENSP00000227758	30.77	4e-38	157
ci|000022083|Bact|Sample_C|2	9606.ENSP00000155926	58.82	4e-98	356
ci|000022408|Bact|Sample_C|2	9606.ENSP00000296802	81.54	1e-127	453
ci|000023833|Bact|Sample_C|2	9606.ENSP00000356940	28.37	2e-29	127
ci|000024414|Bact|Sample_C|2	9606.ENSP00000337358	48.62	8e-101	364
ci|000025969|Bact|Sample_C|2	9606.ENSP00000420449	25.25	7e-10	62.8
ci|000029215|Bact|Sample_C|2	9606.ENSP00000330032	52.02	1e-52	205
ci|000030955|Bact|Sample_C|2	9606.ENSP00000336721	51.15	6e-39	158
ci|000040361|Bact|Sample_C|2	9606.ENSP00000255945	33.33	9e-37	151
ci|000044967|Bact|Sample_C|2	9606.ENSP00000421280	30.97	4e-24	108
ci|000046503|Bact|Sample_C|2	9606.ENSP00000366246	51.08	5e-39	159
ci|000046879|Bact|Sample_C|2	9606.ENSP00000420449	25.96	4e-13	73.6
ci|000047249|Bact|Sample_C|2	9606.ENSP00000341138	66.82	1e-99	316
ci|000048738|Bact|Sample_C|2	9606.ENSP00000312399	31.97	7e-61	232
ci|000053496|Bact|Sample_C|2	9606.ENSP00000349259	57.6	0	1529
ci|000055683|Bact|Sample_C|2	9606.ENSP00000005286	36.75	1e-13	73.6
ci|000061728|Bact|Sample_C|2	9606.ENSP00000237937	50.42	2e-40	120
ci|000063845|Bact|Sample_C|2	9606.ENSP00000264606	63.08	7e-78	288
ci|000074415|Bact|Sample_C|2	9606.ENSP00000266085	31.09	2e-10	64.7
ci|000075418|Bact|Sample_C|2	9606.ENSP00000347546	27.5	2e-10	49.3
ci|000075578|Bact|Sample_C|2	9606.ENSP00000342858	49.58	2e-62	236
ci|000075688|Bact|Sample_C|2	9606.ENSP00000380495	45.62	9e-47	184
ci|000090955|Bact|Sample_C|2	9606.ENSP00000455906	24.94	9e-45	179
ci|000093037|Bact|Sample_C|2	9606.ENSP00000430846	27.7	2e-49	194
ci|000098306|Bact|Sample_C|2	9606.ENSP00000058691	44.03	6e-35	145
ci|000101718|Bact|Sample_C|2	9606.ENSP00000261402	45.01	1e-100	365
ci|000111794|Bact|Sample_C|2	9606.ENSP00000357668	39.1	1e-69	260
ci|000113396|Bact|Sample_C|2	9606.ENSP00000427888	48.08	7e-24	107
ci|000116664|Bact|Sample_C|2	9606.ENSP00000262095	41.83	4e-43	172
ci|000117701|Bact|Sample_C|2	9606.ENSP00000345216	66.15	2e-24	107
ci|000118268|Bact|Sample_C|2	9606.ENSP00000410852	25.89	1e-26	117
ci|000124500|Bact|Sample_C|2	9606.ENSP00000367476	39.62	7e-16	78.6
ci|000124817|Bact|Sample_C|2	9606.ENSP00000252011	31.21	7e-09	56.6
ci|000124890|Bact|Sample_C|2	9606.ENSP00000260702	38.68	4e-13	72
ci|000125140|Bact|Sample_C|2	9606.ENSP00000313983	34.52	1e-08	54.3
ci|000127352|Bact|Sample_C|2	9606.ENSP00000262077	34.01	6e-29	125
ci|000128637|Bact|Sample_C|2	9606.ENSP00000338728	40.41	6e-21	96.3
ci|000142117|Bact|Sample_C|2	9606.ENSP00000280333	59.17	1e-39	157
ci|000146537|Bact|Sample_C|2	9606.ENSP00000385328	66.07	3e-18	86.7
ci|000018998|Bact|Sample_DA|2	9606.ENSP00000216286	32.8	2e-16	84.3
ci|000065451|Bact|Sample_DA|2	9606.ENSP00000453436	27.08	2e-20	97.1
ci|000006237|Bact|Sample_DB|2	9606.ENSP00000359225	35.79	7e-33	140
ci|000010531|Bact|Sample_DB|2	9606.ENSP00000037502	37.5	7e-41	166
ci|000020044|Bact|Sample_DB|2	9606.ENSP00000282478	19.49	2e-07	56.6
ci|000022124|Bact|Sample_DB|2	9606.ENSP00000171887	48.45	1e-116	417
ci|000025771|Bact|Sample_DB|2	9606.ENSP00000282441	39.81	3e-82	303
ci|000031828|Bact|Sample_DB|2	9606.ENSP00000298772	27.88	6e-23	107
ci|000039564|Bact|Sample_DB|2	9606.ENSP00000237654	45.95	4e-43	164
ci|000050627|Bact|Sample_DB|2	9606.ENSP00000337804	30.74	9e-148	522
ci|000053334|Bact|Sample_DB|2	9606.ENSP00000261402	41.78	4e-95	347
ci|000057537|Bact|Sample_DB|2	9606.ENSP00000346627	56.01	3e-104	375
ci|000000296|Bact|Sample_C|2	9606.ENSP00000237937	39.69	8e-41	167
ci|000000792|Bact|Sample_C|2	9606.ENSP00000227758	28.38	1e-32	138
ci|000002573|Bact|Sample_C|2	9606.ENSP00000395538	43.45	5e-52	129
ci|000009419|Bact|Sample_C|2	9606.ENSP00000316029	62.95	0	632
ci|000010196|Bact|Sample_C|2	9606.ENSP00000280772	31.28	2e-19	95.5
ci|000013264|Bact|Sample_C|2	9606.ENSP00000378312	32.76	4e-56	216
ci|000015981|Bact|Sample_C|2	9606.ENSP00000359024	21.35	6e-11	65.9
ci|000016094|Bact|Sample_C|2	9606.ENSP00000271588	24.6	3e-16	84.3
ci|000016297|Bact|Sample_C|2	9606.ENSP00000378312	35.85	2e-150	530
ci|000017542|Bact|Sample_C|2	9606.ENSP00000265104	70.84	0	3349
ci|000020829|Bact|Sample_C|2	9606.ENSP00000378260	88.89	3e-26	25.8
ci|000024360|Bact|Sample_C|2	9606.ENSP00000346839	28.1	2e-06	49.3
ci|000027450|Bact|Sample_C|2	9606.ENSP00000320604	45.72	2e-69	260
ci|000031079|Bact|Sample_C|2	9606.ENSP00000266085	32.12	4e-17	85.1
ci|000035428|Bact|Sample_C|2	9606.ENSP00000387426	52.04	2e-60	231
ci|000037188|Bact|Sample_C|2	9606.ENSP00000430846	26.18	2e-37	154
ci|000037283|Bact|Sample_C|2	9606.ENSP00000303206	27.27	1e-08	57.8
ci|000040788|Bact|Sample_C|2	9606.ENSP00000058691	36.26	2e-27	119
ci|000041303|Bact|Sample_C|2	9606.ENSP00000386741	52.92	5e-78	287
ci|000043195|Bact|Sample_C|2	9606.ENSP00000339381	48.15	3e-28	123
ci|000044752|Bact|Sample_C|2	9606.ENSP00000348128	32.43	5e-55	212
ci|000050548|Bact|Sample_C|2	9606.ENSP00000349467	39.72	3e-28	124
ci|000051901|Bact|Sample_C|2	9606.ENSP00000301717	39.11	3e-29	125
ci|000054634|Bact|Sample_C|2	9606.ENSP00000230565	40.88	2e-86	316
ci|000054823|Bact|Sample_C|2	9606.ENSP00000336721	43.86	1e-39	160
ci|000056801|Bact|Sample_C|2	9606.ENSP00000282478	23.46	2e-08	57
ci|000056937|Bact|Sample_C|2	9606.ENSP00000424151	49.7	9e-33	137
ci|000060383|Bact|Sample_C|2	9606.ENSP00000369270	66.67	3e-21	98.2
ci|000063220|Bact|Sample_C|2	9606.ENSP00000319591	30.51	3e-24	108
ci|000063822|Bact|Sample_C|2	9606.ENSP00000367064	25.56	4e-08	57.4
ci|000064803|Bact|Sample_C|2	9606.ENSP00000261416	46.26	1e-121	319
ci|000066732|Bact|Sample_C|2	9606.ENSP00000407353	62.96	2e-30	80.9
ci|000070371|Bact|Sample_C|2	9606.ENSP00000331065	29.94	3e-21	99
ci|000071790|Bact|Sample_C|2	9606.ENSP00000320688	55.17	6e-53	205
ci|000073849|Bact|Sample_C|2	9606.ENSP00000339399	22.74	9e-11	65.9
ci|000080447|Bact|Sample_C|2	9606.ENSP00000386331	31.61	4e-43	172
ci|000081066|Bact|Sample_C|2	9606.ENSP00000304710	30.19	3e-13	72.4
ci|000084524|Bact|Sample_C|2	9606.ENSP00000381490	28.34	2e-11	67.8
ci|000092003|Bact|Sample_C|2	9606.ENSP00000310829	45.35	0	793
ci|000096701|Bact|Sample_C|2	9606.ENSP00000387699	49.67	1e-56	219
ci|000103478|Bact|Sample_C|2	9606.ENSP00000217407	24.8	4e-38	156
ci|000105557|Bact|Sample_C|2	9606.ENSP00000359339	25.4	1e-07	56.2
ci|000112530|Bact|Sample_C|2	9606.ENSP00000318902	46.67	5e-38	155
ci|000113783|Bact|Sample_C|2	9606.ENSP00000386331	39.77	4e-56	214
ci|000114269|Bact|Sample_C|2	9606.ENSP00000344460	79.61	2e-42	166
ci|000114690|Bact|Sample_C|2	9606.ENSP00000240123	37.08	3e-10	62
ci|000117254|Bact|Sample_C|2	9606.ENSP00000371321	32.77	5e-08	52.4
ci|000118561|Bact|Sample_C|2	9606.ENSP00000415183	57.14	6e-09	57
ci|000122952|Bact|Sample_C|2	9606.ENSP00000322097	32.26	1e-10	63.5
ci|000124595|Bact|Sample_C|2	9606.ENSP00000311401	57.69	1e-49	192
ci|000124852|Bact|Sample_C|2	9606.ENSP00000309501	33.74	5e-101	365
ci|000127138|Bact|Sample_C|2	9606.ENSP00000361158	64.06	3e-42	167
ci|000134614|Bact|Sample_C|2	9606.ENSP00000254442	53.7	9e-29	121
ci|000135878|Bact|Sample_C|2	9606.ENSP00000343764	37.21	4e-16	79.7
ci|000000402|Bact|Sample_DA|2	9606.ENSP00000263574	49.09	8e-11	63.9
ci|000015967|Bact|Sample_DA|2	9606.ENSP00000382592	29.14	1e-10	63.9
ci|000031300|Bact|Sample_DA|2	9606.ENSP00000387699	50.33	3e-58	224
ci|000036939|Bact|Sample_DA|2	9606.ENSP00000387699	50.33	3e-58	224
ci|000040904|Bact|Sample_DA|2	9606.ENSP00000387426	52.04	1e-60	231
ci|000047464|Bact|Sample_DA|2	9606.ENSP00000418735	32.12	1e-07	54.3
ci|000052697|Bact|Sample_DA|2	9606.ENSP00000266085	27.67	3e-14	75.5
ci|000000045|Bact|Sample_DB|2	9606.ENSP00000337804	30.54	0	679
ci|000001453|Bact|Sample_DB|2	9606.ENSP00000282478	14.82	6e-07	54.3
ci|000078815|Bact|Sample_DB|2	9606.ENSP00000453793	43.18	8e-07	53.1
ci|000093374|Bact|Sample_DB|2	9606.ENSP00000347858	30.23	7e-35	145
ci|000104561|Bact|Sample_DB|2	9606.ENSP00000322097	46	4e-08	52.8
ci|000003080|Bact|Sample_C|2	9606.ENSP00000382697	27.5	6e-07	53.1
ci|000010955|Bact|Sample_C|2	9606.ENSP00000228495	44.95	1e-16	85.5
ci|000015151|Bact|Sample_C|2	9606.ENSP00000313432	36.81	2e-46	183
ci|000017504|Bact|Sample_C|2	9606.ENSP00000416330	33.74	3e-30	129
ci|000017683|Bact|Sample_C|2	9606.ENSP00000228495	44.95	1e-16	85.5
ci|000021026|Bact|Sample_C|2	9606.ENSP00000381003	28.43	1e-07	55.1
ci|000024206|Bact|Sample_C|2	9606.ENSP00000365255	26.11	9e-06	49.7
ci|000025634|Bact|Sample_C|2	9606.ENSP00000344903	54.78	2e-27	122
ci|000032667|Bact|Sample_C|2	9606.ENSP00000365473	29.81	2e-10	63.9
ci|000037087|Bact|Sample_C|2	9606.ENSP00000355652	69.9	8e-77	283
ci|000040384|Bact|Sample_C|2	9606.ENSP00000265872	43.18	8e-35	144
ci|000044780|Bact|Sample_C|2	9606.ENSP00000367715	23.41	4e-09	59.3
ci|000047349|Bact|Sample_C|2	9606.ENSP00000408527	33.05	9e-25	112
ci|000047888|Bact|Sample_C|2	9606.ENSP00000458791	26.99	2e-08	57.4
ci|000048602|Bact|Sample_C|2	9606.ENSP00000357625	34.5	2e-16	83.2
ci|000050368|Bact|Sample_C|2	9606.ENSP00000358242	35.77	3e-12	69.7
ci|000050511|Bact|Sample_C|2	9606.ENSP00000451080	68.29	2e-31	132
ci|000053843|Bact|Sample_C|2	9606.ENSP00000317141	52	2e-22	103
ci|000054610|Bact|Sample_C|2	9606.ENSP00000358718	77.85	0	716
ci|000056310|Bact|Sample_C|2	9606.ENSP00000265069	81.08	3e-60	130
ci|000057061|Bact|Sample_C|2	9606.ENSP00000309501	23.41	1e-11	67.4
ci|000058169|Bact|Sample_C|2	9606.ENSP00000307940	52.9	0	447
ci|000060618|Bact|Sample_C|2	9606.ENSP00000367202	44.71	5e-37	151
ci|000066386|Bact|Sample_C|2	9606.ENSP00000353452	38.46	8e-13	71.6
ci|000069275|Bact|Sample_C|2	9606.ENSP00000341138	64.41	3e-109	175
ci|000071491|Bact|Sample_C|2	9606.ENSP00000458791	33.93	6e-07	41.2
ci|000071573|Bact|Sample_C|2	9606.ENSP00000260228	51.54	5e-53	135
ci|000072013|Bact|Sample_C|2	9606.ENSP00000250896	51.11	1e-114	410
ci|000076508|Bact|Sample_C|2	9606.ENSP00000286614	45	1e-18	89.7
ci|000103781|Bact|Sample_C|2	9606.ENSP00000241261	23.34	2e-10	65.5
ci|000108121|Bact|Sample_C|2	9606.ENSP00000357794	19.17	2e-09	61.6
ci|000109026|Bact|Sample_C|2	9606.ENSP00000262304	26.42	3e-57	220
ci|000109772|Bact|Sample_C|2	9606.ENSP00000344460	57.46	5e-41	162
ci|000114216|Bact|Sample_C|2	9606.ENSP00000337477	76	2e-32	133
ci|000114653|Bact|Sample_C|2	9606.ENSP00000343764	34.83	1e-10	62
ci|000120739|Bact|Sample_C|2	9606.ENSP00000261383	59.74	5e-49	189
ci|000122286|Bact|Sample_C|2	9606.ENSP00000311273	61.87	5e-44	172
ci|000130601|Bact|Sample_C|2	9606.ENSP00000290649	57.14	6e-09	55.5
ci|000137007|Bact|Sample_C|2	9606.ENSP00000344488	62.32	2e-22	100
ci|000137319|Bact|Sample_C|2	9606.ENSP00000259806	55.1	1e-22	101
ci|000140891|Bact|Sample_C|2	9606.ENSP00000376534	36.36	2e-08	53.9
ci|000141491|Bact|Sample_C|2	9606.ENSP00000384917	40.48	1e-11	64.7
ci|000142663|Bact|Sample_C|2	9606.ENSP00000401514	64.13	2e-31	130
ci|000147946|Bact|Sample_C|2	9606.ENSP00000265717	59.55	6e-25	108
ci|000031844|Bact|Sample_DA|2	9606.ENSP00000261402	45.1	1e-101	368
ci|000042549|Bact|Sample_DA|2	9606.ENSP00000415183	51.61	2e-19	94
ci|000004455|Bact|Sample_DB|2	9606.ENSP00000326261	23.86	2e-09	60.8
ci|000017380|Bact|Sample_DB|2	9606.ENSP00000362010	40.06	1e-65	247
ci|000019274|Bact|Sample_DB|2	9606.ENSP00000303153	37.95	2e-28	125
ci|000020033|Bact|Sample_DB|2	9606.ENSP00000227758	47.5	1e-16	84.7
ci|000021259|Bact|Sample_DB|2	9606.ENSP00000228495	44.95	8e-17	85.5
ci|000038836|Bact|Sample_DB|2	9606.ENSP00000458791	23.49	3e-16	84.7
ci|000041409|Bact|Sample_DB|2	9606.ENSP00000347858	31.15	5e-30	129
ci|000077796|Bact|Sample_DB|2	9606.ENSP00000366915	56.67	3e-53	207
ci|000079071|Bact|Sample_DB|2	9606.ENSP00000306279	31.82	2e-08	58.5
ci|000079230|Bact|Sample_DB|2	9606.ENSP00000434364	38.66	2e-135	480
ci|000084309|Bact|Sample_DB|2	9606.ENSP00000356087	43.89	7e-74	275
ci|000092720|Bact|Sample_DB|2	9606.ENSP00000275358	28.01	1e-23	108
ci|000000927|Bact|Sample_C|2	9606.ENSP00000399679	38.7	2e-46	183
ci|000001891|Bact|Sample_C|2	9606.ENSP00000338799	24	3e-07	54.7
ci|000005684|Bact|Sample_C|2	9606.ENSP00000338799	24	3e-07	54.7
ci|000009011|Bact|Sample_C|2	9606.ENSP00000364691	41.56	0	1019
ci|000009592|Bact|Sample_C|2	9606.ENSP00000394794	49.4	9e-13	68.2
ci|000015050|Bact|Sample_C|2	9606.ENSP00000358211	32.86	7e-77	285
ci|000015431|Bact|Sample_C|2	9606.ENSP00000295589	26.43	2e-15	81.3
ci|000016519|Bact|Sample_C|2	9606.ENSP00000318884	35.02	6e-29	125
ci|000023043|Bact|Sample_C|2	9606.ENSP00000275358	25.2	1e-17	89.7
ci|000023125|Bact|Sample_C|2	9606.ENSP00000392330	46.43	3e-54	211
ci|000032304|Bact|Sample_C|2	9606.ENSP00000282478	26.74	8e-16	82.8
ci|000037114|Bact|Sample_C|2	9606.ENSP00000351310	32.25	5e-75	280
ci|000038303|Bact|Sample_C|2	9606.ENSP00000307235	28.57	7e-60	229
ci|000039420|Bact|Sample_C|2	9606.ENSP00000344352	35.2	1e-10	65.1
ci|000047124|Bact|Sample_C|2	9606.ENSP00000305714	23.26	6e-12	69.7
ci|000048724|Bact|Sample_C|2	9606.ENSP00000351310	31.23	3e-71	268
ci|000050085|Bact|Sample_C|2	9606.ENSP00000319255	41.64	5e-75	278
ci|000050313|Bact|Sample_C|2	9606.ENSP00000318884	34.34	3e-16	82
ci|000051195|Bact|Sample_C|2	9606.ENSP00000261416	54.62	4e-46	145
ci|000056593|Bact|Sample_C|2	9606.ENSP00000300747	26.9	8e-09	56.6
ci|000057267|Bact|Sample_C|2	9606.ENSP00000312143	61.54	1e-34	92.8
ci|000057722|Bact|Sample_C|2	9606.ENSP00000354193	32.52	1e-27	90.1
ci|000059887|Bact|Sample_C|2	9606.ENSP00000384917	53.09	2e-25	113
ci|000059967|Bact|Sample_C|2	9606.ENSP00000399985	59.22	2e-32	136
ci|000060068|Bact|Sample_C|2	9606.ENSP00000374490	63.23	1e-138	489
ci|000061495|Bact|Sample_C|2	9606.ENSP00000389043	30.1	7e-07	51.6
ci|000062897|Bact|Sample_C|2	9606.ENSP00000420659	27.78	6e-14	76.3
ci|000067058|Bact|Sample_C|2	9606.ENSP00000297440	57.08	5e-102	283
ci|000068958|Bact|Sample_C|2	9606.ENSP00000277541	34.09	2e-32	137
ci|000072711|Bact|Sample_C|2	9606.ENSP00000227758	62.3	7e-19	91.7
ci|000074833|Bact|Sample_C|2	9606.ENSP00000373948	39.95	6e-81	298
ci|000079089|Bact|Sample_C|2	9606.ENSP00000272102	53.49	3e-48	189
ci|000088819|Bact|Sample_C|2	9606.ENSP00000263726	38.46	3e-42	169
ci|000093392|Bact|Sample_C|2	9606.ENSP00000266214	26.47	9e-28	122
ci|000096935|Bact|Sample_C|2	9606.ENSP00000419000	33.33	7e-10	61.6
ci|000098874|Bact|Sample_C|2	9606.ENSP00000255945	37.64	2e-48	189
ci|000100937|Bact|Sample_C|2	9606.ENSP00000362870	28.35	2e-41	169
ci|000103583|Bact|Sample_C|2	9606.ENSP00000344844	56.82	2e-15	80.1
ci|000104266|Bact|Sample_C|2	9606.ENSP00000312029	56.29	7e-86	316
ci|000115704|Bact|Sample_C|2	9606.ENSP00000374490	27.2	8e-06	45.8
ci|000119625|Bact|Sample_C|2	9606.ENSP00000268957	32.09	2e-23	106
ci|000120003|Bact|Sample_C|2	9606.ENSP00000254963	41.82	9e-32	132
ci|000123268|Bact|Sample_C|2	9606.ENSP00000363840	64.1	2e-25	110
ci|000123514|Bact|Sample_C|2	9606.ENSP00000343764	37.04	4e-11	62.8
ci|000124374|Bact|Sample_C|2	9606.ENSP00000323194	61.9	5e-29	122
ci|000125169|Bact|Sample_C|2	9606.ENSP00000343764	32.39	2e-13	72.4
ci|000126348|Bact|Sample_C|2	9606.ENSP00000378077	37.04	4e-09	56.2
ci|000129173|Bact|Sample_C|2	9606.ENSP00000280684	43.08	3e-14	73.2
ci|000139368|Bact|Sample_C|2	9606.ENSP00000229729	48.48	9e-13	68.2
ci|000144599|Bact|Sample_C|2	9606.ENSP00000328325	100	2e-18	29.3
ci|000151695|Bact|Sample_C|2	9606.ENSP00000355533	56.52	2e-15	77
ci|000032103|Bact|Sample_DA|2	9606.ENSP00000260356	38.2	1e-22	104
ci|000033362|Bact|Sample_DA|2	9606.ENSP00000058691	36.36	2e-20	96.3
ci|000033456|Bact|Sample_DA|2	9606.ENSP00000351695	30.45	5e-54	209
ci|000040190|Bact|Sample_DA|2	9606.ENSP00000351695	36.09	1e-52	204
ci|000053107|Bact|Sample_DA|2	9606.ENSP00000265379	31.53	8e-69	211
ci|000053304|Bact|Sample_DA|2	9606.ENSP00000271588	28.57	3e-08	56.2
ci|000059635|Bact|Sample_DA|2	9606.ENSP00000252804	27.48	1e-26	118
ci|000061264|Bact|Sample_DA|2	9606.ENSP00000364691	52.13	7e-49	190
ci|000021128|Bact|Sample_DB|2	9606.ENSP00000325146	41.09	4e-19	94.4
ci|000028862|Bact|Sample_DB|2	9606.ENSP00000337358	40.98	9e-78	288
ci|000029700|Bact|Sample_DB|2	9606.ENSP00000420659	27.27	1e-14	78.2
ci|000043486|Bact|Sample_DB|2	9606.ENSP00000330442	50.94	3e-63	156
ci|000056390|Bact|Sample_DB|2	9606.ENSP00000309570	80	4e-14	77
ci|000081187|Bact|Sample_DB|2	9606.ENSP00000227758	44.12	1e-22	103
ci|000090693|Bact|Sample_DB|2	9606.ENSP00000241261	28.07	4e-06	50.4
ci|000092875|Bact|Sample_DB|2	9606.ENSP00000274368	35.71	1e-40	164
ci|000097073|Bact|Sample_DB|2	9606.ENSP00000271588	26.04	6e-16	82.4
ci|000000280|Bact|Sample_C|2	9606.ENSP00000357794	17.79	4e-08	58.2
ci|000002220|Bact|Sample_C|2	9606.ENSP00000348738	34.75	2e-06	51.2
ci|000005173|Bact|Sample_C|2	9606.ENSP00000288199	47.46	4e-34	144
ci|000012617|Bact|Sample_C|2	9606.ENSP00000415183	38.44	5e-50	195
ci|000012619|Bact|Sample_C|2	9606.ENSP00000419000	35.29	1e-08	57.4
ci|000018122|Bact|Sample_C|2	9606.ENSP00000323275	64.71	4e-19	93.6
ci|000018123|Bact|Sample_C|2	9606.ENSP00000323275	64.71	4e-19	93.6
ci|000024132|Bact|Sample_C|2	9606.ENSP00000360035	33.88	4e-25	112
ci|000024952|Bact|Sample_C|2	9606.ENSP00000262113	30.43	6e-08	53.1
ci|000032196|Bact|Sample_C|2	9606.ENSP00000364840	27.27	2e-13	74.3
ci|000045215|Bact|Sample_C|2	9606.ENSP00000343764	43.18	3e-43	172
ci|000045997|Bact|Sample_C|2	9606.ENSP00000216479	41.78	7e-83	305
ci|000047315|Bact|Sample_C|2	9606.ENSP00000253122	39.5	2e-46	182
ci|000049446|Bact|Sample_C|2	9606.ENSP00000288199	47.46	1e-34	144
ci|000054143|Bact|Sample_C|2	9606.ENSP00000218364	25.9	6e-08	56.6
ci|000056793|Bact|Sample_C|2	9606.ENSP00000217169	31.93	2e-18	90.9
ci|000057031|Bact|Sample_C|2	9606.ENSP00000297440	40	1e-65	247
ci|000057872|Bact|Sample_C|2	9606.ENSP00000271588	31.78	2e-07	53.5
ci|000060148|Bact|Sample_C|2	9606.ENSP00000343764	36.14	7e-33	137
ci|000068472|Bact|Sample_C|2	9606.ENSP00000227251	39.33	9e-12	67.4
ci|000071529|Bact|Sample_C|2	9606.ENSP00000263726	39.77	4e-31	88.6
ci|000094241|Bact|Sample_C|2	9606.ENSP00000337358	45.59	1e-64	244
ci|000097126|Bact|Sample_C|2	9606.ENSP00000216479	44.38	4e-86	316
ci|000098750|Bact|Sample_C|2	9606.ENSP00000381150	46.67	1e-13	75.5
ci|000105775|Bact|Sample_C|2	9606.ENSP00000258443	24.56	7e-12	70.1
ci|000106817|Bact|Sample_C|2	9606.ENSP00000392330	46.43	3e-54	211
ci|000121548|Bact|Sample_C|2	9606.ENSP00000356744	41.76	2e-14	73.6
ci|000124522|Bact|Sample_C|2	9606.ENSP00000254963	47.69	3e-10	60.1
ci|000125444|Bact|Sample_C|2	9606.ENSP00000239926	26.27	2e-06	47.8
ci|000131335|Bact|Sample_C|2	9606.ENSP00000371419	50.7	2e-34	140
ci|000136508|Bact|Sample_C|2	9606.ENSP00000319464	35.29	9e-08	51.6
ci|000138806|Bact|Sample_C|2	9606.ENSP00000343764	40.3	2e-08	53.9
ci|000140931|Bact|Sample_C|2	9606.ENSP00000245907	42.86	1e-13	70.9
ci|000144957|Bact|Sample_C|2	9606.ENSP00000389009	26.19	1e-06	48.1
ci|000036603|Bact|Sample_DA|2	9606.ENSP00000216479	44.38	3e-86	316
ci|000013734|Bact|Sample_C|2	9606.ENSP00000335595	40.19	3e-103	372
ci|000029449|Bact|Sample_C|2	9606.ENSP00000443459	57.48	3e-98	357
ci|000031010|Bact|Sample_C|2	9606.ENSP00000222481	42.98	7e-52	202
ci|000032939|Bact|Sample_C|2	9606.ENSP00000247207	37.37	6e-13	68.9
ci|000052603|Bact|Sample_C|2	9606.ENSP00000289528	60	4e-45	177
ci|000054647|Bact|Sample_C|2	9606.ENSP00000348982	38.1	3e-39	135
ci|000067683|Bact|Sample_C|2	9606.ENSP00000371397	29.05	1e-17	87.8
ci|000070330|Bact|Sample_C|2	9606.ENSP00000397598	37.14	6e-07	51.6
ci|000076107|Bact|Sample_C|2	9606.ENSP00000418112	43.86	9e-23	104
ci|000085786|Bact|Sample_C|2	9606.ENSP00000345179	37.77	1e-32	137
ci|000127017|Bact|Sample_C|2	9606.ENSP00000254963	40.4	7e-16	78.6
ci|000096501|Bact|Sample_DB|2	9606.ENSP00000322991	60.19	2e-36	150
ci|000000965|Bact|Sample_C|2	9606.ENSP00000305824	26.17	8e-27	95.9
ci|000002806|Bact|Sample_C|2	9606.ENSP00000357794	24.1	9e-14	76.3
ci|000005383|Bact|Sample_C|2	9606.ENSP00000369960	31.36	2e-11	68.2
ci|000006146|Bact|Sample_C|2	9606.ENSP00000284154	36.36	1e-06	52.8
ci|000006601|Bact|Sample_C|2	9606.ENSP00000263816	24.92	6e-16	84.3
ci|000008431|Bact|Sample_C|2	9606.ENSP00000365624	23.44	6e-17	86.7
ci|000009666|Bact|Sample_C|2	9606.ENSP00000356404	36.92	6e-06	50.4
ci|000009738|Bact|Sample_C|2	9606.ENSP00000344903	54.78	2e-27	122
ci|000010064|Bact|Sample_C|2	9606.ENSP00000155926	59.22	6e-63	239
ci|000012485|Bact|Sample_C|2	9606.ENSP00000058691	42.72	3e-20	95.5
ci|000012634|Bact|Sample_C|2	9606.ENSP00000265104	66.92	0	1256
ci|000013136|Bact|Sample_C|2	9606.ENSP00000417061	38.96	2e-37	152
ci|000014434|Bact|Sample_C|2	9606.ENSP00000377428	41.35	0	743
ci|000014645|Bact|Sample_C|2	9606.ENSP00000415183	28.81	4e-17	85.5
ci|000014829|Bact|Sample_C|2	9606.ENSP00000438284	45.27	5e-136	482
ci|000017278|Bact|Sample_C|2	9606.ENSP00000369375	46.94	1e-62	237
ci|000019639|Bact|Sample_C|2	9606.ENSP00000244728	24.26	1e-08	55.5
ci|000020487|Bact|Sample_C|2	9606.ENSP00000349568	36.45	0	721
ci|000020870|Bact|Sample_C|2	9606.ENSP00000227758	26.34	5e-35	147
ci|000021053|Bact|Sample_C|2	9606.ENSP00000261402	45.01	1e-100	365
ci|000022018|Bact|Sample_C|2	9606.ENSP00000347858	29.15	1e-31	136
ci|000023370|Bact|Sample_C|2	9606.ENSP00000368104	45.7	9e-89	325
ci|000023814|Bact|Sample_C|2	9606.ENSP00000266066	42.58	6e-57	219
ci|000025313|Bact|Sample_C|2	9606.ENSP00000254488	38.46	5e-21	100
ci|000027064|Bact|Sample_C|2	9606.ENSP00000261655	43.64	2e-16	85.9
ci|000029459|Bact|Sample_C|2	9606.ENSP00000348128	58.56	9e-57	142
ci|000031979|Bact|Sample_C|2	9606.ENSP00000367173	23.57	1e-11	68.6
ci|000032422|Bact|Sample_C|2	9606.ENSP00000002165	53.57	3e-92	335
ci|000036640|Bact|Sample_C|2	9606.ENSP00000264162	44.86	5e-167	585
ci|000037840|Bact|Sample_C|2	9606.ENSP00000216181	20.89	2e-45	182
ci|000039861|Bact|Sample_C|2	9606.ENSP00000367064	23.72	7e-07	53.1
ci|000043312|Bact|Sample_C|2	9606.ENSP00000345502	73.38	3e-118	422
ci|000045536|Bact|Sample_C|2	9606.ENSP00000355510	31.4	4e-11	66.2
ci|000046833|Bact|Sample_C|2	9606.ENSP00000387426	43.78	2e-55	214
ci|000049831|Bact|Sample_C|2	9606.ENSP00000311273	67.88	0	461
ci|000057007|Bact|Sample_C|2	9606.ENSP00000301831	35	2e-32	135
ci|000057470|Bact|Sample_C|2	9606.ENSP00000058691	38.57	7e-23	103
ci|000058039|Bact|Sample_C|2	9606.ENSP00000312435	32.81	3e-30	129
ci|000059945|Bact|Sample_C|2	9606.ENSP00000384312	31.21	3e-17	87
ci|000060663|Bact|Sample_C|2	9606.ENSP00000425658	32.03	1e-16	83.6
ci|000061423|Bact|Sample_C|2	9606.ENSP00000366246	48.82	5e-33	139
ci|000062257|Bact|Sample_C|2	9606.ENSP00000228741	79.22	1e-30	132
ci|000062818|Bact|Sample_C|2	9606.ENSP00000227758	25.65	2e-47	187
ci|000069394|Bact|Sample_C|2	9606.ENSP00000434364	63.51	1e-40	110
ci|000069830|Bact|Sample_C|2	9606.ENSP00000397026	28.48	1e-20	79
ci|000071649|Bact|Sample_C|2	9606.ENSP00000228741	33.86	1e-33	141
ci|000072165|Bact|Sample_C|2	9606.ENSP00000324882	59.73	5e-72	270
ci|000081091|Bact|Sample_C|2	9606.ENSP00000341083	68.47	9e-122	433
ci|000089863|Bact|Sample_C|2	9606.ENSP00000331065	37.59	2e-26	117
ci|000093236|Bact|Sample_C|2	9606.ENSP00000289952	53.7	2e-43	173
ci|000093449|Bact|Sample_C|2	9606.ENSP00000410186	37.93	2e-172	603
ci|000094230|Bact|Sample_C|2	9606.ENSP00000235180	85.71	2e-06	23.1
ci|000100510|Bact|Sample_C|2	9606.ENSP00000225964	41.93	5e-179	626
ci|000116571|Bact|Sample_C|2	9606.ENSP00000268130	37.66	3e-09	57.8
ci|000120121|Bact|Sample_C|2	9606.ENSP00000308024	41.32	4e-84	308
ci|000121356|Bact|Sample_C|2	9606.ENSP00000381167	72.11	4e-69	257
ci|000121876|Bact|Sample_C|2	9606.ENSP00000354878	34.48	2e-16	81.3
ci|000122427|Bact|Sample_C|2	9606.ENSP00000262464	47.01	4e-35	142
ci|000126422|Bact|Sample_C|2	9606.ENSP00000354498	54.35	2e-08	55.5
ci|000127996|Bact|Sample_C|2	9606.ENSP00000265769	25.5	1e-14	76.6
ci|000132925|Bact|Sample_C|2	9606.ENSP00000315713	48.97	2e-50	194
ci|000135384|Bact|Sample_C|2	9606.ENSP00000320025	70.73	1e-27	117
ci|000139448|Bact|Sample_C|2	9606.ENSP00000376910	34.55	3e-07	50.8
ci|000141815|Bact|Sample_C|2	9606.ENSP00000364687	54.67	1e-21	97.8
ci|000142520|Bact|Sample_C|2	9606.ENSP00000304192	78.38	9e-32	131
ci|000156701|Bact|Sample_C|2	9606.ENSP00000342604	28.26	8e-09	55.1
ci|000020969|Bact|Sample_DA|2	9606.ENSP00000420449	28.65	1e-10	65.5
ci|000032240|Bact|Sample_DA|2	9606.ENSP00000037502	40	1e-32	138
ci|000000289|Bact|Sample_DB|2	9606.ENSP00000275216	33.87	1e-12	72.8
ci|000000431|Bact|Sample_DB|2	9606.ENSP00000453793	43.18	1e-06	53.1
ci|000036264|Bact|Sample_DB|2	9606.ENSP00000430846	29.07	1e-42	134
ci|000041636|Bact|Sample_DB|2	9606.ENSP00000356549	47.69	3e-09	60.8
ci|000054427|Bact|Sample_DB|2	9606.ENSP00000347858	30.23	8e-35	145
ci|000068823|Bact|Sample_DB|2	9606.ENSP00000356549	47.69	3e-09	60.8
ci|000070299|Bact|Sample_DB|2	9606.ENSP00000282478	20.63	1e-07	55.8
ci|000071358|Bact|Sample_DB|2	9606.ENSP00000346627	56.01	6e-104	375
ci|000081441|Bact|Sample_DB|2	9606.ENSP00000356549	47.69	2e-09	60.8
ci|000123278|Bact|Sample_DB|2	9606.ENSP00000325146	22.49	6e-40	163
ci|000001943|Bact|Sample_C|2	9606.ENSP00000237596	52.05	1e-73	275
ci|000002034|Bact|Sample_C|2	9606.ENSP00000370034	26.9	1e-17	88.6
ci|000004582|Bact|Sample_C|2	9606.ENSP00000282478	14.82	6e-07	54.3
ci|000009001|Bact|Sample_C|2	9606.ENSP00000336661	39.59	2e-73	273
ci|000009803|Bact|Sample_C|2	9606.ENSP00000387426	52.04	2e-60	231
ci|000011633|Bact|Sample_C|2	9606.ENSP00000282478	27.85	3e-15	80.9
ci|000013525|Bact|Sample_C|2	9606.ENSP00000256646	38.13	3e-133	472
ci|000013852|Bact|Sample_C|2	9606.ENSP00000398105	36.79	8e-41	164
ci|000016160|Bact|Sample_C|2	9606.ENSP00000252338	100	1e-09	25.4
ci|000018714|Bact|Sample_C|2	9606.ENSP00000336661	36.38	2e-81	300
ci|000020320|Bact|Sample_C|2	9606.ENSP00000299601	23.85	2e-11	68.9
ci|000021536|Bact|Sample_C|2	9606.ENSP00000339381	30.79	4e-71	267
ci|000022021|Bact|Sample_C|2	9606.ENSP00000347858	29.15	1e-31	136
ci|000022664|Bact|Sample_C|2	9606.ENSP00000339340	46.39	4e-17	88.6
ci|000023439|Bact|Sample_C|2	9606.ENSP00000335447	28.79	5e-101	366
ci|000024420|Bact|Sample_C|2	9606.ENSP00000061240	64.62	0	653
ci|000024846|Bact|Sample_C|2	9606.ENSP00000367202	39.72	6e-179	624
ci|000032496|Bact|Sample_C|2	9606.ENSP00000322097	54.02	1e-24	110
ci|000035592|Bact|Sample_C|2	9606.ENSP00000354335	37.32	5e-100	363
ci|000037306|Bact|Sample_C|2	9606.ENSP00000320604	49.59	1e-73	274
ci|000043283|Bact|Sample_C|2	9606.ENSP00000303522	32.1	2e-06	51.2
ci|000045179|Bact|Sample_C|2	9606.ENSP00000384917	53.09	2e-25	113
ci|000046828|Bact|Sample_C|2	9606.ENSP00000415151	51.82	1e-38	157
ci|000047119|Bact|Sample_C|2	9606.ENSP00000359630	39.39	5e-14	76.6
ci|000048841|Bact|Sample_C|2	9606.ENSP00000305824	38.83	3e-33	79.3
ci|000049894|Bact|Sample_C|2	9606.ENSP00000248041	39.79	2e-72	212
ci|000051623|Bact|Sample_C|2	9606.ENSP00000373948	49.31	4e-87	274
ci|000051833|Bact|Sample_C|2	9606.ENSP00000319726	30.79	6e-35	145
ci|000052420|Bact|Sample_C|2	9606.ENSP00000261383	71.86	4e-119	348
ci|000053448|Bact|Sample_C|2	9606.ENSP00000058691	42.35	6e-33	137
ci|000055072|Bact|Sample_C|2	9606.ENSP00000380661	19.54	5e-62	237
ci|000058287|Bact|Sample_C|2	9606.ENSP00000378312	47.16	2e-79	168
ci|000058473|Bact|Sample_C|2	9606.ENSP00000325146	35.45	1e-18	58.9
ci|000058854|Bact|Sample_C|2	9606.ENSP00000295268	33.57	1e-31	133
ci|000062206|Bact|Sample_C|2	9606.ENSP00000387233	38.6	3e-18	90.9
ci|000071369|Bact|Sample_C|2	9606.ENSP00000339820	35.94	5e-06	50.4
ci|000071447|Bact|Sample_C|2	9606.ENSP00000346627	67.18	8e-88	186
ci|000073938|Bact|Sample_C|2	9606.ENSP00000461862	25	3e-10	63.9
ci|000076997|Bact|Sample_C|2	9606.ENSP00000358718	44.57	2e-71	266
ci|000089593|Bact|Sample_C|2	9606.ENSP00000237449	62.64	0	1259
ci|000100359|Bact|Sample_C|2	9606.ENSP00000199447	37.94	5e-115	412
ci|000112414|Bact|Sample_C|2	9606.ENSP00000345767	53.06	1e-39	158
ci|000112420|Bact|Sample_C|2	9606.ENSP00000205890	28.08	9e-13	69.3
ci|000115846|Bact|Sample_C|2	9606.ENSP00000446280	37.86	2e-26	114
ci|000117481|Bact|Sample_C|2	9606.ENSP00000394794	49.38	5e-18	88.2
ci|000118692|Bact|Sample_C|2	9606.ENSP00000357905	34.47	6e-30	127
ci|000120801|Bact|Sample_C|2	9606.ENSP00000434140	31.65	3e-07	50.4
ci|000123063|Bact|Sample_C|2	9606.ENSP00000307939	26.32	9e-07	48.5
ci|000125354|Bact|Sample_C|2	9606.ENSP00000345767	39.77	7e-14	72
ci|000126353|Bact|Sample_C|2	9606.ENSP00000296440	33.93	4e-17	84
ci|000126370|Bact|Sample_C|2	9606.ENSP00000287097	48.19	8e-39	156
ci|000128105|Bact|Sample_C|2	9606.ENSP00000261891	34.38	1e-14	75.5
ci|000129924|Bact|Sample_C|2	9606.ENSP00000278559	54.2	6e-35	142
ci|000135324|Bact|Sample_C|2	9606.ENSP00000279575	28.36	2e-06	48.1
ci|000138924|Bact|Sample_C|2	9606.ENSP00000356579	44.21	1e-14	75.1
ci|000141851|Bact|Sample_C|2	9606.ENSP00000356579	37.62	2e-08	55.5
ci|000144878|Bact|Sample_C|2	9606.ENSP00000369270	64.44	2e-31	130
ci|000008439|Bact|Sample_DA|2	9606.ENSP00000366915	56.67	3e-53	207
ci|000012946|Bact|Sample_DA|2	9606.ENSP00000359339	26.4	1e-06	52
ci|000048962|Bact|Sample_DA|2	9606.ENSP00000415183	46.9	8e-21	99
ci|000056237|Bact|Sample_DA|2	9606.ENSP00000387699	50.33	3e-58	224
ci|000068060|Bact|Sample_DA|2	9606.ENSP00000266085	28.85	2e-16	83.2
ci|000008670|Bact|Sample_DB|2	9606.ENSP00000367631	31.82	2e-16	82.4
ci|000017790|Bact|Sample_DB|2	9606.ENSP00000241261	28.91	5e-09	60.1
ci|000019799|Bact|Sample_DB|2	9606.ENSP00000355652	64.41	3e-79	293
ci|000036022|Bact|Sample_DB|2	9606.ENSP00000353791	50	5e-73	262
ci|000074643|Bact|Sample_DB|2	9606.ENSP00000415183	29.67	3e-11	66.2
ci|000096168|Bact|Sample_DB|2	9606.ENSP00000359339	32.99	9e-07	51.6
ci|000097992|Bact|Sample_DB|2	9606.ENSP00000037502	37.5	3e-41	166
ci|000125354|Bact|Sample_DB|2	9606.ENSP00000415183	46.8	1e-30	133
ci|000003449|Bact|Sample_C|2	9606.ENSP00000256759	36.07	1e-05	35.4
ci|000003764|Bact|Sample_C|2	9606.ENSP00000223208	35.65	1e-53	207
ci|000005831|Bact|Sample_C|2	9606.ENSP00000263026	32.04	7e-08	55.5
ci|000006424|Bact|Sample_C|2	9606.ENSP00000367792	45.16	3e-06	49.7
ci|000008898|Bact|Sample_C|2	9606.ENSP00000282478	27.85	3e-15	80.9
ci|000010135|Bact|Sample_C|2	9606.ENSP00000355652	57.89	2e-76	283
ci|000010755|Bact|Sample_C|2	9606.ENSP00000353791	54.35	2e-136	482
ci|000011105|Bact|Sample_C|2	9606.ENSP00000307940	57.97	0	647
ci|000012574|Bact|Sample_C|2	9606.ENSP00000321330	31.25	5e-08	57.8
ci|000019694|Bact|Sample_C|2	9606.ENSP00000307940	58.75	0	1033
ci|000021461|Bact|Sample_C|2	9606.ENSP00000227758	36.05	2e-39	95.9
ci|000024180|Bact|Sample_C|2	9606.ENSP00000173229	54.73	2e-63	240
ci|000027791|Bact|Sample_C|2	9606.ENSP00000335447	31.65	9e-09	58.9
ci|000027837|Bact|Sample_C|2	9606.ENSP00000323740	58.86	3e-58	211
ci|000032508|Bact|Sample_C|2	9606.ENSP00000381003	25.52	1e-09	62.4
ci|000037441|Bact|Sample_C|2	9606.ENSP00000307940	60.49	5e-103	372
ci|000038932|Bact|Sample_C|2	9606.ENSP00000295731	42.98	5e-98	355
ci|000040182|Bact|Sample_C|2	9606.ENSP00000353452	31.58	1e-34	145
ci|000048737|Bact|Sample_C|2	9606.ENSP00000344903	54.78	6e-28	122
ci|000052263|Bact|Sample_C|2	9606.ENSP00000217407	33.82	8e-19	91.3
ci|000057618|Bact|Sample_C|2	9606.ENSP00000365473	29.69	2e-07	52.4
ci|000058270|Bact|Sample_C|2	9606.ENSP00000311997	27.46	4e-07	52
ci|000059832|Bact|Sample_C|2	9606.ENSP00000410186	32.92	4e-56	172
ci|000061569|Bact|Sample_C|2	9606.ENSP00000299601	23.85	1e-11	68.9
ci|000063426|Bact|Sample_C|2	9606.ENSP00000205890	30.28	5e-13	71.2
ci|000063587|Bact|Sample_C|2	9606.ENSP00000355652	58.85	6e-77	285
ci|000065095|Bact|Sample_C|2	9606.ENSP00000373948	53.33	3e-96	350
ci|000068423|Bact|Sample_C|2	9606.ENSP00000352927	29.44	5e-11	65.1
ci|000074117|Bact|Sample_C|2	9606.ENSP00000362392	47.39	2e-67	222
ci|000076626|Bact|Sample_C|2	9606.ENSP00000364691	51.56	4e-30	129
ci|000077144|Bact|Sample_C|2	9606.ENSP00000265709	36.48	1e-39	159
ci|000077816|Bact|Sample_C|2	9606.ENSP00000331305	72	7e-17	82.4
ci|000085011|Bact|Sample_C|2	9606.ENSP00000358211	34.19	4e-16	81.6
ci|000093512|Bact|Sample_C|2	9606.ENSP00000365624	23.44	5e-17	86.7
ci|000093612|Bact|Sample_C|2	9606.ENSP00000348769	26.85	5e-08	57.8
ci|000098999|Bact|Sample_C|2	9606.ENSP00000357794	19.16	4e-06	50.1
ci|000106815|Bact|Sample_C|2	9606.ENSP00000392330	46.43	3e-54	211
ci|000122717|Bact|Sample_C|2	9606.ENSP00000238341	40.52	6e-21	95.5
ci|000123395|Bact|Sample_C|2	9606.ENSP00000377428	44.86	3e-21	96.3
ci|000125271|Bact|Sample_C|2	9606.ENSP00000356579	36.55	1e-18	88.6
ci|000126762|Bact|Sample_C|2	9606.ENSP00000356814	54.72	2e-11	63.5
ci|000134047|Bact|Sample_C|2	9606.ENSP00000288670	87.5	2e-09	22.7
ci|000136414|Bact|Sample_C|2	9606.ENSP00000373343	43.28	2e-10	60.5
ci|000142912|Bact|Sample_C|2	9606.ENSP00000351342	60.17	7e-33	135
ci|000145177|Bact|Sample_C|2	9606.ENSP00000381577	53.33	3e-06	25.8
ci|000151103|Bact|Sample_C|2	9606.ENSP00000431245	58.33	9e-24	104
ci|000151440|Bact|Sample_C|2	9606.ENSP00000262738	44.71	4e-16	79.3
ci|000032576|Bact|Sample_DA|2	9606.ENSP00000319255	53.96	3e-87	289
ci|000035110|Bact|Sample_DA|2	9606.ENSP00000415183	50	3e-20	96.7
ci|000039414|Bact|Sample_DA|2	9606.ENSP00000315474	36.88	3e-50	197
ci|000041155|Bact|Sample_DA|2	9606.ENSP00000271588	27.78	8e-20	96.3
ci|000060727|Bact|Sample_DA|2	9606.ENSP00000419000	32.61	1e-06	50.8
ci|000000654|Bact|Sample_DB|2	9606.ENSP00000300305	44.19	4e-57	220
ci|000017955|Bact|Sample_DB|2	9606.ENSP00000344352	31.07	6e-09	58.2
ci|000040577|Bact|Sample_DB|2	9606.ENSP00000230671	51.84	5e-71	253
ci|000056956|Bact|Sample_DB|2	9606.ENSP00000330442	52.17	7e-47	137
ci|000119026|Bact|Sample_DB|2	9606.ENSP00000260356	37.64	2e-22	103
ci|000130980|Bact|Sample_DB|2	9606.ENSP00000307235	41.74	3e-98	356
ci|000006698|Bact|Sample_C|2	9606.ENSP00000290902	38.24	6e-62	234
ci|000008774|Bact|Sample_C|2	9606.ENSP00000264072	26.55	3e-08	57.8
ci|000010878|Bact|Sample_C|2	9606.ENSP00000397598	25.1	4e-16	84.3
ci|000013194|Bact|Sample_C|2	9606.ENSP00000340954	17.89	2e-07	54.7
ci|000018404|Bact|Sample_C|2	9606.ENSP00000297440	43.38	0	685
ci|000020972|Bact|Sample_C|2	9606.ENSP00000400223	38.14	5e-59	226
ci|000024575|Bact|Sample_C|2	9606.ENSP00000358211	32.5	2e-25	112
ci|000030448|Bact|Sample_C|2	9606.ENSP00000313432	42.24	3e-20	95.5
ci|000036455|Bact|Sample_C|2	9606.ENSP00000369703	86.49	3e-13	70.1
ci|000037072|Bact|Sample_C|2	9606.ENSP00000400223	39.66	6e-30	128
ci|000048520|Bact|Sample_C|2	9606.ENSP00000337804	40	1e-50	196
ci|000049106|Bact|Sample_C|2	9606.ENSP00000237449	64.44	4e-142	325
ci|000050237|Bact|Sample_C|2	9606.ENSP00000307235	31.69	1e-135	481
ci|000052953|Bact|Sample_C|2	9606.ENSP00000437957	30	8e-07	52
ci|000054374|Bact|Sample_C|2	9606.ENSP00000228495	45	9e-14	75.5
ci|000073727|Bact|Sample_C|2	9606.ENSP00000363092	55.5	3e-59	224
ci|000075664|Bact|Sample_C|2	9606.ENSP00000260386	46.52	8e-44	174
ci|000077069|Bact|Sample_C|2	9606.ENSP00000358718	80.51	1e-47	186
ci|000077727|Bact|Sample_C|2	9606.ENSP00000358211	38.18	1e-23	105
ci|000103172|Bact|Sample_C|2	9606.ENSP00000379616	24.55	6e-07	53.5
ci|000109902|Bact|Sample_C|2	9606.ENSP00000296498	45.38	9e-70	259
ci|000116022|Bact|Sample_C|2	9606.ENSP00000255380	27.27	9e-07	50.4
ci|000122731|Bact|Sample_C|2	9606.ENSP00000417955	40.26	1e-10	60.8
ci|000123770|Bact|Sample_C|2	9606.ENSP00000355533	63.06	9e-80	292
ci|000130280|Bact|Sample_C|2	9606.ENSP00000392423	42.31	1e-22	101
ci|000132027|Bact|Sample_C|2	9606.ENSP00000405987	34.53	5e-19	89.7
ci|000136382|Bact|Sample_C|2	9606.ENSP00000371548	44.12	2e-09	57
ci|000137973|Bact|Sample_C|2	9606.ENSP00000363641	52.94	2e-12	67.4
ci|000143085|Bact|Sample_C|2	9606.ENSP00000370410	40.63	4e-06	46.2
ci|000145400|Bact|Sample_C|2	9606.ENSP00000276282	34.95	6e-12	65.5
ci|000146136|Bact|Sample_C|2	9606.ENSP00000370262	31.46	1e-11	64.3
ci|000034089|Bact|Sample_DA|2	9606.ENSP00000290155	58.98	5e-99	358
ci|000047459|Bact|Sample_DA|2	9606.ENSP00000271588	28.57	3e-08	56.2
ci|000042427|Bact|Sample_DB|2	9606.ENSP00000216479	44.38	4e-86	316
ci|000057443|Bact|Sample_DB|2	9606.ENSP00000216479	44.38	4e-86	316
ci|000072191|Bact|Sample_DB|2	9606.ENSP00000271588	25.55	1e-19	95.1
ci|000003145|Bact|Sample_C|2	9606.ENSP00000256682	64.63	2e-57	219
ci|000005977|Bact|Sample_C|2	9606.ENSP00000351695	32.09	3e-48	189
ci|000006100|Bact|Sample_C|2	9606.ENSP00000367766	20.62	5e-09	60.5
ci|000010876|Bact|Sample_C|2	9606.ENSP00000341940	36.8	2e-20	96.7
ci|000012759|Bact|Sample_C|2	9606.ENSP00000256646	37.22	4e-67	174
ci|000033779|Bact|Sample_C|2	9606.ENSP00000360035	38.71	1e-21	61.2
ci|000043341|Bact|Sample_C|2	9606.ENSP00000393393	58.46	1e-15	78.6
ci|000055732|Bact|Sample_C|2	9606.ENSP00000371397	32.12	6e-16	82.4
ci|000056435|Bact|Sample_C|2	9606.ENSP00000256682	64.63	2e-57	219
ci|000058992|Bact|Sample_C|2	9606.ENSP00000334186	33.58	2e-14	75.9
ci|000060543|Bact|Sample_C|2	9606.ENSP00000331418	44.05	2e-29	79.3
ci|000066712|Bact|Sample_C|2	9606.ENSP00000355013	21.67	5e-06	50.4
ci|000073447|Bact|Sample_C|2	9606.ENSP00000298047	41.18	6e-14	75.9
ci|000076844|Bact|Sample_C|2	9606.ENSP00000297440	48.13	2e-79	217
ci|000086980|Bact|Sample_C|2	9606.ENSP00000321029	29.84	2e-08	57
ci|000121805|Bact|Sample_C|2	9606.ENSP00000343764	34.67	2e-06	47.4
ci|000124584|Bact|Sample_C|2	9606.ENSP00000370034	37.18	1e-07	51.2
ci|000127446|Bact|Sample_C|2	9606.ENSP00000262304	29.52	1e-06	48.5
ci|000143103|Bact|Sample_C|2	9606.ENSP00000384917	36.11	8e-07	48.5
ci|000151785|Bact|Sample_C|2	9606.ENSP00000261383	80.28	4e-28	119
ci|000101249|Bact|Sample_DB|2	9606.ENSP00000325875	70.59	6e-08	52.4
ci|000116575|Bact|Sample_DB|2	9606.ENSP00000443459	56.31	1e-92	338
ci|000116577|Bact|Sample_DB|2	9606.ENSP00000443459	56.31	1e-92	338
ci|000116578|Bact|Sample_DB|2	9606.ENSP00000443459	56.31	1e-92	338
ci|000003253|Bact|Sample_C|2	9606.ENSP00000348982	38.73	1e-34	117
ci|000029496|Bact|Sample_C|2	9606.ENSP00000364802	81.58	6e-64	131
ci|000095546|Bact|Sample_C|2	9606.ENSP00000300591	31.19	2e-10	64.3
ci|000001282|Bact|Sample_C|2	9606.ENSP00000248041	39.8	6e-79	291
ci|000002825|Bact|Sample_C|2	9606.ENSP00000199447	30.92	5e-39	160
ci|000004889|Bact|Sample_C|2	9606.ENSP00000296802	73.91	1e-57	220
ci|000007916|Bact|Sample_C|2	9606.ENSP00000261383	70.31	2e-157	553
ci|000008209|Bact|Sample_C|2	9606.ENSP00000367064	23.72	8e-07	53.1
ci|000009628|Bact|Sample_C|2	9606.ENSP00000268712	48.86	1e-42	169
ci|000010243|Bact|Sample_C|2	9606.ENSP00000349305	22.01	8e-25	112
ci|000010423|Bact|Sample_C|2	9606.ENSP00000262395	51.18	7e-149	525
ci|000015987|Bact|Sample_C|2	9606.ENSP00000311273	72.24	0	4160
ci|000016555|Bact|Sample_C|2	9606.ENSP00000296486	56.64	2e-152	536
ci|000016919|Bact|Sample_C|2	9606.ENSP00000376504	39.7	2e-112	404
ci|000017431|Bact|Sample_C|2	9606.ENSP00000387286	36.08	7e-25	112
ci|000017888|Bact|Sample_C|2	9606.ENSP00000405708	48.83	0	889
ci|000021537|Bact|Sample_C|2	9606.ENSP00000339381	30.79	4e-71	267
ci|000023766|Bact|Sample_C|2	9606.ENSP00000349467	37.43	4e-25	112
ci|000024353|Bact|Sample_C|2	9606.ENSP00000264344	36.34	4e-66	249
ci|000024883|Bact|Sample_C|2	9606.ENSP00000342235	39.55	2e-90	330
ci|000027372|Bact|Sample_C|2	9606.ENSP00000217407	28.65	2e-37	154
ci|000028674|Bact|Sample_C|2	9606.ENSP00000379156	35.44	1e-07	55.5
ci|000030926|Bact|Sample_C|2	9606.ENSP00000304440	19.39	3e-08	57.8
ci|000032551|Bact|Sample_C|2	9606.ENSP00000252997	52.17	3e-19	93.6
ci|000033103|Bact|Sample_C|2	9606.ENSP00000323439	63.11	7e-56	156
ci|000033371|Bact|Sample_C|2	9606.ENSP00000256759	27.45	2e-10	63.2
ci|000036968|Bact|Sample_C|2	9606.ENSP00000283871	66.25	5e-158	554
ci|000038219|Bact|Sample_C|2	9606.ENSP00000261383	72.96	3e-97	353
ci|000039676|Bact|Sample_C|2	9606.ENSP00000316891	33.87	3e-20	96.3
ci|000039746|Bact|Sample_C|2	9606.ENSP00000402460	43.19	2e-100	208
ci|000039874|Bact|Sample_C|2	9606.ENSP00000297354	29.87	8e-13	71.6
ci|000044671|Bact|Sample_C|2	9606.ENSP00000287474	29.65	7e-23	99
ci|000045060|Bact|Sample_C|2	9606.ENSP00000377428	39.86	8e-25	110
ci|000048667|Bact|Sample_C|2	9606.ENSP00000395538	33.33	1e-08	59.7
ci|000050454|Bact|Sample_C|2	9606.ENSP00000330148	24.83	2e-29	80.5
ci|000053135|Bact|Sample_C|2	9606.ENSP00000297350	23.93	8e-08	53.9
ci|000053921|Bact|Sample_C|2	9606.ENSP00000441927	59.77	3e-59	226
ci|000055916|Bact|Sample_C|2	9606.ENSP00000381167	63.35	1e-162	569
ci|000057021|Bact|Sample_C|2	9606.ENSP00000410186	43.14	4e-97	353
ci|000059742|Bact|Sample_C|2	9606.ENSP00000372035	67.08	7e-87	316
ci|000061921|Bact|Sample_C|2	9606.ENSP00000253339	78.57	8e-137	253
ci|000064490|Bact|Sample_C|2	9606.ENSP00000330032	50.69	4e-75	280
ci|000065517|Bact|Sample_C|2	9606.ENSP00000348128	56.35	9e-39	158
ci|000065625|Bact|Sample_C|2	9606.ENSP00000305426	58.36	2e-115	412
ci|000067396|Bact|Sample_C|2	9606.ENSP00000199447	44.58	6e-36	150
ci|000067896|Bact|Sample_C|2	9606.ENSP00000311273	60.87	0	500
ci|000068597|Bact|Sample_C|2	9606.ENSP00000265239	23.17	3e-11	67.4
ci|000069623|Bact|Sample_C|2	9606.ENSP00000342667	61.22	1e-109	316
ci|000070231|Bact|Sample_C|2	9606.ENSP00000356224	27.4	4e-12	70.5
ci|000070367|Bact|Sample_C|2	9606.ENSP00000267064	61.11	4e-70	262
ci|000072284|Bact|Sample_C|2	9606.ENSP00000262646	90.82	9e-101	363
ci|000074868|Bact|Sample_C|2	9606.ENSP00000254963	35.22	9e-17	84.3
ci|000075876|Bact|Sample_C|2	9606.ENSP00000337168	56.46	1e-84	245
ci|000076907|Bact|Sample_C|2	9606.ENSP00000349259	55.24	2e-41	167
ci|000080660|Bact|Sample_C|2	9606.ENSP00000378307	50	9e-40	159
ci|000087389|Bact|Sample_C|2	9606.ENSP00000342380	29.32	9e-54	209
ci|000095183|Bact|Sample_C|2	9606.ENSP00000338728	22.92	1e-36	153
ci|000097716|Bact|Sample_C|2	9606.ENSP00000228741	38.04	3e-50	197
ci|000099554|Bact|Sample_C|2	9606.ENSP00000301717	37.93	2e-26	118
ci|000103764|Bact|Sample_C|2	9606.ENSP00000253122	64.88	7e-141	275
ci|000113488|Bact|Sample_C|2	9606.ENSP00000306100	55.26	2e-18	87
ci|000115218|Bact|Sample_C|2	9606.ENSP00000260505	39.22	3e-16	80.1
ci|000116080|Bact|Sample_C|2	9606.ENSP00000316029	60.22	5e-55	210
ci|000117622|Bact|Sample_C|2	9606.ENSP00000398391	36.1	9e-35	143
ci|000123282|Bact|Sample_C|2	9606.ENSP00000300591	34.65	1e-07	53.9
ci|000124349|Bact|Sample_C|2	9606.ENSP00000367797	59.04	2e-24	107
ci|000124693|Bact|Sample_C|2	9606.ENSP00000355045	37.21	2e-12	67.4
ci|000125708|Bact|Sample_C|2	9606.ENSP00000301244	44.64	1e-13	70.9
ci|000131215|Bact|Sample_C|2	9606.ENSP00000272972	35.51	5e-13	69.7
ci|000131696|Bact|Sample_C|2	9606.ENSP00000286744	44.16	7e-15	75.9
ci|000135418|Bact|Sample_C|2	9606.ENSP00000271588	34.07	6e-06	45.4
ci|000136715|Bact|Sample_C|2	9606.ENSP00000354109	49.09	1e-43	172
ci|000136933|Bact|Sample_C|2	9606.ENSP00000354878	85.45	9e-51	194
ci|000138305|Bact|Sample_C|2	9606.ENSP00000304401	44.72	3e-25	110
ci|000140299|Bact|Sample_C|2	9606.ENSP00000365630	32.58	2e-13	70.5
ci|000141999|Bact|Sample_C|2	9606.ENSP00000431245	65.88	3e-31	130
ci|000148461|Bact|Sample_C|2	9606.ENSP00000378307	50.57	4e-21	95.9
ci|000148943|Bact|Sample_C|2	9606.ENSP00000373825	52.54	1e-28	120
ci|000155125|Bact|Sample_C|2	9606.ENSP00000417061	67.07	2e-27	116
ci|000002608|Bact|Sample_DB|2	9606.ENSP00000378312	39.56	1e-90	331
ci|000007550|Bact|Sample_DB|2	9606.ENSP00000367202	37.82	8e-17	85.1
ci|000024425|Bact|Sample_DB|2	9606.ENSP00000453436	25.24	1e-30	132
ci|000039920|Bact|Sample_DB|2	9606.ENSP00000286614	36.08	1e-48	192
ci|000058921|Bact|Sample_DB|2	9606.ENSP00000229554	61.11	2e-68	257
ci|000075491|Bact|Sample_DB|2	9606.ENSP00000384869	30.99	6e-29	125
ci|000078908|Bact|Sample_DB|2	9606.ENSP00000354335	36.48	1e-124	444
ci|000093617|Bact|Sample_DB|2	9606.ENSP00000356549	47.69	2e-09	60.8
ci|000122034|Bact|Sample_DB|2	9606.ENSP00000227758	32.78	1e-42	172
ci|000000501|Bact|Sample_C|2	9606.ENSP00000388311	45.65	4e-43	141
ci|000004634|Bact|Sample_C|2	9606.ENSP00000263253	31.58	4e-16	84.3
ci|000006892|Bact|Sample_C|2	9606.ENSP00000378312	48.86	4e-70	176
ci|000007500|Bact|Sample_C|2	9606.ENSP00000339260	47.6	1e-91	249
ci|000007697|Bact|Sample_C|2	9606.ENSP00000261402	56.11	5e-100	362
ci|000008048|Bact|Sample_C|2	9606.ENSP00000278935	54	2e-28	124
ci|000009434|Bact|Sample_C|2	9606.ENSP00000357794	25.57	6e-26	115
ci|000011320|Bact|Sample_C|2	9606.ENSP00000349568	34.6	3e-51	199
ci|000011435|Bact|Sample_C|2	9606.ENSP00000336661	35.02	1e-65	247
ci|000015737|Bact|Sample_C|2	9606.ENSP00000373937	24.51	7e-27	119
ci|000017650|Bact|Sample_C|2	9606.ENSP00000226209	25.67	1e-17	89
ci|000018025|Bact|Sample_C|2	9606.ENSP00000398410	42.65	3e-90	329
ci|000019808|Bact|Sample_C|2	9606.ENSP00000383115	55.95	2e-20	97.8
ci|000020217|Bact|Sample_C|2	9606.ENSP00000331210	40.3	2e-09	61.2
ci|000024498|Bact|Sample_C|2	9606.ENSP00000378195	27.11	2e-08	55.5
ci|000025345|Bact|Sample_C|2	9606.ENSP00000364691	42.5	2e-33	140
ci|000026232|Bact|Sample_C|2	9606.ENSP00000358983	27.32	4e-06	49.7
ci|000028962|Bact|Sample_C|2	9606.ENSP00000302100	42.27	8e-21	66.6
ci|000030165|Bact|Sample_C|2	9606.ENSP00000257552	45.3	2e-88	323
ci|000034234|Bact|Sample_C|2	9606.ENSP00000394794	35.85	3e-15	78.6
ci|000035479|Bact|Sample_C|2	9606.ENSP00000456711	28.53	7e-33	138
ci|000037058|Bact|Sample_C|2	9606.ENSP00000366628	29.91	6e-08	54.7
ci|000052110|Bact|Sample_C|2	9606.ENSP00000428657	38.46	8e-10	62
ci|000053318|Bact|Sample_C|2	9606.ENSP00000348099	38.2	1e-09	62.8
ci|000058138|Bact|Sample_C|2	9606.ENSP00000436500	30.57	7e-20	95.1
ci|000059957|Bact|Sample_C|2	9606.ENSP00000312664	32.91	8e-14	52
ci|000061713|Bact|Sample_C|2	9606.ENSP00000434034	60	5e-173	574
ci|000064722|Bact|Sample_C|2	9606.ENSP00000359225	48.48	3e-07	52.4
ci|000065342|Bact|Sample_C|2	9606.ENSP00000360660	59.77	2e-24	110
ci|000070167|Bact|Sample_C|2	9606.ENSP00000321927	44.05	2e-42	149
ci|000071521|Bact|Sample_C|2	9606.ENSP00000387233	38.6	3e-18	90.9
ci|000072993|Bact|Sample_C|2	9606.ENSP00000369071	33.02	3e-19	92.4
ci|000075642|Bact|Sample_C|2	9606.ENSP00000330032	40	2e-31	131
ci|000075816|Bact|Sample_C|2	9606.ENSP00000230461	46.64	6e-48	187
ci|000076593|Bact|Sample_C|2	9606.ENSP00000363092	67.39	5e-35	144
ci|000086627|Bact|Sample_C|2	9606.ENSP00000339659	28.43	1e-07	53.5
ci|000099895|Bact|Sample_C|2	9606.ENSP00000299601	23.85	2e-11	68.9
ci|000103763|Bact|Sample_C|2	9606.ENSP00000253122	64.88	7e-141	275
ci|000109716|Bact|Sample_C|2	9606.ENSP00000322097	41.13	1e-08	55.8
ci|000110477|Bact|Sample_C|2	9606.ENSP00000296266	56.04	9e-27	114
ci|000111369|Bact|Sample_C|2	9606.ENSP00000349244	36.75	1e-71	268
ci|000115330|Bact|Sample_C|2	9606.ENSP00000340776	34.26	2e-25	112
ci|000115691|Bact|Sample_C|2	9606.ENSP00000401514	25.65	1e-06	50.4
ci|000115886|Bact|Sample_C|2	9606.ENSP00000395538	34.09	3e-09	59.3
ci|000116805|Bact|Sample_C|2	9606.ENSP00000392423	43.36	4e-33	136
ci|000117593|Bact|Sample_C|2	9606.ENSP00000357794	21.9	3e-09	60.8
ci|000118545|Bact|Sample_C|2	9606.ENSP00000286190	24.9	1e-22	103
ci|000118791|Bact|Sample_C|2	9606.ENSP00000355510	49.86	4e-101	364
ci|000118841|Bact|Sample_C|2	9606.ENSP00000205890	52.35	0	706
ci|000125459|Bact|Sample_C|2	9606.ENSP00000261383	67.21	2e-48	187
ci|000129119|Bact|Sample_C|2	9606.ENSP00000298097	35.37	2e-13	71.6
ci|000129661|Bact|Sample_C|2	9606.ENSP00000354718	33.88	6e-20	93.6
ci|000129942|Bact|Sample_C|2	9606.ENSP00000376204	48.94	2e-39	157
ci|000131076|Bact|Sample_C|2	9606.ENSP00000239374	27.27	5e-07	50.4
ci|000131829|Bact|Sample_C|2	9606.ENSP00000365759	41.75	6e-17	82
ci|000138609|Bact|Sample_C|2	9606.ENSP00000265074	39.81	5e-16	79
ci|000140913|Bact|Sample_C|2	9606.ENSP00000374292	35.17	3e-25	110
ci|000142658|Bact|Sample_C|2	9606.ENSP00000353010	76.36	6e-46	178
ci|000142818|Bact|Sample_C|2	9606.ENSP00000338629	54.95	4e-29	122
ci|000149954|Bact|Sample_C|2	9606.ENSP00000268035	38.36	3e-09	56.6
ci|000150095|Bact|Sample_C|2	9606.ENSP00000369014	32.05	2e-07	50.8
ci|000152334|Bact|Sample_C|2	9606.ENSP00000343581	44	1e-05	23.9
ci|000154841|Bact|Sample_C|2	9606.ENSP00000330601	62.82	2e-29	123
ci|000156507|Bact|Sample_C|2	9606.ENSP00000411032	45.54	9e-24	104
ci|000015591|Bact|Sample_DB|2	9606.ENSP00000415183	45.4	4e-22	102
ci|000020176|Bact|Sample_DB|2	9606.ENSP00000309629	33.77	3e-16	83.2
ci|000052387|Bact|Sample_DB|2	9606.ENSP00000300305	44.19	4e-57	220
ci|000054561|Bact|Sample_DB|2	9606.ENSP00000307235	35.53	7e-155	545
ci|000055981|Bact|Sample_DB|2	9606.ENSP00000268097	41.37	6e-119	425
ci|000069893|Bact|Sample_DB|2	9606.ENSP00000296802	83.67	1e-45	179
ci|000072236|Bact|Sample_DB|2	9606.ENSP00000358512	29.32	2e-32	137
ci|000098013|Bact|Sample_DB|2	9606.ENSP00000252804	27.39	4e-27	120
ci|000001373|Bact|Sample_C|2	9606.ENSP00000307235	40.05	2e-62	238
ci|000001930|Bact|Sample_C|2	9606.ENSP00000361554	52.23	1e-47	186
ci|000006303|Bact|Sample_C|2	9606.ENSP00000319851	46.38	2e-27	120
ci|000006350|Bact|Sample_C|2	9606.ENSP00000297405	31.67	2e-54	209
ci|000006552|Bact|Sample_C|2	9606.ENSP00000268057	64.65	5e-60	137
ci|000009225|Bact|Sample_C|2	9606.ENSP00000314458	61.63	2e-25	110
ci|000010372|Bact|Sample_C|2	9606.ENSP00000307235	37.62	8e-98	355
ci|000010770|Bact|Sample_C|2	9606.ENSP00000371243	30	1e-07	54.3
ci|000014850|Bact|Sample_C|2	9606.ENSP00000347858	26.38	2e-27	120
ci|000015515|Bact|Sample_C|2	9606.ENSP00000262865	23	1e-29	127
ci|000016806|Bact|Sample_C|2	9606.ENSP00000260382	36.29	7e-78	289
ci|000019838|Bact|Sample_C|2	9606.ENSP00000351695	32.39	6e-70	261
ci|000023126|Bact|Sample_C|2	9606.ENSP00000392330	46.25	1e-50	199
ci|000029350|Bact|Sample_C|2	9606.ENSP00000329697	34.91	7e-24	68.2
ci|000031479|Bact|Sample_C|2	9606.ENSP00000360560	56.16	3e-21	98.6
ci|000044814|Bact|Sample_C|2	9606.ENSP00000311273	54.32	7e-24	106
ci|000048028|Bact|Sample_C|2	9606.ENSP00000299290	27.54	4e-19	94
ci|000049671|Bact|Sample_C|2	9606.ENSP00000312029	55.32	1e-48	191
ci|000050613|Bact|Sample_C|2	9606.ENSP00000357794	34.33	6e-27	98.6
ci|000052334|Bact|Sample_C|2	9606.ENSP00000330442	43.8	8e-50	194
ci|000062093|Bact|Sample_C|2	9606.ENSP00000434364	53.3	3e-123	390
ci|000063786|Bact|Sample_C|2	9606.ENSP00000323740	47.66	2e-49	193
ci|000072149|Bact|Sample_C|2	9606.ENSP00000319255	51.65	2e-91	204
ci|000074994|Bact|Sample_C|2	9606.ENSP00000381150	33.78	8e-24	107
ci|000077066|Bact|Sample_C|2	9606.ENSP00000333363	79.05	2e-88	177
ci|000080585|Bact|Sample_C|2	9606.ENSP00000342576	60.57	1e-61	232
ci|000086300|Bact|Sample_C|2	9606.ENSP00000397598	27.97	3e-45	180
ci|000092420|Bact|Sample_C|2	9606.ENSP00000320709	33.15	4e-16	82.4
ci|000094105|Bact|Sample_C|2	9606.ENSP00000255631	41.18	3e-10	63.9
ci|000114054|Bact|Sample_C|2	9606.ENSP00000261383	68.31	7e-132	466
ci|000114165|Bact|Sample_C|2	9606.ENSP00000377428	36.11	1e-17	85.1
ci|000116148|Bact|Sample_C|2	9606.ENSP00000268876	35.03	1e-30	129
ci|000116830|Bact|Sample_C|2	9606.ENSP00000341032	59.71	4e-128	454
ci|000121148|Bact|Sample_C|2	9606.ENSP00000368976	53.47	4e-34	140
ci|000121364|Bact|Sample_C|2	9606.ENSP00000237449	70.7	6e-62	232
ci|000122060|Bact|Sample_C|2	9606.ENSP00000262304	41.67	1e-65	246
ci|000124916|Bact|Sample_C|2	9606.ENSP00000296498	42.31	5e-11	62.4
ci|000125526|Bact|Sample_C|2	9606.ENSP00000392423	43.24	3e-39	157
ci|000125729|Bact|Sample_C|2	9606.ENSP00000318999	31.15	9e-08	53.1
ci|000125870|Bact|Sample_C|2	9606.ENSP00000261383	83.62	2e-55	210
ci|000127046|Bact|Sample_C|2	9606.ENSP00000343764	33.88	2e-28	122
ci|000127052|Bact|Sample_C|2	9606.ENSP00000296859	59.62	3e-12	66.6
ci|000129609|Bact|Sample_C|2	9606.ENSP00000380897	32.76	1e-07	51.2
ci|000130222|Bact|Sample_C|2	9606.ENSP00000417955	39.74	2e-12	67.4
ci|000137628|Bact|Sample_C|2	9606.ENSP00000392423	43.82	1e-15	77.8
ci|000140017|Bact|Sample_C|2	9606.ENSP00000349244	50	6e-20	92.4
ci|000140406|Bact|Sample_C|2	9606.ENSP00000311273	63.64	2e-20	93.6
ci|000140890|Bact|Sample_C|2	9606.ENSP00000368190	47.27	3e-08	53.1
ci|000141429|Bact|Sample_C|2	9606.ENSP00000340937	53.73	1e-14	74.7
ci|000154634|Bact|Sample_C|2	9606.ENSP00000264424	57.14	3e-16	79.7
ci|000049719|Bact|Sample_DA|2	9606.ENSP00000364691	40.87	1e-11	66.2
ci|000021844|Bact|Sample_DB|2	9606.ENSP00000258443	25.09	1e-13	75.5
ci|000068750|Bact|Sample_DB|2	9606.ENSP00000338799	22.24	2e-07	55.1
ci|000009420|Bact|Sample_C|2	9606.ENSP00000322300	49.28	7e-129	457
ci|000012120|Bact|Sample_C|2	9606.ENSP00000275015	36.99	3e-33	140
ci|000013169|Bact|Sample_C|2	9606.ENSP00000322300	57.28	2e-101	365
ci|000016800|Bact|Sample_C|2	9606.ENSP00000358211	33.18	3e-87	319
ci|000018333|Bact|Sample_C|2	9606.ENSP00000397598	23.4	8e-19	93.6
ci|000022232|Bact|Sample_C|2	9606.ENSP00000417401	25.36	3e-07	52.4
ci|000036358|Bact|Sample_C|2	9606.ENSP00000395449	33.09	3e-31	78.2
ci|000044812|Bact|Sample_C|2	9606.ENSP00000260382	49.06	6e-40	115
ci|000053822|Bact|Sample_C|2	9606.ENSP00000397598	25.1	4e-16	84.3
ci|000057776|Bact|Sample_C|2	9606.ENSP00000284073	49.04	2e-79	293
ci|000058638|Bact|Sample_C|2	9606.ENSP00000260382	50	2e-45	141
ci|000067151|Bact|Sample_C|2	9606.ENSP00000303351	38.96	1e-16	83.2
ci|000069576|Bact|Sample_C|2	9606.ENSP00000324551	42.11	2e-22	80.5
ci|000070082|Bact|Sample_C|2	9606.ENSP00000346990	60	4e-23	104
ci|000074669|Bact|Sample_C|2	9606.ENSP00000290155	60.36	2e-98	357
ci|000076876|Bact|Sample_C|2	9606.ENSP00000356346	40.74	1e-11	68.2
ci|000078314|Bact|Sample_C|2	9606.ENSP00000275358	29.08	4e-15	79
ci|000088558|Bact|Sample_C|2	9606.ENSP00000357905	28.87	2e-09	60.5
ci|000094198|Bact|Sample_C|2	9606.ENSP00000254868	33.57	1e-15	79.7
ci|000097951|Bact|Sample_C|2	9606.ENSP00000357905	61.11	1e-07	53.9
ci|000101597|Bact|Sample_C|2	9606.ENSP00000464036	20.23	2e-06	52
ci|000107393|Bact|Sample_C|2	9606.ENSP00000256682	46.75	3e-16	82
ci|000122188|Bact|Sample_C|2	9606.ENSP00000343764	40.63	2e-16	80.5
ci|000127579|Bact|Sample_C|2	9606.ENSP00000367888	37.5	3e-12	66.6
ci|000129763|Bact|Sample_C|2	9606.ENSP00000373825	78	6e-41	161
ci|000130179|Bact|Sample_C|2	9606.ENSP00000343764	28.83	1e-08	54.3
ci|000130757|Bact|Sample_C|2	9606.ENSP00000371419	66.23	6e-26	112
ci|000131121|Bact|Sample_C|2	9606.ENSP00000381970	26.2	3e-09	58.5
ci|000137686|Bact|Sample_C|2	9606.ENSP00000343764	45.31	3e-11	63.2
ci|000138549|Bact|Sample_C|2	9606.ENSP00000333496	26.76	8e-06	45.1
ci|000142332|Bact|Sample_C|2	9606.ENSP00000374566	56.25	5e-15	75.9
ci|000147463|Bact|Sample_C|2	9606.ENSP00000308887	72.73	2e-28	120
ci|000151105|Bact|Sample_C|2	9606.ENSP00000360608	52.11	3e-15	76.3
ci|000151662|Bact|Sample_C|2	9606.ENSP00000343764	38.03	2e-07	50.8
ci|000003918|Bact|Sample_C|2	9606.ENSP00000265379	25.81	6e-14	48.5
ci|000010079|Bact|Sample_C|2	9606.ENSP00000364840	28.21	4e-51	201
ci|000012948|Bact|Sample_C|2	9606.ENSP00000360997	34.56	1e-23	108
ci|000016453|Bact|Sample_C|2	9606.ENSP00000269202	35.53	7e-22	103
ci|000016454|Bact|Sample_C|2	9606.ENSP00000382178	32.8	1e-17	88.2
ci|000022684|Bact|Sample_C|2	9606.ENSP00000258443	24.56	7e-12	70.1
ci|000057909|Bact|Sample_C|2	9606.ENSP00000303057	63.16	2e-31	106
ci|000074100|Bact|Sample_C|2	9606.ENSP00000298139	29.86	5e-11	65.1
ci|000075931|Bact|Sample_C|2	9606.ENSP00000271588	29.5	2e-10	63.9
ci|000076734|Bact|Sample_C|2	9606.ENSP00000363458	34.44	8e-11	63.9
ci|000079767|Bact|Sample_C|2	9606.ENSP00000298139	29.13	3e-44	177
ci|000081534|Bact|Sample_C|2	9606.ENSP00000297848	41.71	6e-31	130
ci|000089686|Bact|Sample_C|2	9606.ENSP00000371397	29.05	1e-17	87.8
ci|000096493|Bact|Sample_C|2	9606.ENSP00000332124	24.3	5e-10	62.4
ci|000129399|Bact|Sample_C|2	9606.ENSP00000333212	44.12	7e-24	105
ci|000031625|Bact|Sample_C|2	9606.ENSP00000331411	35.9	7e-16	82.8
ci|000057015|Bact|Sample_C|2	9606.ENSP00000349568	43.22	2e-127	453
ci|000124886|Bact|Sample_C|2	9606.ENSP00000353820	46.99	2e-14	73.6
ci|000127938|Bact|Sample_C|2	9606.ENSP00000339824	29.75	1e-10	63.5
ci|000142225|Bact|Sample_C|2	9606.ENSP00000268271	70.83	8e-25	108
ci|000034791|Bact|Sample_DB|2	9606.ENSP00000387426	52.04	3e-60	231
ci|000069474|Bact|Sample_DB|2	9606.ENSP00000360660	45.52	1e-30	130
ci|000125848|Bact|Sample_C|2	9606.ENSP00000438284	31.51	1e-13	73.2
ci|000135017|Bact|Sample_C|2	9606.ENSP00000417955	52.22	5e-21	95.5
ci|000039208|Bact|Sample_C|2	9606.ENSP00000254301	31.15	5e-23	105
ci|000056588|Bact|Sample_C|2	9606.ENSP00000253407	29.52	2e-14	76.3
ci|000124728|Bact|Sample_C|2	9606.ENSP00000308770	36.71	5e-11	62.4
ci|000027224|Bact|Sample_DB|2	9606.ENSP00000058691	34.32	1e-19	93.6

## Sheet: Imput proteins (DOWN-REGULATED)
#node	identifier	annotation
ACRC	9606.ENSP00000362799	Acidic repeat-containing protein; Acidic repeat containing; Belongs to the serine-aspartate repeat-containing protein (SDr) family
ADAM12	9606.ENSP00000357668	Disintegrin and metalloproteinase domain-containing protein 12; Involved in skeletal muscle regeneration, specifically at the onset of cell fusion. Also involved in macrophage-derived giant cells (MGC) and osteoclast formation from mononuclear precursors (By similarity); ADAM metallopeptidase domain containing
ADAM28	9606.ENSP00000265769	Disintegrin and metalloproteinase domain-containing protein 28; May play a role in the adhesive and proteolytic events that occur during lymphocyte emigration or may function in ectodomain shedding of lymphocyte surface target proteins, such as FASL and CD40L. May be involved in sperm maturation; ADAM metallopeptidase domain containing
ADAMTS13	9606.ENSP00000360997	A disintegrin and metalloproteinase with thrombospondin motifs 13; Cleaves the vWF multimers in plasma into smaller forms thereby controlling vWF-mediated platelet thrombus formation; ADAM metallopeptidases with thrombospondin type 1 motif
ADAMTS19	9606.ENSP00000274487	ADAM metallopeptidase with thrombospondin type 1 motif 19
ADAMTS7	9606.ENSP00000373472	A disintegrin and metalloproteinase with thrombospondin motifs 7; Metalloprotease that may play a role in the degradation of COMP; ADAM metallopeptidases with thrombospondin type 1 motif
ADAMTS9	9606.ENSP00000418735	A disintegrin and metalloproteinase with thrombospondin motifs 9; Cleaves the large aggregating proteoglycans, aggrecan (at the '1838-Glu-|-Ala-1839' site) and versican (at the '1428- Glu-|-Ala-1429' site). Has a protease-independent function in promoting the transport from the endoplasmic reticulum to the Golgi apparatus of a variety of secretory cargos; ADAM metallopeptidases with thrombospondi…
ADAMTSL3	9606.ENSP00000286744	ADAMTS-like protein 3; Immunoglobulin like domain containing
ADAMTSL4	9606.ENSP00000358035	ADAMTS-like protein 4; Positive regulation of apoptosis. May facilitate FBN1 microfibril biogenesis; ADAMTS like
ADIPOQ	9606.ENSP00000389814	Adiponectin; Important adipokine involved in the control of fat metabolism and insulin sensitivity, with direct anti-diabetic, anti-atherogenic and anti-inflammatory activities. Stimulates AMPK phosphorylation and activation in the liver and the skeletal muscle, enhancing glucose utilization and fatty-acid combustion. Antagonizes TNF-alpha by negatively regulating its expression in various tissue…
ADRA1A	9606.ENSP00000369960	Alpha-1A adrenergic receptor; This alpha-adrenergic receptor mediates its action by association with G proteins that activate a phosphatidylinositol- calcium second messenger system. Its effect is mediated by G(q) and G(11) proteins. Nuclear ADRA1A-ADRA1B heterooligomers regulate phenylephrine(PE)-stimulated ERK signaling in cardiac myocytes; Belongs to the G-protein coupled receptor 1 family. Ad…
AHSA1	9606.ENSP00000216479	Activator of 90 kDa heat shock protein ATPase homolog 1; Acts as a co-chaperone of HSP90AA1. Activates the ATPase activity of HSP90AA1 leading to increase in its chaperone activity. Competes with the inhibitory co-chaperone FNIP1 for binding to HSP90AA1, thereby providing a reciprocal regulatory mechanism for chaperoning of client proteins
AK9	9606.ENSP00000410186	Adenylate kinase 9; Involved in maintaining the homeostasis of cellular nucleotides by catalyzing the interconversion of nucleoside phosphates. Has both nucleoside monophosphate and diphosphate kinase activities. Catalyzes the phosphorylation of AMP, dAMP, CMP and dCMP with ATP as phosphate donor and of CMP with GTP as phosphate donor. Also catalyzes the production of ATP, CTP, GTP, UTP, dATP, dC…
AKAP13	9606.ENSP00000354718	A-kinase anchor protein 13; Scaffold protein that plays an important role in assembling signaling complexes downstream of several types of G protein-coupled receptors. Activates RHOA in response to signaling via G protein-coupled receptors via its function as Rho guanine nucleotide exchange factor. May also activate other Rho family members. Part of a kinase signaling complex that links ADRA1A an…
ALG13	9606.ENSP00000378260	Putative bifunctional UDP-N-acetylglucosamine transferase and deubiquitinase ALG13; Isoform 1: Possible multifunctional enzyme with both glycosyltransferase and deubiquitinase activities; Belongs to the glycosyltransferase 28 family
ALOX12B	9606.ENSP00000315167	Arachidonate 12-lipoxygenase, 12R-type; Non-heme iron-containing dioxygenase that catalyzes the stereo-specific peroxidation of free and esterified polyunsaturated fatty acids generating a spectrum of bioactive lipid mediators. Mainly converts arachidonic acid to (12R)- hydroperoxyeicosatetraenoic acid/(12R)-HPETE and minor stereoisomers. In the skin, acts upstream of ALOXE3 on the lineolate moie…
ALPK1	9606.ENSP00000398048	Alpha-protein kinase 1; Kinase that recognizes phosphorylation sites in which the surrounding peptides have an alpha-helical conformation
ALS2CR12	9606.ENSP00000385098	Amyotrophic lateral sclerosis 2 chromosome region 12
AMFR	9606.ENSP00000290649	E3 ubiquitin-protein ligase AMFR; E3 ubiquitin-protein ligase that mediates the polyubiquitination of a number of proteins such as CD3D, CYP3A4, CFTR and APOB for proteasomal degradation. Component of a VCP/p97- AMFR/gp78 complex that participates in the final step of endoplasmic reticulum-associated degradation (ERAD). The VCP/p97- AMFR/gp78 complex is involved in the sterol-accelerated ERAD deg…
ANGPTL2	9606.ENSP00000362524	Angiopoietin-related protein 2; Induces sprouting in endothelial cells through an autocrine and paracrine action; Angiopoietin like
ANK1	9606.ENSP00000265709	Ankyrin-1; Attaches integral membrane proteins to cytoskeletal elements; binds to the erythrocyte membrane protein band 4.2, to Na-K ATPase, to the lymphocyte membrane protein GP85, and to the cytoskeletal proteins fodrin, tubulin, vimentin and desmin. Erythrocyte ankyrins also link spectrin (beta chain) to the cytoplasmic domain of the erythrocytes anion exchange protein; they retain most or all…
ANK3	9606.ENSP00000280772	Ankyrin-3; In skeletal muscle, required for costamere localization of DMD and betaDAG1 (By similarity). Membrane-cytoskeleton linker. May participate in the maintenance/targeting of ion channels and cell adhesion molecules at the nodes of Ranvier and axonal initial segments. Regulates KCNA1 channel activity in function of dietary Mg(2+) levels, and thereby contributes to the regulation of renal M…
ANKEF1	9606.ENSP00000367631	Ankyrin repeat and EF-hand domain containing 1
ANKMY1	9606.ENSP00000385887	Ankyrin repeat and MYND domain containing 1
ANKRD12	9606.ENSP00000262126	Ankyrin repeat domain-containing protein 12; May recruit HDACs to the p160 coactivators/nuclear receptor complex to inhibit ligand-dependent transactivation; Ankyrin repeat domain containing
ANKRD26	9606.ENSP00000365255	Ankyrin repeat domain-containing protein 26; Acts as a regulator of adipogenesis. Involved in the regulation of the feeding behavior; Ankyrin repeat domain containing
ANKRD28	9606.ENSP00000382379	Serine/threonine-protein phosphatase 6 regulatory ankyrin repeat subunit A; Putative regulatory subunit of protein phosphatase 6 (PP6) that may be involved in the recognition of phosphoprotein substrates. Involved in the PP6-mediated dephosphorylation of NFKBIE opposing its degradation in response to TNF-alpha. Selectively inhibits the phosphatase activity of PPP1C. Targets PPP1C to modulate HNRP…
ANKRD44	9606.ENSP00000282272	Serine/threonine-protein phosphatase 6 regulatory ankyrin repeat subunit B; Putative regulatory subunit of protein phosphatase 6 (PP6) that may be involved in the recognition of phosphoprotein substrates; Ankyrin repeat domain containing
ANKRD50	9606.ENSP00000425658	Ankyrin repeat domain-containing protein 50; Involved in the endosome-to-plasma membrane trafficking and recycling of SNX27-retromer-dependent cargo proteins, such as GLUT1; Ankyrin repeat domain containing
ANKRD6	9606.ENSP00000430985	Ankyrin repeat domain-containing protein 6; Recruits CKI-epsilon to the beta-catenin degradation complex that consists of AXN1 or AXN2 and GSK3-beta and allows efficient phosphorylation of beta-catenin, thereby inhibiting beta-catenin/Tcf signals; Ankyrin repeat domain containing
ANXA13	9606.ENSP00000262219	Annexin A13; Belongs to the annexin family
ANXA7	9606.ENSP00000362010	Annexin A7; Calcium/phospholipid-binding protein which promotes membrane fusion and is involved in exocytosis; Belongs to the annexin family
AOC1	9606.ENSP00000411613	Amiloride-sensitive amine oxidase [copper-containing]; Catalyzes the degradation of compounds such as putrescine, histamine, spermine, and spermidine, substances involved in allergic and immune responses, cell proliferation, tissue differentiation, tumor formation, and possibly apoptosis. Placental DAO is thought to play a role in the regulation of the female reproductive function; Belongs to the…
AOC2	9606.ENSP00000253799	Retina-specific copper amine oxidase; Has a monoamine oxidase activity with substrate specificity for 2-phenylethylamine and tryptamine. May play a role in adipogenesis. May be a critical modulator of signal transmission in retina
APLP2	9606.ENSP00000263574	Amyloid-like protein 2; May play a role in the regulation of hemostasis. The soluble form may have inhibitory properties towards coagulation factors. May interact with cellular G-protein signaling pathways. May bind to the DNA 5'-GTCACATG-3'(CDEI box). Inhibits trypsin, chymotrypsin, plasmin, factor XIA and plasma and glandular kallikrein. Modulates the Cu/Zn nitric oxide-catalyzed autodegradatio…
APOD	9606.ENSP00000345179	Apolipoprotein D; APOD occurs in the macromolecular complex with lecithin- cholesterol acyltransferase. It is probably involved in the transport and binding of bilin. Appears to be able to transport a variety of ligands in a number of different contexts; Apolipoproteins
ARF1	9606.ENSP00000440005	ADP-ribosylation factor 1; GTP-binding protein that functions as an allosteric activator of the cholera toxin catalytic subunit, an ADP- ribosyltransferase. Involved in protein trafficking among different compartments. Modulates vesicle budding and uncoating within the Golgi complex. Deactivation induces the redistribution of the entire Golgi complex to the endoplasmic reticulum, suggesting a cru…
ARF3	9606.ENSP00000256682	ADP-ribosylation factor 3; GTP-binding protein that functions as an allosteric activator of the cholera toxin catalytic subunit, an ADP- ribosyltransferase. Involved in protein trafficking; may modulate vesicle budding and uncoating within the Golgi apparatus; Belongs to the small GTPase superfamily. Arf family
ARHGEF4	9606.ENSP00000316845	Rho guanine nucleotide exchange factor 4; Acts as guanine nucleotide exchange factor (GEF) for RHOA, RAC1 and CDC42 GTPases. Binding of APC may activate RAC1 GEF activity. The APC-ARHGEF4 complex seems to be involved in cell migration as well as in E-cadherin-mediated cell-cell adhesion. Required for MMP9 up-regulation via the JNK signaling pathway in colorectal tumor cells. Involved in tumor ang…
ARID1A	9606.ENSP00000320485	AT-rich interactive domain-containing protein 1A; Involved in transcriptional activation and repression of select genes by chromatin remodeling (alteration of DNA-nucleosome topology). Component of SWI/SNF chromatin remodeling complexes that carry out key enzymatic activities, changing chromatin structure by altering DNA-histone contacts within a nucleosome in an ATP-dependent manner. Binds DNA n…
ARIH2	9606.ENSP00000348769	E3 ubiquitin-protein ligase ARIH2; E3 ubiquitin-protein ligase, which catalyzes ubiquitination of target proteins together with ubiquitin- conjugating enzyme E2 UBE2L3. Acts as an atypical E3 ubiquitin-protein ligase by working together with cullin-5-RING ubiquitin ligase complex (ECS complex, also named CRL5 complex) and initiating ubiquitination of ECS substrates: associates with ECS complex an…
ARRDC2	9606.ENSP00000222250	Arrestin domain containing 2; Belongs to the arrestin family
ASGR2	9606.ENSP00000347140	Asialoglycoprotein receptor 2; Mediates the endocytosis of plasma glycoproteins to which the terminal sialic acid residue on their complex carbohydrate moieties has been removed. The receptor recognizes terminal galactose and N-acetylgalactosamine units. After ligand binding to the receptor, the resulting complex is internalized and transported to a sorting organelle, where receptor and ligand ar…
ASH1L	9606.ENSP00000376204	Histone-lysine N-methyltransferase ASH1L; Histone methyltransferase specifically methylating 'Lys- 36' of histone H3 (H3K36me); Bromodomain containing
ASMTL	9606.ENSP00000370718	N-acetylserotonin O-methyltransferase-like protein; Unknown. The presence of the putative catalytic domain of S-adenosyl-L-methionine binding argues for a methyltransferase activity; In the N-terminal section; belongs to the maf family
ATF3	9606.ENSP00000344352	Cyclic AMP-dependent transcription factor ATF-3; This protein binds the cAMP response element (CRE) (consensus: 5'-GTGACGT[AC][AG]-3'), a sequence present in many viral and cellular promoters. Represses transcription from promoters with ATF sites. It may repress transcription by stabilizing the binding of inhibitory cofactors at the promoter. Isoform 2 activates transcription presumably by seques…
ATG2B	9606.ENSP00000353010	Autophagy-related protein 2 homolog B; Required for both autophagosome formation and regulation of lipid droplet morphology and dispersion; Autophagy related
ATXN1	9606.ENSP00000244769	Ataxin-1; Chromatin-binding factor that repress Notch signaling in the absence of Notch intracellular domain by acting as a CBF1 corepressor. Binds to the HEY promoter and might assist, along with NCOR2, RBPJ-mediated repression. Binds RNA in vitro. May be involved in RNA metabolism. In concert with CIC and ATXN1L, involved in brain development (By similarity)
AXIN1	9606.ENSP00000262320	Axin-1; Component of the beta-catenin destruction complex required for regulating CTNNB1 levels through phosphorylation and ubiquitination, and modulating Wnt-signaling. Controls dorsoventral patterning via two opposing effects; down-regulates CTNNB1 to inhibit the Wnt signaling pathway and ventralize embryos, but also dorsalizes embryos by activating a Wnt-independent JNK signaling pathway. In W…
AZIN1	9606.ENSP00000337180	Antizyme inhibitor 1; Antizyme inhibitor (AZI) protein that positively regulates ornithine decarboxylase (ODC) activity and polyamine uptake. AZI is an enzymatically inactive ODC homolog that counteracts the negative effect of ODC antizymes (AZs) OAZ1, OAZ2 and OAZ3 on ODC activity by competing with ODC for antizyme- binding. Inhibits antizyme- dependent ODC degradation and releases ODC monomers …
B3GALNT2	9606.ENSP00000355559	UDP-GalNAc:beta-1,3-N-acetylgalactosaminyltransferase 2; Beta-1,3-N-acetylgalactosaminyltransferase that synthesizes a unique carbohydrate structure, GalNAc-beta-1- 3GlcNAc, on N- and O-glycans. Has no galactose nor galactosaminyl transferase activity toward any acceptor substrate. Involved in alpha-dystroglycan (DAG1) glycosylation: acts coordinately with GTDC2/POMGnT2 to synthesize a GalNAc-bet…
B3GALT2	9606.ENSP00000356404	Beta-1,3-galactosyltransferase 2; Beta-1,3-galactosyltransferase that transfers galactose from UDP-galactose to substrates with a terminal beta-N- acetylglucosamine (beta-GlcNAc) residue. Can also utilize substrates with a terminal galactose residue, albeit with lower efficiency. Involved in the biosynthesis of the carbohydrate moieties of glycolipids and glycoproteins. Inactive towards substrate…
BAG3	9606.ENSP00000358081	BAG family molecular chaperone regulator 3; Co-chaperone for HSP70 and HSC70 chaperone proteins. Acts as a nucleotide-exchange factor (NEF) promoting the release of ADP from the HSP70 and HSC70 proteins thereby triggering client/substrate protein release. Nucleotide release is mediated via its binding to the nucleotide-binding domain (NBD) of HSPA8/HSC70 where as the substrate release is mediated…
BAHCC1	9606.ENSP00000462154	BAH domain and coiled-coil containing 1
BAI3	9606.ENSP00000359630	Adhesion G protein-coupled receptor B3; Receptor that plays a role in the regulation of synaptogenesis and dendritic spine formation at least partly via interaction with ELMO1 and RAC1 activity (By similarity). Promotes myoblast fusion through ELMO/DOCK1; Belongs to the G-protein coupled receptor 2 family. Adhesion G-protein coupled receptor (ADGR) subfamily
BANP	9606.ENSP00000376902	Protein BANP; Controls V(D)J recombination during T-cell development by repressing T-cell receptor (TCR) beta enhancer function. Binds to scaffold/matrix attachment region beta (S/MARbeta), an ATC-rich DNA sequence located upstream of the TCR beta enhancer. Represses cyclin D1 transcription by recruiting HDAC1 to its promoter, thereby diminishing H3K9ac, H3S10ph and H4K8ac levels. Promotes TP53 '…
BAZ2B	9606.ENSP00000376534	Bromodomain adjacent to zinc finger domain protein 2B; May play a role in transcriptional regulation interacting with ISWI; Belongs to the WAL family
BBS4	9606.ENSP00000268057	Bardet-Biedl syndrome 4 protein; The BBSome complex is thought to function as a coat complex required for sorting of specific membrane proteins to the primary cilia. The BBSome complex is required for ciliogenesis but is dispensable for centriolar satellite function. This ciliogenic function is mediated in part by the Rab8 GDP/GTP exchange factor, which localizes to the basal body and contacts th…
BCAN	9606.ENSP00000331210	Brevican core protein; May play a role in the terminally differentiating and the adult nervous system during postnatal development. Could stabilize interactions between hyaluronan (HA) and brain proteoglycans; C-type lectin domain containing
BCAP31	9606.ENSP00000392330	B-cell receptor-associated protein 31; Functions as a chaperone protein. Is one of the most abundant endoplasmic reticulum (ER) proteins. Plays a role in the export of secreted proteins in the ER, the recognition of abnormally folded protein and their targeting to the ER associated-degradation (ERAD). Also serves as a cargo receptor for the export of transmembrane proteins. May be involved in CAS…
BCAT1	9606.ENSP00000443459	Branched-chain-amino-acid aminotransferase, cytosolic; Catalyzes the first reaction in the catabolism of the essential branched chain amino acids leucine, isoleucine, and valine
BCAT2	9606.ENSP00000322991	Branched-chain-amino-acid aminotransferase, mitochondrial; Catalyzes the first reaction in the catabolism of the essential branched chain amino acids leucine, isoleucine, and valine. May also function as a transporter of branched chain alpha-keto acids; Belongs to the class-IV pyridoxal-phosphate-dependent aminotransferase family
BCHE	9606.ENSP00000264381	Cholinesterase; Esterase with broad substrate specificity. Contributes to the inactivation of the neurotransmitter acetylcholine. Can degrade neurotoxic organophosphate esters; Belongs to the type-B carboxylesterase/lipase family
BCL3	9606.ENSP00000164227	B-cell lymphoma 3 protein; Contributes to the regulation of transcriptional activation of NF-kappa-B target genes. In the cytoplasm, inhibits the nuclear translocation of the NF-kappa-B p50 subunit. In the nucleus, acts as transcriptional activator that promotes transcription of NF-kappa-B target genes. Contributes to the regulation of cell proliferation (By similarity); Ankyrin repeat domain con…
BCOR	9606.ENSP00000367705	BCL-6 corepressor; Transcriptional corepressor. May specifically inhibit gene expression when recruited to promoter regions by sequence- specific DNA-binding proteins such as BCL6 and MLLT3. This repression may be mediated at least in part by histone deacetylase activities which can associate with this corepressor. Involved in the repression of TFAP2A; impairs binding of BCL6 and KDM2B to TFAP2A …
BIRC2	9606.ENSP00000477613	Baculoviral IAP repeat-containing protein 2; Multi-functional protein which regulates not only caspases and apoptosis, but also modulates inflammatory signaling and immunity, mitogenic kinase signaling, and cell proliferation, as well as cell invasion and metastasis. Acts as an E3 ubiquitin- protein ligase regulating NF-kappa-B signaling and regulates both canonical and non-canonical NF-kappa-B s…
BIRC3	9606.ENSP00000263464	Baculoviral IAP repeat-containing protein 3; Multi-functional protein which regulates not only caspases and apoptosis, but also modulates inflammatory signaling and immunity, mitogenic kinase signaling and cell proliferation, as well as cell invasion and metastasis. Acts as an E3 ubiquitin- protein ligase regulating NF-kappa-B signaling and regulates both canonical and non-canonical NF-kappa-B si…
BIRC7	9606.ENSP00000217169	Baculoviral IAP repeat-containing protein 7; Apoptotic regulator capable of exerting proapoptotic and anti-apoptotic activities and plays crucial roles in apoptosis, cell proliferation, and cell cycle control. Its anti-apoptotic activity is mediated through the inhibition of CASP3, CASP7 and CASP9, as well as by its E3 ubiquitin-protein ligase activity. As it is a weak caspase inhibitor, its anti…
BLM	9606.ENSP00000347232	Bloom syndrome protein; ATP-dependent DNA helicase that unwinds single- and double-stranded DNA in a 3'-5' direction. Participates in DNA replication and repair. Involved in 5'-end resection of DNA during double-strand break (DSB) repair: unwinds DNA and recruits DNA2 which mediates the cleavage of 5'-ssDNA. Negatively regulates sister chromatid exchange (SCE). Stimulates DNA 4-way junction branc…
BMP1	9606.ENSP00000305714	Bone morphogenetic protein 1; Cleaves the C-terminal propeptides of procollagen I, II and III. Induces cartilage and bone formation. May participate in dorsoventral patterning during early development by cleaving chordin (CHRD). Responsible for the proteolytic activation of lysyl oxidase LOX; Astacins
BMP2	9606.ENSP00000368104	Bone morphogenetic protein 2; Induces cartilage and bone formation. Stimulates the differentiation of myoblasts into osteoblasts via the EIF2AK3-EIF2A- ATF4 pathway. BMP2 activation of EIF2AK3 stimulates phosphorylation of EIF2A which leads to increased expression of ATF4 which plays a central role in osteoblast differentiation. In addition stimulates TMEM119, which upregulates the expression of …
BMP2K	9606.ENSP00000334836	BMP-2-inducible protein kinase; May be involved in osteoblast differentiation
BMPR2	9606.ENSP00000363708	Bone morphogenetic protein receptor type-2; On ligand binding, forms a receptor complex consisting of two type II and two type I transmembrane serine/threonine kinases. Type II receptors phosphorylate and activate type I receptors which autophosphorylate, then bind and activate SMAD transcriptional regulators. Binds to BMP7, BMP2 and, less efficiently, BMP4. Binding is weak but enhanced by the pr…
BNIP3	9606.ENSP00000357625	BCL2/adenovirus E1B 19 kDa protein-interacting protein 3; Apoptosis-inducing protein that can overcome BCL2 suppression. May play a role in repartitioning calcium between the two major intracellular calcium stores in association with BCL2. Involved in mitochondrial quality control via its interaction with SPATA18/MIEAP: in response to mitochondrial damage, participates in mitochondrial protein ca…
BOC	9606.ENSP00000418663	Brother of CDO; Component of a cell-surface receptor complex that mediates cell-cell interactions between muscle precursor cells. Promotes differentiation of myogenic cells; Fibronectin type III domain containing
BPI	9606.ENSP00000262865	Bactericidal permeability-increasing protein; The cytotoxic action of BPI is limited to many species of Gram-negative bacteria; this specificity may be explained by a strong affinity of the very basic N-terminal half for the negatively charged lipopolysaccharides that are unique to the Gram-negative bacterial outer envelope. Has antibacterial activity against the Gram-nagative bacterium P.aerugin…
BTBD17	9606.ENSP00000364515	BTB/POZ domain-containing protein 17; BTB domain containing 17
BTBD7	9606.ENSP00000335615	BTB/POZ domain-containing protein 7; Acts as a mediator of epithelial dynamics and organ branching by promoting cleft progression. Induced following accumulation of fibronectin in forming clefts, leading to local expression of the cell-scattering SNAIL2 and suppression of E- cadherin levels, thereby altering cell morphology and reducing cell-cell adhesion. This stimulates cell separation at the b…
BTG1	9606.ENSP00000256015	Protein BTG1; Anti-proliferative protein; BTG/Tob family
BTK	9606.ENSP00000483570	Tyrosine-protein kinase BTK; Non-receptor tyrosine kinase indispensable for B lymphocyte development, differentiation and signaling. Binding of antigen to the B-cell antigen receptor (BCR) triggers signaling that ultimately leads to B-cell activation. After BCR engagement and activation at the plasma membrane, phosphorylates PLCG2 at several sites, igniting the downstream signaling pathway throug…
C11orf16	9606.ENSP00000318999	Uncharacterized protein C11orf16; Chromosome 11 open reading frame 16
C19orf53	9606.ENSP00000465432	Leydig cell tumor 10 kDa protein homolog; May have a potential role in hypercalcemia of malignancy
C19orf54	9606.ENSP00000367564	UPF0692 protein C19orf54; Chromosome 19 open reading frame 54; Belongs to the UPF0692 family
C1QL1	9606.ENSP00000253407	C1q-related factor; May regulate the number of excitatory synapses that are formed on hippocampus neurons. Has no effect on inhibitory synapses (By similarity); C1q and TNF related
C21orf58	9606.ENSP00000291691	Uncharacterized protein C21orf58; Chromosome 21 open reading frame 58
C21orf59	9606.ENSP00000290155	UPF0769 protein C21orf59; Plays a role in motile cilium function, possibly by acting on outer dynein arm assembly. Seems to be important for initiation rather than maintenance of cilium motility (By similarity). Required for correct positioning of the cilium at the apical cell surface, suggesting an additional role in the planar cell polarity (PCP) pathway (By similarity). May suppress canonical …
C2orf61	9606.ENSP00000408527	Protein STPG4; Maternal factor that plays a role in epigenetic chromatin reprogramming during early development of the zygote. Involved in the regulation of gametic DNA demethylation by inducing the conversion of the modified genomic base 5- methylcytosine (5mC) into 5-hydroxymethylcytosine (5hmC)
C3	9606.ENSP00000245907	Complement C3; C3 plays a central role in the activation of the complement system. Its processing by C3 convertase is the central reaction in both classical and alternative complement pathways. After activation C3b can bind covalently, via its reactive thioester, to cell surface carbohydrates or immune aggregates; C3 and PZP like, alpha-2-macroglobulin domain containing
C4B	9606.ENSP00000415941	Complement C4-B; Non-enzymatic component of the C3 and C5 convertases and thus essential for the propagation of the classical complement pathway. Covalently binds to immunoglobulins and immune complexes and enhances the solubilization of immune aggregates and the clearance of IC through CR1 on erythrocytes. C4A isotype is responsible for effective binding to form amide bonds with immune aggregate…
C9orf117	9606.ENSP00000362392	Cilia- and flagella-associated protein 157; Specifically required during spermatogenesis for flagellum morphogenesis and sperm motility. May be required to suppress the formation of supernumerary axonemes and ensure a correct ultrastructure; Belongs to the CFAP157 family
CACHD1	9606.ENSP00000290039	VWFA and cache domain-containing protein 1; May regulate voltage-dependent calcium channels
CACNB2	9606.ENSP00000320025	Voltage-dependent L-type calcium channel subunit beta-2; The beta subunit of voltage-dependent calcium channels contributes to the function of the calcium channel by increasing peak calcium current, shifting the voltage dependencies of activation and inactivation, modulating G protein inhibition and controlling the alpha-1 subunit membrane targeting
CALCR	9606.ENSP00000352561	Calcitonin receptor; This is a receptor for calcitonin. The activity of this receptor is mediated by G proteins which activate adenylyl cyclase. The calcitonin receptor is thought to couple to the heterotrimeric guanosine triphosphate-binding protein that is sensitive to cholera toxin
CALCRL	9606.ENSP00000386972	Calcitonin gene-related peptide type 1 receptor; Receptor for calcitonin-gene-related peptide (CGRP) together with RAMP1 and receptor for adrenomedullin together with RAMP3 (By similarity). Receptor for adrenomedullin together with RAMP2. The activity of this receptor is mediated by G proteins which activate adenylyl cyclase
CALM1	9606.ENSP00000349467	Calmodulin-1; Calmodulin mediates the control of a large number of enzymes, ion channels, aquaporins and other proteins through calcium-binding. Among the enzymes to be stimulated by the calmodulin-calcium complex are a number of protein kinases and phosphatases. Together with CCP110 and centrin, is involved in a genetic pathway that regulates the centrosome cycle and progression through cytokine…
CALML3	9606.ENSP00000315299	Calmodulin-like protein 3; May function as a specific light chain of unconventional myosin-10 (MYO10), also enhances MYO10 translation, possibly by acting as a chaperone for the emerging MYO10 heavy chain protein. May compete with calmodulin by binding, with different affinities, to cellular substrates
CALU	9606.ENSP00000438248	Calumenin; Involved in regulation of vitamin K-dependent carboxylation of multiple N-terminal glutamate residues. Seems to inhibit gamma-carboxylase GGCX. Binds 7 calcium ions with a low affinity (By similarity); Belongs to the CREC family
CAMKK1	9606.ENSP00000158166	Calcium/calmodulin-dependent protein kinase kinase 1; Calcium/calmodulin-dependent protein kinase that belongs to a proposed calcium-triggered signaling cascade involved in a number of cellular processes. Phosphorylates CAMK1, CAMK1D, CAMK1G and CAMK4. Involved in regulating cell apoptosis. Promotes cell survival by phosphorylating AKT1/PKB that inhibits pro-apoptotic BAD/Bcl2-antagonist of cell …
CAPN5	9606.ENSP00000278559	Calpain-5; Calcium-regulated non-lysosomal thiol-protease; C2 domain containing
CAPRIN1	9606.ENSP00000340329	Caprin-1; May regulate the transport and translation of mRNAs of proteins involved in synaptic plasticity in neurons and cell proliferation and migration in multiple cell types. Binds directly and selectively to MYC and CCND2 RNAs. In neuronal cells, directly binds to several mRNAs associated with RNA granules, including BDNF, CAMK2A, CREB1, MAP2, NTRK2 mRNAs, as well as to GRIN1 and KPNB1 mRNAs,…
CARNS1	9606.ENSP00000389009	Carnosine synthase 1; Catalyzes the synthesis of carnosine and homocarnosine. Carnosine is synthesized more efficiently than homocarnosine
CASP2	9606.ENSP00000312664	Caspase-2; Involved in the activation cascade of caspases responsible for apoptosis execution. Might function by either activating some proteins required for cell death or inactivating proteins necessary for cell survival; Caspase recruitment domain containing
CASP8	9606.ENSP00000351273	Caspase-8; Most upstream protease of the activation cascade of caspases responsible for the TNFRSF6/FAS mediated and TNFRSF1A induced cell death. Binding to the adapter molecule FADD recruits it to either receptor. The resulting aggregate called death- inducing signaling complex (DISC) performs CASP8 proteolytic activation. The active dimeric enzyme is then liberated from the DISC and free to act…
CAV3	9606.ENSP00000341940	Caveolin-3; May act as a scaffolding protein within caveolar membranes. Interacts directly with G-protein alpha subunits and can functionally regulate their activity. May also regulate voltage-gated potassium channels. Plays a role in the sarcolemma repair mechanism of both skeletal muscle and cardiomyocytes that permits rapid resealing of membranes disrupted by mechanical stress (By similarity).…
CBFB	9606.ENSP00000415151	Core-binding factor subunit beta; CBF binds to the core site, 5'-PYGPYGGT-3', of a number of enhancers and promoters, including murine leukemia virus, polyomavirus enhancer, T-cell receptor enhancers, LCK, IL3 and GM- CSF promoters. CBFB enhances DNA binding by RUNX1; Belongs to the CBF-beta family
CBX7	9606.ENSP00000216133	Chromobox protein homolog 7; Component of a Polycomb group (PcG) multiprotein PRC1- like complex, a complex class required to maintain the transcriptionally repressive state of many genes, including Hox genes, throughout development. PcG PRC1 complex acts via chromatin remodeling and modification of histones; it mediates monoubiquitination of histone H2A 'Lys-119', rendering chromatin heritably c…
CC2D2A	9606.ENSP00000403465	Coiled-coil and C2 domain-containing protein 2A; Component of the tectonic-like complex, a complex localized at the transition zone of primary cilia and acting as a barrier that prevents diffusion of transmembrane proteins between the cilia and plasma membranes. Required for ciliogenesis and sonic hedgehog/SHH signaling (By similarity)
CCAR1	9606.ENSP00000265872	Cell division cycle and apoptosis regulator protein 1; Associates with components of the Mediator and p160 coactivator complexes that play a role as intermediaries transducing regulatory signals from upstream transcriptional activator proteins to basal transcription machinery at the core promoter. Recruited to endogenous nuclear receptor target genes in response to the appropriate hormone. Also f…
CCDC108	9606.ENSP00000340776	Cilia- and flagella-associated protein 65; May play a role in sperm motility; Belongs to the CFAP65 family
CCDC170	9606.ENSP00000239374	Coiled-coil domain containing 170
CCDC175	9606.ENSP00000453940	Coiled-coil domain containing 175
CCDC180	9606.ENSP00000434727	Coiled-coil domain containing 180
CCDC39	9606.ENSP00000405708	Coiled-coil domain-containing protein 39; Required for assembly of dynein regulatory complex (DRC) and inner dynein arm (IDA) complexes, which are responsible for ciliary beat regulation, thereby playing a central role in motility in cilia and flagella. Probably acts together with CCDC40 to form a molecular ruler that determines the 96 nanometer (nm) repeat length and arrangements of components i…
CCDC57	9606.ENSP00000374292	Coiled-coil domain containing 57
CCDC63	9606.ENSP00000312399	Coiled-coil domain-containing protein 63; Plays a role in spermiogenesis. Involved in the elongation of flagella and the formation of sperm heads
CCDC88A	9606.ENSP00000338728	Girdin; Plays a role as a key modulator of the AKT-mTOR signaling pathway controlling the tempo of the process of newborn neurons integration during adult neurogenesis, including correct neuron positioning, dendritic development and synapse formation (By similarity). Enhances phosphoinositide 3-kinase (PI3K)- dependent phosphorylation and kinase activity of AKT1/PKB, but does not possess kinase a…
CCKAR	9606.ENSP00000295589	Cholecystokinin receptor type A; Receptor for cholecystokinin. Mediates pancreatic growth and enzyme secretion, smooth muscle contraction of the gall bladder and stomach. Has a 1000-fold higher affinity for CCK rather than for gastrin. It modulates feeding and dopamine-induced behavior in the central and peripheral nervous system. This receptor mediates its action by association with G proteins t…
CCND2	9606.ENSP00000261254	G1/S-specific cyclin-D2; Regulatory component of the cyclin D2-CDK4 (DC) complex that phosphorylates and inhibits members of the retinoblastoma (RB) protein family including RB1 and regulates the cell-cycle during G(1)/S transition. Phosphorylation of RB1 allows dissociation of the transcription factor E2F from the RB/E2F complex and the subsequent transcription of E2F target genes which are resp…
CCNI	9606.ENSP00000237654	Cyclin-I; Cyclin I; Belongs to the cyclin family
CD109	9606.ENSP00000287097	CD109 antigen; Modulates negatively TGFB1 signaling in keratinocytes; Belongs to the protease inhibitor I39 (alpha-2- macroglobulin) family
CD151	9606.ENSP00000380565	CD151 antigen; Essential for the proper assembly of the glomerular and tubular basement membranes in kidney; Blood group antigens
CD163	9606.ENSP00000352071	Scavenger receptor cysteine-rich type 1 protein M130; Acute phase-regulated receptor involved in clearance and endocytosis of hemoglobin/haptoglobin complexes by macrophages and may thereby protect tissues from free hemoglobin-mediated oxidative damage. May play a role in the uptake and recycling of iron, via endocytosis of hemoglobin/haptoglobin and subsequent breakdown of heme. Binds hemoglobin…
CD163L1	9606.ENSP00000393474	Scavenger receptor cysteine-rich type 1 protein M160; Scavenger receptor cysteine rich domain containing
CD53	9606.ENSP00000271324	Leukocyte surface antigen CD53; Required for efficient formation of myofibers in regenerating muscle at the level of cell fusion. May be involved in growth regulation in hematopoietic cells (By similarity); CD molecules
CDC42	9606.ENSP00000383118	Cell division control protein 42 homolog; Plasma membrane-associated small GTPase which cycles between an active GTP-bound and an inactive GDP-bound state. In active state binds to a variety of effector proteins to regulate cellular responses. Involved in epithelial cell polarization processes. Regulates the bipolar attachment of spindle microtubules to kinetochores before chromosome congression …
CDK11B	9606.ENSP00000464036	Cyclin-dependent kinase 11B; Plays multiple roles in cell cycle progression, cytokinesis and apoptosis. Involved in pre-mRNA splicing in a kinase activity-dependent manner. Isoform 7 may act as a negative regulator of normal cell cycle progression; Cyclin dependent kinases
CEBPB	9606.ENSP00000305422	CCAAT/enhancer-binding protein beta; Important transcription factor regulating the expression of genes involved in immune and inflammatory responses. Plays also a significant role in adipogenesis, as well as in the gluconeogenic pathway, liver regeneration, and hematopoiesis. The consensus recognition site is 5'- T[TG]NNGNAA[TG]-3'. Its functional capacity is governed by protein interactions and …
CECR5	9606.ENSP00000337358	Haloacid dehalogenase-like hydrolase domain-containing 5; Cat eye syndrome chromosome region, candidate 5
CELSR1	9606.ENSP00000262738	Cadherin EGF LAG seven-pass G-type receptor 1; Receptor that may have an important role in cell/cell signaling during nervous system formation; Adhesion G protein-coupled receptors, subfamily C
CEP104	9606.ENSP00000367476	Centrosomal protein of 104 kDa; Required for ciliogenesis and for structural integrity at the ciliary tip
CEP164	9606.ENSP00000278935	Centrosomal protein of 164 kDa; Plays a role in microtubule organization and/or maintenance for the formation of primary cilia (PC), a microtubule-based structure that protrudes from the surface of epithelial cells. Plays a critical role in G2/M checkpoint and nuclear divisions. A key player in the DNA damage-activated ATR/ATM signaling cascade since it is required for the proper phosphorylation …
CEP250	9606.ENSP00000380661	Centrosome-associated protein CEP250; Probably plays an important role in centrosome cohesion during interphase
CEP350	9606.ENSP00000356579	Centrosome-associated protein 350; Plays an essential role in centriole growth by stabilizing a procentriolar seed composed of at least, SASS6 and CENPJ. Required for anchoring microtubules to the centrosomes and for the integrity of the microtubule network. Recruits PPARA to discrete subcellular compartments and thereby modulates PPARA activity. Required for ciliation
CEP41	9606.ENSP00000223208	Centrosomal protein of 41 kDa; Required during ciliogenesis for tubulin glutamylation in cilium. Probably acts by participating in the transport of TTLL6, a tubulin polyglutamylase, between the basal body and the cilium; Belongs to the CEP41 family
CERK	9606.ENSP00000216264	Ceramide kinase; Catalyzes specifically the phosphorylation of ceramide to form ceramide 1-phosphate. Acts efficiently on natural and analog ceramides (C6, C8, C16 ceramides, and C8-dihydroceramide), to a lesser extent on C2-ceramide and C6-dihydroceramide, but not on other lipids, such as various sphingosines. Binds phosphoinositides
CETN1	9606.ENSP00000319052	Centrin-1; Plays a fundamental role in microtubule-organizing center structure and function; EF-hand domain containing
CFAP43	9606.ENSP00000349568	Cilia and flagella associated protein 43; Belongs to the CFAP43 family
CFAP44	9606.ENSP00000377428	Cilia and flagella associated protein 44; Belongs to the CFAP44 family
CFAP46	9606.ENSP00000357575	Cilia- and flagella-associated protein 46; As part of the central apparatus of the cilium axoneme plays a role in cilium movement; Cilia and flagella associated
CFAP58	9606.ENSP00000358718	Cilia and flagella associated protein 58; Belongs to the CFAP58 family
CFAP69	9606.ENSP00000373948	Cilia- and flagella-associated protein 69; Armadillo-like helical domain containing
CFH	9606.ENSP00000356399	Complement factor H; Factor H functions as a cofactor in the inactivation of C3b by factor I and also increases the rate of dissociation of the C3bBb complex (C3 convertase) and the (C3b)NBB complex (C5 convertase) in the alternative complement pathway
CFL1	9606.ENSP00000432660	Cofilin-1; Binds to F-actin and exhibits pH-sensitive F-actin depolymerizing activity. Regulates actin cytoskeleton dynamics. Important for normal progress through mitosis and normal cytokinesis. Plays a role in the regulation of cell morphology and cytoskeletal organization. Required for the up-regulation of atypical chemokine receptor ACKR2 from endosomal compartment to cell membrane, increasin…
CHAC1	9606.ENSP00000398105	Glutathione-specific gamma-glutamylcyclotransferase 1; Catalyzes the cleavage of glutathione into 5-oxo-L- proline and a Cys-Gly dipeptide. Acts specifically on glutathione, but not on other gamma-glutamyl peptides. Glutathione depletion is an important factor for apoptosis initiation and execution. Acts as a pro-apoptotic component of the unfolded protein response pathway by mediating the pro-ap…
CHDH	9606.ENSP00000319851	Choline dehydrogenase, mitochondrial; Choline dehydrogenase
CHI3L1	9606.ENSP00000255409	Chitinase-3-like protein 1; Carbohydrate-binding lectin with a preference for chitin. Has no chitinase activity. May play a role in tissue remodeling and in the capacity of cells to respond to and cope with changes in their environment. Plays a role in T-helper cell type 2 (Th2) inflammatory response and IL-13-induced inflammation, regulating allergen sensitization, inflammatory cell apoptosis, d…
CHIT1	9606.ENSP00000356198	Chitotriosidase-1; Degrades chitin, chitotriose and chitobiose. May participate in the defense against nematodes and other pathogens. Isoform 3 has no enzymatic activity; Belongs to the glycosyl hydrolase 18 family. Chitinase class II subfamily
CHN1	9606.ENSP00000386741	N-chimaerin; GTPase-activating protein for p21-rac and a phorbol ester receptor. Involved in the assembly of neuronal locomotor circuits as a direct effector of EPHA4 in axon guidance
CHORDC1	9606.ENSP00000319255	Cysteine and histidine-rich domain-containing protein 1; Regulates centrosome duplication, probably by inhibiting the kinase activity of ROCK2. Proposed to act as co-chaperone for HSP90. May play a role in the regulation of NOD1 via a HSP90 chaperone complex. In vitro, has intrinsic chaperone activity. This function may be achieved by inhibiting association of ROCK2 with NPM1. Involved in stress …
CHRM3	9606.ENSP00000255380	Muscarinic acetylcholine receptor M3; The muscarinic acetylcholine receptor mediates various cellular responses, including inhibition of adenylate cyclase, breakdown of phosphoinositides and modulation of potassium channels through the action of G proteins. Primary transducing effect is Pi turnover; Cholinergic receptors muscarinic
CLEC10A	9606.ENSP00000254868	C-type lectin domain family 10 member A; Probable role in regulating adaptive and innate immune responses. Binds in a calcium-dependent manner to terminal galactose and N-acetylgalactosamine units, linked to serine or threonine. These sugar moieties are known as Tn-Ag and are expressed in a variety of carcinoma cells; C-type lectin domain containing
CLEC17A	9606.ENSP00000393719	C-type lectin domain family 17, member A; Cell surface receptor which may be involved in carbohydrate-mediated communication between cells in the germinal center. Binds glycans with terminal alpha-linked mannose or fucose residues; C-type lectin domain containing
CLHC1	9606.ENSP00000384869	Clathrin heavy chain linker domain containing 1
CLIP1	9606.ENSP00000479322	CAP-Gly domain-containing linker protein 1; Binds to the plus end of microtubules and regulates the dynamics of the microtubule cytoskeleton. Promotes microtubule growth and microtubule bundling. Links cytoplasmic vesicles to microtubules and thereby plays an important role in intracellular vesicle trafficking. Plays a role macropinocytosis and endosome trafficking
CLSTN2	9606.ENSP00000402460	Calsyntenin-2; May modulate calcium-mediated postsynaptic signals; Cadherin related
CNBD2	9606.ENSP00000340954	Cyclic nucleotide-binding domain-containing protein 2; Essential for male fertility. Plays an important role in spermatogenesis and regulates sperm motility by controlling the development of the flagellar bending of sperm
CNN3	9606.ENSP00000359225	Calponin-3; Thin filament-associated protein that is implicated in the regulation and modulation of smooth muscle contraction. It is capable of binding to actin, calmodulin, troponin C and tropomyosin. The interaction of calponin with actin inhibits the actomyosin Mg-ATPase activity
CNPPD1	9606.ENSP00000386277	Protein CNPPD1; Cyclin Pas1/PHO80 domain containing 1
CNTN4	9606.ENSP00000380602	Contactin-4; Contactins mediate cell surface interactions during nervous system development. Has some neurite outgrowth-promoting activity. May be involved in synaptogenesis; Fibronectin type III domain containing
CNTNAP3B	9606.ENSP00000478671	Contactin-associated protein-like 3B; Contactin associated protein like 3B
CNTRL	9606.ENSP00000362962	Centriolin; Involved in cell cycle progression and cytokinesis. During the late steps of cytokinesis, anchors exocyst and SNARE complexes at the midbody, thereby allowing secretory vesicle- mediated abscission
COL11A2	9606.ENSP00000363840	Collagen alpha-2(XI) chain; May play an important role in fibrillogenesis by controlling lateral growth of collagen II fibrils; Collagens
COL12A1	9606.ENSP00000325146	Collagen alpha-1(XII) chain; Type XII collagen interacts with type I collagen- containing fibrils, the COL1 domain could be associated with the surface of the fibrils, and the COL2 and NC3 domains may be localized in the perifibrillar matrix; Belongs to the fibril-associated collagens with interrupted helices (FACIT) family
COL14A1	9606.ENSP00000297848	Collagen alpha-1(XIV) chain; Plays an adhesive role by integrating collagen bundles. It is probably associated with the surface of interstitial collagen fibrils via COL1. The COL2 domain may then serve as a rigid arm which sticks out from the fibril and protrudes the large N-terminal globular domain into the extracellular space, where it might interact with other matrix molecules or cell surface …
COL15A1	9606.ENSP00000364140	Collagen alpha-1(XV) chain; Structural protein that stabilizes microvessels and muscle cells, both in heart and in skeletal muscle; Collagen proteoglycans
COL17A1	9606.ENSP00000340937	Collagen alpha-1(XVII) chain; May play a role in the integrity of hemidesmosome and the attachment of basal keratinocytes to the underlying basement membrane; Collagens
COL1A1	9606.ENSP00000225964	Collagen alpha-1(I) chain; Type I collagen is a member of group I collagen (fibrillar forming collagen); Collagens
COL21A1	9606.ENSP00000244728	Collagen type XXI alpha 1 chain; Collagens
COL22A1	9606.ENSP00000303153	Collagen alpha-1(XXII) chain; Acts as a cell adhesion ligand for skin epithelial cells and fibroblasts; Belongs to the fibril-associated collagens with interrupted helices (FACIT) family
COL25A1	9606.ENSP00000382083	Collagen alpha-1(XXV) chain; Inhibits fibrillization of amyloid-beta peptide during the elongation phase. Has also been shown to assemble amyloid fibrils into protease-resistant aggregates. Binds heparin; Collagens
COL2A1	9606.ENSP00000369889	Collagen alpha-1(II) chain; Type II collagen is specific for cartilaginous tissues. It is essential for the normal embryonic development of the skeleton, for linear growth and for the ability of cartilage to resist compressive forces
COL4A1	9606.ENSP00000364979	Collagen alpha-1(IV) chain; Type IV collagen is the major structural component of glomerular basement membranes (GBM), forming a 'chicken-wire' meshwork together with laminins, proteoglycans and entactin/nidogen
COL4A5	9606.ENSP00000331902	Collagen alpha-5(IV) chain; Type IV collagen is the major structural component of glomerular basement membranes (GBM), forming a 'chicken-wire' meshwork together with laminins, proteoglycans and entactin/nidogen; Collagens
COL4A6	9606.ENSP00000378340	Collagen alpha-6(IV) chain; Type IV collagen is the major structural component of glomerular basement membranes (GBM), forming a 'chicken-wire' meshwork together with laminins, proteoglycans and entactin/nidogen
COL5A1	9606.ENSP00000360882	Collagen alpha-1(V) chain; Type V collagen is a member of group I collagen (fibrillar forming collagen). It is a minor connective tissue component of nearly ubiquitous distribution. Type V collagen binds to DNA, heparan sulfate, thrombospondin, heparin, and insulin; Collagens
COL6A3	9606.ENSP00000295550	Collagen alpha-3(VI) chain; Collagen VI acts as a cell-binding protein; Collagens
COL6A5	9606.ENSP00000265379	Collagen alpha-5(VI) chain; Collagen VI acts as a cell-binding protein; Collagens
COL6A6	9606.ENSP00000351310	Collagen alpha-6(VI) chain; Collagen VI acts as a cell-binding protein; Collagens
COL9A3	9606.ENSP00000341640	Collagen alpha-3(IX) chain; Structural component of hyaline cartilage and vitreous of the eye; Collagen proteoglycans
COLEC12	9606.ENSP00000383115	Collectin-12; Scavenger receptor that displays several functions associated with host defense. Promotes binding and phagocytosis of Gram-positive, Gram-negative bacteria and yeast. Mediates the recognition, internalization and degradation of oxidatively modified low density lipoprotein (oxLDL) by vascular endothelial cells. Binds to several carbohydrates including Gal-type ligands, D-galactose, L…
CPA2	9606.ENSP00000222481	M14 carboxypeptidases
CPAMD8	9606.ENSP00000402505	C3 and PZP like, alpha-2-macroglobulin domain containing 8; Belongs to the protease inhibitor I39 (alpha-2- macroglobulin) family
CPN2	9606.ENSP00000319464	Carboxypeptidase N subunit 2; The 83 kDa subunit binds and stabilizes the catalytic subunit at 37 degrees Celsius and keeps it in circulation. Under some circumstances it may be an allosteric modifier of the catalytic subunit; M14 carboxypeptidases
CPNE9	9606.ENSP00000373343	Copine-9; Probable calcium-dependent phospholipid-binding protein that may play a role in calcium-mediated intracellular processes (By similarity). Plays a role in dendrite formation by melanocytes; Copines
CPO	9606.ENSP00000272852	Carboxypeptidase O; Carboxypeptidase which preferentially cleaves C-terminal acidic residues from peptides and proteins. Can also cleave C- terminal hydrophobic amino acids, with a preference for small residues over large residues; M14 carboxypeptidases
CRB1	9606.ENSP00000356370	Protein crumbs homolog 1; Plays a role in photoreceptor morphogenesis in the retina. May maintain cell polarization and adhesion; Belongs to the Crumbs protein family
CREB1	9606.ENSP00000387699	Cyclic AMP-responsive element-binding protein 1; Phosphorylation-dependent transcription factor that stimulates transcription upon binding to the DNA cAMP response element (CRE), a sequence present in many viral and cellular promoters. Transcription activation is enhanced by the TORC coactivators which act independently of Ser-133 phosphorylation. Involved in different cellular processes includin…
CREB3L1	9606.ENSP00000481956	Cyclic AMP-responsive element-binding protein 3-like protein 1; Transcription factor involved in unfolded protein response (UPR). Binds the DNA consensus sequence 5'-GTGXGCXGC-3'. In the absence of endoplasmic reticulum (ER) stress, inserted into ER membranes, with N-terminal DNA-binding and transcription activation domains oriented toward the cytosolic face of the membrane. In response to ER str…
CREBL2	9606.ENSP00000228865	cAMP-responsive element-binding protein-like 2; Probable regulator of CREB1 transcriptional activity which is involved in adipose cells differentiation. May also play a regulatory role in the cell cycle. Identification in a chromosomal region frequently deleted in various cancers suggests that it might act as a tumor suppressor; Belongs to the bZIP family. ATF subfamily
CREBRF	9606.ENSP00000296953	CREB3 regulatory factor; Acts as a negative regulator of the endoplasmic reticulum stress response or unfolded protein response (UPR). Represses the transcriptional activity of CREB3 during the UPR. Recruits CREB3 into nuclear foci
CRHBP	9606.ENSP00000274368	Corticotropin-releasing factor-binding protein; Binds CRF and inactivates it. May prevent inappropriate pituitary-adrenal stimulation in pregnancy
CRIM1	9606.ENSP00000280527	Cysteine-rich motor neuron 1 protein; May play a role in CNS development by interacting with growth factors implicated in motor neuron differentiation and survival. May play a role in capillary formation and maintenance during angiogenesis. Modulates BMP activity by affecting its processing and delivery to the cell surface
CROCC	9606.ENSP00000364691	Rootletin; Major structural component of the ciliary rootlet, a cytoskeletal-like structure in ciliated cells which originates from the basal body at the proximal end of a cilium and extends proximally toward the cell nucleus (By similarity). Furthermore, is required for the correct positioning of the cilium basal body relative to the cell nucleus, to allow for ciliogenesis. Contributes to centro…
CRYAB	9606.ENSP00000433560	Alpha-crystallin B chain; May contribute to the transparency and refractive index of the lens. Has chaperone-like activity, preventing aggregation of various proteins under a wide range of stress conditions; Small heat shock proteins
CRYZ	9606.ENSP00000399805	Quinone oxidoreductase; Does not have alcohol dehydrogenase activity. Binds NADP and acts through a one-electron transfer process. Orthoquinones, such as 1,2-naphthoquinone or 9,10-phenanthrenequinone, are the best substrates (in vitro). May act in the detoxification of xenobiotics. Interacts with (AU)-rich elements (ARE) in the 3'-UTR of target mRNA species. Enhances the stability of mRNA coding…
CSDE1	9606.ENSP00000481762	Cold shock domain-containing protein E1; RNA-binding protein. Required for internal initiation of translation of human rhinovirus RNA. May be involved in translationally coupled mRNA turnover. Implicated with other RNA- binding proteins in the cytoplasmic deadenylation/translational and decay interplay of the FOS mRNA mediated by the major coding- region determinant of instability (mCRD) domain
CSMD3	9606.ENSP00000297405	CUB and sushi domain-containing protein 3; Involved in dendrite development; Sushi domain containing
CSPP1	9606.ENSP00000262210	Centrosome and spindle pole-associated protein 1; May play a role in cell-cycle-dependent microtubule organization
CTNNB1	9606.ENSP00000344456	Catenin beta-1; Key downstream component of the canonical Wnt signaling pathway. In the absence of Wnt, forms a complex with AXIN1, AXIN2, APC, CSNK1A1 and GSK3B that promotes phosphorylation on N-terminal Ser and Thr residues and ubiquitination of CTNNB1 via BTRC and its subsequent degradation by the proteasome. In the presence of Wnt ligand, CTNNB1 is not ubiquitinated and accumulates in the nu…
CTR9	9606.ENSP00000355013	RNA polymerase-associated protein CTR9 homolog; Component of the PAF1 complex (PAF1C) which has multiple functions during transcription by RNA polymerase II and is implicated in regulation of development and maintenance of embryonic stem cell pluripotency. PAF1C associates with RNA polymerase II through interaction with POLR2A CTD non- phosphorylated and 'Ser-2'- and 'Ser-5'-phosphorylated forms …
CUBN	9606.ENSP00000367064	Cubilin; Cotransporter which plays a role in lipoprotein, vitamin and iron metabolism, by facilitating their uptake. Binds to ALB, MB, Kappa and lambda-light chains, TF, hemoglobin, GC, SCGB1A1, APOA1, high density lipoprotein, and the GIF-cobalamin complex. The binding of all ligands requires calcium. Serves as important transporter in several absorptive epithelia, including intestine, renal pro…
CWC25	9606.ENSP00000478070	CWC25 spliceosome associated protein homolog; Spliceosomal Bact complex
CXorf30	9606.ENSP00000367926	Cilia- and flagella-associated protein 47; Chromosome X open reading frame 30
CYHR1	9606.ENSP00000387426	Cysteine and histidine rich 1; Belongs to the CYHR1 family
CYP2D6	9606.ENSP00000353820	Cytochrome P450 2D6; Responsible for the metabolism of many drugs and environmental chemicals that it oxidizes. It is involved in the metabolism of drugs such as antiarrhythmics, adrenoceptor antagonists, and tricyclic antidepressants; Cytochrome P450 family 2
CYP2U1	9606.ENSP00000333212	Cytochrome P450 2U1; Catalyzes the hydroxylation of arachidonic acid, docosahexaenoic acid and other long chain fatty acids. May modulate the arachidonic acid signaling pathway and play a role in other fatty acid signaling processes; Cytochrome P450 family 2
CYP4F11	9606.ENSP00000384588	Phylloquinone omega-hydroxylase CYP4F11; Omega-hydroxylase that oxidizes a variety of structurally unrelated compounds, including fatty acids and xenobiotics. Plays a key role in vitamin K catabolism by mediating omega-hydroxylation of vitamin K1 (phylloquinone), and menaquinone-4 (MK-4), a form of vitamin K2. Hydroxylation of phylloquinone and MK-4 probably regulates blood coagulation. Catalyzes…
CYR61	9606.ENSP00000398736	Protein CYR61; Promotes cell proliferation, chemotaxis, angiogenesis and cell adhesion. Appears to play a role in wound healing by up- regulating, in skin fibroblasts, the expression of a number of genes involved in angiogenesis, inflammation and matrix remodeling including VEGA-A, VEGA-C, MMP1, MMP3, TIMP1, uPA, PAI-1 and integrins alpha-3 and alpha-5. CYR61-mediated gene regulation is dependent…
DAG1	9606.ENSP00000442600	Dystroglycan; The dystroglycan complex is involved in a number of processes including laminin and basement membrane assembly, sarcolemmal stability, cell survival, peripheral nerve myelination, nodal structure, cell migration, and epithelial polarization
DAPK2	9606.ENSP00000261891	Death-associated protein kinase 2; Calcium/calmodulin-dependent serine/threonine kinase involved in multiple cellular signaling pathways that trigger cell survival, apoptosis, and autophagy. Regulates both type I apoptotic and type II autophagic cell death signals, depending on the cellular setting. The former is caspase-dependent, while the latter is caspase-independent and is characterized by t…
DAPK3	9606.ENSP00000442973	Death-associated protein kinase 3; Serine/threonine kinase which is involved in the regulation of apoptosis, autophagy, transcription, translation and actin cytoskeleton reorganization. Involved in the regulation of smooth muscle contraction. Regulates both type I (caspase- dependent) apoptotic and type II (caspase-independent) autophagic cell deaths signal, depending on the cellular setting. Inv…
DCAF6	9606.ENSP00000356814	DDB1- and CUL4-associated factor 6; Ligand-dependent coactivator of nuclear receptors. Enhance transcriptional activity of the nuclear receptors NR3C1 and AR. May function as a substrate receptor for CUL4-DDB1 E3 ubiquitin-protein ligase complex
DCDC2	9606.ENSP00000367715	Doublecortin domain-containing protein 2; Protein that plays a role in the inhibition of canonical Wnt signaling pathway. May be involved in neuronal migration during development of the cerebral neocortex (By similarity). Involved in the control of ciliogenesis and ciliary length; Deafness associated genes
DDR1	9606.ENSP00000427552	Epithelial discoidin domain-containing receptor 1; Tyrosine kinase that functions as cell surface receptor for fibrillar collagen and regulates cell attachment to the extracellular matrix, remodeling of the extracellular matrix, cell migration, differentiation, survival and cell proliferation. Collagen binding triggers a signaling pathway that involves SRC and leads to the activation of MAP kinas…
DDX51	9606.ENSP00000380495	ATP-dependent RNA helicase DDX51; ATP-binding RNA helicase involved in the biogenesis of 60S ribosomal subunits; Belongs to the DEAD box helicase family. DDX51/DBP6 subfamily
DENND5B	9606.ENSP00000373734	DENN domain-containing protein 5B; Guanine nucleotide exchange factor (GEF) which may activate RAB39A and/or RAB39B. Promotes the exchange of GDP to GTP, converting inactive GDP-bound Rab proteins into their active GTP-bound form; DENN/MADD domain containing
DENND6A	9606.ENSP00000311401	Protein DENND6A; Guanine nucleotide exchange factor (GEF) for RAB14. Component of an endocytic recycling pathway that is required for the control of ADAM10 transport, shedding of N-cadherin/CDH2 by ADAM9 or ADAM10 and regulation of cell-cell junctions. Required for RAB14 recruitment to recycling endosomes; DENN/MADD domain containing
DGKZ	9606.ENSP00000412178	Diacylglycerol kinase zeta; Displays a strong preference for 1,2-diacylglycerols over 1,3-diacylglycerols, but lacks substrate specificity among molecular species of long chain diacylglycerols. Isoform 2 but not isoform 1 regulates RASGRP1 activity; Belongs to the eukaryotic diacylglycerol kinase family
DHRSX	9606.ENSP00000334113	Dehydrogenase/reductase SDR family member on chromosome X; Involved in the positive regulation of starvation- induced autophagy; Belongs to the short-chain dehydrogenases/reductases (SDR) family
DHX35	9606.ENSP00000252011	Probable ATP-dependent RNA helicase DHX35; May be involved in pre-mRNA splicing; Belongs to the DEAD box helicase family. DEAH subfamily
DIO3	9606.ENSP00000427336	Thyroxine 5-deiodinase; Responsible for the deiodination of T4 (3,5,3',5'- tetraiodothyronine) into RT3 (3,3',5'-triiodothyronine) and of T3 (3,5,3'-triiodothyronine) into T2 (3,3'-diiodothyronine). RT3 and T2 are inactive metabolites. May play a role in preventing premature exposure of developing fetal tissues to adult levels of thyroid hormones. Can regulate circulating fetal thyroid hormone co…
DIP2C	9606.ENSP00000280886	Disco interacting protein 2 homolog C
DLGAP3	9606.ENSP00000362444	Disks large-associated protein 3; May play a role in the molecular organization of synapses and neuronal cell signaling. Could be an adapter protein linking ion channel to the subsynaptic cytoskeleton. May induce enrichment of PSD-95/SAP90 at the plasma membrane; Belongs to the SAPAP family
DMBT1	9606.ENSP00000357905	Deleted in malignant brain tumors 1 protein; May be considered as a candidate tumor suppressor gene for brain, lung, esophageal, gastric, and colorectal cancers. May play roles in mucosal defense system, cellular immune defense and epithelial differentiation. May play a role as an opsonin receptor for SFTPD and SPAR in macrophage tissues throughout the body, including epithelial cells lining the …
DNAAF1	9606.ENSP00000367815	Dynein assembly factor 1, axonemal; Cilium-specific protein required for the stability of the ciliary architecture. Plays a role in cytoplasmic preassembly of dynein arms. Involved in regulation of microtubule-based cilia and actin-based brush border microvilli
DNAAF2	9606.ENSP00000298292	Protein kintoun; Required for cytoplasmic pre-assembly of axonemal dyneins, thereby playing a central role in motility in cilia and flagella. Involved in pre-assembly of dynein arm complexes in the cytoplasm before intraflagellar transport loads them for the ciliary compartment
DNAH1	9606.ENSP00000401514	Dynein heavy chain 1, axonemal; Force generating protein of cilia required for sperm flagellum motility. Produces force towards the minus ends of microtubules. Dynein has ATPase activity; the force-producing power stroke is thought to occur on release of ADP. Required in spermatozoa for the formation of the inner dynein arms and biogenesis of the axoneme; Belongs to the dynein heavy chain family
DNAH17	9606.ENSP00000374490	Dynein heavy chain 17, axonemal; Force generating protein of respiratory cilia. Produces force towards the minus ends of microtubules. Dynein has ATPase activity; the force-producing power stroke is thought to occur on release of ADP. Involved in sperm motility; implicated in sperm flagellar assembly (By similarity); Belongs to the dynein heavy chain family
DNAH2	9606.ENSP00000458355	Dynein heavy chain 2, axonemal; Force generating protein of respiratory cilia. Produces force towards the minus ends of microtubules. Dynein has ATPase activity; the force-producing power stroke is thought to occur on release of ADP. Involved in sperm motility; implicated in sperm flagellar assembly (By similarity); Dyneins, axonemal
DNAH3	9606.ENSP00000261383	Dynein heavy chain 3, axonemal; Force generating protein of respiratory cilia. Produces force towards the minus ends of microtubules. Dynein has ATPase activity; the force-producing power stroke is thought to occur on release of ADP. Involved in sperm motility; implicated in sperm flagellar assembly (By similarity); Belongs to the dynein heavy chain family
DNAH5	9606.ENSP00000265104	Dynein heavy chain 5, axonemal; Force generating protein of respiratory cilia. Produces force towards the minus ends of microtubules. Dynein has ATPase activity; the force-producing power stroke is thought to occur on release of ADP. Required for structural and functional integrity of the cilia of ependymal cells lining the brain ventricles; Dyneins, axonemal
DNAH6	9606.ENSP00000374045	Dynein heavy chain 6, axonemal; Force generating protein of respiratory cilia. Produces force towards the minus ends of microtubules. Dynein has ATPase activity; the force-producing power stroke is thought to occur on release of ADP (By similarity); Belongs to the dynein heavy chain family
DNAH7	9606.ENSP00000311273	Dynein heavy chain 7, axonemal; Force generating protein of respiratory cilia. Produces force towards the minus ends of microtubules. Dynein has ATPase activity; the force-producing power stroke is thought to occur on release of ADP (By similarity); Dyneins, axonemal
DNAH8	9606.ENSP00000333363	Dynein heavy chain 8, axonemal; Force generating protein of respiratory cilia. Produces force towards the minus ends of microtubules. Dynein has ATPase activity; the force-producing power stroke is thought to occur on release of ADP. Involved in sperm motility; implicated in sperm flagellar assembly (By similarity); Dyneins, axonemal
DNAJB1	9606.ENSP00000254322	DnaJ homolog subfamily B member 1; Interacts with HSP70 and can stimulate its ATPase activity. Stimulates the association between HSC70 and HIP. Negatively regulates heat shock-induced HSF1 transcriptional activity during the attenuation and recovery phase period of the heat shock response. Stimulates ATP hydrolysis and the folding of unfolded proteins mediated by HSPA1A/B (in vitro)
DNAJB5	9606.ENSP00000404079	DnaJ heat shock protein family member B5
DNAJB6	9606.ENSP00000262177	DnaJ homolog subfamily B member 6; Plays an indispensable role in the organization of KRT8/KRT18 filaments. Acts as an endogenous molecular chaperone for neuronal proteins including huntingtin. Suppresses aggregation and toxicity of polyglutamine-containing, aggregation-prone proteins. Isoform B but not isoform A inhibits huntingtin aggregation. Has a stimulatory effect on the ATPase activity of …
DOCK1	9606.ENSP00000280333	Dedicator of cytokinesis protein 1; Involved in cytoskeletal rearrangements required for phagocytosis of apoptotic cells and cell motility. Along with DOCK1, mediates CRK/CRKL regulation of epithelial and endothelial cell spreading and migration on type IV collagen. Functions as a guanine nucleotide exchange factor (GEF), which activates Rac Rho small GTPases by exchanging bound GDP for free GTP.…
DOCK3	9606.ENSP00000266037	Dedicator of cytokinesis protein 3; Potential guanine nucleotide exchange factor (GEF). GEF proteins activate some small GTPases by exchanging bound GDP for free GTP. Its interaction with presenilin proteins as well as its ability to stimulate Tau/MAPT phosphorylation suggest that it may be involved in Alzheimer disease. Ectopic expression in nerve cells decreases the secretion of amyloid-beta AP…
DOCK4	9606.ENSP00000404179	Dedicator of cytokinesis protein 4; Involved in regulation of adherens junction between cells. Plays a role in cell migration. Functions as a guanine nucleotide exchange factor (GEF), which activates Rap1 small GTPase by exchanging bound GDP for free GTP; DOCK C2 domain containing
DPCR1	9606.ENSP00000417182	Diffuse panbronchiolitis critical region 1
DRAM2	9606.ENSP00000286692	DNA damage-regulated autophagy modulator protein 2; Plays a role in the initiation of autophagy. In the retina, might be involved in the process of photoreceptor cells renewal and recycling to preserve visual function. Induces apoptotic cell death when coexpressed with DRAM1; Belongs to the DRAM/TMEM150 family
DSPP	9606.ENSP00000382213	Dentin sialophosphoprotein; DSP may be an important factor in dentinogenesis. DPP may bind high amount of calcium and facilitate initial mineralization of dentin matrix collagen as well as regulate the size and shape of the crystals; Deafness associated genes
DSTN	9606.ENSP00000246069	Destrin; Actin-depolymerizing protein. Severs actin filaments (F- actin) and binds to actin monomers (G-actin). Acts in a pH- independent manner
DUSP1	9606.ENSP00000239223	Dual specificity protein phosphatase 1; Dual specificity phosphatase that dephosphorylates MAP kinase MAPK1/ERK2 on both 'Thr-183' and 'Tyr-185', regulating its activity during the meiotic cell cycle; Belongs to the protein-tyrosine phosphatase family. Non-receptor class dual specificity subfamily
DUSP10	9606.ENSP00000355866	Dual specificity protein phosphatase 10; Protein phosphatase involved in the inactivation of MAP kinases. Has a specificity for the MAPK11/MAPK12/MAPK13/MAPK14 subfamily. It preferably dephosphorylates p38
DUSP7	9606.ENSP00000417183	Dual specificity protein phosphatase 7; Regulates the activity of the MAP kinase family in response to changes in the cellular environment. PYST2-S may act as a negative regulator of PYST2-L although it is unclear whether this is by competing for transcription, translation or activation factors
DUT	9606.ENSP00000370376	Deoxyuridine 5'-triphosphate nucleotidohydrolase, mitochondrial; This enzyme is involved in nucleotide metabolism: it produces dUMP, the immediate precursor of thymidine nucleotides and it decreases the intracellular concentration of dUTP so that uracil cannot be incorporated into DNA; Belongs to the dUTPase family
DYNC2H1	9606.ENSP00000381167	Cytoplasmic dynein 2 heavy chain 1; May function as a motor for intraflagellar retrograde transport. Functions in cilia biogenesis. May play a role in transport between endoplasmic reticulum and Golgi or organization of the Golgi in cells (By similarity); Dyneins, cytoplasmic
DYRK1A	9606.ENSP00000381932	Dual specificity tyrosine-phosphorylation-regulated kinase 1A; Dual-specificity kinase which possesses both serine/threonine and tyrosine kinase activities. May play a role in a signaling pathway regulating nuclear functions of cell proliferation. Modulates alternative splicing by phosphorylating the splice factor SRSF6 (By similarity). Exhibits a substrate preference for proline at position P+1 …
DYX1C1	9606.ENSP00000323275	Dynein assembly factor 4, axonemal; Axonemal dynein assembly factor required for ciliary motility. Involved in neuronal migration during development of the cerebral neocortex. May regulate the stability and proteasomal degradation of the estrogen receptors that play an important role in neuronal differentiation, survival and plasticity
EDA2R	9606.ENSP00000379365	Tumor necrosis factor receptor superfamily member 27; Receptor for EDA isoform A2, but not for EDA isoform A1. Mediates the activation of the NF-kappa-B and JNK pathways. Activation seems to be mediated by binding to TRAF3 and TRAF6; Tumor necrosis factor receptor superfamily
EDAR	9606.ENSP00000258443	Tumor necrosis factor receptor superfamily member EDAR; Receptor for EDA isoform A1, but not for EDA isoform A2. Mediates the activation of NF-kappa-B and JNK. May promote caspase-independent cell death; Tumor necrosis factor receptor superfamily
EDRF1	9606.ENSP00000349244	Erythroid differentiation-related factor 1; Transcription factor involved in erythroid differentiation. Involved in transcriptional activation of the globin gene
EEF1A1	9606.ENSP00000339063	Elongation factor 1-alpha 1; This protein promotes the GTP-dependent binding of aminoacyl-tRNA to the A-site of ribosomes during protein biosynthesis. With PARP1 and TXK, forms a complex that acts as a T helper 1 (Th1) cell-specific transcription factor and binds the promoter of IFN-gamma to directly regulate its transcription, and is thus involved importantly in Th1 cytokine production; Belongs …
EEF1D	9606.ENSP00000410059	Elongation factor 1-delta; Isoform 1: EF-1-beta and EF-1-delta stimulate the exchange of GDP bound to EF-1-alpha to GTP, regenerating EF-1- alpha for another round of transfer of aminoacyl-tRNAs to the ribosome; Belongs to the EF-1-beta/EF-1-delta family
EEF2	9606.ENSP00000307940	Elongation factor 2; Catalyzes the GTP-dependent ribosomal translocation step during translation elongation. During this step, the ribosome changes from the pre-translocational (PRE) to the post- translocational (POST) state as the newly formed A-site-bound peptidyl-tRNA and P-site-bound deacylated tRNA move to the P and E sites, respectively. Catalyzes the coordinated movement of the two tRNA mo…
EEF2K	9606.ENSP00000263026	Eukaryotic elongation factor 2 kinase; Threonine kinase that regulates protein synthesis by controlling the rate of peptide chain elongation. Upon activation by a variety of upstream kinases including AMPK or TRPM7, phosphorylates the elongation factor EEF2 at a single site, renders it unable to bind ribosomes and thus inactive. In turn, the rate of protein synthesis is reduced
EFCAB12	9606.ENSP00000420854	EF-hand calcium-binding domain-containing protein 12; EF-hand calcium binding domain 12
EFCAB5	9606.ENSP00000378312	EF-hand calcium-binding domain-containing protein 5; EF-hand calcium binding domain 5
EHMT2	9606.ENSP00000364678	Histone-lysine N-methyltransferase EHMT2; Histone methyltransferase that specifically mono- and dimethylates 'Lys-9' of histone H3 (H3K9me1 and H3K9me2, respectively) in euchromatin. H3K9me represents a specific tag for epigenetic transcriptional repression by recruiting HP1 proteins to methylated histones. Also mediates monomethylation of 'Lys-56' of histone H3 (H3K56me1) in G1 phase, leading to…
EIF2AK3	9606.ENSP00000307235	Eukaryotic translation initiation factor 2-alpha kinase 3; Metabolic-stress sensing protein kinase that phosphorylates the alpha subunit of eukaryotic translation initiation factor 2 (eIF-2-alpha/EIF2S1) on 'Ser-52' during the unfolded protein response (UPR) and in response to low amino acid availability. Converts phosphorylated eIF-2-alpha/EIF2S1 either in a global protein synthesis inhibitor, l…
ELK3	9606.ENSP00000228741	ETS domain-containing protein Elk-3; May be a negative regulator of transcription, but can activate transcription when coexpressed with Ras, Src or Mos. Forms a ternary complex with the serum response factor and the ETS and SRF motifs of the Fos serum response element
ENPP5	9606.ENSP00000360436	Ectonucleotide pyrophosphatase/phosphodiesterase family member 5; May play a role in neuronal cell communication. Lacks nucleotide pyrophosphatase and lysopholipase D activity (By similarity); Belongs to the nucleotide pyrophosphatase/phosphodiesterase family
ENSG00000160200	9606.ENSP00000381231	Cystathionine-beta-synthase
ENSG00000187695	9606.ENSP00000424951	Uncharacterized protein FLJ43738
ENSG00000214338	9606.ENSP00000434570	SOGA family member 3
EP300	9606.ENSP00000263253	Histone acetyltransferase p300; Functions as histone acetyltransferase and regulates transcription via chromatin remodeling. Acetylates all four core histones in nucleosomes. Histone acetylation gives an epigenetic tag for transcriptional activation. Mediates cAMP-gene regulation by binding specifically to phosphorylated CREB protein. Mediates acetylation of histone H3 at 'Lys-122' (H3K122ac), a …
EPB41L1	9606.ENSP00000337168	Band 4.1-like protein 1; May function to confer stability and plasticity to neuronal membrane via multiple interactions, including the spectrin-actin-based cytoskeleton, integral membrane channels and membrane-associated guanylate kinases; Erythrocyte membrane protein band 4.1
EPB41L2	9606.ENSP00000338481	Band 4.1-like protein 2; Required for dynein-dynactin complex and NUMA1 recruitment at the mitotic cell cortex during anaphase; Erythrocyte membrane protein band 4.1
EPB41L3	9606.ENSP00000343158	Band 4.1-like protein 3; Tumor suppressor that inhibits cell proliferation and promotes apoptosis. Modulates the activity of protein arginine N- methyltransferases, including PRMT3 and PRMT5; Erythrocyte membrane protein band 4.1
ERBB3	9606.ENSP00000267101	Receptor tyrosine-protein kinase erbB-3; Tyrosine-protein kinase that plays an essential role as cell surface receptor for neuregulins. Binds to neuregulin-1 (NRG1) and is activated by it; ligand-binding increases phosphorylation on tyrosine residues and promotes its association with the p85 subunit of phosphatidylinositol 3-kinase. May also be activated by CSPG5
ERBB4	9606.ENSP00000342235	Receptor tyrosine-protein kinase erbB-4; Tyrosine-protein kinase that plays an essential role as cell surface receptor for neuregulins and EGF family members and regulates development of the heart, the central nervous system and the mammary gland, gene transcription, cell proliferation, differentiation, migration and apoptosis. Required for normal cardiac muscle differentiation during embryonic d…
ERC1	9606.ENSP00000468263	ELKS/Rab6-interacting/CAST family member 1; Regulatory subunit of the IKK complex. Probably recruits IkappaBalpha/NFKBIA to the complex. May be involved in the organization of the cytomatrix at the nerve terminals active zone (CAZ) which regulates neurotransmitter release. May be involved in vesicle trafficking at the CAZ. May be involved in Rab-6 regulated endosomes to Golgi transport
ERH	9606.ENSP00000451080	Enhancer of rudimentary homolog; May have a role in the cell cycle; Belongs to the E(R) family
ETNPPL	9606.ENSP00000296486	Ethanolamine-phosphate phospho-lyase; Catalyzes the pyridoxal-phosphate-dependent breakdown of phosphoethanolamine, converting it to ammonia, inorganic phosphate and acetaldehyde
EWSR1	9606.ENSP00000400142	RNA-binding protein EWS; Might normally function as a transcriptional repressor. EWS-fusion-proteins (EFPS) may play a role in the tumorigenic process. They may disturb gene expression by mimicking, or interfering with the normal function of CTD-POLII within the transcription initiation complex. They may also contribute to an aberrant activation of the fusion protein target genes; Belongs to the …
EXD1	9606.ENSP00000415056	piRNA biogenesis protein EXD1; RNA-binding component of the PET complex, a multiprotein complex required for the processing of piRNAs during spermatogenesis. The piRNA metabolic process mediates the repression of transposable elements during meiosis by forming complexes composed of piRNAs and Piwi proteins and governs the methylation and subsequent repression of transposable elements, preventing …
FAM13A	9606.ENSP00000264344	Protein FAM13A; Family with sequence similarity 13 member A; Belongs to the FAM13 family
FAM155B	9606.ENSP00000252338	Transmembrane protein FAM155B; Family with sequence similarity 155 member B; Belongs to the FAM155 family
FAM179B	9606.ENSP00000355045	TOG array regulator of axonemal microtubules protein 1; Required for normal structure and function of primary cilia. Plays a role in the organization of axoneme microtubule bundles in primary cilia (By similarity). Interacts with microtubules and promotes microtubule polymerization via its HEAT repeat domains, especially those in TOG region 2 and 4 (By similarity); Belongs to the Crescerin family
FAM184A	9606.ENSP00000342604	Protein FAM184A; Family with sequence similarity 184 member A
FAM221A	9606.ENSP00000342576	Protein FAM221A; Family with sequence similarity 221 member A; Belongs to the FAM221 family
FAM228B	9606.ENSP00000482482	HCG1820835, isoform CRA_a; Family with sequence similarity 228 member B
FAM43A	9606.ENSP00000371397	Protein FAM43A; Family with sequence similarity 43 member A; Belongs to the FAM43 family
FAM60A	9606.ENSP00000337477	SIN3-HDAC complex-associated factor; Subunit of the Sin3 deacetylase complex (Sin3/HDAC), this subunit is important for the repression of genes encoding components of the TGF-beta signaling pathway. Core component of a SIN3A complex (composed of at least SINHCAF, SIN3A, HDAC1, SAP30, RBBP4, OGT and TET1) present in embryonic stem (ES) cells. Promotes the stability of SIN3A and its presence on chr…
FAT1	9606.ENSP00000406229	Protocadherin Fat 1; Plays an essential role for cellular polarization, directed cell migration and modulating cell-cell contact; Cadherin related
FAT3	9606.ENSP00000432586	Protocadherin Fat 3; May play a role in the interactions between neurites derived from specific subsets of neurons during development; Cadherin related
FAT4	9606.ENSP00000377862	Protocadherin Fat 4; Cadherins are calcium-dependent cell adhesion proteins. FAT4 plays a role in the maintenance of planar cell polarity as well as in inhibition of YAP1-mediated neuroprogenitor cell proliferation and differentiation (By similarity)
FAXDC2	9606.ENSP00000320604	Fatty acid hydroxylase domain containing 2; Belongs to the sterol desaturase family
FBLN1	9606.ENSP00000331544	Fibulin-1; Incorporated into fibronectin-containing matrix fibers. May play a role in cell adhesion and migration along protein fibers within the extracellular matrix (ECM). Could be important for certain developmental processes and contribute to the supramolecular organization of ECM architecture, in particular to those of basement membranes. Has been implicated in a role in cellular transformat…
FBLN2	9606.ENSP00000384169	Fibulin-2; Its binding to fibronectin and some other ligands is calcium dependent. May act as an adapter that mediates the interaction between FBN1 and ELN; Fibulins
FBLN7	9606.ENSP00000331411	Fibulin-7; An adhesion molecule that interacts with extracellular matrix molecules in developing teeth and may play important roles in differentiation and maintenance of odontoblasts as well as in dentin formation; Fibulins
FBN2	9606.ENSP00000424571	Fibrillin-2; Fibrillin-2: Fibrillins are structural components of 10- 12 nm extracellular calcium-binding microfibrils, which occur either in association with elastin or in elastin-free bundles. Fibrillin-2-containing microfibrils regulate the early process of elastic fiber assembly. Regulates osteoblast maturation by controlling TGF-beta bioavailability and calibrating TGF-beta and BMP levels, r…
FBXL13	9606.ENSP00000321927	F-box/LRR-repeat protein 13; Substrate-recognition component of the SCF (SKP1-CUL1-F- box protein)-type E3 ubiquitin ligase complex; Cilia and flagella associated
FBXL7	9606.ENSP00000423630	F-box/LRR-repeat protein 7; Substrate recognition component of a SCF (SKP1-CUL1-F- box protein) E3 ubiquitin-protein ligase complex which mediates the ubiquitination and subsequent proteasomal degradation of AURKA during mitosis, causing mitotic arrest; F-box and leucine rich repeat proteins
FBXO33	9606.ENSP00000298097	F-box only protein 33; Substrate recognition component of a SCF (SKP1-CUL1-F- box protein) E3 ubiquitin-protein ligase complex which mediates the ubiquitination and subsequent proteasomal degradation of target proteins. Probably recognizes and binds to phosphorylated target proteins. Recognizes YBX1 (By similarity); F-boxes other
FCER2	9606.ENSP00000264072	Low affinity immunoglobulin epsilon Fc receptor; Low-affinity receptor for immunoglobulin E (IgE) and CR2/CD21. Has essential roles in the regulation of IgE production and in the differentiation of B-cells (it is a B-cell-specific antigen); C-type lectin domain containing
FCGBP	9606.ENSP00000481056	Fc fragment of IgG binding protein
FCN2	9606.ENSP00000291744	Ficolin-2; May function in innate immunity through activation of the lectin complement pathway. Calcium-dependent and GlcNAc- binding lectin. Enhances phagocytosis of S.typhimurium by neutrophils, suggesting an opsonic effect via the collagen region; Fibrinogen C domain containing
FERMT2	9606.ENSP00000342858	Fermitin family homolog 2; Scaffolding protein that enhances integrin activation mediated by TLN1 and/or TLN2, but activates integrins only weakly by itself. Binds to membranes enriched in phosphoinositides. Enhances integrin-mediated cell adhesion onto the extracellular matrix and cell spreading; this requires both its ability to interact with integrins and with phospholipid membranes. Required …
FGFR2	9606.ENSP00000410294	Fibroblast growth factor receptor 2; Tyrosine-protein kinase that acts as cell-surface receptor for fibroblast growth factors and plays an essential role in the regulation of cell proliferation, differentiation, migration and apoptosis, and in the regulation of embryonic development. Required for normal embryonic patterning, trophoblast function, limb bud development, lung morphogenesis, osteogen…
FGFR3	9606.ENSP00000339824	Fibroblast growth factor receptor 3; Tyrosine-protein kinase that acts as cell-surface receptor for fibroblast growth factors and plays an essential role in the regulation of cell proliferation, differentiation and apoptosis. Plays an essential role in the regulation of chondrocyte differentiation, proliferation and apoptosis, and is required for normal skeleton development. Regulates both osteog…
FGFRL1	9606.ENSP00000381498	Fibroblast growth factor receptor-like 1; Has a negative effect on cell proliferation; I-set domain containing
FHOD3	9606.ENSP00000466937	FH1/FH2 domain-containing protein 3; Actin-organizing protein that may cause stress fiber formation together with cell elongation (By similarity). Isoform 4 may play a role in actin filament polymerization in cardiomyocytes; Armadillo-like helical domain containing
FJX1	9606.ENSP00000400223	Four-jointed box protein 1; Acts as an inhibitor of dendrite extension and branching; Belongs to the FJX1/FJ family
FKBP14	9606.ENSP00000222803	Peptidyl-prolyl cis-trans isomerase FKBP14; PPIases accelerate the folding of proteins during protein synthesis; EF-hand domain containing
FLI1	9606.ENSP00000433488	Friend leukemia integration 1 transcription factor; Sequence-specific transcriptional activator. Recognizes the DNA sequence 5'-C[CA]GGAAGT-3'; Belongs to the ETS family
FLNA	9606.ENSP00000358866	Filamin-A; Promotes orthogonal branching of actin filaments and links actin filaments to membrane glycoproteins. Anchors various transmembrane proteins to the actin cytoskeleton and serves as a scaffold for a wide range of cytoplasmic signaling proteins. Interaction with FLNA may allow neuroblast migration from the ventricular zone into the cortical plate. Tethers cell surface- localized furin, m…
FMN2	9606.ENSP00000318884	Formin-2; Required for asymmetric spindle positioning, asymmetric oocyte division and polar body extrusion during female germ cell meiosis (By similarity). Actin-binding protein that is involved in actin cytoskeleton assembly and reorganization. Acts as an actin nucleation factor and promotes assembly of actin filaments together with SPIRE1 and SPIRE2. Involved in intracellular vesicle transport …
FMNL2	9606.ENSP00000288670	Formin-like protein 2; Plays a role in the regulation of cell morphology and cytoskeletal organization. Required in the cortical actin filament dynamics; Belongs to the formin homology family
FN1	9606.ENSP00000346839	Fibronectin type III domain containing; Endogenous ligands
FNDC1	9606.ENSP00000297267	Fibronectin type III domain-containing protein 1; May be an activator of G protein signaling; Fibronectin type III domain containing
FOSB	9606.ENSP00000245919	Protein fosB; FosB interacts with Jun proteins enhancing their DNA binding activity; Belongs to the bZIP family. Fos subfamily
FOSL2	9606.ENSP00000264716	Fos-related antigen 2; Controls osteoclast survival and size. As a dimer with JUN, activates LIF transcription. Activates CEBPB transcription in PGE2-activated osteoblasts; Basic leucine zipper proteins
FOXF2	9606.ENSP00000259806	Forkhead box protein F2; Probable transcription activator for a number of lung- specific genes; Forkhead boxes
FOXP1	9606.ENSP00000484803	Forkhead box protein P1; Transcriptional repressor. Can act with CTBP1 to synergistically repress transcription but CTPBP1 is not essential (By similarity). Plays an important role in the specification and differentiation of lung epithelium. Acts cooperatively with FOXP4 to regulate lung secretory epithelial cell fate and regeneration by restricting the goblet cell lineage program; the function m…
FOXP2	9606.ENSP00000386200	Forkhead box protein P2; Transcriptional repressor that may play a role in the specification and differentiation of lung epithelium. May also play a role in developing neural, gastrointestinal and cardiovascular tissues. Can act with CTBP1 to synergistically repress transcription but CTPBP1 is not essential. Plays a role in synapse formation by regulating SRPX2 levels. Involved in neural mechanis…
FREM1	9606.ENSP00000412940	FRAS1-related extracellular matrix protein 1; Extracellular matrix protein that plays a role in epidermal differentiation and is required for epidermal adhesion during embryonic development; Belongs to the FRAS1 family
FRMD4A	9606.ENSP00000350032	FERM domain-containing protein 4A; Scaffolding protein that regulates epithelial cell polarity by connecting ARF6 activation with the PAR3 complex (By similarity). Plays a redundant role with FRMD4B in epithelial polarization (By similarity). May regulate MAPT secretion by activating ARF6-signaling; FERM domain containing
FRMD8	9606.ENSP00000319726	FERM domain containing 8
FRMPD4	9606.ENSP00000370057	FERM and PDZ domain-containing protein 4; Positive regulator of dendritic spine morphogenesis and density. Required for the maintenance of excitatory synaptic transmission. Binds phosphatidylinositol 4,5-bisphosphate; FERM domain containing
FRRS1	9606.ENSP00000287474	Ferric-chelate reductase 1; Ferric-chelate reductases reduce Fe(3+) to Fe(2+) before its transport from the endosome to the cytoplasm; Belongs to the FRRS1 family
FST	9606.ENSP00000256759	Follistatin; Binds directly to activin and functions as an activin antagonist. Specific inhibitor of the biosynthesis and secretion of pituitary follicle stimulating hormone (FSH)
FSTL4	9606.ENSP00000265342	Follistatin-related protein 4; Immunoglobulin like domain containing
FUCA2	9606.ENSP00000002165	Plasma alpha-L-fucosidase; Alpha-L-fucosidase is responsible for hydrolyzing the alpha-1,6-linked fucose joined to the reducing-end N- acetylglucosamine of the carbohydrate moieties of glycoproteins; Belongs to the glycosyl hydrolase 29 family
FYB	9606.ENSP00000427114	FYN-binding protein 1; Acts as an adapter protein of the FYN and LCP2 signaling cascades in T-cells. Modulates the expression of interleukin-2 (IL-2). Involved in platelet activation. Prevents the degradation of SKAP1 and SKAP2. May play a role in linking T-cell signaling to remodeling of the actin cytoskeleton
FYN	9606.ENSP00000346671	Tyrosine-protein kinase Fyn; Non-receptor tyrosine-protein kinase that plays a role in many biological processes including regulation of cell growth and survival, cell adhesion, integrin-mediated signaling, cytoskeletal remodeling, cell motility, immune response and axon guidance. Inactive FYN is phosphorylated on its C-terminal tail within the catalytic domain. Following activation by PKA, the p…
FZD4	9606.ENSP00000434034	Frizzled-4; Receptor for Wnt proteins. Most of frizzled receptors are coupled to the beta-catenin (CTNNB1) canonical signaling pathway, which leads to the activation of disheveled proteins, inhibition of GSK-3 kinase, nuclear accumulation of beta-catenin (CTNNB1) and activation of Wnt target genes. Plays a critical role in retinal vascularization by acting as a receptor for Wnt proteins and norri…
GADD45A	9606.ENSP00000360025	Growth arrest and DNA damage-inducible protein GADD45 alpha; In T-cells, functions as a regulator of p38 MAPKs by inhibiting p88 phosphorylation and activity (By similarity). Might affect PCNA interaction with some CDK (cell division protein kinase) complexes; stimulates DNA excision repair in vitro and inhibits entry of cells into S phase; Belongs to the GADD45 family
GALNT12	9606.ENSP00000364150	Polypeptide N-acetylgalactosaminyltransferase 12; Catalyzes the initial reaction in O-linked oligosaccharide biosynthesis, the transfer of an N-acetyl-D- galactosamine residue to a serine or threonine residue on the protein receptor. Has activity toward non-glycosylated peptides such as Muc5AC, Muc1a and EA2, and no detectable activity with Muc2 and Muc7. Displays enzymatic activity toward the Ga…
GATA2	9606.ENSP00000345681	Endothelial transcription factor GATA-2; Transcriptional activator which regulates endothelin-1 gene expression in endothelial cells. Binds to the consensus sequence 5'-AGATAG-3'; GATA zinc finger domain containing
GATA5	9606.ENSP00000252997	Transcription factor GATA-5; Transcription factor required during cardiovascular development. Plays an important role in the transcriptional program(s) that underlies smooth muscle cell diversity (By similarity). Binds to the functionally important CEF-1 nuclear protein binding site in the cardiac-specific slow/cardiac troponin C transcriptional enhancer; GATA zinc finger domain containing
GCC2	9606.ENSP00000307939	GRIP and coiled-coil domain-containing protein 2; Golgin which probably tethers transport vesicles to the trans-Golgi network (TGN) and regulates vesicular transport between the endosomes and the Golgi. As a RAB9A effector it is involved in recycling of the mannose 6-phosphate receptor from the late endosomes to the TGN. May also play a role in transport between the recycling endosomes and the Go…
GIMAP4	9606.ENSP00000255945	GTPase IMAP family member 4; May play a role in regulating lymphocyte apoptosis (By similarity). Exhibits intrisinic GTPase activity. Shows a higher affinity for GDP over GTP (about 12-fold higher), and binding shows an absolute requirement for magnesium; Belongs to the TRAFAC class TrmE-Era-EngA-EngB-Septin- like GTPase superfamily. AIG1/Toc34/Toc159-like paraseptin GTPase family. IAN subfamily
GIMAP7	9606.ENSP00000315474	GTPase IMAP family member 7; The dimer has GTPase activity; the active site contains residues from both subunits; GTPases, IMAP
GIN1	9606.ENSP00000381970	Gypsy retrotransposon integrase 1
GLIS3	9606.ENSP00000371398	Zinc finger protein GLIS3; Acts as both a repressor and activator of transcription. Binds to the consensus sequence 5'-GACCACCCAC-3' (By similarity); Zinc fingers C2H2-type
GLTSCR2	9606.ENSP00000246802	Ribosome biogenesis protein NOP53; Nucleolar protein which is involved in the integration of the 5S RNP into the ribosomal large subunit during ribosome biogenesis. In ribosome biogenesis, may also play a role in rRNA transcription. Also functions as a nucleolar sensor that regulates the activation of p53/TP53 in response to ribosome biogenesis perturbation, DNA damage and other stress conditions…
GOLGA4	9606.ENSP00000349305	Golgin subfamily A member 4; May play a role in delivery of transport vesicles containing GPI-linked proteins from the trans-Golgi network through its interaction with MACF1
GOLGA6L1	9606.ENSP00000478478	Golgin subfamily A member 6-like protein 1; Golgin A6 family-like 1; Belongs to the GOLGA6 family
GOLGA6L2	9606.ENSP00000454407	Golgin subfamily A member 6-like protein 2; Golgin A6 family-like 2; Belongs to the GOLGA6 family
GOLGA6L6	9606.ENSP00000480376	Golgin subfamily A member 6-like protein 6; Golgin A6 family-like 6; Belongs to the GOLGA6 family
GPC5	9606.ENSP00000366267	Glypican-5; Cell surface proteoglycan that bears heparan sulfate; Belongs to the glypican family
GPC6	9606.ENSP00000366246	Glypican-6; Cell surface proteoglycan that bears heparan sulfate. Putative cell surface coreceptor for growth factors, extracellular matrix proteins, proteases and anti-proteases (By similarity). Enhances migration and invasion of cancer cells through WNT5A signaling; Belongs to the glypican family
GPM6A	9606.ENSP00000280187	Neuronal membrane glycoprotein M6-a; Involved in neuronal differentiation, including differentiation and migration of neuronal stem cells. Plays a role in neuronal plasticity and is involved in neurite and filopodia outgrowth, filopodia motility and probably synapse formation. GPM6A-induced filopodia formation involves mitogen-activated protein kinase (MAPK) and Src signaling pathways. May be inv…
GPR139	9606.ENSP00000458791	Probable G-protein coupled receptor 139; Orphan receptor. Seems to act through a G(q/11)-mediated pathway; G protein-coupled receptors, Class A orphans
GPR157	9606.ENSP00000366628	G-protein coupled receptor 157; Orphan receptor that promotes neuronal differentiation of radial glial progenitors (RGPs). The activity of this receptor is mediated by a G(q)-protein that activates a phosphatidylinositol-calcium second messenger; 7TM orphan receptors
GPR75	9606.ENSP00000378195	Probable G-protein coupled receptor 75; G protein-coupled receptor that is activated by the chemokine CCL5/RANTES. Probably coupled to heterotrimeric Gq proteins, it stimulates inositol trisphosphate production and calcium mobilization upon activation. Together with CCL5/RANTES, may play a role in neuron survival through activation of a downstream signaling pathway involving the PI3, Akt and MAP …
GRAMD1B	9606.ENSP00000402457	GRAM domain containing 1B
GRAP	9606.ENSP00000284154	GRB2-related adapter protein; Couples signals from receptor and cytoplasmic tyrosine kinases to the Ras signaling pathway; SH2 domain containing
GRHPR	9606.ENSP00000313432	Glyoxylate reductase/hydroxypyruvate reductase; Enzyme with hydroxy-pyruvate reductase, glyoxylate reductase and D-glycerate dehydrogenase enzymatic activities. Reduces hydroxypyruvate to D-glycerate, glyoxylate to glycolate oxidizes D-glycerate to hydroxypyruvate
GRID1	9606.ENSP00000330148	Glutamate receptor ionotropic, delta-1; Receptor for glutamate. L-glutamate acts as an excitatory neurotransmitter at many synapses in the central nervous system. The postsynaptic actions of Glu are mediated by a variety of receptors that are named according to their selective agonists; Belongs to the glutamate-gated ion channel (TC 1.A.10.1) family. GRID1 subfamily
GRIK2	9606.ENSP00000397026	Glutamate receptor ionotropic, kainate 2; Ionotropic glutamate receptor. L-glutamate acts as an excitatory neurotransmitter at many synapses in the central nervous system. Binding of the excitatory neurotransmitter L- glutamate induces a conformation change, leading to the opening of the cation channel, and thereby converts the chemical signal to an electrical impulse. The receptor then desensiti…
GRIK4	9606.ENSP00000435648	Glutamate receptor ionotropic, kainate 4; Receptor for glutamate. L-glutamate acts as an excitatory neurotransmitter at many synapses in the central nervous system. The postsynaptic actions of Glu are mediated by a variety of receptors that are named according to their selective agonists; Glutamate ionotropic receptor kainate type subunits
GRIN1	9606.ENSP00000360608	Glutamate receptor ionotropic, NMDA 1; Component of NMDA receptor complexes that function as heterotetrameric, ligand-gated ion channels with high calcium permeability and voltage-dependent sensitivity to magnesium. Channel activation requires binding of the neurotransmitter glutamate to the epsilon subunit, glycine binding to the zeta subunit, plus membrane depolarization to eliminate channel in…
GRIPAP1	9606.ENSP00000365606	GRIP1-associated protein 1; Regulates the endosomal recycling back to the neuronal plasma membrane, possibly by connecting early and late recycling endosomal domains and promoting segregation of recycling endosomes from early endosomal membranes. Involved in the localization of recycling endosomes to dendritic spines, thereby playing a role in the maintenance of dendritic spine morphology. Requir…
GTPBP4	9606.ENSP00000354040	Nucleolar GTP-binding protein 1; Involved in the biogenesis of the 60S ribosomal subunit; Belongs to the TRAFAC class OBG-HflX-like GTPase superfamily. OBG GTPase family. NOG subfamily
GUCY1A2	9606.ENSP00000282249	Guanylate cyclase soluble subunit alpha-2; Has guanylyl cyclase on binding to the beta-1 subunit
GUCY1B3	9606.ENSP00000264424	Guanylate cyclase soluble subunit beta-1; Mediates responses to nitric oxide (NO) by catalyzing the biosynthesis of the signaling molecule cGMP; Belongs to the adenylyl cyclase class-4/guanylyl cyclase family
HAL	9606.ENSP00000261208	Histidine ammonia-lyase
HARBI1	9606.ENSP00000317743	Putative nuclease HARBI1; Transposase-derived protein that may have nuclease activity (Potential). Does not have transposase activity; DNA transposon derived genes
HAS3	9606.ENSP00000304440	Hyaluronan synthase 3; Catalyzes the addition of GlcNAc or GlcUA monosaccharides to the nascent hyaluronan polymer. Therefore, it is essential to hyaluronan synthesis a major component of most extracellular matrices that has a structural role in tissues architectures and regulates cell adhesion, migration and differentiation. This is one of the isozymes catalyzing that reaction (By similarity); G…
HAVCR1	9606.ENSP00000344844	Hepatitis A virus cellular receptor 1; May play a role in T-helper cell development and the regulation of asthma and allergic diseases. Receptor for TIMD4 (By similarity). May play a role in kidney injury and repair; Belongs to the immunoglobulin superfamily. TIM family
HCRTR2	9606.ENSP00000477548	Orexin receptor type 2; Nonselective, high-affinity receptor for both orexin-A and orexin-B neuropeptides. Triggers an increase in cytoplasmic Ca(2+) levels in response to orexin-A binding; Hypocretin receptors
HDAC4	9606.ENSP00000264606	Histone deacetylase 4; Responsible for the deacetylation of lysine residues on the N-terminal part of the core histones (H2A, H2B, H3 and H4). Histone deacetylation gives a tag for epigenetic repression and plays an important role in transcriptional regulation, cell cycle progression and developmental events. Histone deacetylases act via the formation of large multiprotein complexes. Involved in …
HEATR2	9606.ENSP00000297440	Dynein assembly factor 5, axonemal; Cytoplasmic protein involved in the delivery of the dynein machinery to the motile cilium. It is required for the assembly of the axonemal dynein inner and outer arms, two structures attached to the peripheral outer doublet A microtubule of the axoneme, that play a crucial role in cilium motility
HEATR4	9606.ENSP00000450444	HEAT repeat-containing protein 4; Armadillo-like helical domain containing
HEBP2	9606.ENSP00000475750	Heme-binding protein 2; Can promote mitochondrial permeability transition and facilitate necrotic cell death under different types of stress conditions
HECA	9606.ENSP00000356630	Headcase protein homolog; May play an important role in some human cancers. May be part of the regulatory mechanism in the development of epithelial tube networks such as the circulatory system and lungs
HECTD1	9606.ENSP00000382269	E3 ubiquitin-protein ligase HECTD1; E3 ubiquitin-protein ligase which accepts ubiquitin from an E2 ubiquitin-conjugating enzyme in the form of a thioester and then directly transfers the ubiquitin to targeted substrates. Mediates 'Lys-63'-linked polyubiquitination of HSP90AA1 which leads to its intracellular localization and reduced secretion. Negatively regulating HSP90AA1 secretion in cranial m…
HELZ	9606.ENSP00000351524	Probable helicase with zinc finger domain; May act as a helicase that plays a role in RNA metabolism in multiple tissues and organs within the developing embryo; Belongs to the DNA2/NAM7 helicase family
HELZ2	9606.ENSP00000417401	Helicase with zinc finger domain 2; Helicase that acts as a transcriptional coactivator for a number of nuclear receptors including PPARA, PPARG, THRA, THRB and RXRA; Belongs to the DNA2/NAM7 helicase family
HERC4	9606.ENSP00000378624	Probable E3 ubiquitin-protein ligase HERC4; Probable E3 ubiquitin-protein ligase involved in either protein trafficking or in the distribution of cellular structures. Required for spermatozoon maturation and fertility, and for the removal of the cytoplasmic droplet of the spermatozoon. E3 ubiquitin-protein ligases accept ubiquitin from an E2 ubiquitin- conjugating enzyme in the form of a thioeste…
HEXA	9606.ENSP00000268097	Beta-hexosaminidase subunit alpha; Responsible for the degradation of GM2 gangliosides, and a variety of other molecules containing terminal N-acetyl hexosamines, in the brain and other tissues. The form B is active against certain oligosaccharides. The form S has no measurable activity; Belongs to the glycosyl hydrolase 20 family
HEXB	9606.ENSP00000261416	Beta-hexosaminidase subunit beta; Responsible for the degradation of GM2 gangliosides, and a variety of other molecules containing terminal N-acetyl hexosamines, in the brain and other tissues; Belongs to the glycosyl hydrolase 20 family
HGD	9606.ENSP00000283871	Homogentisate 1,2-dioxygenase
HHIPL1	9606.ENSP00000330601	HHIP-like protein 1; Scavenger receptor cysteine rich domain containing
HMCN1	9606.ENSP00000271588	Hemicentin-1; Promotes cleavage furrow maturation during cytokinesis in preimplantation embryos. May play a role in the architecture of adhesive and flexible epithelial cell junctions. May play a role during myocardial remodeling by imparting an effect on cardiac fibroblast migration; Fibulins
HPGD	9606.ENSP00000296522	15-hydroxyprostaglandin dehydrogenase [NAD(+)]; Prostaglandin inactivation. Contributes to the regulation of events that are under the control of prostaglandin levels. Catalyzes the NAD-dependent dehydrogenation of lipoxin A4 to form 15-oxo-lipoxin A4. Inhibits in vivo proliferation of colon cancer cells; Short chain dehydrogenase/reductase superfamily
HS3ST5	9606.ENSP00000427888	Heparan sulfate glucosamine 3-O-sulfotransferase 5; Sulfotransferase that utilizes 3'-phospho-5'-adenylyl sulfate (PAPS) to catalyze the transfer of a sulfo group to position 3 of glucosamine residues in heparan. Catalyzes the rate limiting step in the biosynthesis of heparan sulfate (HSact). This modification is a crucial step in the biosynthesis of anticoagulant heparan sulfate as it completes …
HSP90AB1	9606.ENSP00000360609	Heat shock protein HSP 90-beta; Molecular chaperone that promotes the maturation, structural maintenance and proper regulation of specific target proteins involved for instance in cell cycle control and signal transduction. Undergoes a functional cycle that is linked to its ATPase activity. This cycle probably induces conformational changes in the client proteins, thereby causing their activation…
HSPA12A	9606.ENSP00000358211	Heat shock protein family A member 12A
HSPA12B	9606.ENSP00000254963	Heat shock protein family A member 12B; Belongs to the heat shock protein 70 family
HSPA1A	9606.ENSP00000364802	Heat shock 70 kDa protein 1A; Molecular chaperone implicated in a wide variety of cellular processes, including protection of the proteome from stress, folding and transport of newly synthesized polypeptides, activation of proteolysis of misfolded proteins and the formation and dissociation of protein complexes. Plays a pivotal role in the protein quality control system, ensuring the correct fold…
HSPA2	9606.ENSP00000378199	Heat shock-related 70 kDa protein 2; Molecular chaperone implicated in a wide variety of cellular processes, including protection of the proteome from stress, folding and transport of newly synthesized polypeptides, activation of proteolysis of misfolded proteins and the formation and dissociation of protein complexes. Plays a pivotal role in the protein quality control system, ensuring the corre…
HSPA8	9606.ENSP00000432083	Heat shock cognate 71 kDa protein; Molecular chaperone implicated in a wide variety of cellular processes, including protection of the proteome from stress, folding and transport of newly synthesized polypeptides, activation of proteolysis of misfolded proteins and the formation and dissociation of protein complexes. Plays a pivotal role in the protein quality control system, ensuring the correct…
HSPBP1	9606.ENSP00000255631	Hsp70-binding protein 1; Inhibits HSPA1A chaperone activity by changing the conformation of the ATP-binding domain of HSPA1A and interfering with ATP binding. Interferes with ubiquitination mediated by STUB1 and inhibits chaperone-assisted degradation of immature CFTR; Armadillo-like helical domain containing
HSPG2	9606.ENSP00000363827	Basement membrane-specific heparan sulfate proteoglycan core protein; Integral component of basement membranes. Component of the glomerular basement membrane (GBM), responsible for the fixed negative electrostatic membrane charge, and which provides a barrier which is both size- and charge-selective. It serves as an attachment substrate for cells. Plays essential roles in vascularization. Critica…
HTATSF1	9606.ENSP00000442699	HIV Tat-specific factor 1; Functions as a general transcription factor playing a role in the process of transcriptional elongation. May mediate the reciprocal stimulatory effect of splicing on transcriptional elongation. In case of infection by HIV-1, it is up-regulated by the HIV-1 proteins NEF and gp120, acts as a cofactor required for the Tat-enhanced transcription of the virus; RNA binding mo…
HTR1F	9606.ENSP00000322924	5-hydroxytryptamine receptor 1F; G-protein coupled receptor for 5-hydroxytryptamine (serotonin). Also functions as a receptor for various alkaloids and psychoactive substances. Ligand binding causes a conformation change that triggers signaling via guanine nucleotide-binding proteins (G proteins) and modulates the activity of down-stream effectors, such as adenylate cyclase. Signaling inhibits ad…
IER5	9606.ENSP00000356549	Immediate early response gene 5 protein; Plays a role as a transcription factor. Mediates positive transcriptional regulation of several chaperone genes during the heat shock response in a HSF1- dependent manner. Mediates negative transcriptional regulation of CDC25B expression. Plays a role in the dephosphorylation of the heat shock factor HSF1 and ribosomal protein S6 kinase (S6K) by the protei…
IER5L	9606.ENSP00000361569	Immediate early response 5 like
IFT122	9606.ENSP00000296266	Intraflagellar transport protein 122 homolog; Required for cilia formation during neuronal patterning. Acts as a negative regulator of Shh signaling. Required to recruit TULP3 to primary cilia (By similarity); Intraflagellar transport proteins
IGF1R	9606.ENSP00000268035	Insulin-like growth factor 1 receptor; Receptor tyrosine kinase which mediates actions of insulin-like growth factor 1 (IGF1). Binds IGF1 with high affinity and IGF2 and insulin (INS) with a lower affinity. The activated IGF1R is involved in cell growth and survival control. IGF1R is crucial for tumor transformation and survival of malignant cell. Ligand binding activates the receptor kinase, lea…
IGFBP4	9606.ENSP00000269593	Insulin-like growth factor-binding protein 4; IGF-binding proteins prolong the half-life of the IGFs and have been shown to either inhibit or stimulate the growth promoting effects of the IGFs on cell culture. They alter the interaction of IGFs with their cell surface receptors
IHH	9606.ENSP00000295731	Indian hedgehog protein; Intercellular signal essential for a variety of patterning events during development. Binds to the patched (PTC) receptor, which functions in association with smoothened (SMO), to activate the transcription of target genes. Implicated in endochondral ossification: may regulate the balance between growth and ossification of the developing bones. Induces the expression of p…
IKBKE	9606.ENSP00000464030	Inhibitor of nuclear factor kappa-B kinase subunit epsilon; Serine/threonine kinase that plays an essential role in regulating inflammatory responses to viral infection, through the activation of the type I IFN, NF-kappa-B and STAT signaling. Also involved in TNFA and inflammatory cytokines, like Interleukin-1, signaling. Following activation of viral RNA sensors, such as RIG- I-like receptors, a…
IKZF4	9606.ENSP00000262032	Zinc finger protein Eos; DNA-binding protein that binds to the 5'GGGAATRCC-3' Ikaros-binding sequence. Transcriptional repressor. Interacts with SPI1 and MITF to repress transcription of the CTSK and ACP5 promoters via recruitment of corepressors SIN3A and CTBP2. May be involved in the development of central and peripheral nervous systems. Essential for the inhibitory function of regulatory T- ce…
IL6ST	9606.ENSP00000370698	Interleukin-6 receptor subunit beta; Signal-transducing molecule. The receptor systems for IL6, LIF, OSM, CNTF, IL11, CTF1 and BSF3 can utilize IL6ST for initiating signal transmission. Binding of IL6 to IL6R induces IL6ST homodimerization and formation of a high-affinity receptor complex, which activates Janus kinases. That causes phosphorylation of IL6ST tyrosine residues which in turn activate…
INCENP	9606.ENSP00000378295	Inner centromere protein; Component of the chromosomal passenger complex (CPC), a complex that acts as a key regulator of mitosis. The CPC complex has essential functions at the centromere in ensuring correct chromosome alignment and segregation and is required for chromatin-induced microtubule stabilization and spindle assembly. Acts as a scaffold regulating CPC localization and activity. The C-…
INF2	9606.ENSP00000376410	Inverted formin-2; Severs actin filaments and accelerates their polymerization and depolymerization; Armadillo-like helical domain containing
IQCG	9606.ENSP00000265239	IQ domain-containing protein G; Binds calmodulin when cellular Ca(2+) levels are low and thereby contributes to the regulation of calcium and calmodulin- dependent protein kinase IV (CAMK4) activity; contributes to the regulation of CAMK4 signaling cascades (Probable). Required for normal axoneme assembly in sperm flagella, normal sperm tail formation and for male fertility
IQUB	9606.ENSP00000417769	IQ and ubiquitin-like domain-containing protein; May play roles in cilia formation and/or maintenance
ITGB1	9606.ENSP00000379350	Integrin beta-1; Integrins alpha-1/beta-1, alpha-2/beta-1, alpha-10/beta- 1 and alpha-11/beta-1 are receptors for collagen. Integrins alpha- 1/beta-1 and alpha-2/beta-2 recognize the proline-hydroxylated sequence G-F-P-G-E-R in collagen. Integrins alpha-2/beta-1, alpha- 3/beta-1, alpha-4/beta-1, alpha-5/beta-1, alpha-8/beta-1, alpha- 10/beta-1, alpha-11/beta-1 and alpha-V/beta-1 are receptors for…
ITIH3	9606.ENSP00000415769	Inter-alpha-trypsin inhibitor heavy chain H3; May act as a carrier of hyaluronan in serum or as a binding protein between hyaluronan and other matrix protein, including those on cell surfaces in tissues to regulate the localization, synthesis and degradation of hyaluronan which are essential to cells undergoing biological processes
ITIH4	9606.ENSP00000266041	Inter-alpha-trypsin inhibitor heavy chain H4; Type II acute-phase protein (APP) involved in inflammatory responses to trauma. May also play a role in liver development or regeneration
ITIH6	9606.ENSP00000218436	Inter-alpha-trypsin inhibitor heavy chain family member 6; Belongs to the ITIH family
ITPKA	9606.ENSP00000260386	Inositol-trisphosphate 3-kinase A; Belongs to the inositol phosphokinase (IPK) family
JPH1	9606.ENSP00000344488	Junctophilin-1; Junctophilins contribute to the formation of junctional membrane complexes (JMCs) which link the plasma membrane with the endoplasmic or sarcoplasmic reticulum in excitable cells. Provides a structural foundation for functional cross-talk between the cell surface and intracellular calcium release channels. JPH1 contributes to the construction of the skeletal muscle triad by linkin…
JUN	9606.ENSP00000360266	Transcription factor AP-1; Transcription factor that recognizes and binds to the enhancer heptamer motif 5'-TGA[CG]TCA-3'. Promotes activity of NR5A1 when phosphorylated by HIPK3 leading to increased steroidogenic gene expression upon cAMP signaling pathway stimulation. Involved in activated KRAS-mediated transcriptional activation of USP28 in colorectal cancer (CRC) cells. Binds to the USP28 pro…
JUNB	9606.ENSP00000303315	Transcription factor jun-B; Transcription factor involved in regulating gene activity following the primary growth factor response. Binds to the DNA sequence 5'-TGA[CG]TCA-3'; Belongs to the bZIP family. Jun subfamily
JUND	9606.ENSP00000252818	Transcription factor jun-D; Transcription factor binding AP-1 sites; Belongs to the bZIP family. Jun subfamily
KCNA6	9606.ENSP00000280684	Potassium voltage-gated channel subfamily A member 6; Voltage-gated potassium channel that mediates transmembrane potassium transport in excitable membranes. Forms tetrameric potassium-selective channels through which potassium ions pass in accordance with their electrochemical gradient. The channel alternates between opened and closed conformations in response to the voltage difference across th…
KCNB2	9606.ENSP00000430846	Potassium voltage-gated channel subfamily B member 2; Voltage-gated potassium channel that mediates transmembrane potassium transport in excitable membranes, primarily in the brain and smooth muscle cells. Channels open or close in response to the voltage difference across the membrane, letting potassium ions pass in accordance with their electrochemical gradient. Homotetrameric channels mediate …
KCND2	9606.ENSP00000333496	Potassium voltage-gated channel subfamily D member 2; Voltage-gated potassium channel that mediates transmembrane potassium transport in excitable membranes, primarily in the brain. Mediates the major part of the dendritic A-type current I(SA) in brain neurons (By similarity). This current is activated at membrane potentials that are below the threshold for action potentials. It regulates neurona…
KCND3	9606.ENSP00000319591	Potassium voltage-gated channel subfamily D member 3; Pore-forming (alpha) subunit of voltage-gated rapidly inactivating A-type potassium channels. May contribute to I(To) current in heart and I(Sa) current in neurons. Channel properties are modulated by interactions with other alpha subunits and with regulatory subunits; Belongs to the potassium channel family. D (Shal) (TC 1.A.1.2) subfamily. K…
KCNK12	9606.ENSP00000327611	Potassium channel subfamily K member 12; Probable potassium channel subunit. No channel activity observed in heterologous systems. May need to associate with another protein to form a functional channel (By similarity); Potassium two pore domain channel subfamily K
KCNS3	9606.ENSP00000385968	Potassium voltage-gated channel subfamily S member 3; Potassium channel subunit that does not form functional channels by itself. Can form functional heterotetrameric channels with KCNB1; modulates the delayed rectifier voltage-gated potassium channel activation and deactivation rates of KCNB1. Heterotetrameric channel activity formed with KCNB1 show increased current amplitude with the threshold…
KCTD1	9606.ENSP00000384367	BTB/POZ domain-containing protein KCTD1; May repress the transcriptional activity of AP-2 family members, including TFAP2A, TFAP2B and TFAP2C to various extent
KCTD10	9606.ENSP00000228495	BTB/POZ domain-containing adapter for CUL3-mediated RhoA degradation protein 3; Substrate-specific adapter of a BCR (BTB-CUL3-RBX1) E3 ubiquitin-protein ligase complex. The BCR(BACURD3) E3 ubiquitin ligase complex mediates the ubiquitination of target proteins, leading to their degradation by the proteasome (By similarity)
KCTD12	9606.ENSP00000366694	BTB/POZ domain-containing protein KCTD12; Auxiliary subunit of GABA-B receptors that determine the pharmacology and kinetics of the receptor response. Increases agonist potency and markedly alter the G-protein signaling of the receptors by accelerating onset and promoting desensitization (By similarity)
KCTD16	9606.ENSP00000426548	BTB/POZ domain-containing protein KCTD16; Auxiliary subunit of GABA-B receptors that determine the pharmacology and kinetics of the receptor response. Increases agonist potency and markedly alter the G-protein signaling of the receptors by accelerating onset and promoting desensitization (By similarity)
KCTD21	9606.ENSP00000339340	BTB/POZ domain-containing protein KCTD21; Probable substrate-specific adapter of a BCR (BTB-CUL3- RBX1) E3 ubiquitin-protein ligase complex mediating the ubiquitination and subsequent proteasomal degradation of target proteins. Promotes the ubiquitination of HDAC1. Can function as antagonist of the Hedgehog pathway by affecting the nuclear transfer of transcription factor GLI1; the function proba…
KDM8	9606.ENSP00000398410	JmjC domain-containing protein 5; Histone demethylase required for G2/M phase cell cycle progression. Specifically demethylates dimethylated 'Lys-36' (H3K36me2) of histone H3, an epigenetic repressive mark, thereby acting as a transcription activator. Regulates expression of CCNA1 (cyclin-A1), leading to regulate cancer cell proliferation. In a complex with coregulator RCCD1, is also able to deme…
KIAA1751	9606.ENSP00000417061	Cilia- and flagella-associated protein 74; As part of the central apparatus of the cilium axoneme may play a role in cilium movement
KIAA2012	9606.ENSP00000437957	Uncharacterized protein KIAA2012
KIF19	9606.ENSP00000374566	Kinesin-like protein KIF19; Plus end-directed microtubule-dependent motor protein that regulates the length of motile cilia by mediating depolymerization of microtubules at ciliary tips; Kinesins
KIF21A	9606.ENSP00000354878	Kinesin-like protein KIF21A; Microtubule-binding motor protein probably involved in neuronal axonal transport. In vitro, has a plus-end directed motor activity (By similarity); Kinesins
KIF3A	9606.ENSP00000385808	Kinesin-like protein KIF3A; Microtubule-based anterograde translocator for membranous organelles. Plus end-directed microtubule sliding activity in vitro. Plays a role in primary cilia formation. Plays a role in centriole cohesion and subdistal appendage organization and function. Regulates the formation of the subdistal appendage via recruitement of DCTN1 to the centriole. Also required for cili…
KIFC3	9606.ENSP00000368976	Kinesin-like protein KIFC3; Minus-end microtubule-dependent motor protein. Involved in apically targeted transport (By similarity). Required for zonula adherens maintenance; Belongs to the TRAFAC class myosin-kinesin ATPase superfamily. Kinesin family
KLF5	9606.ENSP00000366915	Krueppel-like factor 5; Transcription factor that binds to GC box promoter elements. Activates the transcription of these genes; Kruppel like factors
KLF6	9606.ENSP00000419923	Krueppel-like factor 6; Transcriptional activator (By similarity). Binds a GC box motif. Could play a role in B-cell growth and development; Belongs to the krueppel C2H2-type zinc-finger protein family
KLF7	9606.ENSP00000309570	Krueppel-like factor 7; Transcriptional activator. Binds in vitro to the CACCC motif of the beta-globin promoter and to the SP1 recognition sequence; Kruppel like factors
KLHL29	9606.ENSP00000420659	Kelch-like protein 29; Kelch like family member 29; BTB domain containing
KLHL35	9606.ENSP00000438526	Kelch-like protein 35; Kelch like family member 35; BTB domain containing
KLHL6	9606.ENSP00000341342	Kelch-like protein 6; Involved in B-lymphocyte antigen receptor signaling and germinal center formation; BTB domain containing
KLKB1	9606.ENSP00000264690	Plasma kallikrein; The enzyme cleaves Lys-Arg and Arg-Ser bonds. It activates, in a reciprocal reaction, factor XII after its binding to a negatively charged surface. It also releases bradykinin from HMW kininogen and may also play a role in the renin-angiotensin system by converting prorenin into renin; Belongs to the peptidase S1 family. Plasma kallikrein subfamily
KMT2D	9606.ENSP00000301067	Histone-lysine N-methyltransferase 2D; Histone methyltransferase. Methylates 'Lys-4' of histone H3 (H3K4me). H3K4me represents a specific tag for epigenetic transcriptional activation. Acts as a coactivator for estrogen receptor by being recruited by ESR1, thereby activating transcription; Belongs to the class V-like SAM-binding methyltransferase superfamily. Histone-lysine methyltransferase fami…
KRT1	9606.ENSP00000252244	Keratin, type II cytoskeletal 1; May regulate the activity of kinases such as PKC and SRC via binding to integrin beta-1 (ITB1) and the receptor of activated protein C kinase 1 (RACK1). In complex with C1QBP is a high affinity receptor for kininogen-1/HMWK; Keratins, type II
KRT9	9606.ENSP00000246662	Keratin, type I cytoskeletal 9; May serve an important special function either in the mature palmar and plantar skin tissue or in the morphogenetic program of the formation of these tissues. Plays a role in keratin filament assembly; Belongs to the intermediate filament family
KRTAP4-3	9606.ENSP00000375151	Keratin-associated protein 4-3; In the hair cortex, hair keratin intermediate filaments are embedded in an interfilamentous matrix, consisting of hair keratin-associated proteins (KRTAP), which are essential for the formation of a rigid and resistant hair shaft through their extensive disulfide bond cross-linking with abundant cysteine residues of hair keratins. The matrix proteins include the hi…
KRTAP5-1	9606.ENSP00000371606	Keratin-associated protein 5-1; In the hair cortex, hair keratin intermediate filaments are embedded in an interfilamentous matrix, consisting of hair keratin-associated protein (KRTAP), which are essential for the formation of a rigid and resistant hair shaft through their extensive disulfide bond cross-linking with abundant cysteine residues of hair keratins. The matrix proteins include the hig…
KRTAP5-3	9606.ENSP00000382592	Keratin-associated protein 5-3; In the hair cortex, hair keratin intermediate filaments are embedded in an interfilamentous matrix, consisting of hair keratin-associated protein (KRTAP), which are essential for the formation of a rigid and resistant hair shaft through their extensive disulfide bond cross-linking with abundant cysteine residues of hair keratins. The matrix proteins include the hig…
KTN1	9606.ENSP00000378725	Kinectin; Receptor for kinesin thus involved in kinesin-driven vesicle motility. Accumulates in integrin-based adhesion complexes (IAC) upon integrin aggregation by fibronectin; Belongs to the kinectin family
KY	9606.ENSP00000397598	Kyphoscoliosis peptidase; Probable cytoskeleton-associated protease required for normal muscle growth. Involved in function, maturation and stabilization of the neuromuscular junction. May act by cleaving muscle-specific proteins such as FLNC (By similarity); Belongs to the transglutaminase-like superfamily
LAMC1	9606.ENSP00000258341	Laminin subunit gamma-1; Binding to cells via a high affinity receptor, laminin is thought to mediate the attachment, migration and organization of cells into tissues during embryonic development by interacting with other extracellular matrix components
LARP1	9606.ENSP00000336721	La-related protein 1; RNA-binding protein that promotes translation of specific classes of mRNAs downstream of the mTORC1 complex. Associates with the mRNA 5'cap in an MTOR-dependent manner and associates with mRNAs containing a 5' terminal oligopyrimidine (5'TOP) motif, which is present in mRNAs encoding for ribosomal proteins and several components of the translation machinery. Associates with …
LARP4	9606.ENSP00000381490	La-related protein 4; RNA binding protein that binds to the poly-A tract of mRNA molecules. Associates with the 40S ribosomal subunit and with polysomes. Plays a role in the regulation of mRNA translation. Plays a role in the regulation of cell morphology and cytoskeletal organization; La ribonucleoprotein domain containing
LAS1L	9606.ENSP00000363944	Ribosomal biogenesis protein LAS1L; Involved in the biogenesis of the 60S ribosomal subunit. Required for maturation of the 28S rRNA. Functions as a component of the Five Friends of Methylated CHTOP (5FMC) complex; the 5FMC complex is recruited to ZNF148 by methylated CHTOP, leading to desumoylation of ZNF148 and subsequent transactivation of ZNF148 target genes
LATS1	9606.ENSP00000437550	Serine/threonine-protein kinase LATS1; Negative regulator of YAP1 in the Hippo signaling pathway that plays a pivotal role in organ size control and tumor suppression by restricting proliferation and promoting apoptosis. The core of this pathway is composed of a kinase cascade wherein STK3/MST2 and STK4/MST1, in complex with its regulatory protein SAV1, phosphorylates and activates LATS1/2 in com…
LATS2	9606.ENSP00000372035	Serine/threonine-protein kinase LATS2; Negative regulator of YAP1 in the Hippo signaling pathway that plays a pivotal role in organ size control and tumor suppression by restricting proliferation and promoting apoptosis. The core of this pathway is composed of a kinase cascade wherein STK3/MST2 and STK4/MST1, in complex with its regulatory protein SAV1, phosphorylates and activates LATS1/2 in com…
LBP	9606.ENSP00000217407	Lipopolysaccharide-binding protein; Plays a role in the innate immune response. Binds to the lipid A moiety of bacterial lipopolysaccharides (LPS), a glycolipid present in the outer membrane of all Gram-negative bacteria. Acts as an affinity enhancer for CD14, facilitating its association with LPS. Promotes the release of cytokines in response to bacterial lipopolysaccharide; BPI fold containing
LCT	9606.ENSP00000264162	Lactase-phlorizin hydrolase; LPH splits lactose in the small intestine
LDLRAP1	9606.ENSP00000363458	Low density lipoprotein receptor adapter protein 1; Adapter protein (clathrin-associated sorting protein (CLASP)) required for efficient endocytosis of the LDL receptor (LDLR) in polarized cells such as hepatocytes and lymphocytes, but not in non-polarized cells (fibroblasts). May be required for LDL binding and internalization but not for receptor clustering in coated pits. May facilitate the en…
LEO1	9606.ENSP00000299601	RNA polymerase-associated protein LEO1; Component of the PAF1 complex (PAF1C) which has multiple functions during transcription by RNA polymerase II and is implicated in regulation of development and maintenance of embryonic stem cell pluripotency. PAF1C associates with RNA polymerase II through interaction with POLR2A CTD non- phosphorylated and 'Ser-2'- and 'Ser-5'-phosphorylated forms and is i…
LGALS3	9606.ENSP00000254301	Galectin-3; Galactose-specific lectin which binds IgE. May mediate with the alpha-3, beta-1 integrin the stimulation by CSPG4 of endothelial cells migration. Together with DMBT1, required for terminal differentiation of columnar epithelial cells during early embryogenesis (By similarity). In the nucleus: acts as a pre-mRNA splicing factor. Involved in acute inflammatory responses including neutro…
LGALS4	9606.ENSP00000302100	Galectin-4; Galectin that binds lactose and a related range of sugars. May be involved in the assembly of adherens junctions; Galectins
LGI2	9606.ENSP00000371548	Leucine rich repeat LGI family member 2
LHX4	9606.ENSP00000263726	LIM/homeobox protein Lhx4; May play a critical role in the development of respiratory control mechanisms and in the normal growth and maturation of the lung; LIM class homeoboxes
LIMCH1	9606.ENSP00000316891	LIM and calponin homology domains 1
LIPA	9606.ENSP00000337354	Lysosomal acid lipase/cholesteryl ester hydrolase; Crucial for the intracellular hydrolysis of cholesteryl esters and triglycerides that have been internalized via receptor- mediated endocytosis of lipoprotein particles. Important in mediating the effect of LDL (low density lipoprotein) uptake on suppression of hydroxymethylglutaryl-CoA reductase and activation of endogenous cellular cholesteryl …
LMNTD1	9606.ENSP00000407353	Lamin tail domain containing 1
LMX1B	9606.ENSP00000347684	LIM homeobox transcription factor 1-beta; Essential for the specification of dorsal limb fate at both the zeugopodal and autopodal levels; LIM class homeoboxes
LOC93432	9606.ENSP00000447431	Probable maltase-glucoamylase 2; Homo sapiens maltase-glucoamylase (alpha-glucosidase) (LOC93432), mRNA
LOXHD1	9606.ENSP00000300591	Lipoxygenase homology domain-containing protein 1; Involved in hearing. Required for normal function of hair cells in the inner ear (By similarity); Deafness associated genes
LOXL4	9606.ENSP00000260702	Lysyl oxidase homolog 4; May modulate the formation of a collagenous extracellular matrix; Scavenger receptor cysteine rich domain containing
LPHN2	9606.ENSP00000322270	Adhesion G protein-coupled receptor L2; Calcium-independent receptor of low affinity for alpha- latrotoxin, an excitatory neurotoxin present in black widow spider venom which triggers massive exocytosis from neurons and neuroendocrine cells. Receptor probably implicated in the regulation of exocytosis; Belongs to the G-protein coupled receptor 2 family. Adhesion G-protein coupled receptor (ADGR) …
LPHN3	9606.ENSP00000422533	Adhesion G protein-coupled receptor L3; Plays a role in cell-cell adhesion and neuron guidance via its interactions with FLRT2 and FLRT3 that are expressed at the surface of adjacent cells. Plays a role in the development of glutamatergic synapses in the cortex. Important in determining the connectivity rates between the principal neurons in the cortex; Belongs to the G-protein coupled receptor 2…
LRIG3	9606.ENSP00000326759	Leucine-rich repeats and immunoglobulin-like domains protein 3; May play a role in craniofacial and inner ear morphogenesis during embryonic development. May act within the otic vesicle epithelium to control formation of the lateral semicircular canal in the inner ear, possibly by restricting the expression of NTN1 (By similarity); I-set domain containing
LRP2	9606.ENSP00000263816	Low-density lipoprotein receptor-related protein 2; Multiligand endocytic receptor (By similarity). Acts together with CUBN to mediate endocytosis of high-density lipoproteins (By similarity). Mediates receptor-mediated uptake of polybasic drugs such as aprotinin, aminoglycosides and polymyxin B (By similarity). In the kidney, mediates the tubular uptake and clearance of leptin (By similarity). A…
LRP4	9606.ENSP00000367888	Low-density lipoprotein receptor-related protein 4; Mediates SOST-dependent inhibition of bone formation. Functions as a specific facilitator of SOST-mediated inhibition of Wnt signaling. Plays a key role in the formation and the maintenance of the neuromuscular junction (NMJ), the synapse between motor neuron and skeletal muscle. Directly binds AGRIN and recruits it to the MUSK signaling complex…
LRP6	9606.ENSP00000261349	Low-density lipoprotein receptor-related protein 6; Component of the Wnt-Fzd-LRP5-LRP6 complex that triggers beta-catenin signaling through inducing aggregation of receptor- ligand complexes into ribosome-sized signalsomes. Cell-surface coreceptor of Wnt/beta-catenin signaling, which plays a pivotal role in bone formation. The Wnt-induced Fzd/LRP6 coreceptor complex recruits DVL1 polymers to the …
LRRC49	9606.ENSP00000453273	Leucine-rich repeat-containing protein 49; Leucine rich repeat containing 49
LRRC4B	9606.ENSP00000471502	Leucine-rich repeat-containing protein 4B; Synaptic adhesion protein. Regulates the formation of excitatory synapses. The trans-synaptic adhesion between LRRC4B and PTPRF regulates the formation of excitatory synapses in a bidirectional manner (By similarity); Endogenous ligands
LRRC71	9606.ENSP00000336661	Leucine-rich repeat-containing protein 71; Leucine rich repeat containing 71
LRRC74A	9606.ENSP00000377369	Leucine-rich repeat-containing protein 74A; Leucine rich repeat containing 74A
LRRD1	9606.ENSP00000405987	Leucine rich repeats and death domain containing 1
LRRIQ1	9606.ENSP00000376910	Leucine rich repeats and IQ motif containing 1
LSAMP	9606.ENSP00000419000	Limbic system-associated membrane protein; Mediates selective neuronal growth and axon targeting. Contributes to the guidance of developing axons and remodeling of mature circuits in the limbic system. Essential for normal growth of the hyppocampal mossy fiber projection (By similarity); Belongs to the immunoglobulin superfamily. IgLON family
LUC7L3	9606.ENSP00000425092	Luc7-like protein 3; Binds cAMP regulatory element DNA sequence. May play a role in RNA splicing; Belongs to the Luc7 family
LYG2	9606.ENSP00000327533	Lysozyme g-like protein 2; May act as a potent antibacterial protein that may play a role in the innate immunity; Belongs to the glycosyl hydrolase 23 family
MAB21L3	9606.ENSP00000358512	Protein mab-21-like 3; Mab-21 like 3
MAFK	9606.ENSP00000344903	Transcription factor MafK; Since they lack a putative transactivation domain, the small Mafs behave as transcriptional repressors when they dimerize among themselves. However, they seem to serve as transcriptional activators by dimerizing with other (usually larger) basic-zipper proteins and recruiting them to specific DNA-binding sites. Small Maf proteins heterodimerize with Fos and may act as c…
MAN2B1	9606.ENSP00000395473	Lysosomal alpha-mannosidase; Necessary for the catabolism of N-linked carbohydrates released during glycoprotein turnover. Cleaves all known types of alpha-mannosidic linkages; Belongs to the glycosyl hydrolase 38 family
MAP3K19	9606.ENSP00000365005	Mitogen-activated protein kinase kinase kinase 19; Belongs to the protein kinase superfamily. STE Ser/Thr protein kinase family. STE20 subfamily
MAP7	9606.ENSP00000482335	Ensconsin; Microtubule-stabilizing protein that may play an important role during reorganization of microtubules during polarization and differentiation of epithelial cells. Associates with microtubules in a dynamic manner. May play a role in the formation of intercellular contacts. Colocalization with TRPV4 results in the redistribution of TRPV4 toward the membrane and may link cytoskeletal micr…
MATN1	9606.ENSP00000362870	Cartilage matrix protein; Cartilage matrix protein is a major component of the extracellular matrix of non-articular cartilage. It binds to collagen; Matrilins
MB21D1	9606.ENSP00000359339	Cyclic GMP-AMP synthase; Nucleotidyltransferase that catalyzes the formation of cyclic GMP-AMP (cGAMP) from ATP and GTP. Catalysis involves both the formation of a 2',5' phosphodiester linkage at the GpA step and the formation of a 3',5' phosphodiester linkage at the ApG step, producing c[G(2',5')pA(3',5')p]. Acts as a key cytosolic DNA sensor, the presence of double-stranded DNA (dsDNA) in the c…
MBLAC1	9606.ENSP00000381150	Metallo-beta-lactamase domain containing 1
MDGA2	9606.ENSP00000382178	MAM domain-containing glycosylphosphatidylinositol anchor protein 2; May be involved in cell-cell interactions; I-set domain containing
MDP1	9606.ENSP00000288087	Magnesium-dependent phosphatase 1; Magnesium-dependent phosphatase which may act as a tyrosine phosphatase; HAD Asp-based protein phosphatases
MEGF10	9606.ENSP00000274473	Multiple epidermal growth factor-like domains protein 10; Membrane receptor involved in phagocytosis by macrophages and astrocytes of apoptotic cells. Receptor for C1q, an eat-me signal, that binds phosphatidylserine expressed on the surface of apoptotic cells. Cooperates with ABCA1 within the process of engulfment. Promotes the formation of large intracellular vacuoles and may be responsible for…
MEGF6	9606.ENSP00000348982	Multiple epidermal growth factor-like domains protein 6; Multiple EGF like domains 6
MEIS2	9606.ENSP00000453793	Homeobox protein Meis2; Involved in transcriptional regulation. Binds to HOX or PBX proteins to form dimers, or to a DNA-bound dimer of PBX and HOX proteins and thought to have a role in stabilization of the homeoprotein-DNA complex. Isoform 3 is required for the activity of a PDX1:PBX1b:MEIS2b complex in pancreatic acinar cells involved in the transcriptional activation of the ELA1 enhancer; the…
MEP1B	9606.ENSP00000269202	Meprin A subunit beta; Membrane metallopeptidase that sheds many membrane-bound proteins. Exhibits a strong preference for acidic amino acids at the P1' position. Known substrates include: FGF19, VGFA, IL1B, IL18, procollagen I and III, E-cadherin, KLK7, gastrin, ADAM10, tenascin-C. The presence of several pro-inflammatory cytokine among substrates implicate MEP1B in inflammation. It is also invo…
MFHAS1	9606.ENSP00000276282	Malignant fibrous histiocytoma amplified sequence 1; Roco domain containing
MGAM	9606.ENSP00000447378	Maltase-glucoamylase, intestinal; May serve as an alternate pathway for starch digestion when luminal alpha-amylase activity is reduced because of immaturity or malnutrition. May play a unique role in the digestion of malted dietary oligosaccharides used in food manufacturing
MIB2	9606.ENSP00000426103	E3 ubiquitin-protein ligase MIB2; E3 ubiquitin-protein ligase that mediates ubiquitination of Delta receptors, which act as ligands of Notch proteins. Positively regulates the Delta-mediated Notch signaling by ubiquitinating the intracellular domain of Delta, leading to endocytosis of Delta receptors; Ankyrin repeat domain containing
MID1	9606.ENSP00000312678	E3 ubiquitin-protein ligase Midline-1; Has E3 ubiquitin ligase activity towards IGBP1, promoting its monoubiquitination, which results in deprotection of the catalytic subunit of protein phosphatase PP2A, and its subsequent degradation by polyubiquitination; Belongs to the TRIM/RBCC family
MID2	9606.ENSP00000262843	Probable E3 ubiquitin-protein ligase MID2; May play a role in microtubule stabilization; Belongs to the TRIM/RBCC family
MIDN	9606.ENSP00000300952	Midnolin; Facilitates ubiquitin-independent proteasomal degradation of polycomb protein CBX4. Plays a role in inhibiting the activity of glucokinase GCK and both glucose-induced and basal insulin secretion
MKNK1	9606.ENSP00000361014	MAP kinase-interacting serine/threonine-protein kinase 1; May play a role in the response to environmental stress and cytokines. Appears to regulate translation by phosphorylating EIF4E, thus increasing the affinity of this protein for the 7- methylguanosine-containing mRNA cap; Mitogen-activated protein kinase-activated protein kinases
MKNK2	9606.ENSP00000250896	MAP kinase-interacting serine/threonine-protein kinase 2; Serine/threonine-protein kinase that phosphorylates SFPQ/PSF, HNRNPA1 and EIF4E. May play a role in the response to environmental stress and cytokines. Appears to regulate translation by phosphorylating EIF4E, thus increasing the affinity of this protein for the 7-methylguanosine-containing mRNA cap. Required for mediating PP2A-inhibition-…
MLLT4	9606.ENSP00000375960	Afadin; Belongs to an adhesion system, probably together with the E-cadherin-catenin system, which plays a role in the organization of homotypic, interneuronal and heterotypic cell-cell adherens junctions (AJs). Nectin- and actin-filament-binding protein that connects nectin to the actin cytoskeleton
MMP16	9606.ENSP00000286614	Matrix metalloproteinase-16; Endopeptidase that degrades various components of the extracellular matrix, such as collagen type III and fibronectin. Activates progelatinase A. Involved in the matrix remodeling of blood vessels. Isoform short cleaves fibronectin and also collagen type III, but at lower rate. It has no effect on type I, II, IV and V collagen. However, upon interaction with CSPG4, it…
MMP20	9606.ENSP00000260228	Matrix metalloproteinase-20; Degrades amelogenin, the major protein component of the enamel matrix and two of the macromolecules characterizing the cartilage extracellular matrix: aggrecan and the cartilage oligomeric matrix protein (COMP). May play a central role in tooth enamel formation. Cleaves aggrecan at the '360-Asn-|-Phe-361' site; M10 matrix metallopeptidases
MORN1	9606.ENSP00000367792	MORN repeat containing 1
MOXD1	9606.ENSP00000356940	Monooxygenase DBH like 1; Belongs to the copper type II ascorbate-dependent monooxygenase family
MPDZ	9606.ENSP00000439807	Multiple PDZ domain protein; Interacts with HTR2C and provokes its clustering at the cell surface (By similarity). Member of the NMDAR signaling complex that may play a role in control of AMPAR potentiation and synaptic plasticity in excitatory synapses
MPEG1	9606.ENSP00000354335	Macrophage-expressed gene 1 protein; Macrophage expressed 1
MPRIP	9606.ENSP00000379156	Myosin phosphatase Rho-interacting protein; Targets myosin phosphatase to the actin cytoskeleton. Required for the regulation of the actin cytoskeleton by RhoA and ROCK1. Depletion leads to an increased number of stress fibers in smooth muscle cells through stabilization of actin fibers by phosphorylated myosin. Overexpression of MRIP as well as its F- actin-binding region leads to disassembly of…
MRC2	9606.ENSP00000307513	C-type mannose receptor 2; May play a role as endocytotic lectin receptor displaying calcium-dependent lectin activity. Internalizes glycosylated ligands from the extracellular space for release in an endosomal compartment via clathrin-mediated endocytosis. May be involved in plasminogen activation system controlling the extracellular level of PLAUR/PLAU, and thus may regulate protease activity a…
MSI1	9606.ENSP00000257552	RNA-binding protein Musashi homolog 1; RNA binding protein that regulates the expression of target mRNAs at the translation level. Regulates expression of the NOTCH1 antagonist NUMB. Binds RNA containing the sequence 5'- GUUAGUUAGUUAGUU-3' and other sequences containing the pattern 5'- [GA]U(1-3)AGU-3'. May play a role in the proliferation and maintenance of stem cells in the central nervous syst…
MSI2	9606.ENSP00000284073	RNA-binding protein Musashi homolog 2; RNA binding protein that regulates the expression of target mRNAs at the translation level. May play a role in the proliferation and maintenance of stem cells in the central nervous system (By similarity); Belongs to the Musashi family
MSRB2	9606.ENSP00000365693	Methionine-R-sulfoxide reductase B2, mitochondrial; Methionine-sulfoxide reductase that specifically reduces methionine (R)-sulfoxide back to methionine. While in many cases, methionine oxidation is the result of random oxidation following oxidative stress, methionine oxidation is also a post- translational modification that takes place on specific residue. Upon oxidative stress, may play a role …
MTCL1	9606.ENSP00000352927	Microtubule cross-linking factor 1; Microtubule-associated factor involved in the late phase of epithelial polarization and microtubule dynamics regulation. Plays a role in the development and maintenance of non-centrosomal microtubule bundles at the lateral membrane in polarized epithelial cells; Belongs to the SOGA family
MTMR3	9606.ENSP00000384651	Myotubularin-related protein 3; Phosphatase that acts on lipids with a phosphoinositol headgroup. Has phosphatase activity towards phosphatidylinositol 3-phosphate and phosphatidylinositol 3,5-bisphosphate. May also dephosphorylate proteins phosphorylated on Ser, Thr, and Tyr residues; Myotubularins
MTNR1A	9606.ENSP00000302811	Melatonin receptor type 1A; High affinity receptor for melatonin. Likely to mediate the reproductive and circadian actions of melatonin. The activity of this receptor is mediated by pertussis toxin sensitive G proteins that inhibit adenylate cyclase activity; Belongs to the G-protein coupled receptor 1 family
MTSS1	9606.ENSP00000322804	Metastasis suppressor protein 1; May be related to cancer progression or tumor metastasis in a variety of organ sites, most likely through an interaction with the actin cytoskeleton; I-BAR domain containing
MTUS2	9606.ENSP00000483729	Microtubule-associated tumor suppressor candidate 2; Binds microtubules. Together with MAPRE1 may target the microtubule depolymerase KIF2C to the plus-end of microtubules. May regulate the dynamics of microtubules at their growing distal tip; In the C-terminal section; belongs to the MTUS1 family
MUC17	9606.ENSP00000302716	Mucin-17; Probably plays a role in maintaining homeostasis on mucosal surfaces; Mucins
MUC21	9606.ENSP00000365473	Mucin-21; Mucin 21, cell surface associated; Mucins
MUC22	9606.ENSP00000455906	Mucin-22; Mucin 22; Mucins
MXRA5	9606.ENSP00000217939	Matrix-remodeling-associated protein 5; In kidney, has anti-inflammatory and anti-fibrotic properties by limiting the induction of chemokines, fibronectin and collagen expression in response to TGB1 and pro-inflammatory stimuli; I-set domain containing
MYH10	9606.ENSP00000353590	Myosin-10; Cellular myosin that appears to play a role in cytokinesis, cell shape, and specialized functions such as secretion and capping. Involved with LARP6 in the stabilization of type I collagen mRNAs for CO1A1 and CO1A2. During cell spreading, plays an important role in cytoskeleton reorganization, focal contacts formation (in the central part but not the margins of spreading cells), and la…
MYH11	9606.ENSP00000379616	Myosin-11; Muscle contraction; Belongs to the TRAFAC class myosin-kinesin ATPase superfamily. Myosin family
MYH2	9606.ENSP00000245503	Myosin-2; Muscle contraction. Required for cytoskeleton organization (By similarity); Myosin heavy chains
MYH3	9606.ENSP00000464317	Myosin-3; Muscle contraction; Belongs to the TRAFAC class myosin-kinesin ATPase superfamily. Myosin family
MYH4	9606.ENSP00000255381	Myosin-4; Muscle contraction; Myosin heavy chains
MYH6	9606.ENSP00000386041	Myosin-6; Muscle contraction; Belongs to the TRAFAC class myosin-kinesin ATPase superfamily. Myosin family
MYH7	9606.ENSP00000347507	Myosin-7; Myosins are actin-based motor molecules with ATPase activity essential for muscle contraction. Forms regular bipolar thick filaments that, together with actin thin filaments, constitute the fundamental contractile unit of skeletal and cardiac muscle; Belongs to the TRAFAC class myosin-kinesin ATPase superfamily. Myosin family
MYH8	9606.ENSP00000384330	Myosin-8; Muscle contraction; Myosin heavy chains
MYH9	9606.ENSP00000216181	Myosin-9; Cellular myosin that appears to play a role in cytokinesis, cell shape, and specialized functions such as secretion and capping. During cell spreading, plays an important role in cytoskeleton reorganization, focal contacts formation (in the margins but not the central part of spreading cells), and lamellipodial retraction; this function is mechanically antagonized by MYH10; Deafness ass…
MYLK	9606.ENSP00000353452	Myosin light chain kinase, smooth muscle; Calcium/calmodulin-dependent myosin light chain kinase implicated in smooth muscle contraction via phosphorylation of myosin light chains (MLC). Also regulates actin-myosin interaction through a non-kinase activity. Phosphorylates PTK2B/PYK2 and myosin light-chains. Involved in the inflammatory response (e.g. apoptosis, vascular permeability, leukocyte di…
MYLK2	9606.ENSP00000365162	Myosin light chain kinase 2, skeletal/cardiac muscle; Implicated in the level of global muscle contraction and cardiac function. Phosphorylates a specific serine in the N- terminus of a myosin light chain
MYLK3	9606.ENSP00000378288	Myosin light chain kinase 3; Kinase that phosphorylates MYL2 in vitro. Promotes sarcomere formation in cardiomyocytes and increases cardiomyocyte contractility (By similarity)
MYO10	9606.ENSP00000421280	Unconventional myosin-X; Myosins are actin-based motor molecules with ATPase activity. Unconventional myosins serve in intracellular movements. MYO10 binds to actin filaments and actin bundles and functions as plus end-directed motor. The tail domain binds to membranous compartments containing phosphatidylinositol 3,4,5-trisphosphate or integrins, and mediates cargo transport along actin filament…
MYO15A	9606.ENSP00000205890	Unconventional myosin-XV; Myosins are actin-based motor molecules with ATPase activity. Unconventional myosins serve in intracellular movements. Their highly divergent tails are presumed to bind to membranous compartments, which would be moved relative to actin filaments. Required for the arrangement of stereocilia in mature hair bundles (By similarity); Belongs to the TRAFAC class myosin-kinesin…
MYO7A	9606.ENSP00000386331	Unconventional myosin-VIIa; Myosins are actin-based motor molecules with ATPase activity. Unconventional myosins serve in intracellular movements. Their highly divergent tails bind to membranous compartments, which are then moved relative to actin filaments. In the retina, plays an important role in the renewal of the outer photoreceptor disks. Plays an important role in the distribution and migr…
MYOC	9606.ENSP00000037502	Myocilin; Secreted glycoprotein regulating the activation of different signaling pathways in adjacent cells to control different processes including cell adhesion, cell-matrix adhesion, cytoskeleton organization and cell migration. Promotes substrate adhesion, spreading and formation of focal contacts. Negatively regulates cell-matrix adhesion and stress fiber assembly through Rho protein signal …
MYOM2	9606.ENSP00000262113	Myomesin-2; Major component of the vertebrate myofibrillar M band. Binds myosin, titin, and light meromyosin. This binding is dose dependent; Fibronectin type III domain containing
MYOT	9606.ENSP00000239926	Myotilin; Component of a complex of multiple actin cross-linking proteins. Involved in the control of myofibril assembly and stability at the Z lines in muscle cells; I-set domain containing
NACA	9606.ENSP00000448035	Nascent polypeptide-associated complex subunit alpha, muscle-specific form; Cardiac- and muscle-specific transcription factor. May act to regulate the expression of genes involved in the development of myotubes. Plays a critical role in ventricular cardiomyocyte expansion and regulates postnatal skeletal muscle growth and regeneration. Involved in the organized assembly of thick and thin filament…
NAIP	9606.ENSP00000428657	Baculoviral IAP repeat-containing protein 1; Anti-apoptotic protein which acts by inhibiting the activities of CASP3, CASP7 and CASP9. Can inhibit the autocleavage of pro-CASP9 and cleavage of pro-CASP3 by CASP9. Capable of inhibiting CASP9 autoproteolysis at 'Asp-315' and decreasing the rate of auto proteolysis at 'Asp-330'. Acts as a mediator of neuronal survival in pathological conditions. Pre…
NCOR1	9606.ENSP00000268712	Nuclear receptor corepressor 1; Mediates transcriptional repression by certain nuclear receptors. Part of a complex which promotes histone deacetylation and the formation of repressive chromatin structures which may impede the access of basal transcription factors. Participates in the transcriptional repressor activity produced by BCL6
NDNF	9606.ENSP00000369014	Protein NDNF; Promotes matrix assembly and cell adhesiveness (By similarity). Promotes neuron migration, growth and survival as well as neurite outgrowth. Promotes endothelial cell survival, vessel formation and plays an important role in the process of revascularization through NOS3-dependent mechanisms
NEFH	9606.ENSP00000311997	Neurofilament heavy polypeptide; Neurofilaments usually contain three intermediate filament proteins: L, M, and H which are involved in the maintenance of neuronal caliber. NF-H has an important function in mature axons that is not subserved by the two smaller NF proteins
NEGR1	9606.ENSP00000350364	Neuronal growth regulator 1; May be involved in cell-adhesion. May function as a trans-neural growth-promoting factor in regenerative axon sprouting in the mammalian brain (By similarity); Belongs to the immunoglobulin superfamily. IgLON family
NFIA	9606.ENSP00000360231	Nuclear factor 1 A-type; Recognizes and binds the palindromic sequence 5'- TTGGCNNNNNGCCAA-3' present in viral and cellular promoters and in the origin of replication of adenovirus type 2. These proteins are individually capable of activating transcription and replication
NFKB1	9606.ENSP00000226574	Nuclear factor NF-kappa-B p105 subunit; NF-kappa-B is a pleiotropic transcription factor present in almost all cell types and is the endpoint of a series of signal transduction events that are initiated by a vast array of stimuli related to many biological processes such as inflammation, immunity, differentiation, cell growth, tumorigenesis and apoptosis. NF-kappa-B is a homo- or heterodimeric co…
NFKB2	9606.ENSP00000358983	Nuclear factor NF-kappa-B p100 subunit; NF-kappa-B is a pleiotropic transcription factor present in almost all cell types and is the endpoint of a series of signal transduction events that are initiated by a vast array of stimuli related to many biological processes such as inflammation, immunity, differentiation, cell growth, tumorigenesis and apoptosis. NF-kappa-B is a homo- or heterodimeric co…
NFKBIE	9606.ENSP00000275015	NF-kappa-B inhibitor epsilon; Inhibits NF-kappa-B by complexing with and trapping it in the cytoplasm. Inhibits DNA-binding of NF-kappa-B p50-p65 and p50-c-Rel complexes
NFKBIZ	9606.ENSP00000325663	NF-kappa-B inhibitor zeta; Involved in regulation of NF-kappa-B transcription factor complexes. Inhibits NF-kappa-B activity without affecting its nuclear translocation upon stimulation. Inhibits DNA-binding of RELA and NFKB1/p50, and of the NF-kappa-B p65-p50 heterodimer and the NF-kappa-B p50-p50 homodimer. Seems also to activate NF- kappa-B-mediated transcription. In vitro, upon association wi…
NFYA	9606.ENSP00000345702	Nuclear transcription factor Y subunit alpha; Component of the sequence-specific heterotrimeric transcription factor (NF-Y) which specifically recognizes a 5'- CCAAT-3' box motif found in the promoters of its target genes. NF- Y can function as both an activator and a repressor, depending on its interacting cofactors. NF-YA positively regulates the transcription of the core clock component ARNTL/…
NID2	9606.ENSP00000216286	Nidogen-2; Cell adhesion glycoprotein which is widely distributed in basement membranes. Binds to collagens I and IV, to perlecan and to laminin 1. Does not bind fibulins. It probably has a role in cell-extracellular matrix interactions
NKD1	9606.ENSP00000268459	Protein naked cuticle homolog 1; Cell autonomous antagonist of the canonical Wnt signaling pathway. May activate a second Wnt signaling pathway that controls planar cell polarity; EF-hand domain containing
NME8	9606.ENSP00000199447	Thioredoxin domain-containing protein 3; Probably required during the final stages of sperm tail maturation in the testis and/or epididymis, where extensive disulfide bonding of fibrous sheath (FS) proteins occurs. May be involved in the reduction of disulfide bonds within the sperm FS components. In vitro, it has neither NDP kinase nor reducing activity on disulfide bonds; NME/NM23 family
NOLC1	9606.ENSP00000385410	Nucleolar and coiled-body phosphoprotein 1; Nucleolar protein that acts as a regulator of RNA polymerase I by connecting RNA polymerase I with enzymes responsible for ribosomal processing and modification. Required for neural crest specification: following monoubiquitination by the BCR(KBTBD8) complex, associates with TCOF1 and acts as a platform to connect RNA polymerase I with enzymes responsib…
NOTCH1	9606.ENSP00000277541	Neurogenic locus notch homolog protein 1; Functions as a receptor for membrane-bound ligands Jagged1, Jagged2 and Delta1 to regulate cell-fate determination. Upon ligand activation through the released notch intracellular domain (NICD) it forms a transcriptional activator complex with RBPJ/RBPSUH and activates genes of the enhancer of split locus. Affects the implementation of differentiation, pr…
NOTCH2	9606.ENSP00000256646	Neurogenic locus notch homolog protein 2; Functions as a receptor for membrane-bound ligands Jagged1, Jagged2 and Delta1 to regulate cell-fate determination. Upon ligand activation through the released notch intracellular domain (NICD) it forms a transcriptional activator complex with RBPJ/RBPSUH and activates genes of the enhancer of split locus. Affects the implementation of differentiation, pr…
NPDC1	9606.ENSP00000360660	Neural proliferation differentiation and control protein 1; Suppresses oncogenic transformation in neural and non- neural cells and down-regulates neural cell proliferation. Might be involved in transcriptional regulation (By similarity); Belongs to the NPDC1/cab-1 family
NPHS1	9606.ENSP00000368190	Nephrin; Seems to play a role in the development or function of the kidney glomerular filtration barrier. Regulates glomerular vascular permeability. May anchor the podocyte slit diaphragm to the actin cytoskeleton. Plays a role in skeletal muscle formation through regulation of myoblast fusion (By similarity); C2-set domain containing
NPR2	9606.ENSP00000341083	Atrial natriuretic peptide receptor 2; Receptor for the C-type natriuretic peptide NPPC/CNP hormone. Has guanylate cyclase activity upon binding of its ligand. May play a role in the regulation of skeletal growth; DENN/MADD domain containing
NPR3	9606.ENSP00000265074	Atrial natriuretic peptide receptor 3; Receptor for the natriuretic peptide hormones, binding with similar affinities atrial natriuretic peptide NPPA/ANP, brain natriuretic peptide NPPB/BNP, and C-type natriuretic peptide NPPC/CNP. May function as a clearance receptor for NPPA, NPPB and NPPC, regulating their local concentrations and effects. May regulate diuresis, blood pressure and skeletal dev…
NRP1	9606.ENSP00000265371	Neuropilin-1; The membrane-bound isoform 1 is a receptor involved in the development of the cardiovascular system, in angiogenesis, in the formation of certain neuronal circuits and in organogenesis outside the nervous system. It mediates the chemorepulsant activity of semaphorins. It binds to semaphorin 3A, The PLGF-2 isoform of PGF, The VEGF165 isoform of VEGFA and VEGFB. Coexpression with KDR …
NRSN1	9606.ENSP00000367739	Neurensin-1; May play an important role in neural organelle transport, and in transduction of nerve signals or in nerve growth. May play a role in neurite extension. May play a role in memory consolidation (By similarity); Belongs to the VMP family
NRXN2	9606.ENSP00000265459	Neurexin-2; Neuronal cell surface protein that may be involved in cell recognition and cell adhesion. May mediate intracellular signaling; Neurexins
NRXN3	9606.ENSP00000451648	Neurexin-3; Neuronal cell surface protein that may be involved in cell recognition and cell adhesion. May mediate intracellular signaling; Neurexins
NSA2	9606.ENSP00000483484	Ribosome biogenesis protein NSA2 homolog; Involved in the biogenesis of the 60S ribosomal subunit. May play a part in the quality control of pre-60S particles (By similarity)
NTN1	9606.ENSP00000173229	Netrin-1; Netrins control guidance of CNS commissural axons and peripheral motor axons. Its association with either DCC or some UNC5 receptors will lead to axon attraction or repulsion, respectively. It also serve as a survival factor via its association with its receptors which prevent the initiation of apoptosis. Involved in tumorigenesis by regulating apoptosis
NUAK1	9606.ENSP00000261402	NUAK family SNF1-like kinase 1; Serine/threonine-protein kinase involved in various processes such as cell adhesion, regulation of cell ploidy and senescence, cell proliferation and tumor progression. Phosphorylates ATM, CASP6, LATS1, PPP1R12A and p53/TP53. Acts as a regulator of cellular senescence and cellular ploidy by mediating phosphorylation of 'Ser-464' of LATS1, thereby controlling its st…
NUP153	9606.ENSP00000444029	Nuclear pore complex protein Nup153; Component of the nuclear pore complex (NPC), a complex required for the trafficking across the nuclear envelope. Functions as a scaffolding element in the nuclear phase of the NPC essential for normal nucleocytoplasmic transport of proteins and mRNAs. Involved in the quality control and retention of unspliced mRNAs in the nucleus; in association with TPR, regu…
NWD2	9606.ENSP00000309501	NACHT and WD repeat domain containing 2
NXF1	9606.ENSP00000436679	Nuclear RNA export factor 1; Involved in the nuclear export of mRNA species bearing retroviral constitutive transport elements (CTE) and in the export of mRNA from the nucleus to the cytoplasm (TAP/NFX1 pathway). The NXF1-NXT1 heterodimer is involved in the export of HSP70 mRNA in conjunction with ALYREF/THOC4 and THOC5 components of the TREX complex. ALYREF/THOC4-bound mRNA is thought to be tran…
OBSCN	9606.ENSP00000455507	Obscurin, cytoskeletal calmodulin and titin-interacting RhoGEF; Fibronectin type III domain containing
OIT3	9606.ENSP00000333900	Oncoprotein-induced transcript 3 protein; May be involved in hepatocellular function and development
OLFM3	9606.ENSP00000345192	Noelin-3; Olfactomedin 3
ONECUT1	9606.ENSP00000302630	Hepatocyte nuclear factor 6; Transcriptional activator. Binds the consensus sequence 5'-DHWATTGAYTWWD-3' on a variety of gene promoters such as those of HNF3B and TTR. Important for liver genes transcription; Belongs to the CUT homeobox family
ONECUT2	9606.ENSP00000419185	One cut domain family member 2; Transcriptional activator. Activates the transcription of a number of liver genes such as HNF3B; CUT class homeoboxes and pseudogenes
OPN4	9606.ENSP00000361141	Melanopsin; Photoreceptor required for regulation of circadian rhythm. Contributes to pupillar reflex and other non-image forming responses to light. May be able to isomerize covalently bound all- trans retinal back to 11-cis retinal (By similarity); Belongs to the G-protein coupled receptor 1 family. Opsin subfamily
P4HA1	9606.ENSP00000263556	Prolyl 4-hydroxylase subunit alpha-1; Catalyzes the post-translational formation of 4- hydroxyproline in -Xaa-Pro-Gly- sequences in collagens and other proteins; Belongs to the P4HA family
PAM	9606.ENSP00000306100	Peptidyl-glycine alpha-amidating monooxygenase; Bifunctional enzyme that catalyzes 2 sequential steps in C-terminal alpha-amidation of peptides. The monooxygenase part produces an unstable peptidyl(2-hydroxyglycine) intermediate that is dismutated to glyoxylate and the corresponding desglycine peptide amide by the lyase part. C-terminal amidation of peptides such as neuropeptides is essential for…
PARP4	9606.ENSP00000371419	poly(ADP-ribose) polymerase family member 4
PBRM1	9606.ENSP00000378307	Protein polybromo-1; Involved in transcriptional activation and repression of select genes by chromatin remodeling (alteration of DNA-nucleosome topology). Required for the stability of the SWI/SNF chromatin remodeling complex SWI/SNF-B (PBAF). Acts as a negative regulator of cell proliferation; Bromodomain containing
PCDH19	9606.ENSP00000362125	Protocadherin-19; Potential calcium-dependent cell-adhesion protein; Non-clustered protocadherins
PCDHGA2	9606.ENSP00000378077	Protocadherin gamma-A2; Potential calcium-dependent cell-adhesion protein. May be involved in the establishment and maintenance of specific neuronal connections in the brain; Clustered protocadherins
PCDHGB3	9606.ENSP00000461862	Protocadherin gamma-B3; Potential calcium-dependent cell-adhesion protein. May be involved in the establishment and maintenance of specific neuronal connections in the brain; Clustered protocadherins
PCF11	9606.ENSP00000298281	Pre-mRNA cleavage complex 2 protein Pcf11; Component of pre-mRNA cleavage complex II
PCNX	9606.ENSP00000304192	Pecanex-like protein 1; Pecanex homolog (Drosophila); Belongs to the pecanex family
PCSK1	9606.ENSP00000308024	Neuroendocrine convertase 1; Involved in the processing of hormone and other protein precursors at sites comprised of pairs of basic amino acid residues. Substrates include POMC, renin, enkephalin, dynorphin, somatostatin, insulin and AGRP; Belongs to the peptidase S8 family. Furin subfamily
PCSK5	9606.ENSP00000446280	Proprotein convertase subtilisin/kexin type 5; Serine endoprotease that processes various proproteins by cleavage at paired basic amino acids, recognizing the RXXX[KR]R consensus motif. Likely functions in the constitutive and regulated secretory pathways. Plays an essential role in pregnancy establishment by proteolytic activation of a number of important factors such as BMP2, CALD1 and alpha-in…
PDE10A	9606.ENSP00000438284	cAMP and cAMP-inhibited cGMP 3',5'-cyclic phosphodiesterase 10A; Plays a role in signal transduction by regulating the intracellular concentration of cyclic nucleotides. Can hydrolyze both cAMP and cGMP, but has higher affinity for cAMP and is more efficient with cAMP as substrate. May play a critical role in regulating cAMP and cGMP levels in the striatum, a region of the brain that contributes …
PDE4B	9606.ENSP00000332116	cAMP-specific 3',5'-cyclic phosphodiesterase 4B; Hydrolyzes the second messenger cAMP, which is a key regulator of many important physiological processes. May be involved in mediating central nervous system effects of therapeutic agents ranging from antidepressants to antiasthmatic and anti-inflammatory agents; Phosphodiesterases
PDE4D	9606.ENSP00000345502	cAMP-specific 3',5'-cyclic phosphodiesterase 4D; Hydrolyzes the second messenger cAMP, which is a key regulator of many important physiological processes; Belongs to the cyclic nucleotide phosphodiesterase family. PDE4 subfamily
PDGFRA	9606.ENSP00000257290	Platelet-derived growth factor receptor alpha; Tyrosine-protein kinase that acts as a cell-surface receptor for PDGFA, PDGFB and PDGFC and plays an essential role in the regulation of embryonic development, cell proliferation, survival and chemotaxis. Depending on the context, promotes or inhibits cell proliferation and cell migration. Plays an important role in the differentiation of bone marrow…
PDLIM1	9606.ENSP00000360305	PDZ and LIM domain protein 1; Cytoskeletal protein that may act as an adapter that brings other proteins (like kinases) to the cytoskeleton. Involved in assembly, disassembly and directioning of stress fibers in fibroblasts. Required for the localization of ACTN1 and PALLD to stress fibers. Required for cell migration and in maintaining cell polarity of fibroblasts (By similarity); LIM domain con…
PDLIM7	9606.ENSP00000348099	PDZ and LIM domain protein 7; May function as a scaffold on which the coordinated assembly of proteins can occur. May play a role as an adapter that, via its PDZ domain, localizes LIM-binding proteins to actin filaments of both skeletal muscle and nonmuscle tissues. Involved in both of the two fundamental mechanisms of bone formation, direct bone formation (e.g. embryonic flat bones mandible and …
PDZRN3	9606.ENSP00000263666	E3 ubiquitin-protein ligase PDZRN3; E3 ubiquitin-protein ligase. Plays an important role in regulating the surface level of MUSK on myotubes. Mediates the ubiquitination of MUSK, promoting its endocytosis and lysosomal degradation. Might contribute to terminal myogenic differentiation; PDZ domain containing
PDZRN4	9606.ENSP00000384197	PDZ domain containing ring finger 4
PGLYRP2	9606.ENSP00000345968	N-acetylmuramoyl-L-alanine amidase; May play a scavenger role by digesting biologically active peptidoglycan (PGN) into biologically inactive fragments. Has no direct bacteriolytic activity; Belongs to the N-acetylmuramoyl-L-alanine amidase 2 family
PHLDB1	9606.ENSP00000354498	Pleckstrin homology like domain family B member 1
PKD1	9606.ENSP00000262304	Polycystin-1; Involved in renal tubulogenesis. Involved in fluid-flow mechanosensation by the primary cilium in renal epithelium (By similarity). Acts as a regulator of cilium length, together with PKD2 (By similarity). The dynamic control of cilium length is essential in the regulation of mechanotransductive signaling (By similarity). The cilium length response creates a negative feedback loop w…
PKD2	9606.ENSP00000237596	Polycystin-2; Functions as a cation channel involved in fluid-flow mechanosensation by the primary cilium in renal epithelium. Functions as outward-rectifying K(+) channel, but is also permeable to Ca(2+), and to a much lesser degree also to Na(+). May contribute to the release of Ca(2+) stores from the endoplasmic reticulum. Together with TRPV4, forms mechano- and thermosensitive channels in cil…
PKD2L1	9606.ENSP00000325296	Polycystic kidney disease 2-like 1 protein; Pore-forming subunit of a ciliary calcium channel that controls calcium concentration within primary cilia without affecting cytoplasmic calcium concentration. Forms a heterodimer with PKD1L1 in primary cilia and forms a calcium-permeant ciliary channel that regulates sonic hedgehog/SHH signaling and GLI2 transcription. May act as a sour taste receptor …
PLB1	9606.ENSP00000330442	Phospholipase B1, membrane-associated; Membrane-associated phospholipase. Exhibits a calcium- independent broad substrate specificity including phospholipase A2/lysophospholipase activity. Preferential hydrolysis at the sn-2 position of diacylphospholipids and diacyglycerol, whereas it shows no positional specificity toward triacylglycerol. Exhibits also esterase activity toward p-nitrophenyl. Ma…
PLEKHG7	9606.ENSP00000344961	Pleckstrin homology and RhoGEF domain containing G7
PLXNA2	9606.ENSP00000356000	Plexin-A2; Coreceptor for SEMA3A and SEMA6A. Necessary for signaling by SEMA6A and class 3 semaphorins and subsequent remodeling of the cytoskeleton. Plays a role in axon guidance, invasive growth and cell migration. Class 3 semaphorins bind to a complex composed of a neuropilin and a plexin. The plexin modulates the affinity of the complex for specific semaphorins, and its cytoplasmic domain is …
PLXNA4	9606.ENSP00000352882	Plexin-A4; Coreceptor for SEMA3A. Necessary for signaling by class 3 semaphorins and subsequent remodeling of the cytoskeleton. Plays a role in axon guidance in the developing nervous system. Class 3 semaphorins bind to a complex composed of a neuropilin and a plexin. The plexin modulates the affinity of the complex for specific semaphorins, and its cytoplasmic domain is required for the activati…
PLXNB1	9606.ENSP00000351338	Plexin-B1; Receptor for SEMA4D. Plays a role in RHOA activation and subsequent changes of the actin cytoskeleton. Plays a role in axon guidance, invasive growth and cell migration; Belongs to the plexin family
PNISR	9606.ENSP00000358242	Arginine/serine-rich protein PNISR; PNN interacting serine and arginine rich protein; Belongs to the splicing factor SR family
PNLIP	9606.ENSP00000358223	Pancreatic lipase; Belongs to the AB hydrolase superfamily. Lipase family
PNLIPRP1	9606.ENSP00000433933	Inactive pancreatic lipase-related protein 1; May function as inhibitor of dietary triglyceride digestion. Lacks detectable lipase activity towards triglycerides, diglycerides, phosphatidylcholine, galactolipids or cholesterol esters (in vitro) (By similarity); Belongs to the AB hydrolase superfamily. Lipase family
PNO1	9606.ENSP00000263657	RNA-binding protein PNO1; Positively regulates dimethylation of two adjacent adenosines in the loop of a conserved hairpin near the 3'-end of 18S rRNA
POLR2A	9606.ENSP00000480158	DNA-directed RNA polymerase II subunit RPB1; DNA-dependent RNA polymerase catalyzes the transcription of DNA into RNA using the four ribonucleoside triphosphates as substrates. Largest and catalytic component of RNA polymerase II which synthesizes mRNA precursors and many functional non-coding RNAs. Forms the polymerase active center together with the second largest subunit. Pol II is the central…
POSTN	9606.ENSP00000369071	Periostin; Induces cell attachment and spreading and plays a role in cell adhesion. Enhances incorporation of BMP1 in the fibronectin matrix of connective tissues, and subsequent proteolytic activation of lysyl oxidase LOX (By similarity); Gla domain containing
PPAP2B	9606.ENSP00000360296	Phospholipid phosphatase 3; Catalyzes the conversion of phosphatidic acid (PA) to diacylglycerol (DG). In addition it hydrolyzes lysophosphatidic acid (LPA), ceramide-1-phosphate (C-1-P) and sphingosine-1- phosphate (S-1-P). The relative catalytic efficiency is LPA = PA > C-1-P > S-1-P. May be involved in cell adhesion and in cell-cell interactions
PPAP2C	9606.ENSP00000329697	Phospholipid phosphatase 2; Catalyzes the conversion of phosphatidic acid (PA) to diacylglycerol (DG). In addition it hydrolyzes lysophosphatidic acid (LPA), ceramide-1-phosphate (C-1-P) and sphingosine-1- phosphate (S-1-P). The relative catalytic efficiency is PA > C-1-P > LPA > S-1-P; Belongs to the PA-phosphatase related phosphoesterase family
PPIC	9606.ENSP00000303057	Peptidyl-prolyl cis-trans isomerase C; PPIases accelerate the folding of proteins. It catalyzes the cis-trans isomerization of proline imidic peptide bonds in oligopeptides; Cyclophilin peptidylprolyl isomerases
PPP1R27	9606.ENSP00000331065	Protein phosphatase 1 regulatory subunit 27; Inhibits phosphatase activity of protein phosphatase 1 (PP1) complexes; Ankyrin repeat domain containing
PPP1R3D	9606.ENSP00000360035	Protein phosphatase 1 regulatory subunit 3D; Seems to act as a glycogen-targeting subunit for PP1. PP1 is essential for cell division, and participates in the regulation of glycogen metabolism, muscle contractility and protein synthesis; Protein phosphatase 1 regulatory subunits
PRB4	9606.ENSP00000279575	Basic salivary proline-rich protein 4; Proline rich protein BstNI subfamily 4
PRDM2	9606.ENSP00000235372	PR domain zinc finger protein 2; S-adenosyl-L-methionine-dependent histone methyltransferase that specifically methylates 'Lys-9' of histone H3. May function as a DNA-binding transcription factor. Binds to the macrophage-specific TPA-responsive element (MTE) of the HMOX1 (heme oxygenase 1) gene and may act as a transcriptional activator of this gene; Belongs to the class V-like SAM-binding methyl…
PRG4	9606.ENSP00000399679	Proteoglycan 4; Plays a role in boundary lubrication within articulating joints. Prevents protein deposition onto cartilage from synovial fluid by controlling adhesion-dependent synovial growth and inhibiting the adhesion of synovial cells to the cartilage surface
PRKAR2B	9606.ENSP00000265717	cAMP-dependent protein kinase type II-beta regulatory subunit; Regulatory subunit of the cAMP-dependent protein kinases involved in cAMP signaling in cells. Type II regulatory chains mediate membrane association by binding to anchoring proteins, including the MAP2 kinase
PRKG1	9606.ENSP00000363092	cGMP-dependent protein kinase 1; Serine/threonine protein kinase that acts as key mediator of the nitric oxide (NO)/cGMP signaling pathway. GMP binding activates PRKG1, which phosphorylates serines and threonines on many cellular proteins. Numerous protein targets for PRKG1 phosphorylation are implicated in modulating cellular calcium, but the contribution of each of these targets may vary substa…
PRRC2C	9606.ENSP00000343629	Protein PRRC2C; Proline rich coiled-coil 2C
PRRT1	9606.ENSP00000211413	Interferon induced transmembrane protein domain containing; Belongs to the CD225/Dispanin family
PRSS12	9606.ENSP00000296498	Neurotrypsin; Plays a role in neuronal plasticity and the proteolytic action may subserve structural reorganizations associated with learning and memory operations; Belongs to the peptidase S1 family
PRTG	9606.ENSP00000373937	Protogenin; May play a role in anteroposterior axis elongation; Fibronectin type III domain containing
PRUNE2	9606.ENSP00000365908	Protein prune homolog 2; May play an important role in regulating differentiation, survival and aggressiveness of the tumor cells; BCH domain containing
PSKH1	9606.ENSP00000291041	Serine/threonine-protein kinase H1; May be a SFC-associated serine kinase (splicing factor compartment-associated serine kinase) with a role in intranuclear SR protein (non-snRNP splicing factors containing a serine/arginine-rich domain) trafficking and pre-mRNA processing; Belongs to the protein kinase superfamily. CAMK Ser/Thr protein kinase family
PTN	9606.ENSP00000341170	Pleiotrophin; Secreted growth factor that induces neurite outgrowth and which is mitogenic for fibroblasts, epithelial, and endothelial cells. Binds anaplastic lymphoma kinase (ALK) which induces MAPK pathway activation, an important step in the anti-apoptotic signaling of PTN and regulation of cell proliferation. Binds to cell-surface target proteins via their chondroitin sulfate groups. Down-re…
PTPN13	9606.ENSP00000394794	Tyrosine-protein phosphatase non-receptor type 13; Tyrosine phosphatase which regulates negatively FAS- induced apoptosis and NGFR-mediated pro-apoptotic signaling. May regulate phosphoinositide 3-kinase (PI3K) signaling through dephosphorylation of PIK3R2; FERM domain containing
PTPN5	9606.ENSP00000351342	Tyrosine-protein phosphatase non-receptor type 5; May regulate the activity of several effector molecules involved in synaptic plasticity and neuronal cell survival, including MAPKs, Src family kinases and NMDA receptors; Belongs to the protein-tyrosine phosphatase family. Non-receptor class subfamily
PTPRC	9606.ENSP00000411355	Receptor-type tyrosine-protein phosphatase C; Protein tyrosine-protein phosphatase required for T-cell activation through the antigen receptor. Acts as a positive regulator of T-cell coactivation upon binding to DPP4. The first PTPase domain has enzymatic activity, while the second one seems to affect the substrate specificity of the first one. Upon T-cell activation, recruits and dephosphorylate…
PTPRG	9606.ENSP00000418112	Receptor-type tyrosine-protein phosphatase gamma; Possesses tyrosine phosphatase activity; Fibronectin type III domain containing
PTPRM	9606.ENSP00000463325	Receptor-type tyrosine-protein phosphatase mu; Involved in cell-cell adhesion through homophilic interactions. May play a key role in signal transduction and growth control; Fibronectin type III domain containing
PTPRR	9606.ENSP00000283228	Receptor-type tyrosine-protein phosphatase R; Sequesters mitogen-activated protein kinases (MAPKs) such as MAPK1, MAPK3 and MAPK14 in the cytoplasm in an inactive form. The MAPKs bind to a dephosphorylated kinase interacting motif, phosphorylation of which by the protein kinase A complex releases the MAPKs for activation and translocation into the nucleus (By similarity); Protein tyrosine phospha…
PTTG1IP	9606.ENSP00000328325	Pituitary tumor-transforming gene 1 protein-interacting protein; May facilitate PTTG1 nuclear translocation
PXDN	9606.ENSP00000252804	Peroxidasin homolog; Displays low peroxidase activity and is likely to participate in H(2)O(2) metabolism and peroxidative reactions in the cardiovascular system. Plays a role in extracellular matrix formation; I-set domain containing
PXN	9606.ENSP00000267257	Paxillin; Cytoskeletal protein involved in actin-membrane attachment at sites of cell adhesion to the extracellular matrix (focal adhesion); Belongs to the paxillin family
QRFPR	9606.ENSP00000377948	Pyroglutamylated RFamide peptide receptor; Receptor for the orexigenic neuropeptide QRFP. The activity of this receptor is mediated by G proteins that modulate adenylate cyclase activity and intracellular calcium levels
RAB1A	9606.ENSP00000387286	Ras-related protein Rab-1A; The small GTPases Rab are key regulators of intracellular membrane trafficking, from the formation of transport vesicles to their fusion with membranes. Rabs cycle between an inactive GDP-bound form and an active GTP-bound form that is able to recruit to membranes different sets of downstream effectors directly responsible for vesicle formation, movement, tethering and…
RAB2A	9606.ENSP00000262646	Ras-related protein Rab-2A; Required for protein transport from the endoplasmic reticulum to the Golgi complex; RAB, member RAS oncogene GTPases
RAPGEF6	9606.ENSP00000296859	Rap guanine nucleotide exchange factor 6; Guanine nucleotide exchange factor (GEF) for Rap1A, Rap2A and M-Ras GTPases. Does not interact with cAMP; PDZ domain containing
RASAL2	9606.ENSP00000356621	Ras GTPase-activating protein nGAP; Inhibitory regulator of the Ras-cyclic AMP pathway; C2 and RasGAP domain containing
RASEF	9606.ENSP00000365630	Ras and EF-hand domain-containing protein; Binds predominantly GDP, and also GTP; EF-hand domain containing
RASL11B	9606.ENSP00000248706	Ras-like protein family member 11B; RAS like family 11 member B
RBM10	9606.ENSP00000328848	RNA-binding protein 10; May be involved in post-transcriptional processing, most probably in mRNA splicing. Binds to RNA homopolymers, with a preference for poly(G) and poly(U) and little for poly(A) (By similarity). May bind to specific miRNA hairpins; G-patch domain containing
RBM25	9606.ENSP00000261973	RNA-binding protein 25; RNA-binding protein that acts as a regulator of alternative pre-mRNA splicing. Involved in apoptotic cell death through the regulation of the apoptotic factor BCL2L1 isoform expression. Modulates the ratio of proapoptotic BCL2L1 isoform S to antiapoptotic BCL2L1 isoform L mRNA expression. When overexpressed, stimulates proapoptotic BCL2L1 isoform S 5'-splice site (5'-ss) s…
RBM41	9606.ENSP00000361557	RNA-binding protein 41; May bind RNA; RNA binding motif containing
RBM5	9606.ENSP00000343054	RNA-binding protein 5; Component of the spliceosome A complex. Regulates alternative splicing of a number of mRNAs. May modulate splice site pairing after recruitment of the U1 and U2 snRNPs to the 5' and 3' splice sites of the intron. May both positively and negatively regulate apoptosis by regulating the alternative splicing of several genes involved in this process, including FAS and CASP2/cas…
RECK	9606.ENSP00000367202	Reversion-inducing cysteine-rich protein with Kazal motifs; Negatively regulates matrix metalloproteinase-9 (MMP-9) by suppressing MMP-9 secretion and by direct inhibition of its enzymatic activity. RECK down-regulation by oncogenic signals may facilitate tumor invasion and metastasis. Appears to also regulate MMP-2 and MT1-MMP, which are involved in cancer progression
RECQL	9606.ENSP00000416739	ATP-dependent DNA helicase Q1; DNA helicase that may play a role in the repair of DNA that is damaged by ultraviolet light or other mutagens. Exhibits a magnesium-dependent ATP-dependent DNA-helicase activity that unwinds single- and double-stranded DNA in a 3'-5' direction; Belongs to the helicase family. RecQ subfamily
REG1B	9606.ENSP00000303206	Lithostathine-1-beta; Might act as an inhibitor of spontaneous calcium carbonate precipitation. May be associated with neuronal sprouting in brain, and with brain and pancreas regeneration; C-type lectin domain containing
RELN	9606.ENSP00000392423	Reelin; Extracellular matrix serine protease that plays a role in layering of neurons in the cerebral cortex and cerebellum. Regulates microtubule function in neurons and neuronal migration. Affects migration of sympathetic preganglionic neurons in the spinal cord, where it seems to act as a barrier to neuronal migration. Enzymatic activity is important for the modulation of cell adhesion. Bindin…
REM1	9606.ENSP00000201979	GTP-binding protein REM 1; Promotes endothelial cell sprouting and actin cytoskeletal reorganization. May be involved in angiogenesis. May function in Ca(2+) signaling; RGK type GTPase family
RERE	9606.ENSP00000338629	Arginine-glutamic acid dipeptide repeats protein; Plays a role as a transcriptional repressor during development. May play a role in the control of cell survival. Overexpression of RERE recruits BAX to the nucleus particularly to POD and triggers caspase-3 activation, leading to cell death; GATA zinc finger domain containing
RERG	9606.ENSP00000256953	Ras-related and estrogen-regulated growth inhibitor; Binds GDP/GTP and possesses intrinsic GTPase activity. Has higher affinity for GDP than for GTP. In cell lines overexpression leads to a reduction in the rate of proliferation, colony formation and in tumorigenic potential; RAS type GTPase family
RFC1	9606.ENSP00000371321	Replication factor C subunit 1; The elongation of primed DNA templates by DNA polymerase delta and epsilon requires the action of the accessory proteins PCNA and activator 1. This subunit binds to the primer-template junction. Binds the PO-B transcription element as well as other GA rich DNA sequences. Could play a role in DNA transcription regulation as well as DNA replication and/or repair. Can…
RGS12	9606.ENSP00000339381	Regulator of G-protein signaling 12; Regulates G protein-coupled receptor signaling cascades. Inhibits signal transduction by increasing the GTPase activity of G protein alpha subunits, thereby driving them into their inactive GDP-bound form; PDZ domain containing
RGS22	9606.ENSP00000354109	Regulator of G-protein signaling 22; Inhibits signal transduction by increasing the GTPase activity of G protein alpha subunits thereby driving them into their inactive GDP-bound form; Regulators of G-protein signaling
RGS3	9606.ENSP00000363255	Regulator of G-protein signaling 3; Down-regulates signaling from heterotrimeric G-proteins by increasing the GTPase activity of the alpha subunits, thereby driving them into their inactive GDP-bound form. Down-regulates G- protein-mediated release of inositol phosphates and activation of MAP kinases; C2 domain containing
RHOBTB3	9606.ENSP00000369318	Rho-related BTB domain-containing protein 3; Rab9-regulated ATPase required for endosome to Golgi transport. Involved in transport vesicle docking at the Golgi complex, possibly by participating in release M6PRBP1/TIP47 from vesicles to permit their efficient docking and fusion at the Golgi. Specifically binds Rab9, but not other Rab proteins. Has low intrinsic ATPase activity due to autoinhibiti…
RHOU	9606.ENSP00000355652	Rho-related GTP-binding protein RhoU; Acts upstream of PAK1 to regulate the actin cytoskeleton, adhesion turnover and increase cell migration. Stimulates quiescent cells to reenter the cell cycle. Has no detectable GTPase activity but its high intrinsic guanine nucleotide exchange activity suggests it is constitutively GTP- bound. Plays a role in the regulation of cell morphology and cytoskeletal…
RIMBP2	9606.ENSP00000261655	RIMS-binding protein 2; Plays a role in the synaptic transmission as bifunctional linker that interacts simultaneously with RIMS1, RIMS2, CACNA1D and CACNA1B; Protein phosphatase 1 regulatory subunits
RNF103	9606.ENSP00000237455	E3 ubiquitin-protein ligase RNF103; Acts as an E2-dependent E3 ubiquitin-protein ligase, probably involved in the ER-associated protein degradation pathway; Ring finger proteins
RNF111	9606.ENSP00000453872	E3 ubiquitin-protein ligase Arkadia; E3 ubiquitin-protein ligase. Required for mesoderm patterning during embryonic development (By similarity). Acts as an enhancer of the transcriptional responses of the SMAD2/SMAD3 effectors, which are activated downstream of BMP. Acts by mediating ubiquitination and degradation of SMAD inhibitors such as SMAD7, inducing their proteasomal degradation and thereb…
RNF144A	9606.ENSP00000321330	E3 ubiquitin-protein ligase RNF144A; E3 ubiquitin-protein ligase which accepts ubiquitin from E2 ubiquitin-conjugating enzymes UBE2L3 and UBE2L6 in the form of a thioester and then directly transfers the ubiquitin to targeted substrates. Mediates the ubiquitination and degradation of the DNA damage kinase PRKDC
RNF19A	9606.ENSP00000428968	E3 ubiquitin-protein ligase RNF19A; E3 ubiquitin-protein ligase which accepts ubiquitin from E2 ubiquitin-conjugating enzymes UBE2L3 and UBE2L6 in the form of a thioester and then directly transfers the ubiquitin to targeted substrates, such as SNCAIP or CASR. Specifically ubiquitinates pathogenic SOD1 variants, which leads to their proteasomal degradation and to neuronal protection; Belongs to t…
RNF207	9606.ENSP00000367173	RING finger protein 207; Plays a role in cardiac repolarization possibly by stabilizing membrane expression of the potassium channel KCNH2/HERG, or by assisting its synthesis, folding or export from the endoplasmic reticulum, in a heat shock protein-dependent manner; Ring finger proteins
RNF43	9606.ENSP00000463069	E3 ubiquitin-protein ligase RNF43; E3 ubiquitin-protein ligase that acts as a negative regulator of the Wnt signaling pathway by mediating the ubiquitination, endocytosis and subsequent degradation of Wnt receptor complex components Frizzled. Acts on both canonical and non-canonical Wnt signaling pathway. Acts as a tumor suppressor in the intestinal stem cell zone by inhibiting the Wnt signaling …
RNF44	9606.ENSP00000274811	Ring finger protein 44
ROCK1	9606.ENSP00000382697	Rho-associated protein kinase 1; Protein kinase which is a key regulator of actin cytoskeleton and cell polarity. Involved in regulation of smooth muscle contraction, actin cytoskeleton organization, stress fiber and focal adhesion formation, neurite retraction, cell adhesion and motility via phosphorylation of DAPK3, GFAP, LIMK1, LIMK2, MYL9/MLC2, PFN1 and PPP1R12A. Phosphorylates FHOD1 and acts…
RORB	9606.ENSP00000366093	Nuclear receptor ROR-beta; Nuclear receptor that binds DNA as a monomer to ROR response elements (RORE) containing a single core motif half-site 5'-AGGTCA-3' preceded by a short A-T-rich sequence. Considered to have intrinsic transcriptional activity, have some natural ligands such as all-trans retinoic acid (ATRA) and other retinoids which act as inverse agonists repressing the transcriptional a…
RPGR	9606.ENSP00000367766	X-linked retinitis pigmentosa GTPase regulator; Could be a guanine-nucleotide releasing factor. Plays a role in ciliogenesis. Probably regulates cilia formation by regulating actin stress filaments and cell contractility. Plays an important role in photoreceptor integrity. May play a critical role in spermatogenesis and in intraflagellar transport processes (By similarity). May be involved in mic…
RPGRIP1L	9606.ENSP00000369257	Protein fantom; Negatively regulates signaling through the G-protein coupled thromboxane A2 receptor (TBXA2R). May be involved in mechanisms like programmed cell death, craniofacial development, patterning of the limbs, and formation of the left- right axis (By similarity). Involved in the organization of apical junctions; the function is proposed to implicate a NPHP1-4-8 module. Does not seem to…
RPL15	9606.ENSP00000309334	Ribosomal protein L15
RPL35A	9606.ENSP00000419117	60S ribosomal protein L35a; Required for the proliferation and viability of hematopoietic cells. Plays a role in 60S ribosomal subunit formation. The protein was found to bind to both initiator and elongator tRNAs and consequently was assigned to the P site or P and A site
RREB1	9606.ENSP00000369270	Ras-responsive element-binding protein 1; Transcription factor that binds specifically to the RAS- responsive elements (RRE) of gene promoters. May be involved in Ras/Raf-mediated cell differentiation by enhancing calcitonin expression. Represses the angiotensinogen gene. Negatively regulates the transcriptional activity of AR. Potentiates the transcriptional activity of NEUROD1; Zinc fingers C2H…
RSL24D1	9606.ENSP00000260443	Probable ribosome biogenesis protein RLP24; Involved in the biogenesis of the 60S ribosomal subunit. Ensures the docking of GTPBP4/NOG1 to pre-60S particles (By similarity); Belongs to the eukaryotic ribosomal protein eL24 family
RSPH4A	9606.ENSP00000229554	Radial spoke head protein 4 homolog A; Probable component of the axonemal radial spoke head. Radial spokes are regularly spaced along cilia, sperm and flagella axonemes. They consist of a thin stalk which is attached to a subfiber of the outer doublet microtubule, and a bulbous head which is attached to the stalk and appears to interact with the projections from the central pair of microtubules
RUNX1	9606.ENSP00000300305	Runt-related transcription factor 1; CBF binds to the core site, 5'-PYGPYGGT-3', of a number of enhancers and promoters, including murine leukemia virus, polyomavirus enhancer, T-cell receptor enhancers, LCK, IL-3 and GM-CSF promoters. The alpha subunit binds DNA and appears to have a role in the development of normal hematopoiesis. Isoform AML-1L interferes with the transactivation activity of R…
RYR2	9606.ENSP00000355533	Ryanodine receptor 2; Calcium channel that mediates the release of Ca(2+) from the sarcoplasmic reticulum into the cytoplasm and thereby plays a key role in triggering cardiac muscle contraction. Aberrant channel activation can lead to cardiac arrhythmia. In cardiac myocytes, calcium release is triggered by increased Ca(2+) levels due to activation of the L-type calcium channel CACNA1C. The calci…
SAMD4A	9606.ENSP00000375919	Protein Smaug homolog 1; Acts as a translational repressor of SRE-containing messengers; Belongs to the SMAUG family
SBSPON	9606.ENSP00000297354	Somatomedin-B and thrombospondin type-1 domain-containing protein; Somatomedin B and thrombospondin type 1 domain containing; Belongs to the thrombospondin family
SCARA5	9606.ENSP00000346990	Scavenger receptor class A member 5; Ferritin receptor that mediates non-transferrin- dependent delivery of iron. Mediates cellular uptake of ferritin- bound iron by stimulating ferritin endocytosis from the cell surface with consequent iron delivery within the cell. Delivery of iron to cells by ferritin is required for the development of specific cell types, suggesting the existence of cell type…
SCARF2	9606.ENSP00000477564	Scavenger receptor class F member 2; Probable adhesion protein, which mediates homophilic and heterophilic interactions. In contrast to SCARF1, it poorly mediates the binding and degradation of acetylated low density lipoprotein (Ac-LDL) (By similarity); Scavenger receptors
SCYL3	9606.ENSP00000356746	Protein-associating with the carboxyl-terminal domain of ezrin; May play a role in regulating cell adhesion/migration complexes in migrating cells; SCY1 like pseudokinases
SDC2	9606.ENSP00000307046	Syndecan-2; Cell surface proteoglycan that bears heparan sulfate. Regulates dendritic arbor morphogenesis (By similarity); CD molecules
SDK1	9606.ENSP00000385899	Protein sidekick-1; Adhesion molecule that promotes lamina-specific synaptic connections in the retina. Expressed in specific subsets of interneurons and retinal ganglion cells (RGCs) and promotes synaptic connectivity via homophilic interactions; Fibronectin type III domain containing
SEMA5A	9606.ENSP00000371936	Semaphorin-5A; Bifunctional axonal guidance cue regulated by sulfated proteoglycans; attractive effects result from interactions with heparan sulfate proteoglycans (HSPGs), while the inhibitory effects depend on interactions with chondroitin sulfate proteoglycans (CSPGs) (By similarity). Ligand for receptor PLXNB3. In glioma cells, SEMA5A stimulation of PLXNB3 results in the disassembly of F-acti…
SERINC1	9606.ENSP00000342962	Serine incorporator 1; Enhances the incorporation of serine into phosphatidylserine and sphingolipids; Belongs to the TDE1 family
SERPINB2	9606.ENSP00000401645	Plasminogen activator inhibitor 2; Inhibits urokinase-type plasminogen activator. The monocyte derived PAI-2 is distinct from the endothelial cell- derived PAI-1; Belongs to the serpin family. Ov-serpin subfamily
SERTAD4	9606.ENSP00000355979	SERTA domain containing 4
SESN3	9606.ENSP00000441927	Sestrin-3; May function as an intracellular leucine sensor that negatively regulates the TORC1 signaling pathway. May also regulate the insulin-receptor signaling pathway through activation of TORC2 (By similarity). This metabolic regulator may also play a role in protection against oxidative and genotoxic stresses (By similarity)
SETD2	9606.ENSP00000386759	Histone-lysine N-methyltransferase SETD2; Histone methyltransferase that specifically trimethylates 'Lys-36' of histone H3 (H3K36me3) using dimethylated 'Lys-36' (H3K36me2) as substrate. Represents the main enzyme generating H3K36me3, a specific tag for epigenetic transcriptional activation (By similarity). Plays a role in chromatin structure modulation during elongation by coordinating recruitme…
SF1	9606.ENSP00000366604	Splicing factor 1; Necessary for the ATP-dependent first step of spliceosome assembly. Binds to the intron branch point sequence (BPS) 5'-UACUAAC-3' of the pre-mRNA. May act as transcription repressor; Spliceosomal A complex
SFPQ	9606.ENSP00000349748	Splicing factor, proline- and glutamine-rich; DNA- and RNA binding protein, involved in several nuclear processes. Essential pre-mRNA splicing factor required early in spliceosome formation and for splicing catalytic step II, probably as a heteromer with NONO. Binds to pre-mRNA in spliceosome C complex, and specifically binds to intronic polypyrimidine tracts. Involved in regulation of signal-ind…
SFRP5	9606.ENSP00000266066	Secreted frizzled-related protein 5; Soluble frizzled-related proteins (sFRPS) function as modulators of Wnt signaling through direct interaction with Wnts. They have a role in regulating cell growth and differentiation in specific cell types. SFRP5 may be involved in determining the polarity of photoreceptor, and perhaps, other cells in the retina
SH3PXD2B	9606.ENSP00000309714	SH3 and PX domain-containing protein 2B; Adapter protein involved in invadopodia and podosome formation and extracellular matrix degradation. Binds matrix metalloproteinases (ADAMs), NADPH oxidases (NOXs) and phosphoinositides. Acts as an organizer protein that allows NOX1- or NOX3-dependent reactive oxygen species (ROS) generation and ROS localization. Plays a role in mitotic clonal expansion du…
SH3RF3	9606.ENSP00000309186	SH3 domain containing ring finger 3
SHROOM3	9606.ENSP00000296043	Protein Shroom3; Controls cell shape changes in the neuroepithelium during neural tube closure. Induces apical constriction in epithelial cells by promoting the apical accumulation of F-actin and myosin II, and probably by bundling stress fibers. Induces apicobasal cell elongation by redistributing gamma-tubulin and directing the assembly of robust apicobasal microtubule arrays (By similarity); B…
SI	9606.ENSP00000264382	Sucrase-isomaltase, intestinal; Plays an important role in the final stage of carbohydrate digestion. Isomaltase activity is specific for both alpha-1,4- and alpha-1,6-oligosaccharides; Belongs to the glycosyl hydrolase 31 family
SIAE	9606.ENSP00000263593	Sialate O-acetylesterase; Catalyzes the removal of O-acetyl ester groups from position 9 of the parent sialic acid, N-acetylneuraminic acid
SIK2	9606.ENSP00000305976	Serine/threonine-protein kinase SIK2; Phosphorylates 'Ser-794' of IRS1 in insulin-stimulated adipocytes, potentially modulating the efficiency of insulin signal transduction. Inhibits CREB activity by phosphorylating and repressing TORCs, the CREB-specific coactivators
SKI	9606.ENSP00000367797	Ski oncogene; May play a role in terminal differentiation of skeletal muscle cells but not in the determination of cells to the myogenic lineage. Functions as a repressor of TGF-beta signaling; Belongs to the SKI family
SLC25A36	9606.ENSP00000320688	Solute carrier family 25 member 36; Mitochondrial transporter that imports/exports pyrimidine nucleotides into and from mitochondria. Transports preferentially cytosine and uracil (deoxy)nucleoside mono-, di-, and triphosphates by uniport and antiport mechanism. Also transports guanine but not adenine (deoxy)nucleotides. Is inhibited strongly by pyridoxal 5'-phosphate, 4,7-diphenyl-1,10- phenanth…
SLC39A14	9606.ENSP00000352779	Zinc transporter ZIP14; Broad-scope metal ion transporter with a preference for zinc uptake. Also mediates cellular uptake of nontransferrin-bound iron; Belongs to the ZIP transporter (TC 2.A.5) family
SLC44A4	9606.ENSP00000229729	Choline transporter-like protein 4; Choline transporter that plays a role in the choline- acetylcholine system and is required to the efferent innervation of hair cells in the olivocochlear bundle for the maintenance of physiological function of outer hair cells and the protection of hair cells from acoustic injury (By similarity). Also described as a thiamine pyrophosphate transporter in colon, …
SLC6A11	9606.ENSP00000254488	Sodium- and chloride-dependent GABA transporter 3; Terminates the action of GABA by its high affinity sodium-dependent reuptake into presynaptic terminals; Belongs to the sodium:neurotransmitter symporter (SNF) (TC 2.A.22) family. SLC6A11 subfamily
SLC6A12	9606.ENSP00000399136	Sodium- and chloride-dependent betaine transporter; Transports betaine and GABA. May have a role in regulation of GABAergic transmission in the brain through the reuptake of GABA into presynaptic terminals, as well as in osmotic regulation; Solute carriers
SLC6A13	9606.ENSP00000339260	Sodium- and chloride-dependent GABA transporter 2; Sodium-dependent GABA and taurine transporter. In presynaptic terminals, regulates GABA signaling termination through GABA uptake. May also be involved in beta-alanine transport; Solute carriers
SLC6A5	9606.ENSP00000434364	Sodium- and chloride-dependent glycine transporter 2; Terminates the action of glycine by its high affinity sodium-dependent reuptake into presynaptic terminals. May be responsible for the termination of neurotransmission at strychnine-sensitive glycinergic synapses; Belongs to the sodium:neurotransmitter symporter (SNF) (TC 2.A.22) family. SLC6A5 subfamily
SLC6A7	9606.ENSP00000230671	Sodium-dependent proline transporter; Terminates the action of proline by its high affinity sodium-dependent reuptake into presynaptic terminals; Solute carriers
SLC6A8	9606.ENSP00000253122	Sodium- and chloride-dependent creatine transporter 1; Required for the uptake of creatine in muscles and brain; Solute carriers
SLC6A9	9606.ENSP00000353791	Sodium- and chloride-dependent glycine transporter 1; Terminates the action of glycine by its high affinity sodium-dependent reuptake into presynaptic terminals. May play a role in regulation of glycine levels in NMDA receptor-mediated neurotransmission; Solute carriers
SLFNL1	9606.ENSP00000352299	Schlafen-like protein 1; Schlafen family
SMARCC2	9606.ENSP00000267064	SWI/SNF complex subunit SMARCC2; Involved in transcriptional activation and repression of select genes by chromatin remodeling (alteration of DNA-nucleosome topology). Component of SWI/SNF chromatin remodeling complexes that carry out key enzymatic activities, changing chromatin structure by altering DNA-histone contacts within a nucleosome in an ATP-dependent manner. Can stimulate the ATPase act…
SMC6	9606.ENSP00000404092	Structural maintenance of chromosomes protein 6; Core component of the SMC5-SMC6 complex, a complex involved in DNA double-strand breaks by homologous recombination. The complex may promote sister chromatid homologous recombination by recruiting the SMC1-SMC3 cohesin complex to double-strand breaks. The complex is required for telomere maintenance via recombination in ALT (alternative lengthening…
SNED1	9606.ENSP00000308893	Sushi, nidogen and EGF-like domain-containing protein 1; Fibronectin type III domain containing
SNX29	9606.ENSP00000456480	Sorting nexin 29
SOD1	9606.ENSP00000270142	Superoxide dismutase [Cu-Zn]; Destroys radicals which are normally produced within the cells and which are toxic to biological systems
SORBS3	9606.ENSP00000240123	Vinexin; Vinexin alpha isoform promotes up-regulation of actin stress fiber formation. Vinexin beta isoform plays a role in cell spreading and enhances the activation of JNK/SAPK in response to EGF stimulation by using its third SH3 domain
SOX6	9606.ENSP00000379644	Transcription factor SOX-6; Transcriptional activator. Binds specifically to the DNA sequence 5'-AACAAT-3'. Plays a key role in several developmental processes, including neurogenesis and skeleton formation; SRY-boxes
SOX8	9606.ENSP00000293894	Transcription factor SOX-8; May play a role in central nervous system, limb and facial development. May be involved in male sex determination. Binds the consensus motif 5'-[AT][AT]CAA[AT]G-3' (By similarity); SRY-boxes
SOX9	9606.ENSP00000245479	Transcription factor SOX-9; Transcriptional regulator. Binds to the COL2A1 promoter and activates COL2A1 expression, as part of a complex with ZNF219 (By similarity). Plays a role in chondrocyte differentiation (By similarity). Important for normal skeletal development; SRY-boxes
SPAG17	9606.ENSP00000337804	Sperm-associated antigen 17; Component of the central pair apparatus of ciliary axonemes. Plays a critical role in the function and structure of motile cilia. May play a role in endochondral bone formation, most likely because of a function in primary cilia of chondrocytes and osteoblasts
SPEG	9606.ENSP00000311684	Striated muscle preferentially expressed protein kinase; Isoform 3 may have a role in regulating the growth and differentiation of arterial smooth muscle cells; I-set domain containing
SPINT2	9606.ENSP00000301244	Kunitz-type protease inhibitor 2; Inhibitor of HGF activator. Also inhibits plasmin, plasma and tissue kallikrein, and factor XIa
SPON2	9606.ENSP00000483599	Spondin-2; Cell adhesion protein that promotes adhesion and outgrowth of hippocampal embryonic neurons. Binds directly to bacteria and their components and functions as an opsonin for macrophage phagocytosis of bacteria. Essential in the initiation of the innate immune response and represents a unique pattern- recognition molecule in the ECM for microbial pathogens (By similarity). Binds bacteria…
SPSB3	9606.ENSP00000457206	SPRY domain-containing SOCS box protein 3; May be a substrate recognition component of a SCF-like ECS (Elongin BC-CUL2/5-SOCS-box protein) E3 ubiquitin-protein ligase complex which mediates the ubiquitination and subsequent proteasomal degradation of target proteins
SPSB4	9606.ENSP00000311609	SPRY domain-containing SOCS box protein 4; Probable substrate recognition component of a SCF-like ECS (Elongin BC-CUL2/5-SOCS-box protein) E3 ubiquitin-protein ligase complex which mediates the ubiquitination and subsequent proteasomal degradation of target proteins; Belongs to the SPSB family
SPTBN1	9606.ENSP00000349259	Spectrin beta chain, non-erythrocytic 1; Fodrin, which seems to be involved in secretion, interacts with calmodulin in a calcium-dependent manner and is thus candidate for the calcium-dependent movement of the cytoskeleton at the membrane; Pleckstrin homology domain containing
SQSTM1	9606.ENSP00000374455	Sequestosome-1; Autophagy receptor that interacts directly with both the cargo to become degraded and an autophagy modifier of the MAP1 LC3 family. Along with WDFY3, involved in the formation and autophagic degradation of cytoplasmic ubiquitin-containing inclusions (p62 bodies, ALIS/aggresome-like induced structures). Along with SQSTM1, required to recruit ubiquitinated proteins to PML bodies in …
SRRM1	9606.ENSP00000326261	Serine/arginine repetitive matrix protein 1; Part of pre- and post-splicing multiprotein mRNP complexes. Involved in numerous pre-mRNA processing events. Promotes constitutive and exonic splicing enhancer (ESE)-dependent splicing activation by bridging together sequence-specific (SR family proteins, SFRS4, SFRS5 and TRA2B/SFRS10) and basal snRNP (SNRP70 and SNRPA1) factors of the spliceosome. Sti…
SSH1	9606.ENSP00000315713	Protein phosphatase Slingshot homolog 1; Protein phosphatase which regulates actin filament dynamics. Dephosphorylates and activates the actin binding/depolymerizing factor cofilin, which subsequently binds to actin filaments and stimulates their disassembly. Inhibitory phosphorylation of cofilin is mediated by LIMK1, which may also be dephosphorylated and inactivated by this protein; Slingshot p…
SSUH2	9606.ENSP00000439378	Protein SSUH2 homolog; Plays a role in odontogenesis
STPG2	9606.ENSP00000295268	Sperm-tail PG-rich repeat-containing protein 2; Sperm tail PG-rich repeat containing 2
SULT1B1	9606.ENSP00000308770	Sulfotransferase family cytosolic 1B member 1; Sulfotransferase that utilizes 3'-phospho-5'-adenylyl sulfate (PAPS) as sulfonate donor to catalyze the sulfate conjugation of many hormones, neurotransmitters, drugs and xenobiotic compounds. Sulfonation increases the water solubility of most compounds, and therefore their renal excretion, but it can also result in bioactivation to form active metab…
SVEP1	9606.ENSP00000384917	Sushi, von Willebrand factor type A, EGF and pentraxin domain-containing protein 1; May play a role in the cell attachment process; Sushi domain containing
SVIL	9606.ENSP00000348128	Supervillin; Isoform 1: Forms a high-affinity link between the actin cytoskeleton and the membrane. Is among the first costameric proteins to assemble during myogenesis and it contributes to myogenic membrane structure and differentiation. Appears to be involved in myosin II assembly. May modulate myosin II regulation through MLCK during cell spreading, an initial step in cell migration. May play…
SYNCRIP	9606.ENSP00000358635	Heterogeneous nuclear ribonucleoprotein Q; Heterogenous nuclear ribonucleoprotein (hnRNP) implicated in mRNA processing mechanisms. Component of the CRD- mediated complex that promotes MYC mRNA stability. Isoform 1, isoform 2 and isoform 3 are associated in vitro with pre-mRNA, splicing intermediates and mature mRNA protein complexes. Isoform 1 binds to apoB mRNA AU-rich sequences. Isoform 1 is p…
SYNE1	9606.ENSP00000356224	Nesprin-1; Multi-isomeric modular protein which forms a linking network between organelles and the actin cytoskeleton to maintain the subcellular spatial organization. As a component of the LINC (LInker of Nucleoskeleton and Cytoskeleton) complex involved in the connection between the nuclear lamina and the cytoskeleton. The nucleocytoplasmic interactions established by the LINC complex play an i…
TAAR1	9606.ENSP00000275216	Trace amine-associated receptor 1; Receptor for trace amines, including beta- phenylethylamine (b-PEA), p-tyramine (p-TYR), octopamine and tryptamine, with highest affinity for b-PEA and p-TYR. Unresponsive to classical biogenic amines, such as epinephrine and histamine and only partially activated by dopamine and serotonin. Trace amines are biogenic amines present in very low levels in mammalian…
TACR1	9606.ENSP00000303522	Substance-P receptor; This is a receptor for the tachykinin neuropeptide substance P. It is probably associated with G proteins that activate a phosphatidylinositol-calcium second messenger system. The rank order of affinity of this receptor to tachykinins is: substance P > substance K > neuromedin-K
TAF3	9606.ENSP00000340271	Transcription initiation factor TFIID subunit 3; Transcription factor TFIID is one of the general factors required for accurate and regulated initiation by RNA polymerase II. TFIID is a multimeric protein complex that plays a central role in mediating promoter responses to various activators and repressors. Required in complex with TBPL2 for the differentiation of myoblasts into myocytes. The com…
TAF6	9606.ENSP00000399982	Transcription initiation factor TFIID subunit 6; TAFs are components of the transcription factor IID (TFIID) complex, PCAF histone acetylase complex and TBP-free TAFII complex (TFTC). TIIFD is multimeric protein complex that plays a central role in mediating promoter responses to various activators and repressors; Belongs to the TAF6 family
TBATA	9606.ENSP00000299290	Protein TBATA; May play a role in spermatid differentiation. Modulates thymic stromal cell proliferation and thymus function
TCF4	9606.ENSP00000381382	Transcription factor 4; Transcription factor that binds to the immunoglobulin enchancer Mu-E5/KE5-motif. Involved in the initiation of neuronal differentiation. Activates transcription by binding to the E box (5'-CANNTG-3'). Binds to the E-box present in the somatostatin receptor 2 initiator element (SSTR2-INR) to activate transcription (By similarity). Preferentially binds to either 5'-ACANNTGT-…
TCHH	9606.ENSP00000480484	Trichohyalin; Intermediate filament-associated protein that associates in regular arrays with keratin intermediate filaments (KIF) of the inner root sheath cells of the hair follicle and the granular layer of the epidermis. It later becomes cross-linked to KIF by isodipeptide bonds. It may serve as scaffold protein, together with involucrin, in the organization of the cell envelope or even anchor…
TCP11L1	9606.ENSP00000335595	T-complex protein 11-like protein 1; T-complex 11 like 1
TCTE1	9606.ENSP00000360560	T-complex-associated-testis-expressed 1; Dynein regulatory complex
TEK	9606.ENSP00000369375	Angiopoietin-1 receptor; Tyrosine-protein kinase that acts as cell-surface receptor for ANGPT1, ANGPT2 and ANGPT4 and regulates angiogenesis, endothelial cell survival, proliferation, migration, adhesion and cell spreading, reorganization of the actin cytoskeleton, but also maintenance of vascular quiescence. Has anti-inflammatory effects by preventing the leakage of proinflammatory plasma protei…
TESK2	9606.ENSP00000361158	Dual specificity testis-specific protein kinase 2; Dual specificity protein kinase activity catalyzing autophosphorylation and phosphorylation of exogenous substrates on both serine/threonine and tyrosine residues. Phosphorylates cofilin at 'Ser-3'. May play an important role in spermatogenesis
TEX33	9606.ENSP00000386118	Testis-expressed protein 33; Testis expressed 33
TFPI	9606.ENSP00000233156	Tissue factor pathway inhibitor; Inhibits factor X (X(a)) directly and, in a Xa-dependent way, inhibits VIIa/tissue factor activity, presumably by forming a quaternary Xa/LACI/VIIa/TF complex. It possesses an antithrombotic action and also the ability to associate with lipoproteins in plasma
TGFBI	9606.ENSP00000416330	Transforming growth factor-beta-induced protein ig-h3; Plays a role in cell adhesion. May play a role in cell-collagen interactions (By similarity)
THBS1	9606.ENSP00000260356	Thrombospondin-1; Adhesive glycoprotein that mediates cell-to-cell and cell-to-matrix interactions. Binds heparin. May play a role in dentinogenesis and/or maintenance of dentin and dental pulp (By similarity). Ligand for CD36 mediating antiangiogenic properties. Plays a role in ER stress response, via its interaction with the activating transcription factor 6 alpha (ATF6) which produces adaptive…
TIE1	9606.ENSP00000361554	Tyrosine-protein kinase receptor Tie-1; Transmembrane tyrosine-protein kinase that may modulate TEK/TIE2 activity and contribute to the regulation of angiogenesis
TIMP2	9606.ENSP00000262768	Metalloproteinase inhibitor 2; Complexes with metalloproteinases (such as collagenases) and irreversibly inactivates them by binding to their catalytic zinc cofactor. Known to act on MMP-1, MMP-2, MMP-3, MMP-7, MMP-8, MMP-9, MMP-10, MMP-13, MMP-14, MMP-15, MMP-16 and MMP-19; Belongs to the protease inhibitor I35 (TIMP) family
TIMP3	9606.ENSP00000266085	Metalloproteinase inhibitor 3; Complexes with metalloproteinases (such as collagenases) and irreversibly inactivates them by binding to their catalytic zinc cofactor. May form part of a tissue-specific acute response to remodeling stimuli. Known to act on MMP-1, MMP-2, MMP-3, MMP-7, MMP-9, MMP-13, MMP-14 and MMP-15
TIPARP	9606.ENSP00000420612	TCDD-inducible poly [ADP-ribose] polymerase; Poly [ADP-ribose] polymerase using NAD(+) as a substrate to transfer ADP-ribose onto glutamic acid residues of a protein acceptor; repeated rounds of ADP-ribosylation leads to the formation of poly(ADPribose) chains on the protein, thereby altering the function of the target protein. May play a role in the adaptive response to chemical exposure (TCDD) …
TJP1	9606.ENSP00000281537	Tight junction protein ZO-1; The N-terminal may be involved in transducing a signal required for tight junction assembly, while the C-terminal may have specific properties of tight junctions. The alpha domain might be involved in stabilizing junctions. Plays a role in the regulation of cell migration by targeting CDC42BPB to the leading edge of migrating cells; Belongs to the MAGUK family
TLL1	9606.ENSP00000061240	Tolloid-like protein 1; Protease which processes procollagen C-propeptides, such as chordin, pro-biglycan and pro-lysyl oxidase. Required for the embryonic development. Predominant protease, which in the development, influences dorsal-ventral patterning and skeletogenesis; Astacins
TLL2	9606.ENSP00000350630	Tolloid-like protein 2; Protease which specifically processes pro-lysyl oxidase. Required for the embryonic development. Predominant protease, which in the development, influences dorsal-ventral patterning and skeletogenesis; Astacins
TLN1	9606.ENSP00000316029	Talin-1; Probably involved in connections of major cytoskeletal structures to the plasma membrane. High molecular weight cytoskeletal protein concentrated at regions of cell-substratum contact and, in lymphocytes, at cell-cell contacts (By similarity); FERM domain containing
TLN2	9606.ENSP00000453508	Talin-2; As a major component of focal adhesion plaques that links integrin to the actin cytoskeleton, may play an important role in cell adhesion. Recruits PIP5K1C to focal adhesion plaques and strongly activates its kinase activity (By similarity); FERM domain containing
TLR2	9606.ENSP00000260010	Toll-like receptor 2; Cooperates with LY96 to mediate the innate immune response to bacterial lipoproteins and other microbial cell wall components. Cooperates with TLR1 or TLR6 to mediate the innate immune response to bacterial lipoproteins or lipopeptides. Acts via MYD88 and TRAF6, leading to NF-kappa-B activation, cytokine secretion and the inflammatory response. May also activate immune cells…
TLR7	9606.ENSP00000370034	Toll-like receptor 7; Key component of innate and adaptive immunity. TLRs (Toll-like receptors) control host immune response against pathogens through recognition of molecular patterns specific to microorganisms. TLR7 is a nucleotide-sensing TLR which is activated by single-stranded RNA. Acts via MYD88 and TRAF6, leading to NF-kappa-B activation, cytokine secretion and the inflammatory response (…
TMC7	9606.ENSP00000455041	Transmembrane channel-like protein 7; Probable ion channel; Transmembrane channel likes
TMEM132A	9606.ENSP00000005286	Transmembrane protein 132A; May play a role in embryonic and postnatal development of the brain. Increased resistance to cell death induced by serum starvation in cultured cells. Regulates cAMP-induced GFAP gene expression via STAT3 phosphorylation (By similarity); Belongs to the TMEM132 family
TMEM132C	9606.ENSP00000410852	Transmembrane protein 132C; Protein phosphatase 1 regulatory subunits
TMEM30A	9606.ENSP00000230461	Cell cycle control protein 50A; Accessory component of a P4-ATPase flippase complex which catalyzes the hydrolysis of ATP coupled to the transport of aminophospholipids from the outer to the inner leaflet of various membranes and ensures the maintenance of asymmetric distribution of phospholipids. Phospholipid translocation seems also to be implicated in vesicle formation and in uptake of lipid s…
TMTC2	9606.ENSP00000322300	Transmembrane and tetratricopeptide repeat containing 2
TNFAIP3	9606.ENSP00000481570	Tumor necrosis factor alpha-induced protein 3; Ubiquitin-editing enzyme that contains both ubiquitin ligase and deubiquitinase activities. Involved in immune and inflammatory responses signaled by cytokines, such as TNF-alpha and IL-1 beta, or pathogens via Toll-like receptors (TLRs) through terminating NF-kappa-B activity. Essential component of a ubiquitin-editing protein complex, comprising al…
TNFRSF11B	9606.ENSP00000297350	Tumor necrosis factor receptor superfamily member 11B; Acts as decoy receptor for TNFSF11/RANKL and thereby neutralizes its function in osteoclastogenesis. Inhibits the activation of osteoclasts and promotes osteoclast apoptosis in vitro. Bone homeostasis seems to depend on the local ratio between TNFSF11 and TNFRSF11B. May also play a role in preventing arterial calcification. May act as decoy r…
TNFRSF21	9606.ENSP00000296861	Tumor necrosis factor receptor superfamily member 21; Promotes apoptosis, possibly via a pathway that involves the activation of NF-kappa-B. Can also promote apoptosis mediated by BAX and by the release of cytochrome c from the mitochondria into the cytoplasm. Plays a role in neuronal apoptosis, including apoptosis in response to amyloid peptides derived from APP, and is required for both normal …
TNFRSF6B	9606.ENSP00000359013	Tumor necrosis factor receptor superfamily, member 6b, decoy; Decoy receptor that can neutralize the cytotoxic ligands TNFS14/LIGHT, TNFSF15 and TNFSF6/FASL. Protects against apoptosis; Tumor necrosis factor receptor superfamily
TNFSF10	9606.ENSP00000241261	Tumor necrosis factor ligand superfamily member 10; Cytokine that binds to TNFRSF10A/TRAILR1, TNFRSF10B/TRAILR2, TNFRSF10C/TRAILR3, TNFRSF10D/TRAILR4 and possibly also to TNFRSF11B/OPG. Induces apoptosis. Its activity may be modulated by binding to the decoy receptors TNFRSF10C/TRAILR3, TNFRSF10D/TRAILR4 and TNFRSF11B/OPG that cannot induce apoptosis; CD molecules
TNIP1	9606.ENSP00000317891	TNFAIP3-interacting protein 1; Inhibits NF-kappa-B activation and TNF-induced NF-kappa- B-dependent gene expression by regulating A20/TNFAIP3-mediated deubiquitination of IKBKG; proposed to link A20/TNFAIP3 to ubiquitinated IKBKG. Involved in regulation of EGF-induced ERK1/ERK2 signaling pathway; blocks MAPK3/MAPK1 nuclear translocation and MAPK1-dependent transcription. Increases cell surface CD…
TNIP2	9606.ENSP00000321203	TNFAIP3-interacting protein 2; Inhibits NF-kappa-B activation by blocking the interaction of RIPK1 with its downstream effector NEMO/IKBKG. Forms a ternary complex with NFKB1 and MAP3K8 but appears to function upstream of MAP3K8 in the TLR4 signaling pathway that regulates MAP3K8 activation. Involved in activation of the MEK/ERK signaling pathway during innate immune response; this function seems…
TNRC18	9606.ENSP00000395538	Trinucleotide repeat-containing gene 18 protein; Trinucleotide repeat containing 18
TNS1	9606.ENSP00000171887	Tensin-1; Involved in fibrillar adhesion formation. May be involved in cell migration, cartilage development and in linking signal transduction pathways to the cytoskeleton; C2 tensin-type domain containing
TNS3	9606.ENSP00000312143	Tensin-3; May play a role in actin remodeling. Involved in the dissociation of the integrin-tensin-actin complex. EGF activates TNS4 and down-regulates TNS3 which results in capping the tail of ITGB1. Seems to be involved in mammary cell migration. May be involved in cell migration and bone development (By similarity); C2 tensin-type domain containing
TOB1	9606.ENSP00000427695	Protein Tob1; Anti-proliferative protein; the function is mediated by association with deadenylase subunits of the CCR4-NOT complex. Mediates CPEB3-accelerated mRNA deadenylation by binding to CPEB3 and recruiting CNOT7 which leads to target mRNA deadenylation and decay; Belongs to the BTG family
TOB2	9606.ENSP00000331305	Protein Tob2; Anti-proliferative protein inhibits cell cycle progression from the G0/G1 to S phases; Belongs to the BTG family
TPRXL	9606.ENSP00000400448	Tetra-peptide repeat homeobox-like; PRD class homeoboxes and pseudogenes
TRAF4	9606.ENSP00000262395	TNF receptor-associated factor 4; Adapter protein and signal transducer that links members of the tumor necrosis factor receptor (TNFR) family to different signaling pathways. Plays a role in the activation of NF-kappa-B and JNK, and in the regulation of cell survival and apoptosis. Regulates activation of NF-kappa-B in response to signaling through Toll-like receptors. Required for normal skelet…
TRHR	9606.ENSP00000430711	Thyrotropin-releasing hormone receptor; Receptor for thyrotropin-releasing hormone. This receptor is mediated by G proteins which activate a phosphatidylinositol-calcium second messenger system; Peptide receptors
TRIB2	9606.ENSP00000155926	Tribbles homolog 2; Interacts with MAPK kinases and regulates activation of MAP kinases. Does not display kinase activity (By similarity); Belongs to the protein kinase superfamily. CAMK Ser/Thr protein kinase family. Tribbles subfamily
TRIM13	9606.ENSP00000348299	E3 ubiquitin-protein ligase TRIM13; E3 ubiquitin ligase involved in the retrotranslocation and turnover of membrane and secretory proteins from the ER through a set of processes named ER-associated degradation (ERAD). This process acts on misfolded proteins as well as in the regulated degradation of correctly folded proteins. Enhances ionizing radiation-induced p53/TP53 stability and apoptosis vi…
TRIM2	9606.ENSP00000339659	Tripartite motif-containing protein 2; UBE2D1-dependent E3 ubiquitin-protein ligase that mediates the ubiquitination of NEFL and of phosphorylated BCL2L11. Plays a neuroprotective function. May play a role in neuronal rapid ischemic tolerance; Belongs to the TRIM/RBCC family
TRIM56	9606.ENSP00000305161	E3 ubiquitin-protein ligase TRIM56; E3 ubiquitin-protein ligase that plays a key role in innate antiviral immunity. In response to pathogen- and host-derived double-stranded DNA (dsDNA), targets TMEM173/STING to 'Lys-63'-linked ubiquitination, thereby promoting its homodimerization, a step required for the production of type I interferon IFN-beta (By similarity). Independently of its E3 ubiquitin…
TRIM68	9606.ENSP00000300747	E3 ubiquitin-protein ligase TRIM68; Functions as a ubiquitin E3 ligase. Acts as a coactivator of androgen receptor (AR) depending on its ubiquitin ligase activity; Ring finger proteins
TRIM71	9606.ENSP00000373272	E3 ubiquitin-protein ligase TRIM71; E3 ubiquitin-protein ligase that cooperates with the microRNAs (miRNAs) machinery and promotes embryonic stem cells proliferation and maintenance (Probable). Binds to miRNAs and associates with AGO2, participating in post-transcriptional repression of transcripts such as CDKN1A (By similarity). In addition, participates in post-transcriptional mRNA repression i…
TRIOBP	9606.ENSP00000384312	TRIO and F-actin-binding protein; May regulate actin cytoskeletal organization, cell spreading and cell contraction by directly binding and stabilizing filamentous F-actin. The localized formation of TARA and TRIO complexes coordinates the amount of F-actin present in stress fibers. May also serve as a linker protein to recruit proteins required for F-actin formation and turnover; Deafness associ…
TRPA1	9606.ENSP00000262209	Transient receptor potential cation channel subfamily A member 1; Receptor-activated non-selective cation channel involved in detection of pain and possibly also in cold perception and inner ear function. Has a central role in the pain response to endogenous inflammatory mediators and to a diverse array of volatile irritants, such as mustard oil, cinnamaldehyde, garlic and acrolein, an irritant f…
TRPM1	9606.ENSP00000437849	Transient receptor potential cation channel subfamily M member 1; Cation channel essential for the depolarizing photoresponse of retinal ON bipolar cells. It is part of the GRM6 signaling cascade. May play a role in metastasis suppression (By similarity). May act as a spontaneously active, calcium-permeable plasma membrane channel; Belongs to the transient receptor (TC 1.A.4) family. LTrpC subfam…
TRPM6	9606.ENSP00000354006	Transient receptor potential cation channel subfamily M member 6; Essential ion channel and serine/threonine-protein kinase. Crucial for magnesium homeostasis. Has an important role in epithelial magnesium transport and in the active magnesium absorption in the gut and kidney. Isoforms of the type M6-kinase lack the ion channel region; In the N-terminal section; belongs to the transient receptor …
TSPAN18	9606.ENSP00000339820	Tetraspanin-18; Tetraspanin 18; Tetraspanins
TSPAN9	9606.ENSP00000011898	Tetraspanin-9; Tetraspanin 9; Belongs to the tetraspanin (TM4SF) family
TTC18	9606.ENSP00000310829	Cilia- and flagella-associated protein 70; Tetratricopeptide repeat domain 18; Belongs to the CFAP70 family
TTC28	9606.ENSP00000381003	Tetratricopeptide repeat protein 28; During mitosis, may be involved in the condensation of spindle midzone microtubules, leading to the formation of midbody; Tetratricopeptide repeat domain containing
TTC3	9606.ENSP00000381981	E3 ubiquitin-protein ligase TTC3; E3 ubiquitin-protein ligase that mediates the ubiquitination and subsequent degradation of phosphorylated Akt (AKT1, AKT2 and AKT3) in the nucleus. Acts as a terminal regulator of Akt signaling after activation; its phosphorylation by Akt, which is a prerequisite for ubiquitin ligase activity, suggests the existence of a regulation mechanism required to control A…
TTLL7	9606.ENSP00000260505	Tubulin polyglutamylase TTLL7; Polyglutamylase which preferentially modifies beta- tubulin. Mediates both ATP-dependent initiation and elongation of polyglutamylation of microtubules. Required for neurite growth; responsible for the strong increase in tubulin polyglutamylation during postnatal neuronal maturation (By similarity); Belongs to the tubulin--tyrosine ligase family
TTN	9606.ENSP00000467141	Titin; Key component in the assembly and functioning of vertebrate striated muscles. By providing connections at the level of individual microfilaments, it contributes to the fine balance of forces between the two halves of the sarcomere. The size and extensibility of the cross-links are the main determinants of sarcomere extensibility properties of muscle. In non-muscle cells, seems to play a ro…
TUB	9606.ENSP00000305426	Tubby protein homolog; Functions in signal transduction from heterotrimeric G protein-coupled receptors. Binds to membranes containing phosphatidylinositol 4,5-bisphosphate. Can bind DNA (in vitro). May contribute to the regulation of transcription in the nucleus. Could be involved in the hypothalamic regulation of body weight (By similarity). Contribute to stimulation of phagocytosis of apoptoti…
TUBB2A	9606.ENSP00000369703	Tubulin beta-2A chain; Tubulin is the major constituent of microtubules. It binds two moles of GTP, one at an exchangeable site on the beta chain and one at a non-exchangeable site on the alpha chain (By similarity); Tubulins
TWSG1	9606.ENSP00000262120	Twisted gastrulation protein homolog 1; May be involved in dorsoventral axis formation. Seems to antagonize BMP signaling by forming ternary complexes with CHRD and BMPs, thereby preventing BMPs from binding to their receptors. In addition to the anti-BMP function, also has pro-BMP activity, partly mediated by cleavage and degradation of CHRD, which releases BMPs from ternary complexes. May be an…
TXLNA	9606.ENSP00000362711	Alpha-taxilin; May be involved in intracellular vesicle traffic and potentially in calcium-dependent exocytosis in neuroendocrine cells; Belongs to the taxilin family
TXN	9606.ENSP00000363641	Thioredoxin; Participates in various redox reactions through the reversible oxidation of its active center dithiol to a disulfide and catalyzes dithiol-disulfide exchange reactions. Plays a role in the reversible S-nitrosylation of cysteine residues in target proteins, and thereby contributes to the response to intracellular nitric oxide. Nitrosylates the active site Cys of CASP3 in response to n…
TYW5	9606.ENSP00000346627	tRNA wybutosine-synthesizing protein 5; tRNA hydroxylase that acts as a component of the wybutosine biosynthesis pathway. Wybutosine is a hyper modified guanosine with a tricyclic base found at the 3'-position adjacent to the anticodon of eukaryotic phenylalanine tRNA. Catalyzes the hydroxylation of 7-(a-amino-a-carboxypropyl)wyosine (yW-72) into undermodified hydroxywybutosine (OHyW*). OHyW* bei…
UBAP2	9606.ENSP00000368540	Ubiquitin associated protein 2
UBAP2L	9606.ENSP00000389445	Ubiquitin-associated protein 2-like; Plays an important role in the activity of long-term repopulating hematopoietic stem cells (LT-HSCs)
UBC	9606.ENSP00000441543	Polyubiquitin-C; Ubiquitin: Exists either covalently attached to another protein, or free (unanchored). When covalently bound, it is conjugated to target proteins via an isopeptide bond either as a monomer (monoubiquitin), a polymer linked via different Lys residues of the ubiquitin (polyubiquitin chains) or a linear polymer linked via the initiator Met of the ubiquitin (linear polyubiquitin chai…
UBE2D4	9606.ENSP00000222402	Ubiquitin-conjugating enzyme E2 D4; Accepts ubiquitin from the E1 complex and catalyzes its covalent attachment to other proteins. In vitro able to promote polyubiquitination using all 7 ubiquitin Lys residues, but may prefer 'Lys-11' and 'Lys-48'-linked polyubiquitination; Belongs to the ubiquitin-conjugating enzyme family
UCP2	9606.ENSP00000312029	Mitochondrial uncoupling protein 2; UCP are mitochondrial transporter proteins that create proton leaks across the inner mitochondrial membrane, thus uncoupling oxidative phosphorylation from ATP synthesis. As a result, energy is dissipated in the form of heat; Belongs to the mitochondrial carrier (TC 2.A.29) family
UCP3	9606.ENSP00000323740	Mitochondrial uncoupling protein 3; UCP are mitochondrial transporter proteins that create proton leaks across the inner mitochondrial membrane, thus uncoupling oxidative phosphorylation. As a result, energy is dissipated in the form of heat. May play a role in the modulation of tissue respiratory control. Participates in thermogenesis and energy balance; Belongs to the mitochondrial carrier (TC …
UGCG	9606.ENSP00000363397	Ceramide glucosyltransferase; Catalyzes the first glycosylation step in glycosphingolipid biosynthesis, the transfer of glucose to ceramide. May also serve as a "flippase"; Belongs to the glycosyltransferase 2 family
ULK4	9606.ENSP00000301831	Serine/threonine-protein kinase ULK4; May be involved in the remodeling of cytoskeletal components, such as alpha-tubulin, and in this way regulates neurite branching and elongation, as well as cell motility; Belongs to the protein kinase superfamily. Ser/Thr protein kinase family. APG1/unc-51/ULK1 subfamily
UMOD	9606.ENSP00000379438	Uromodulin; Uromodulin: Functions in biogenesis and organization of the apical membrane of epithelial cells of the thick ascending limb of Henle's loop (TALH), where it promotes formation of complex filamentous gel-like structure that may play a role in the water barrier permeability (Probable). May serve as a receptor for binding and endocytosis of cytokines (IL-1, IL-2) and TNF. Facilitates neu…
UNC45B	9606.ENSP00000268876	Protein unc-45 homolog B; Acts as a co-chaperone for HSP90 and is required for proper folding of the myosin motor domain. Plays a role in sarcomere formation during muscle cell development. Is necessary for normal early lens development; Armadillo-like helical domain containing
UPP1	9606.ENSP00000330032	Uridine phosphorylase 1; Catalyzes the reversible phosphorylytic cleavage of uridine and deoxyuridine to uracil and ribose- or deoxyribose-1- phosphate. The produced molecules are then utilized as carbon and energy sources or in the rescue of pyrimidine bases for nucleotide synthesis; Belongs to the PNP/UDP phosphorylase family
USH2A	9606.ENSP00000305941	Usherin; Involved in hearing and vision; Fibronectin type III domain containing
USP34	9606.ENSP00000381577	Ubiquitin carboxyl-terminal hydrolase 34; Ubiquitin hydrolase that can remove conjugated ubiquitin from AXIN1 and AXIN2, thereby acting as a regulator of Wnt signaling pathway. Acts as an activator of the Wnt signaling pathway downstream of the beta-catenin destruction complex by deubiquitinating and stabilizing AXIN1 and AXIN2, leading to promote nuclear accumulation of AXIN1 and AXIN2 and posit…
USP54	9606.ENSP00000345216	Inactive ubiquitin carboxyl-terminal hydrolase 54; Has no peptidase activity; Belongs to the peptidase C19 family
VCAN	9606.ENSP00000265077	Versican core protein; May play a role in intercellular signaling and in connecting cells with the extracellular matrix. May take part in the regulation of cell motility, growth and differentiation. Binds hyaluronic acid; C-type lectin domain containing
VWA3B	9606.ENSP00000417955	Von Willebrand factor A domain containing 3B
VWA5A	9606.ENSP00000407726	Von Willebrand factor A domain-containing protein 5A; May play a role in tumorigenesis as a tumor suppressor. Altered expression of this protein and disruption of the molecular pathway it is involved in, may contribute directly to or modify tumorigenesis
VWA7	9606.ENSP00000364840	Von Willebrand factor A domain containing 7
VWCE	9606.ENSP00000334186	Von Willebrand factor C and EGF domain-containing protein; May be a regulatory element in the beta-catenin signaling pathway and a target for chemoprevention of hapatocellular carcinoma
VWDE	9606.ENSP00000275358	Von Willebrand factor D and EGF domains
WAS	9606.ENSP00000365891	Wiskott-Aldrich syndrome protein; Effector protein for Rho-type GTPases. Regulates actin filament reorganization via its interaction with the Arp2/3 complex. Important for efficient actin polymerization. Possible regulator of lymphocyte and platelet function. Mediates actin filament reorganization and the formation of actin pedestals upon infection by pathogenic bacteria; Wiskott-Aldrich Syndrome…
WDR64	9606.ENSP00000355510	WD repeat-containing protein 64; WD repeat domain containing
WDR7	9606.ENSP00000254442	WD repeat-containing protein 7; Armadillo-like helical domain containing
WDR87	9606.ENSP00000405012	WD repeat-containing protein 87; Armadillo-like helical domain containing
WDR93	9606.ENSP00000268130	WD repeat-containing protein 93; WD repeat domain containing
WHAMM	9606.ENSP00000286760	WASP homolog-associated protein with actin, membranes and microtubules; Acts as a nucleation-promoting factor (NPF) that stimulates Arp2/3-mediated actin polymerization both at the Golgi apparatus and along tubular membranes. Its activity in membrane tubulation requires F-actin and interaction with microtubules. Proposed to use coordinated actin-nucleating and microtubule- binding activities of d…
WHSC1L1	9606.ENSP00000313983	Histone-lysine N-methyltransferase NSD3; Histone methyltransferase. Preferentially methylates 'Lys-4' and 'Lys-27' of histone H3. H3 'Lys-4' methylation represents a specific tag for epigenetic transcriptional activation, while 'Lys-27' is a mark for transcriptional repression
WNT16	9606.ENSP00000222462	Protein Wnt-16; Ligand for members of the frizzled family of seven transmembrane receptors. Probable developmental protein. May be a signaling molecule which affects the development of discrete regions of tissues. Is likely to signal over only few cell diameters (By similarity)
WNT5B	9606.ENSP00000380379	Protein Wnt-5b; Ligand for members of the frizzled family of seven transmembrane receptors. Probable developmental protein. May be a signaling molecule which affects the development of discrete regions of tissues. Is likely to signal over only few cell diameters (By similarity); Belongs to the Wnt family
WNT7B	9606.ENSP00000341032	Protein Wnt-7b; Ligand for members of the frizzled family of seven transmembrane receptors. Probable developmental protein. May be a signaling molecule which affects the development of discrete regions of tissues. Is likely to signal over only few cell diameters (By similarity); Endogenous ligands
WRN	9606.ENSP00000298139	Werner syndrome ATP-dependent helicase; Multifunctional enzyme that has both magnesium and ATP- dependent DNA-helicase activity and 3'->5' exonuclease activity towards double-stranded DNA with a 5'-overhang. Has no nuclease activity towards single-stranded DNA or blunt-ended double- stranded DNA. Binds preferentially to DNA substrates containing alternate secondary structures, such as replication…
XIAP	9606.ENSP00000360242	E3 ubiquitin-protein ligase XIAP; Multi-functional protein which regulates not only caspases and apoptosis, but also modulates inflammatory signaling and immunity, copper homeostasis, mitogenic kinase signaling, cell proliferation, as well as cell invasion and metastasis. Acts as a direct caspase inhibitor. Directly bind to the active site pocket of CASP3 and CASP7 and obstructs substrate entry. …
YAP1	9606.ENSP00000478927	Transcriptional coactivator YAP1; Transcriptional regulator which can act both as a coactivator and a corepressor and is the critical downstream regulatory target in the Hippo signaling pathway that plays a pivotal role in organ size control and tumor suppression by restricting proliferation and promoting apoptosis. The core of this pathway is composed of a kinase cascade wherein STK3/MST2 and ST…
ZC3H13	9606.ENSP00000282007	Zinc finger CCCH domain-containing protein 13; Acts as component of the WTAP complex that is involved in RNA processing and cell cycle
ZFAND2B	9606.ENSP00000289528	Zinc finger AN1-type containing 2B
ZFAND5	9606.ENSP00000237937	AN1-type zinc finger protein 5; Involved in protein degradation via the ubiquitin- proteasome system. May act by anchoring ubiquitinated proteins to the proteasome. Plays a role in ubiquitin-mediated protein degradation during muscle atrophy. Plays a role in the regulation of NF-kappa-B activation and apoptosis. Inhibits NF-kappa-B activation triggered by overexpression of RIPK1 and TRAF6 but not…
ZFP30	9606.ENSP00000343581	Zinc finger protein 30 homolog; May be involved in transcriptional regulation; Zinc fingers C2H2-type
ZFR	9606.ENSP00000265069	Zinc finger RNA-binding protein; Involved in postimplantation and gastrulation stages of development. Involved in the nucleocytoplasmic shuttling of STAU2. Binds to DNA and RNA (By similarity)
ZIC2	9606.ENSP00000365514	Zinc finger protein ZIC 2; Acts as a transcriptional activator or repressor. Plays important roles in the early stage of organogenesis of the CNS. Activates the transcription of the serotonin transporter SERT in uncrossed ipsilateral retinal ganglion cells (iRGCs) to refine eye-specific projections in primary visual targets. Its transcriptional activity is repressed by MDFIC. Involved in the form…
ZNF284	9606.ENSP00000411032	Zinc finger protein 284; May be involved in transcriptional regulation; Zinc fingers C2H2-type
ZNF845	9606.ENSP00000388311	Zinc finger protein 845; May be involved in transcriptional regulation; Zinc fingers C2H2-type
