# Supplementary material for: RNA-Seq Transcriptome Profiling of the Queen Scallop (Aequipecten opercularis) Digestive Gland after Exposure to Domoic Acid-Producing Pseudo-nitzschia
Source: Toxins (Basel). 2019 Feb 6;11(2):97. doi: 10.3390/toxins11020097 (PMC6410316; doi:10.3390/toxins11020097)
Supplement: Supplementary file 1 [file toxins-11-00097-s001.zip › File S8.xlsx]

## Sheet: SLC
Sequence Id	Description	Symbol	FC DB	padj DB	FC DA	padj DA	Transcript_Length	pFam
	SLC5 - Sodium glucose cotransporter family	SLC5
ci|000028407|Bact|Sample_DB|2	slc5a1 - Naglt1a - Sodium-dependent glucose transporter 1A	SLC5A1	2.09396	0.00408607	2.78632	0.000850002	1956	PF07690.11//MFS_1//
	SLC6 - Sodium- and chloride-dependent neurotransmitter transporter family	SLC6
ci|000013245|Bact|Sample_DA|2			-2.67851	1.39e-05	-5.67731	1e-09	3727	PF00209.13//SNF//
ci|000034593|Bact|Sample_DB|2			-2.55626	7.81e-08	-6.80672	2.21e-15	6113	PF00209.13//SNF//
ci|000037717|Bact|Sample_DA|2			-2.72427	4.55e-07	-5.96249	3.31e-10	2465	PF00209.13//SNF//
ci|000045244|Bact|Sample_DA|2			-2.69908	1.6e-05	-5.68775	4.76e-10	2899	PF00209.13//SNF//
ci|000005312|Bact|Sample_DB|2	Slc6a5 - Sodium- and chloride-dependent glycine transporter 2	SLC6A5	-4.24135	9.62e-06	-7.65489	7.8e-12	5175	PF00209.13//SNF//;PF00209.13//SNF//
ci|000008714|Bact|Sample_C|2	Slc6a5 - Sodium- and chloride-dependent glycine transporter 2	SLC6A5	-4.62026	1.24e-06	-8.86042	1.3e-12	4986	PF00209.13//SNF//;PF00209.13//SNF//
ci|000035199|Bact|Sample_C|2	Slc6a5 - Sodium- and chloride-dependent glycine transporter 2	SLC6A5	-5.41439	1.27e-06	-9.2093	1.66e-10	4721	PF00209.13//SNF//
ci|000046701|Bact|Sample_DA|2	Slc6a5 - Sodium- and chloride-dependent glycine transporter 2	SLC6A5	-4.01656	2.11e-05	-8.22239	1.06e-10	4571	PF00209.13//SNF//
ci|000052542|Bact|Sample_DA|2	Slc6a5 - Sodium- and chloride-dependent glycine transporter 2	SLC6A5	-4.62344	7.5e-07	-7.32731	1.84e-11	4323	PF00209.13//SNF//
ci|000061496|Bact|Sample_C|2	Slc6a5 - Sodium- and chloride-dependent glycine transporter 2	SLC6A5	-5.01574	2.35e-06	-9.41967	4.28e-13	4610	PF00209.13//SNF//;PF00209.13//SNF//
ci|000103293|Bact|Sample_C|2	Slc6a5 - Sodium- and chloride-dependent glycine transporter 2	SLC6A5	-5.40318	6.99e-08	-8.00279	4.32e-11	5053	PF00209.13//SNF//;PF00209.13//SNF//
ci|000103295|Bact|Sample_C|2	Slc6a5 - Sodium- and chloride-dependent glycine transporter 2	SLC6A5	-5.4572	4.87e-08	-9.07329	1.71e-13	4920	PF00209.13//SNF//;PF00209.13//SNF//
ci|000005174|Bact|Sample_DB|2	Slc6a5 - Sodium- and chloride-dependent glycine transporter 2	SLC6A5	-2.74591	1.38e-10	-6.52178	1.81e-23	3867	PF00209.13//SNF//;PF00209.13//SNF//
ci|000104366|Bact|Sample_C|2	slc6a9 - Sodium- and chloride-dependent glycine transporter 1	SLC6A9	-3.13862	4.59e-06	-7.95092	7.48e-11	5877	PF00209.13//SNF//
ci|000103763|Bact|Sample_C|2			-2.34347	0.0297851	-3.1884	0.012493	5642	PF00209.13//SNF//;PF00209.13//SNF//;PF00209.13//SNF//
ci|000103764|Bact|Sample_C|2			-2.23039	0.0269463	-2.85586	0.0178768	5595	PF00209.13//SNF//;PF00209.13//SNF//;PF00209.13//SNF//
ci|000025313|Bact|Sample_C|2	Sodium- and chloride-dependent taurine transporter	SLC6A6	-2.2219	0.0180733	-2.89877	0.00794756	4139	PF00209.13//SNF//
ci|000007500|Bact|Sample_C|2			-2.32649	0.0364571	-5.13524	0.00375579	2616	PF00209.13//SNF//;PF00209.13//SNF//;PF00209.13//SNF//
ci|000000628|Bact|Sample_C|2			-4.24735	0.00177271	-5.7007	0.000143407	4244	PF00209.13//SNF//
ci|000000709|Bact|Sample_DB|2	slc6a5 - Sodium- and chloride-dependent glycine transporter 2	SLC6A5	-4.45326	0.000461611	-5.03756	0.000370507	3965	PF00209.13//SNF//
ci|000009987|Bact|Sample_C|2			-4.02533	0.00238946	-5.40193	0.000123641	3667	PF00209.13//SNF//
ci|000012206|Bact|Sample_C|2	slc6a9 - Sodium- and chloride-dependent glycine transporter 1	SLC6A9	-5.13982	0.00120799	-5.20111	0.000860466	2400	PF00209.13//SNF//;PF00209.13//SNF//
ci|000035469|Bact|Sample_C|2	slc6a5 - Sodium- and chloride-dependent glycine transporter 2	SLC6A5	-4.91319	0.00161488	-5.6026	0.000293404	4643	PF00209.13//SNF//
ci|000051164|Bact|Sample_C|2			-6.79287	0.000774049	-5.73491	0.000854238	1214	PF00209.13//SNF//;PF00209.13//SNF//
ci|000082098|Bact|Sample_DB|2	slc6a9 - Sodium- and chloride-dependent glycine transporter 1	SLC6A9	-4.33581	0.003553	-4.67605	0.000999697	3176	PF00209.13//SNF//
ci|000103292|Bact|Sample_C|2	Slc6a5 - Sodium- and chloride-dependent glycine transporter 1	SLC6A5	-5.08605	1.13e-05	-8.3375	1.46e-10	4881	PF00209.13//SNF//
ci|000004507|Bact|Sample_C|2			-3.28682	6.77e-05	-3.426	0.00218297	5536	PF00209.13//SNF//
ci|000009731|Bact|Sample_C|2			-2.6637	0.00425195	-3.16428	0.00284261	5641	PF00209.13//SNF//
ci|000010755|Bact|Sample_C|2	slc6a9 - Sodium- and chloride-dependent glycine transporter 1	SLC6A9	-2.7841	0.0170293	-3.81392	0.00231541	1537	PF00209.13//SNF//
ci|000022776|Bact|Sample_C|2			-3.02818	7.34e-05	-3.16423	0.00500239	6084	PF00209.13//SNF//
ci|000026027|Bact|Sample_C|2			-2.7129	0.0014013	-2.66507	0.0182434	3590	PF00209.13//SNF//
ci|000036022|Bact|Sample_DB|2			-2.5181	0.0166506	-2.91002	0.0249298	1947	PF00209.13//SNF//;PF00209.13//SNF//
ci|000036961|Bact|Sample_DA|2			-3.35542	4.54e-05	-2.90299	0.0148273	3245	PF00209.13//SNF//
ci|000040577|Bact|Sample_DB|2			-2.64242	0.0137813	-2.6482	0.0360192	1926	PF00209.13//SNF//;PF00209.13//SNF//
ci|000053391|Bact|Sample_DB|2			-2.9766	0.00351112	-3.23084	0.00660281	1965	PF00209.13//SNF//;PF00209.13//SNF//
ci|000061790|Bact|Sample_C|2			-3.34652	0.000162309	-3.4016	0.00390338	3623	PF00209.13//SNF//
ci|000071844|Bact|Sample_C|2			-3.42625	0.00015512	-3.35548	0.0069322	2157	PF00209.13//SNF//
ci|000080214|Bact|Sample_DB|2	slc6a9 - Sodium- and chloride-dependent glycine transporter 1	SLC6A9	-3.49911	0.00152353	-2.79496	0.0219828	1720	PF00209.13//SNF//
ci|000105929|Bact|Sample_C|2			-3.18723	5.2e-06	-3.02516	0.00240729	5739	PF00209.13//SNF//
ci|000041242|Bact|Sample_DA|2	SLC6A9 - Sodium- and chloride-dependent glycine transporter 1	SLC6A9	-3.43167	0.000252912	-4.32501	8.33e-07	1721	PF00209.13//SNF//
ci|000062093|Bact|Sample_C|2	slc6a9 - Sodium- and chloride-dependent glycine transporter 1	SLC6A9	-2.74726	0.0267561	-6.52136	9.91e-07	2108	PF00209.13//SNF//;PF00209.13//SNF//
ci|000071450|Bact|Sample_C|2			-5.30635	2.7e-05	-6.44716	1.02e-05	2156	PF00209.13//SNF//;PF00209.13//SNF//;PF00209.13//SNF//
ci|000047315|Bact|Sample_C|2	slc6a5 - Sodium- and chloride-dependent glycine transporter 2	SLC6A9	-4.00583	0.00669554	-5.40154	0.00129523	770	PF00209.13//SNF//
ci|000066657|Bact|Sample_DB|2	slc6a5 - Sodium- and chloride-dependent glycine transporter 2	SLC6A9	-4.05661	0.000369881	-5.79101	1.89e-06	946	PF00209.13//SNF//
ci|000079230|Bact|Sample_DB|2	slc6a5 - Sodium- and chloride-dependent glycine transporter 2	SLC6A9	-2.76081	0.00678648	-5.50754	1.87e-09	3562	PF00209.13//SNF//
ci|000105015|Bact|Sample_C|2	Slc6a5 - Sodium- and chloride-dependent glycine transporter 2	SLC6A9	-2.91911	3.75e-05	-4.58648	1.62e-08	3452	PF00209.13//SNF//
ci|000105016|Bact|Sample_C|2	Slc6a5 - Sodium- and chloride-dependent glycine transporter 2	SLC6A9	-3.26996	5.11e-05	-4.13228	9.13e-06	3472	PF00209.13//SNF//
ci|000069394|Bact|Sample_C|2			-2.27244	0.022518	-2.49426	0.0172815	938	PF00209.13//SNF//;PF00209.13//SNF//
	SLC10 - Sodium bile salt cotransport family	SLC10A2
ci|000007166|Bact|Sample_DB|2	ileal sodium bile acid cotransporter-like (SLC10A2)	SLC10A2	2.48132	0.00874011	2.19865	0.0150287	1750	PF01758.11//SBF//;PB011163//Pfam-B_11163//
ci|000019957|Bact|Sample_DA|2	ileal sodium bile acid cotransporter-like (SLC10A2)	SLC10A2	2.16078	0.0295027	2.38653	0.0290567	1670	PF01758.11//SBF//
	SLC16 - Monocarboxylate transporter family	SLC16
ci|000005213|Bact|Sample_DB|2			2.63983	1.68e-05	2.31615	0.000624041	2488	PF07690.11//MFS_1//;PF06813.8//Nodulin-like//
ci|000039985|Bact|Sample_DA|2			2.73249	0.00321073	2.76323	0.00435277	1666	PF07690.11//MFS_1//;PF06813.8//Nodulin-like//
ci|000012027|Bact|Sample_DA|2	slc16a10 - Monocarboxylate transporter 10	SLC16A10	2.90673	0.000708967	2.33548	0.0247069	1165	PB002060//Pfam-B_2060//;PF07690.11//MFS_1//
ci|000078947|Bact|Sample_DB|2	slc16a10 - Monocarboxylate transporter 10	SLC16A10	3.13071	8.87e-05	2.02606	0.0110926	2134	PF07690.11//MFS_1//;PB002060//Pfam-B_2060//;PB002518//Pfam-B_2518//
ci|000000293|Bact|Sample_DB|2	Slc16a12 - Monocarboxylate transporter 12	SLC16A12	3.81408	1.81e-08	5.76612	1.32e-13	6345	PF07690.11//MFS_1//;PB015932//Pfam-B_15932//
ci|000065910|Bact|Sample_DB|2	slc16a12 - Monocarboxylate transporter 12	SLC16A12	4.17654	1.35e-16	4.63076	4.42e-13	5323	PF07690.11//MFS_1//;PB015932//Pfam-B_15932//
ci|000014432|Bact|Sample_C|2	Slc16a12 - Monocarboxylate transporter 12	SLC16A12	2.04978	0.00103648	2.75499	3.59e-05	1140	PF07690.11//MFS_1//;PB002060//Pfam-B_2060//;PF11700.3//ATG22//
ci|000054673|Bact|Sample_DB|2	Slc16a12 - Monocarboxylate transporter 12	SLC16A12	2.03929	0.00057003	2.45449	6.27e-05	2118	PF07690.11//MFS_1//
ci|000028690|Bact|Sample_DA|2			3.65116	0.0260508	36.4823	2.02e-24	1357	PF07690.11//MFS_1//;PF12832.2//MFS_1_like//
ci|000037122|Bact|Sample_DA|2	slc16a12 - Monocarboxylate transporter 12	SLC16A12	6.2352	0.00128756	46.5198	1.05e-16	1227	PF07690.11//MFS_1//;PF12832.2//MFS_1_like//
ci|000036519|Bact|Sample_DA|2	SLC16A12 - Monocarboxylate transporter 12	SLC16A12	2.63173	0.0172506	3.33315	0.000432701	3076	PF07690.11//MFS_1//;PB004545//Pfam-B_4545//;PB003146//Pfam-B_3146//;PF07690.11//MFS_1//
ci|000054010|Bact|Sample_DA|2	slc16a12 - Monocarboxylate transporter 12	SLC16A12	2.25352	0.0430204	2.69241	0.00694687	2132	PF07690.11//MFS_1//;PB004545//Pfam-B_4545//;PB003146//Pfam-B_3146//
ci|000030323|Bact|Sample_DB|2	slc16a12 - Monocarboxylate transporter 12	SLC16A12	2.51325	0.0137813	3.34426	2.07e-06	2639	PF07690.11//MFS_1//
ci|000079515|Bact|Sample_DB|2		SLC16A12	2.78116	0.00827953	3.3027	4.42e-06	1107	PF07690.11//MFS_1//
ci|000031291|Bact|Sample_DB|2	Slc16a12 - Monocarboxylate transporter 12		4.17049	1.49e-08	2.40444	0.000646605	1600	PF07690.11//MFS_1//;PF13347.1//MFS_2//
ci|000031292|Bact|Sample_DB|2	Slc16a12 - Monocarboxylate transporter 12	SLC16A12	3.37197	3.39e-05	3.50046	0.000108942	1673	PF07690.11//MFS_1//;PF13347.1//MFS_2//
ci|000041353|Bact|Sample_DA|2	Slc16a7 - Monocarboxylate transporter 2	SLC16A7	2.69243	0.0168474	3.7055	0.000783054	808	PF07690.11//MFS_1//;PF13347.1//MFS_2//
ci|000023973|Bact|Sample_DA|2			2.05673	0.0051545	2.40189	0.000164672	1940	PF07690.11//MFS_1//
ci|000056903|Bact|Sample_DA|2			2.12693	0.00519292	2.24863	9.82e-06	1859	PF07690.11//MFS_1//
	SLC17 - Vesicular glutamate transporter family	SLC17
ci|000060330|Bact|Sample_DA|2	slc17a5 - sialin-like isoform x1	SLC17A5	5.72582	0.000171034	14.7311	1.08e-15	1069	PB000703//Pfam-B_703//;PF07690.11//MFS_1//
	SLC21/SLCO - Organic anion transporter family	SLC21/SLCO
ci|000000925|Bact|Sample_DA|2	SLCO1C1 - Solute carrier organic anion transporter family member 1C1	SLCO1C1/SLCO2A1	2.22368	0.0197957	2.88131	0.00642261	4157	PF03137.15//OATP//;PF07690.11//MFS_1//;PF07648.10//Kazal_2//;PF11700.3//ATG22//
	SLC22 - Organic cation/anion/zwitterion transporter family	SLC22
ci|000019593|Bact|Sample_DB|2	Organic cation transporter protein		5.68772	4.03e-09	2.54793	0.01139	3957	PF00083.19//Sugar_tr//;PF07690.11//MFS_1//;PB011632//Pfam-B_11632//;PB010170//Pfam-B_10170//;PB013936//Pfam-B_13936//;PF13347.1//MFS_2//;PB004562//Pfam-B_4562//;PB001002//Pfam-B_1002//
ci|000052469|Bact|Sample_DA|2	Organic cation transporter protein		2.56376	2.06e-05	2.10479	0.000214172	1529	PF00083.19//Sugar_tr//;PF07690.11//MFS_1//;PB010170//Pfam-B_10170//
ci|000000683|Bact|Sample_DB|2			7.94796	3.02e-10	2.29601	0.0173857	2111	PF00083.19//Sugar_tr//;PF07690.11//MFS_1//;PB010170//Pfam-B_10170//
ci|000009226|Bact|Sample_DA|2	slc22a15 - organic cation transporter	SLC22A15	2.01649	0.0112601	2.5222	4.11e-05	2098	PF00083.19//Sugar_tr//;PF07690.11//MFS_1//;PB010170//Pfam-B_10170//;PF00083.19//Sugar_tr//;PB011632//Pfam-B_11632//;PB013936//Pfam-B_13936//
ci|000142057|Bact|Sample_DB|2	SLC22A18 - Organic cation transporter-like protein 2	SLC22A18	3.0613	0.00798808	2.30436	0.0294076	545	PF07690.11//MFS_1//
ci|000011300|Bact|Sample_DA|2	SLC22A13 - solute carrier family 22 (organic anion/urate transporter)	SLC22A13	3.12005	0.0416725	11.4298	1.15e-06	604	PF00083.19//Sugar_tr//
ci|000112683|Bact|Sample_DB|2	Slc22a8 - Organic anion transporter 3 - OAT3	SLC22A8	4.58974	0.00203711	4.33971	0.00178685	1769	PF00083.19//Sugar_tr//;PF07690.11//MFS_1//
	SLC25 - Mitochondrial carrier family	SLC25
ci|000033396|Bact|Sample_DA|2			2.34095	0.0086648	4.04724	2.48e-08	888	PF00153.22//Mito_carr//
ci|000030025|Bact|Sample_DB|2	SLC25A11 - Mitochondrial 2-oxoglutarate/malate carrier protein	SLC25A11	3.27918	4.74e-05	2.26287	0.000615587	1002	PF00153.22//Mito_carr//
ci|000024463|Bact|Sample_DB|2	SLC25A1 - Tricarboxylate transport protein, mitochondrial	SLC25A11	2.581	5.72e-05	3.00914	1.74e-07	1313	PF00153.22//Mito_carr//
ci|000005608|Bact|Sample_DB|2	Slc25a20 - Mitochondrial carnitine/acylcarnitine carrier protein	SLC25A20	2.93738	0.000287847	3.06617	3.33e-07	1806	PF00153.22//Mito_carr//
ci|000022188|Bact|Sample_C|2	Slc25a20 - Mitochondrial carnitine/acylcarnitine carrier protein	SLC25A20	2.9561	2.88e-10	3.18526	1.81e-12	2893	PF00153.22//Mito_carr//
ci|000022189|Bact|Sample_C|2	Slc25a20 - Mitochondrial carnitine/acylcarnitine carrier protein	SLC25A20	3.18131	1.52e-12	2.94661	1.27e-10	2847	PF00153.22//Mito_carr//
ci|000035897|Bact|Sample_C|2	Slc25a20 - Mitochondrial carnitine/acylcarnitine carrier protein	SLC25A20	2.3804	2.13e-12	2.31525	1.01e-05	2666	PF00153.22//Mito_carr//
ci|000052723|Bact|Sample_DA|2	Slc25a20 - Mitochondrial carnitine/acylcarnitine carrier protein	SLC25A20	2.58885	6.65e-12	2.80374	3.46e-10	1132	PF00153.22//Mito_carr//
ci|000058551|Bact|Sample_DA|2	Mitochondrial carnitine/acylcarnitine carrier protein	SLC25A20	2.65665	0.00195303	2.60432	0.000266835	1301	PF00153.22//Mito_carr//
ci|000069320|Bact|Sample_DB|2	Slc25a20 - Mitochondrial carnitine/acylcarnitine carrier protein	SLC25A20	4.09881	0.000105283	3.4378	0.00165548	1056	PF00153.22//Mito_carr//
ci|000081978|Bact|Sample_DB|2	Slc25a20 - Mitochondrial carnitine/acylcarnitine carrier protein	SLC25A20	3.39175	0.000937437	2.21336	0.0447803	1111	PF00153.22//Mito_carr//
ci|000094153|Bact|Sample_DB|2			3.11887	5.45e-05	3.29142	2.71e-05	1103	PF00153.22//Mito_carr//;PF00153.22//Mito_carr//
ci|000005319|Bact|Sample_DB|2	Ornithine decarboxylase	SLC25A21	2.87167	0.000169545	3.02711	1.83e-05	3580	PF00153.22//Mito_carr//
ci|000015180|Bact|Sample_DA|2	ODC - ornithine decarboxylase	SLC25A21	2.39446	0.000411909	4.20979	7.65e-09	2189	PF00153.22//Mito_carr//
ci|000002402|Bact|Sample_C|2	slc25a26 - S-adenosylmethionine mitochondrial carrier protein	SLC25A26	4.53239	4.63e-06	3.32999	1.19e-05	930	PF00153.22//Mito_carr//
ci|000032625|Bact|Sample_DA|2	slc25a26 - S-adenosylmethionine mitochondrial carrie	SLC25A26	3.26149	8.29e-05	2.5019	0.0103593	1923	PF00153.22//Mito_carr//
ci|000053735|Bact|Sample_C|2			3.15215	0.00307876	2.38115	0.0158706	900	PF00153.22//Mito_carr//;PF00153.22//Mito_carr//
ci|000058953|Bact|Sample_DA|2	slc25a26 - S-adenosylmethionine mitochondrial carrier protein	SLC25A26	4.11957	9.96e-09	3.26067	0.00026641	1306	PF00153.22//Mito_carr//
ci|000071790|Bact|Sample_C|2	Slc25a36 - imports/exports pyrimidine nucleotides into and from mitochondria.	SLC25A36	-2.40747	0.00683772	-4.22524	3.58e-07	1892	PF00153.22//Mito_carr//;PF00153.22//Mito_carr//
ci|000099433|Bact|Sample_DB|2			-2.02491	0.0035348	-2.3306	0.00169515	608	PF00153.22//Mito_carr//
ci|000018952|Bact|Sample_DA|2	SLC25A45	SLC25A45	3.10228	2.36e-05	4.03374	1.31e-07	1634	PF00153.22//Mito_carr//
ci|000052617|Bact|Sample_DB|2	SLC25A45	SLC25A45	2.81765	9.1e-05	3.08399	3.42e-07	2135	PF00153.22//Mito_carr//;PF00153.22//Mito_carr//
ci|000066909|Bact|Sample_DB|2	SLC25A45	SLC25A45	3.33528	1.25e-05	3.98061	2.68e-10	2082	PF00153.22//Mito_carr//;PF00153.22//Mito_carr//
ci|000079476|Bact|Sample_DB|2	SLC25A45	SLC25A45	3.30863	0.000129747	4.17202	6.81e-07	2491	PF00153.22//Mito_carr//;PF00153.22//Mito_carr//
ci|000115783|Bact|Sample_DB|2	SLC25A45	SLC25A45	3.36161	0.000157722	3.50444	6.79e-05	1699	PF00153.22//Mito_carr//
ci|000015011|Bact|Sample_DB|2	Slc25a45	SLC25A45	2.56598	0.0203402	4.07398	1.8e-06	1266	PF00153.22//Mito_carr//
ci|000040808|Bact|Sample_DB|2	slc25a45	SLC25A45	2.52793	0.000669373	3.99687	2.49e-07	1537	PF00153.22//Mito_carr//
ci|000053658|Bact|Sample_DB|2	Slc25a45	SLC25A45	4.09714	8.09e-07	5.00774	4.89e-12	1346	PF00153.22//Mito_carr//
ci|000092657|Bact|Sample_DB|2	SLC25A45	SLC25A45	3.17667	0.000105283	4.92698	7e-11	1372	PF00153.22//Mito_carr//
ci|000032768|Bact|Sample_DB|2	slc25a46	SLC25A46	2.11167	0.00056973	2.00206	0.00244926	3312	PF00153.22//Mito_carr//
ci|000027837|Bact|Sample_C|2	Mitochondrial uncoupling protein 3		-2.96153	0.021019	-8.29657	0.000588309	1359	PF00153.22//Mito_carr//;PF00153.22//Mito_carr//
ci|000049671|Bact|Sample_C|2	Mitochondrial uncoupling protein 2		-2.82918	0.0424132	-12.771	2.5e-07	1954	PF00153.22//Mito_carr//
ci|000063786|Bact|Sample_C|2			-2.86266	0.0335075	-7.15043	0.000239666	1234	PF00153.22//Mito_carr//;PF00153.22//Mito_carr//
ci|000104266|Bact|Sample_C|2	Mitochondrial uncoupling protein 2		-3.40555	0.0110803	-11.8679	5.5e-07	3699	PF00153.22//Mito_carr//
	SLC26 - Multifunctional anion exchanger family	SLC26
ci|000001926|Bact|Sample_DB|2	Slc26a5 - Prestin	SLC26A5	2.30105	0.00169836	2.04606	0.00218677	3585	PF00916.15//Sulfate_transp//;PF13792.1//Sulfate_tra_GLY//;PF01740.16//STAS//
	SLC33 - Acetyl-CoA transporter family	SLC33
ci|000018040|Bact|Sample_DA|2	acetyl-coenzyme a transporter 1 (SLC33A1)	SLC33A1	2.33464	0.00636431	2.3762	0.00316996	1969	PF13000.2//Acatn//;PB002827//Pfam-B_2827//
	SLC39 - Metal ion transporter family	SLC39
ci|000071305|Bact|Sample_DB|2	zinc transporter zip9 isoform x1	SLC39A10	3.25121	0.000591816	3.57382	4.34e-08	1083	PF02535.17//Zip//;PF02535.17//Zip//
ci|000021988|Bact|Sample_DB|2	zinc transporter zip11	SLC39A11	2.39048	0.00255315	2.38717	0.0116025	1227	PF02535.17//Zip//
ci|000046105|Bact|Sample_DB|2	zinc transporter zip11-like isoform x1	SLC39A11	2.5871	0.00232923	2.49584	0.0370308	1338	PF02535.17//Zip//
ci|000073620|Bact|Sample_DB|2	zinc transporter zip11 isoform x2	SLC39A11	3.08877	0.0021017	2.43469	0.0396436	1190	PF02535.17//Zip//
ci|000093236|Bact|Sample_C|2	zinc transporter zip14 isoform x1	SLC39A14	-2.22846	0.0228905	-2.09112	0.018754	1476	PF02535.17//Zip//
ci|000044595|Bact|Sample_DA|2	zinc transporter slc39a7	SLC39A7	3.09969	9.15e-05	2.50178	0.00378777	2938	PF02535.17//Zip//;PF02535.17//Zip//
ci|000083988|Bact|Sample_DB|2	zinc transporter slc39a7	SLC39A7	2.84568	0.00263619	2.73694	0.000239224	1719	PF02535.17//Zip//
ci|000090184|Bact|Sample_DB|2	zinc transporter slc39a7	SLC39A7	2.93825	0.0122414	2.42572	0.0178294	1894	PF02535.17//Zip//
ci|000052665|Bact|Sample_DB|2	zinc transporter zip9 isoform x1	SLC39A9	2.84678	0.000217695	2.69494	1.24e-06	1455	PF02535.17//Zip//
	SLC41 - MgtE-like magnesium transporter family	SLC41
ci|000039361|Bact|Sample_DA|2	membrane magnesium transporter 1 (SLC41A1?)	SLC41A1	2.336	6.32e-06	2.03049	0.00524617	1461	-
	SLC44 - Choline-like transporter family	SLC44
ci|000139368|Bact|Sample_C|2	choline transporter-like protein 2 (SLC44A2)	SLC44A2	-3.23028	0.00941574	-3.17165	0.0238402	229	-
	SLC46 - Folate transporter family	SLC46
ci|000123441|Bact|Sample_C|2	proton-coupled folate transporter-like (SLC46A1)	SLC46A1	-3.20528	0.00910995	-2.73525	0.020823	629	-
ci|000123536|Bact|Sample_C|2	proton-coupled folate transporter-like (SLC46A1)	SLC46A1	-2.78616	0.0238974	-2.62105	0.031234	191	-
	SLC48 - Heme transporter family	SLC48
ci|000006416|Bact|Sample_DB|2	heme transporter hrg-1 (SLC48A1)	SLC48A1	3.24952	0.000609531	2.50277	0.00507058	2082
ci|000021456|Bact|Sample_DB|2	heme transporter hrg-1 (SLC48A1)	SLC48A1	2.70766	0.00576243	2.67824	0.000654256	1441
ci|000040839|Bact|Sample_DA|2	heme transporter hrg-1 (SLC48A1)	SLC48A1	2.4551	0.0402506	3.68531	4.11e-05	1274
ci|000048489|Bact|Sample_DA|2	heme transporter hrg-1 (SLC48A1)	SLC48A1	2.39651	0.0130585	3.05987	4.3e-05	1342
	SLC49 - FLVCR-related transporter family	SLC49
ci|000040538|Bact|Sample_DB|2	Disrupted in renal carcinoma protein 2 homolog	SLC49A4 / DIRC2	2.21236	0.0424356	2.49056	0.000894642	2547	PF07690.11//MFS_1//;PF00083.19//Sugar_tr//;PF07690.11//MFS_1//
ci|000003767|Bact|Sample_DB|2	dirc2 - Disrupted in renal carcinoma protein 2 homolog	SLC49A4 / DIRC2	3.57691	1.5e-06	3.92657	5.14e-06	2290	PF07690.11//MFS_1//;PF11700.3//ATG22//
ci|000086379|Bact|Sample_DB|2	Disrupted in renal carcinoma protein 2 homolog	SLC49A4 / DIRC2	3.98085	0.00166533	4.60478	0.000848206	2154	PF07690.11//MFS_1//
	SLC50 -Sugar efflux transporters	SLC50
ci|000012239|Bact|Sample_DB|2	sugar transporter sweet1 isoform x1 (SLC50A1)	SLC50A1	2.01542	0.0185523	3.1187	0.000137698	1053	PF03083.11//MtN3_slv//;PF04193.9//PQ-loop//
	Unclassified
ci|000151066|Bact|Sample_C|2	large neutral amino acids transporter small subunit 1-like (Slc7a5?)		-3.88391	0.00454098	-3.19976	0.0316661	185	-
ci|000053518|Bact|Sample_DA|2	potassium transporter		2.36363	0.0374327	5.72065	9.56e-07	1112	PF00743.14//FMO-like//;PF13738.1//Pyr_redox_3//;PF13434.1//K_oxygenase//;PF13454.1//NAD_binding_9//
ci|000125341|Bact|Sample_DB|2	potassium transporter		2.79197	0.04591	4.67749	0.000932314	2455	PF00743.14//FMO-like//;PF13738.1//Pyr_redox_3//;PF13434.1//K_oxygenase//;PF13454.1//NAD_binding_9//;PF07992.9//Pyr_redox_2//
ci|000108914|Bact|Sample_DB|2		SFT2-like	2.3726	0.00458155	2.0769	0.0108862	1113	PF04178.7//Got1//;PF07690.11//MFS_1//
ci|000032679|Bact|Sample_DA|2	LHT2 - Lysine histidine transporter 2	LHT2	3.80058	0.0146846	11.511	1.67e-07	1959	PF01490.13//Aa_trans//;PF13520.1//AA_permease_2//;PF11204.3//DUF2985//
ci|000052052|Bact|Sample_DA|2	Lysine histidine transporter 2	LHT2	3.48336	0.0241392	9.98619	1.32e-06	1932	PF01490.13//Aa_trans//;PF13520.1//AA_permease_2//;PF11204.3//DUF2985//
